# Supplementary material for: Unraveling porcine dendritic-cell diversity: welcome tDC and DC3
Source: Front Immunol. 2025 Oct 29;16:1639553. doi: 10.3389/fimmu.2025.1639553 (PMC12606228; doi:10.3389/fimmu.2025.1639553)
Supplement: Supplementary file 1 [file Table1.xlsx]

## Sheet: Summary
Supplementary data 1 contains the results of the differential gene expression analyses (DEA) from the bulk RNA sequencing datasets of sorted DC subsets:
- List of porcine gene Ensembl identifiers converted to gene names
- DEA between cDC1 and cDC2
- DEA between cDC1 and pDC
- DEA between cDC1 and tDC
- DEA between cDC1 and monocytes
- DEA between cDC2 and pDC
- DEA between cDC2 and tDC
- DEA between cDC2 and monocytes
- DEA between monocytes and pDC
- DEA between monocytes and tDC
- DEA between pDC and tDC
- DEA between cDC1 and all other subsets
- DEA between cDC2 and all other subsets
- DEA between pDC and all other subsets
- DEA between tDC and all other subsets
- DEA between monocytes and all other subsets

## Sheet: Ensembl to Gene Name
Ensembl ID	Gene Name
ENSSSCG00000006350	FCGR2B
ENSSSCG00000028461	SIRPA
ENSSSCG00000029414	FCN1
ENSSSCG00000001455	SLA-DRB1
ENSSSCG00000001456	SLA-DQA1
ENSSSCG00000025644	CD1.1
ENSSSCG00000017754	LGALS9
ENSSSCG00000022331	FGF13
ENSSSCG00000015545	GLUL
ENSSSCG00000022236	FOLR3
ENSSSCG00000009338	FRY
ENSSSCG00000060622	IFITM1
ENSSSCG00000024791	CD59
ENSSSCG00000009240	PLAC8
ENSSSCG00000037364	CD7
ENSSSCG00000039222	BASP1
ENSSSCG00000015664	CD55
ENSSSCG00000055147	ITGAX
ENSSSCG00000007644	PILRB
ENSSSCG00000010077	IGLL5
ENSSSCG00000034555	KLRB1B
ENSSSCG00000028944	TPCN2-like

## Sheet: bulk_cDC1_vs_cDC2
Differential expression analysis (DESeq2): cDC1 vs cDC2
baseMean	log2FoldChange	lfcSE	stat	pvalue	padj	gene	gene_name
586.182	4.4541	0.158286	28.1395	3.2208e-174	5.02284e-170	ENSSSCG00000037275	SNX22
2099.79	-5.06963	0.19683	-25.7564	2.73464e-146	2.13234e-142	ENSSSCG00000012034	TIAM1
3407.07	6.89628	0.271896	25.3637	6.34246e-142	3.29702e-138	ENSSSCG00000036352	RAB7B
8963.82	3.19329	0.126154	25.3127	2.31279e-141	9.01699e-138	ENSSSCG00000017054	CYFIP2
13609.1	7.14979	0.308076	23.2079	3.7888e-119	1.18173e-115	ENSSSCG00000026707	XCR1
5337.11	-4.94927	0.214509	-23.0726	8.72426e-118	2.26758e-114	ENSSSCG00000033381	IRF4
850.115	-7.07394	0.313671	-22.5521	1.28122e-112	2.85438e-109	ENSSSCG00000017237	CD300LB
5273.82	-4.5584	0.21449	-21.2523	3.1389e-100	6.1189e-97	ENSSSCG00000001422	C2
2095.41	6.89116	0.327979	21.011	5.20372e-98	9.01689e-95	ENSSSCG00000045950	C1orf54
2823.48	1.72282	0.0825185	20.878	8.48135e-97	1.32267e-93	ENSSSCG00000006236	NSMAF
1738.3	-4.81875	0.245199	-19.6524	5.51654e-86	7.82095e-83	ENSSSCG00000007181	ENSSSCG00000007181
2865.83	-4.94497	0.253664	-19.4942	1.23005e-84	1.59855e-81	ENSSSCG00000012117	TLR7
20869.4	3.53125	0.185925	18.9928	1.95438e-80	2.34451e-77	ENSSSCG00000034980	IRF8
1725.53	2.59975	0.137159	18.9543	4.06922e-80	4.53282e-77	ENSSSCG00000010900	DENND1B
6709.38	-2.3664	0.125055	-18.9228	7.39655e-80	7.68995e-77	ENSSSCG00000024059	VAT1
2037.28	3.5145	0.187814	18.7127	3.90177e-78	3.80301e-75	ENSSSCG00000039946	CD34
14951.3	-3.35437	0.180828	-18.55	8.14896e-77	7.47547e-74	ENSSSCG00000001710	RUNX2
2009.9	-5.33106	0.289081	-18.4414	6.1172e-76	5.29987e-73	ENSSSCG00000037426	ENSSSCG00000037426
4452.67	-1.79747	0.0975882	-18.4189	9.26522e-76	7.60479e-73	ENSSSCG00000000839	ALDH1L2
566.13	-4.83372	0.2629	-18.3862	1.69518e-75	1.32182e-72	ENSSSCG00000031261	RHOQ
1787.18	6.7655	0.375645	18.0103	1.61604e-72	1.20011e-69	ENSSSCG00000038374	CIART
2827.64	2.46703	0.137384	17.9572	4.21637e-72	2.98883e-69	ENSSSCG00000038401	TRAM2
3195.84	7.72811	0.43308	17.8445	3.18836e-71	2.16184e-68	ENSSSCG00000009239	ENSSSCG00000009239
1344.04	-4.43039	0.249278	-17.7729	1.1462e-70	7.44792e-68	ENSSSCG00000011511	FRMD4B
1233.31	7.06239	0.398121	17.7393	2.08519e-70	1.30074e-67	ENSSSCG00000032019	DNASE1L3
4011.2	-5.02095	0.29033	-17.2939	5.22512e-67	3.13407e-64	ENSSSCG00000006418	ENSSSCG00000006418
7926.18	-3.59498	0.211241	-17.0183	6.00553e-65	3.46875e-62	ENSSSCG00000021343	ENSSSCG00000021343
444.395	2.19326	0.129352	16.9557	1.7452e-64	9.72016e-62	ENSSSCG00000015878	PKP4
8549.41	-4.27597	0.253816	-16.8467	1.10881e-63	5.9627e-61	ENSSSCG00000010504	BLNK
3117.1	-4.8797	0.292205	-16.6996	1.31984e-62	6.86095e-60	ENSSSCG00000017236	CD300C
197.495	6.7538	0.411136	16.4272	1.22214e-60	6.14817e-58	ENSSSCG00000039311	NCS1
275.83	7.26564	0.443453	16.3842	2.47879e-60	1.20802e-57	ENSSSCG00000005284	GNA14
981.019	-2.2161	0.136365	-16.2513	2.18778e-59	1.03389e-56	ENSSSCG00000017177	ST6GALNAC2
399.433	4.6347	0.285807	16.2162	3.87598e-59	1.77782e-56	ENSSSCG00000028875	HAVCR2
5272.79	-5.4564	0.340837	-16.0089	1.10821e-57	4.93789e-55	ENSSSCG00000028461	ENSSSCG00000028461
517.185	6.08159	0.385151	15.7901	3.63723e-56	1.57563e-53	ENSSSCG00000025005	B4GALT6
3764.02	4.03635	0.258942	15.5879	8.8014e-55	3.70967e-52	ENSSSCG00000004205	ARHGAP18
1446.35	6.07619	0.394714	15.3939	1.79859e-53	7.38132e-51	ENSSSCG00000009410	RUBCNL
7916.58	-1.87476	0.123518	-15.1781	4.94189e-52	1.97612e-49	ENSSSCG00000026084	SLC49A3
5860.3	-5.50607	0.364364	-15.1114	1.36114e-51	5.30675e-49	ENSSSCG00000026653	ENSSSCG00000026653
720.402	-3.81108	0.252335	-15.1032	1.54158e-51	5.86363e-49	ENSSSCG00000045356	ENSSSCG00000045356
765.1	5.02428	0.33277	15.0984	1.65986e-51	6.1632e-49	ENSSSCG00000063148	ENSSSCG00000063148
5395.36	-1.55079	0.103155	-15.0336	4.42614e-51	1.60525e-48	ENSSSCG00000038730	ITPRID2
582.689	-3.62285	0.241106	-15.0259	4.96597e-51	1.7601e-48	ENSSSCG00000053606	ENSSSCG00000053606
12091.5	1.43802	0.0960735	14.9679	1.18968e-50	4.1229e-48	ENSSSCG00000008583	ITSN2
1219.04	4.17044	0.284359	14.6661	1.06212e-48	3.60083e-46	ENSSSCG00000015917	XIRP2
634.352	-6.56463	0.452708	-14.5008	1.19726e-47	3.97261e-45	ENSSSCG00000000553	TM7SF3
5328.13	-4.02919	0.283907	-14.1919	1.02781e-45	3.33931e-43	ENSSSCG00000009626	SORBS3
946.612	-6.55933	0.465996	-14.0759	5.33867e-45	1.69911e-42	ENSSSCG00000012637	KLHL13
2013.46	1.807	0.128601	14.0512	7.57038e-45	2.3612e-42	ENSSSCG00000016300	ATG16L1
1296.93	-6.4007	0.456191	-14.0308	1.01063e-44	3.09035e-42	ENSSSCG00000063284	ENSSSCG00000063284
20555.1	1.72142	0.122705	14.0289	1.03719e-44	3.11058e-42	ENSSSCG00000017355	GRN
1199.22	2.5938	0.185132	14.0105	1.34402e-44	3.95471e-42	ENSSSCG00000005316	TPM2
347.002	2.12864	0.152126	13.9926	1.72869e-44	4.99239e-42	ENSSSCG00000028169	NCAPG2
1224.52	-1.89358	0.135426	-13.9824	1.99657e-44	5.66117e-42	ENSSSCG00000011677	GK5
3824.27	2.89194	0.208016	13.9025	6.11732e-44	1.70356e-41	ENSSSCG00000010261	PPA1
533.573	-4.14857	0.298941	-13.8775	8.66753e-44	2.37141e-41	ENSSSCG00000026962	A4GALT
1946.28	1.3903	0.100216	13.873	9.2359e-44	2.48334e-41	ENSSSCG00000005651	ODF2
1132.82	-5.09447	0.369369	-13.7924	2.83308e-43	7.48845e-41	ENSSSCG00000006345	OLFML2B
799.52	-4.17498	0.303518	-13.7553	4.73369e-43	1.23037e-40	ENSSSCG00000021606	FLVCR2
1234.91	-4.82975	0.351798	-13.7288	6.82795e-43	1.7456e-40	ENSSSCG00000003231	NKG7
8780.3	4.13379	0.301296	13.72	7.7019e-43	1.93728e-40	ENSSSCG00000017052	ADAM19
1107.63	-2.3492	0.172485	-13.6198	3.0551e-42	7.56259e-40	ENSSSCG00000031348	ALPK1
94.3292	5.2445	0.38589	13.5907	4.54803e-42	1.10823e-39	ENSSSCG00000010831	DUSP10
954.953	4.51104	0.33209	13.5838	4.99729e-42	1.19896e-39	ENSSSCG00000017428	JUP
3291.5	1.30777	0.0965133	13.5501	7.91103e-42	1.86928e-39	ENSSSCG00000025593	TAP2
1410.05	-2.49004	0.184016	-13.5317	1.01678e-41	2.36666e-39	ENSSSCG00000006642	MINDY1
3153.66	-4.40608	0.326563	-13.4923	1.7362e-41	3.98176e-39	ENSSSCG00000010146	LGALS8
379.582	4.55837	0.339477	13.4276	4.16658e-41	9.41707e-39	ENSSSCG00000011090	NEBL
5769.26	1.25201	0.09327	13.4235	4.40439e-41	9.81236e-39	ENSSSCG00000013473	GNA15
114.087	3.92153	0.292741	13.3959	6.39113e-41	1.4038e-38	ENSSSCG00000050726	ENSSSCG00000050726
634.995	-3.86918	0.28998	-13.3429	1.30203e-40	2.82017e-38	ENSSSCG00000056276	SLAMF9
540.582	-2.70535	0.202916	-13.3324	1.50081e-40	3.20619e-38	ENSSSCG00000009029	ARHGAP10
3044.04	-1.57399	0.120577	-13.0538	6.04719e-39	1.2744e-36	ENSSSCG00000004620	MYO5A
2231.65	-2.15233	0.164906	-13.0518	6.20372e-39	1.28996e-36	ENSSSCG00000022536	SLC37A2
960.917	-1.95592	0.150292	-13.0141	1.0167e-38	2.08624e-36	ENSSSCG00000017152	SGSH
1522.85	1.88854	0.145726	12.9595	2.07513e-38	4.20282e-36	ENSSSCG00000009960	HPS4
183.142	2.32469	0.179839	12.9265	3.19116e-38	6.38027e-36	ENSSSCG00000017218	CDR2L
32577.8	2.08637	0.161887	12.8879	5.26882e-38	1.04009e-35	ENSSSCG00000045502	WDFY4
2609.82	-5.74862	0.449126	-12.7996	1.64876e-37	3.21405e-35	ENSSSCG00000035960	ENSSSCG00000035960
4104.5	-4.12366	0.323913	-12.7308	3.98832e-37	7.67874e-35	ENSSSCG00000015559	NCF2
389.059	7.18632	0.565482	12.7083	5.31702e-37	1.01121e-34	ENSSSCG00000012402	CXCR3
183.07	4.87714	0.38605	12.6335	1.3808e-36	2.5944e-34	ENSSSCG00000060795	ENSSSCG00000060795
6603.47	-1.40558	0.111844	-12.5673	3.1934e-36	5.9287e-34	ENSSSCG00000014401	NR3C1
7004.79	-1.5763	0.126179	-12.4926	8.1953e-36	1.5036e-33	ENSSSCG00000035284	BMF
1124.07	2.1798	0.174652	12.4809	9.49576e-36	1.72193e-33	ENSSSCG00000037580	ITPRIPL1
1355.54	1.57387	0.126675	12.4245	1.92448e-35	3.44969e-33	ENSSSCG00000030643	SELENOI
295.908	2.969	0.239159	12.4144	2.1842e-35	3.87075e-33	ENSSSCG00000035706	ENSSSCG00000035706
293.105	-4.37224	0.353304	-12.3753	3.5567e-35	6.23221e-33	ENSSSCG00000007185	SIRPB2
1847.17	-3.1921	0.258503	-12.3484	4.96917e-35	8.61046e-33	ENSSSCG00000005164	HACD4
154.471	-3.6317	0.295544	-12.2882	1.04851e-34	1.79686e-32	ENSSSCG00000006396	IGSF9
4148.6	-2.00345	0.163313	-12.2675	1.35332e-34	2.29402e-32	ENSSSCG00000012397	IL2RG
3953.61	3.74596	0.30543	12.2645	1.404e-34	2.35435e-32	ENSSSCG00000011471	FLNB
1026.66	-2.6892	0.219286	-12.2634	1.42347e-34	2.3616e-32	ENSSSCG00000006163	PKIA
5535.04	1.62177	0.13284	12.2085	2.80084e-34	4.5978e-32	ENSSSCG00000031615	SERPINB9
1918.42	2.17064	0.17945	12.0961	1.10797e-33	1.79988e-31	ENSSSCG00000017407	GHDC
1905.23	-2.57835	0.213278	-12.0891	1.20561e-33	1.9383e-31	ENSSSCG00000011874	PARP14
3022.36	-1.22753	0.102018	-12.0325	2.39747e-33	3.81515e-31	ENSSSCG00000001563	STK38
77.284	4.55709	0.380814	11.9667	5.30976e-33	8.36421e-31	ENSSSCG00000017061	ENSSSCG00000017061
709.959	-2.37817	0.199652	-11.9116	1.03016e-32	1.60653e-30	ENSSSCG00000028974	UST
855.879	-2.38461	0.200544	-11.8907	1.32282e-32	2.04252e-30	ENSSSCG00000023351	PLA2G4A
568.861	-5.20434	0.438088	-11.8797	1.50966e-32	2.30815e-30	ENSSSCG00000000024	PARVB
4710.53	-2.46189	0.208319	-11.8179	3.15561e-32	4.77784e-30	ENSSSCG00000004889	SERPINB10
5781.75	-2.64661	0.224505	-11.7887	4.46552e-32	6.69613e-30	ENSSSCG00000010949	DAPK1
136.747	4.13093	0.350755	11.7773	5.11209e-32	7.59266e-30	ENSSSCG00000000734	TSPAN11
1159.32	-2.88267	0.247127	-11.6647	1.93048e-31	2.84017e-29	ENSSSCG00000026506	RALGAPA2
2026.02	2.76298	0.236977	11.6593	2.05819e-31	2.99977e-29	ENSSSCG00000021911	NDRG4
193.875	4.83089	0.414399	11.6576	2.09905e-31	3.03098e-29	ENSSSCG00000016691	JAZF1
234.035	2.74209	0.235576	11.64	2.58098e-31	3.6927e-29	ENSSSCG00000008578	ADCY3
2330.48	-1.95971	0.169008	-11.5954	4.34939e-31	6.16626e-29	ENSSSCG00000020858	KIF13A
1137.22	-1.96935	0.170058	-11.5805	5.17617e-31	7.27228e-29	ENSSSCG00000009060	MAML3
186.93	-7.47296	0.646404	-11.5608	6.50768e-31	9.06136e-29	ENSSSCG00000017235	ENSSSCG00000017235
229.144	-2.3987	0.208176	-11.5224	1.01698e-30	1.40352e-28	ENSSSCG00000010468	CPEB3
243.336	5.52208	0.481677	11.4643	1.99374e-30	2.7274e-28	ENSSSCG00000016887	ITGA2
239.738	-3.07927	0.268702	-11.4598	2.09984e-30	2.84757e-28	ENSSSCG00000010929	CYB5R1
444.276	1.98396	0.173459	11.4376	2.71206e-30	3.64608e-28	ENSSSCG00000034529	UQCC5
324.193	-5.71973	0.502199	-11.3894	4.72373e-30	6.22327e-28	ENSSSCG00000011326	PTH1R
445.333	-4.80405	0.421776	-11.39	4.68728e-30	6.22327e-28	ENSSSCG00000022649	SLC7A11
9936.58	-2.14431	0.188281	-11.3889	4.74876e-30	6.22327e-28	ENSSSCG00000049524	ENSSSCG00000049524
2764.03	1.57556	0.138532	11.3733	5.67992e-30	7.38153e-28	ENSSSCG00000015298	SRI
5095.7	1.5018	0.132079	11.3704	5.87e-30	7.5655e-28	ENSSSCG00000011434	PPM1M
9738.73	-1.50569	0.132594	-11.3556	6.95226e-30	8.88692e-28	ENSSSCG00000008239	CAPG
3490.62	-6.22395	0.55042	-11.3076	1.20297e-29	1.52523e-27	ENSSSCG00000006413	FCER1A
619.577	-2.14514	0.189743	-11.3055	1.23271e-29	1.55033e-27	ENSSSCG00000038229	EML2
3209.83	-1.64114	0.145337	-11.2919	1.43824e-29	1.79435e-27	ENSSSCG00000026753	OSBPL11
187.35	3.89781	0.34522	11.2908	1.45666e-29	1.8029e-27	ENSSSCG00000028536	LHFPL2
147.02	5.80761	0.515673	11.2622	2.01676e-29	2.47649e-27	ENSSSCG00000013382	PLEKHA7
2005.44	-2.22956	0.198198	-11.2492	2.33812e-29	2.84867e-27	ENSSSCG00000034569	OBSCN
736.777	2.07687	0.184916	11.2314	2.85768e-29	3.45469e-27	ENSSSCG00000015965	GPR155
1015.75	3.09074	0.275739	11.2089	3.68647e-29	4.42235e-27	ENSSSCG00000012926	PC
4991.48	-1.25485	0.112077	-11.1963	4.25101e-29	5.06065e-27	ENSSSCG00000035658	VPS36
1279.49	-2.02539	0.181695	-11.1472	7.39048e-29	8.73141e-27	ENSSSCG00000059998	ENSSSCG00000059998
2702.03	1.20055	0.107919	11.1246	9.52342e-29	1.11667e-26	ENSSSCG00000030510	FBL
998.979	-2.671	0.241346	-11.0671	1.81191e-28	2.10871e-26	ENSSSCG00000026922	DRAM2
843.365	2.46894	0.223307	11.0562	2.04522e-28	2.36261e-26	ENSSSCG00000032715	CERS6
245.446	2.9494	0.267263	11.0356	2.5741e-28	2.95169e-26	ENSSSCG00000054443	ENSSSCG00000054443
887.294	-13.7697	1.24995	-11.0161	3.19483e-28	3.63675e-26	ENSSSCG00000017257	ABCA9
153.773	5.25731	0.48011	10.9502	6.62874e-28	7.49096e-26	ENSSSCG00000007943	NMRAL1
3976.88	-3.7146	0.340079	-10.9228	8.97235e-28	1.00665e-25	ENSSSCG00000016031	CALCRL
575.652	2.15661	0.197561	10.9162	9.64592e-28	1.07449e-25	ENSSSCG00000062141	ENSSSCG00000062141
202.699	5.10923	0.469258	10.8879	1.31651e-27	1.4561e-25	ENSSSCG00000053289	ENSSSCG00000053289
278.558	-6.94205	0.637931	-10.8821	1.40241e-27	1.54018e-25	ENSSSCG00000004022	RPS6KA2
650.816	1.39305	0.12812	10.873	1.54976e-27	1.69011e-25	ENSSSCG00000013633	CARM1
1571.06	-2.34748	0.216323	-10.8517	1.9571e-27	2.11952e-25	ENSSSCG00000040208	PAG1
2825.67	-1.15849	0.106852	-10.842	2.17698e-27	2.34138e-25	ENSSSCG00000004626	TMOD3
182.408	2.34436	0.216298	10.8385	2.26096e-27	2.41504e-25	ENSSSCG00000012955	KLC2
1356.99	-2.42527	0.226569	-10.7043	9.71542e-27	1.02373e-24	ENSSSCG00000009229	ARHGAP24
2400.88	-3.14289	0.293603	-10.7046	9.68624e-27	1.02373e-24	ENSSSCG00000000175	ADCY6
10011.8	-2.57971	0.241925	-10.6633	1.51211e-26	1.58264e-24	ENSSSCG00000038549	ZFP36L2
1179.82	-2.7723	0.260404	-10.6461	1.81746e-26	1.88955e-24	ENSSSCG00000037541	ENSSSCG00000037541
527.485	2.50926	0.235929	10.6357	2.03353e-26	2.10019e-24	ENSSSCG00000013266	LARGE2
336.489	2.6444	0.248826	10.6275	2.21974e-26	2.27743e-24	ENSSSCG00000008504	CRIM1
7468	1.28296	0.120945	10.6078	2.74128e-26	2.79414e-24	ENSSSCG00000025618	TAP1
8397.58	-3.55221	0.335005	-10.6034	2.87224e-26	2.90861e-24	ENSSSCG00000036618	ENSSSCG00000036618
521.314	-4.23012	0.401338	-10.54	5.64761e-26	5.68223e-24	ENSSSCG00000001988	ADCY4
7147.01	1.00025	0.0955441	10.469	1.19954e-25	1.19915e-23	ENSSSCG00000028297	APH1A
507.369	2.84829	0.272878	10.438	1.66348e-25	1.65236e-23	ENSSSCG00000013260	MDK
1152.04	1.51119	0.145007	10.4215	1.97862e-25	1.95294e-23	ENSSSCG00000000072	SLC25A17
5014.37	1.91823	0.184665	10.3876	2.82287e-25	2.76872e-23	ENSSSCG00000004385	SNX3
108.637	4.17566	0.403017	10.361	3.73016e-25	3.63574e-23	ENSSSCG00000015001	SLC35F2
1189.04	3.56201	0.344142	10.3504	4.16809e-25	4.03735e-23	ENSSSCG00000026587	BATF3
450.344	-3.9099	0.378061	-10.342	4.54939e-25	4.37949e-23	ENSSSCG00000021040	SLC26A11
267.347	2.81003	0.272062	10.3287	5.22861e-25	4.97196e-23	ENSSSCG00000013300	EHF
426.022	-5.97807	0.581102	-10.2875	8.02562e-25	7.58542e-23	ENSSSCG00000009601	SLC18A1
337.332	1.79298	0.174748	10.2604	1.06281e-24	9.98468e-23	ENSSSCG00000002260	ENSSSCG00000002260
961.881	-1.79521	0.17507	-10.2542	1.13258e-24	1.05764e-22	ENSSSCG00000033787	ENSSSCG00000033787
127.459	-3.34118	0.326314	-10.2392	1.32356e-24	1.22862e-22	ENSSSCG00000006306	MPZL1
1488.29	2.23508	0.218491	10.2296	1.46107e-24	1.34825e-22	ENSSSCG00000007942	HMOX2
2354.72	-1.2044	0.117765	-10.2271	1.49925e-24	1.37534e-22	ENSSSCG00000011474	PXK
1980.89	1.23849	0.121869	10.1624	2.91685e-24	2.64765e-22	ENSSSCG00000023171	SLC66A2
521.797	1.85796	0.182828	10.1623	2.92014e-24	2.64765e-22	ENSSSCG00000028036	MAP3K10
445.394	-6.38148	0.629341	-10.1399	3.67371e-24	3.31165e-22	ENSSSCG00000020864	VDR
3210.23	-2.31523	0.228573	-10.1291	4.10537e-24	3.67949e-22	ENSSSCG00000006350	ENSSSCG00000006350
5380.09	1.21211	0.119869	10.1119	4.89313e-24	4.36048e-22	ENSSSCG00000011442	NISCH
8549.26	5.3859	0.532665	10.1112	4.92589e-24	4.36473e-22	ENSSSCG00000001849	ANPEP
4532.87	-2.54656	0.252756	-10.0752	7.11141e-24	6.26568e-22	ENSSSCG00000001549	FKBP5
119.74	3.07758	0.306412	10.0439	9.77034e-24	8.56002e-22	ENSSSCG00000057259	SMCO4
2606.2	-3.04349	0.304607	-9.99152	1.66009e-23	1.44631e-21	ENSSSCG00000027660	IFI44L
755.528	-4.23832	0.426649	-9.93397	2.9621e-23	2.56633e-21	ENSSSCG00000061814	ENSSSCG00000061814
3919.19	-2.4392	0.245607	-9.93131	3.04228e-23	2.62124e-21	ENSSSCG00000008980	SCARB2
321.061	3.58329	0.360867	9.92969	3.09227e-23	2.64967e-21	ENSSSCG00000033456	GPR157
1882.18	-2.32657	0.23459	-9.91759	3.49091e-23	2.9749e-21	ENSSSCG00000008336	ANXA4
1876.38	1.49793	0.151426	9.89218	4.50112e-23	3.81495e-21	ENSSSCG00000011620	RUVBL1
918.376	-3.36095	0.340112	-9.88191	4.98742e-23	4.20426e-21	ENSSSCG00000036822	TMEM273
172.369	6.6291	0.671361	9.87412	5.39066e-23	4.51975e-21	ENSSSCG00000053662	ENSSSCG00000053662
147.652	-5.35016	0.54192	-9.8726	5.47274e-23	4.56403e-21	ENSSSCG00000015563	RGL1
607.601	-4.77074	0.484807	-9.84048	7.53499e-23	6.25043e-21	ENSSSCG00000009612	DOK2
108.065	7.06312	0.72097	9.79669	1.16336e-22	9.59923e-21	ENSSSCG00000026004	MSRB3
401.003	-11.1807	1.14315	-9.7806	1.36399e-22	1.11955e-20	ENSSSCG00000017256	ABCA6
1490.71	-6.6269	0.678377	-9.76876	1.53318e-22	1.25183e-20	ENSSSCG00000002814	ADGRG3
3562.12	1.70518	0.174602	9.76612	1.57366e-22	1.27819e-20	ENSSSCG00000009705	GALNT7
343.262	-3.33056	0.341649	-9.74849	1.87238e-22	1.51294e-20	ENSSSCG00000032438	FFAR2
2200.1	1.31833	0.135451	9.73288	2.18312e-22	1.75494e-20	ENSSSCG00000049656	ENSSSCG00000049656
9782.05	-1.4716	0.151302	-9.72628	2.32961e-22	1.86309e-20	ENSSSCG00000010509	PIK3AP1
5776.72	-5.49303	0.565704	-9.71009	2.73097e-22	2.17294e-20	ENSSSCG00000013551	C3
1052.35	-7.9787	0.82226	-9.70337	2.91688e-22	2.30907e-20	ENSSSCG00000020967	ENSSSCG00000020967
4310.44	-2.22467	0.229487	-9.69409	3.19465e-22	2.51619e-20	ENSSSCG00000040793	CTSD
1904.82	-1.02196	0.105678	-9.67047	4.02542e-22	3.15459e-20	ENSSSCG00000032097	DUSP16
224.685	-7.60819	0.789498	-9.63675	5.59307e-22	4.3612e-20	ENSSSCG00000023662	CHST3
311.532	2.13315	0.22187	9.61444	6.94895e-22	5.39149e-20	ENSSSCG00000023325	ACY1
436.276	3.15971	0.328892	9.60712	7.46065e-22	5.75984e-20	ENSSSCG00000000541	FAR2
9026.9	-1.02289	0.106703	-9.58631	9.12929e-22	7.01336e-20	ENSSSCG00000009473	MYCBP2
852.885	-2.09897	0.219298	-9.57132	1.05554e-21	8.06916e-20	ENSSSCG00000032710	E2F2
549.513	1.5442	0.161745	9.54712	1.33348e-21	1.01442e-19	ENSSSCG00000023866	ACSF3
2275.43	1.44863	0.151824	9.54152	1.40757e-21	1.06558e-19	ENSSSCG00000010053	SPECC1L
616.082	-2.89313	0.303314	-9.53842	1.45026e-21	1.0926e-19	ENSSSCG00000023972	DRAM1
570.367	-3.06374	0.32231	-9.50556	1.98966e-21	1.48463e-19	ENSSSCG00000003712	OSBPL1A
752.116	1.25165	0.132021	9.48072	2.52524e-21	1.87529e-19	ENSSSCG00000001659	KLC4
1320.12	-6.01825	0.635036	-9.47703	2.61635e-21	1.93375e-19	ENSSSCG00000032434	PLAUR
1481.66	-1.97948	0.209228	-9.46089	3.05335e-21	2.24608e-19	ENSSSCG00000025406	PIK3C2A
202.96	4.31684	0.456452	9.45739	3.15731e-21	2.31165e-19	ENSSSCG00000034723	PYCR1
1151.36	-2.00301	0.212175	-9.44037	3.71474e-21	2.70707e-19	ENSSSCG00000024614	ITSN1
15303.1	-1.16426	0.12387	-9.39908	5.50436e-21	3.99258e-19	ENSSSCG00000012604	LAMP2
361.544	7.5305	0.802871	9.37946	6.63091e-21	4.78746e-19	ENSSSCG00000021511	GCSAM
522.453	1.46333	0.156177	9.3697	7.27395e-21	5.22752e-19	ENSSSCG00000009652	KCTD9
1480.28	-3.51003	0.375705	-9.34251	9.40745e-21	6.72978e-19	ENSSSCG00000026592	TLR6
12993.6	-1.50678	0.16159	-9.3247	1.11297e-20	7.9255e-19	ENSSSCG00000007700	HIP1
128.583	-4.21812	0.452711	-9.31746	1.19159e-20	8.44676e-19	ENSSSCG00000052036	ENSSSCG00000052036
799.364	1.09009	0.117031	9.31449	1.22543e-20	8.64732e-19	ENSSSCG00000006110	RBM12B
178.438	-5.89106	0.632831	-9.30905	1.28982e-20	9.06072e-19	ENSSSCG00000033327	PDGFB
11848.7	1.27575	0.137067	9.30745	1.30941e-20	9.15707e-19	ENSSSCG00000007797	ITGAL
1573.68	1.58615	0.170582	9.29844	1.42516e-20	9.92201e-19	ENSSSCG00000016510	UBN2
143.796	-1.822	0.196187	-9.28706	1.58602e-20	1.09929e-18	ENSSSCG00000011249	DLEC1
1997.08	-1.44561	0.156142	-9.25835	2.0761e-20	1.4326e-18	ENSSSCG00000035442	SLC36A1
2317.6	-1.59895	0.172802	-9.25305	2.1818e-20	1.49891e-18	ENSSSCG00000017238	TTYH2
1713.89	-1.61974	0.175372	-9.23598	2.55929e-20	1.75053e-18	ENSSSCG00000039575	PALM
43.3786	4.38492	0.474902	9.23333	2.62348e-20	1.7866e-18	ENSSSCG00000016122	CTLA4
3158.49	-1.54147	0.167779	-9.18751	4.02039e-20	2.726e-18	ENSSSCG00000006533	ADAM15
3874.55	1.37486	0.149686	9.18494	4.11767e-20	2.77987e-18	ENSSSCG00000009007	TMEM131L
2827.2	1.12948	0.123242	9.16468	4.96934e-20	3.34038e-18	ENSSSCG00000010185	GALNT2
270.776	-2.77962	0.303533	-9.15755	5.309e-20	3.55339e-18	ENSSSCG00000059302	TRIM3
6930.89	1.3615	0.148932	9.1418	6.14241e-20	4.09363e-18	ENSSSCG00000013110	TMEM109
1233.86	8.49354	0.929984	9.133	6.66271e-20	4.42149e-18	ENSSSCG00000007478	ATP9A
142.651	-4.33168	0.474642	-9.12622	7.09347e-20	4.66762e-18	ENSSSCG00000012182	PCYT1B
282.897	-1.99271	0.218537	-9.11844	7.62165e-20	4.9941e-18	ENSSSCG00000003713	IMPACT
79.5393	-4.89421	0.537054	-9.11306	8.00931e-20	5.22616e-18	ENSSSCG00000009616	HR
1498.26	-2.50222	0.275751	-9.07421	1.14503e-19	7.44031e-18	ENSSSCG00000025856	TMEM106A
1493.46	-2.96078	0.326425	-9.07033	1.1866e-19	7.67841e-18	ENSSSCG00000006392	IGSF8
3418.71	-2.1238	0.234211	-9.06786	1.21374e-19	7.82158e-18	ENSSSCG00000023362	RHBDF2
2309.84	2.94683	0.325595	9.05061	1.42174e-19	9.1243e-18	ENSSSCG00000000299	TESPA1
3209.99	1.07229	0.118578	9.04292	1.52535e-19	9.74909e-18	ENSSSCG00000028979	UVRAG
156.071	-4.71223	0.521437	-9.037	1.61028e-19	1.02499e-17	ENSSSCG00000016093	ENSSSCG00000016093
42.3988	-5.58955	0.618887	-9.03162	1.69156e-19	1.07235e-17	ENSSSCG00000026618	CAVIN2
214.971	2.63147	0.2915	9.02735	1.75872e-19	1.11041e-17	ENSSSCG00000011583	TMEM40
1464.12	1.92585	0.213465	9.02184	1.84956e-19	1.16306e-17	ENSSSCG00000011782	ABCC5
565.601	-1.82367	0.20234	-9.01288	2.00708e-19	1.25705e-17	ENSSSCG00000033613	FOXS1
2466.33	1.69955	0.188669	9.00808	2.09699e-19	1.3081e-17	ENSSSCG00000015136	UBASH3B
1676.53	1.40201	0.155941	8.99062	2.4585e-19	1.5275e-17	ENSSSCG00000024827	ABTB1
3005.34	2.51954	0.280347	8.98722	2.53553e-19	1.56911e-17	ENSSSCG00000001099	CMAH
712.172	-1.27431	0.142129	-8.96587	3.07852e-19	1.89761e-17	ENSSSCG00000035264	UBQLN2
2125.7	1.58787	0.177246	8.9586	3.28813e-19	2.01883e-17	ENSSSCG00000011436	TLR9
98.1973	2.40491	0.269048	8.9386	3.94124e-19	2.40092e-17	ENSSSCG00000034607	OGN
1673.62	1.29679	0.145181	8.93223	4.17506e-19	2.53347e-17	ENSSSCG00000001463	PSMB9
83.5898	5.37535	0.602747	8.91809	4.7442e-19	2.86767e-17	ENSSSCG00000015297	ADAM22
276.911	-2.28142	0.255882	-8.91592	4.83782e-19	2.91297e-17	ENSSSCG00000011972	FILIP1L
1230.66	5.68329	0.639019	8.89377	5.90701e-19	3.54307e-17	ENSSSCG00000013115	CD5
2795.18	-1.1277	0.126932	-8.88433	6.43073e-19	3.84243e-17	ENSSSCG00000003401	KIF1B
2833.88	-2.53812	0.285794	-8.88096	6.62847e-19	3.94546e-17	ENSSSCG00000038062	ENSSSCG00000038062
363.214	-1.98998	0.224139	-8.87833	6.78689e-19	4.02439e-17	ENSSSCG00000008440	PIGF
1022.92	-1.1041	0.124533	-8.8659	7.58871e-19	4.46802e-17	ENSSSCG00000040595	BRAP
84.8827	2.33045	0.262857	8.86585	7.59234e-19	4.46802e-17	ENSSSCG00000038901	CLDN15
131.424	3.65618	0.412665	8.85992	8.0071e-19	4.69439e-17	ENSSSCG00000015407	GNAI1
330.518	1.68487	0.19018	8.85935	8.04853e-19	4.701e-17	ENSSSCG00000017869	ITGAE
812.378	2.0897	0.236048	8.85287	8.52982e-19	4.94507e-17	ENSSSCG00000009348	ENSSSCG00000009348
607.107	2.10663	0.238014	8.85085	8.68544e-19	5.01665e-17	ENSSSCG00000007526	ZNF831
49.2482	3.98857	0.451394	8.83613	9.90957e-19	5.68161e-17	ENSSSCG00000011293	POMGNT2
147.899	3.2106	0.364626	8.80516	1.30662e-18	7.46401e-17	ENSSSCG00000012651	XPNPEP2
399.269	2.29611	0.261155	8.79216	1.4671e-18	8.35017e-17	ENSSSCG00000012155	SCML2
2247.97	-5.69813	0.648993	-8.77995	1.6355e-18	9.24118e-17	ENSSSCG00000003278	ENSSSCG00000003278
284.487	-2.7613	0.314771	-8.77241	1.74881e-18	9.84574e-17	ENSSSCG00000001073	TPMT
379.85	-12.7289	1.45185	-8.76736	1.82897e-18	1.02232e-16	ENSSSCG00000011038	MRC1
904.777	-2.32866	0.266414	-8.74076	2.31557e-18	1.2851e-16	ENSSSCG00000033074	ZCCHC24
1951.96	-5.23153	0.599183	-8.7311	2.52201e-18	1.39471e-16	ENSSSCG00000029482	CHST15
859.341	1.00578	0.115229	8.72857	2.57922e-18	1.4213e-16	ENSSSCG00000000161	PWP1
2103.45	-3.95764	0.454247	-8.71252	2.97183e-18	1.62617e-16	ENSSSCG00000001565	CDKN1A
1525.74	2.20579	0.253517	8.70074	3.29735e-18	1.79171e-16	ENSSSCG00000006156	TPD52
530.241	-2.36436	0.272271	-8.68384	3.82619e-18	2.07186e-16	ENSSSCG00000005170	DENND4C
647.477	1.71664	0.197809	8.67829	4.01768e-18	2.16802e-16	ENSSSCG00000004744	TYRO3
108.547	-3.64544	0.42032	-8.67301	4.20837e-18	2.26309e-16	ENSSSCG00000014633	CAVIN3
296.928	-2.90989	0.336916	-8.63683	5.77955e-18	3.09732e-16	ENSSSCG00000024872	CPT1C
585.564	-1.42454	0.165417	-8.61181	7.19176e-18	3.84094e-16	ENSSSCG00000022758	PECR
80.1832	2.36463	0.274608	8.61096	7.2454e-18	3.85638e-16	ENSSSCG00000008070	CENPP
1420.55	-3.99602	0.464244	-8.60758	7.46178e-18	3.95804e-16	ENSSSCG00000006764	PTPN22
791.311	-1.64299	0.19111	-8.59705	8.17892e-18	4.32374e-16	ENSSSCG00000001869	PEAK1
1811.4	1.09401	0.127655	8.57004	1.03445e-17	5.45011e-16	ENSSSCG00000006135	CPNE3
2047.28	4.72106	0.551121	8.56627	1.06888e-17	5.61252e-16	ENSSSCG00000006378	SLAMF7
5786.11	-1.40079	0.163569	-8.56389	1.0912e-17	5.71047e-16	ENSSSCG00000005122	TEK
1875.75	1.06573	0.124525	8.55836	1.1448e-17	5.95103e-16	ENSSSCG00000027472	GCA
844.444	1.2892	0.150631	8.5587	1.14149e-17	5.95103e-16	ENSSSCG00000020711	RAB33B
2343.01	1.31408	0.153617	8.55428	1.18606e-17	6.14507e-16	ENSSSCG00000007985	PGAP6
5262.06	-1.49299	0.174751	-8.54351	1.3021e-17	6.72392e-16	ENSSSCG00000005215	JAK2
906.378	1.45547	0.170559	8.53351	1.41979e-17	7.30747e-16	ENSSSCG00000010495	ALDH18A1
201.681	1.70889	0.200503	8.52303	1.55432e-17	7.97355e-16	ENSSSCG00000006698	BCL9
147.626	-2.20088	0.258624	-8.50994	1.74026e-17	8.86906e-16	ENSSSCG00000024793	PORCN
696.928	1.08429	0.127464	8.50665	1.7903e-17	9.0944e-16	ENSSSCG00000001657	CUL7
1814.59	1.47933	0.174137	8.49524	1.97527e-17	1.00014e-15	ENSSSCG00000038141	ENSSSCG00000038141
99.5987	-3.93078	0.462754	-8.49432	1.99099e-17	1.00484e-15	ENSSSCG00000017411	KCNH4
1547.65	1.02264	0.120946	8.45541	2.78115e-17	1.3991e-15	ENSSSCG00000026110	SRPK2
1416.8	-3.13829	0.371192	-8.45463	2.79968e-17	1.40389e-15	ENSSSCG00000038089	COL18A1
805.419	-1.25729	0.148891	-8.44435	3.05751e-17	1.52826e-15	ENSSSCG00000011873	HSPBAP1
1689.74	2.29995	0.272461	8.44139	3.13581e-17	1.56239e-15	ENSSSCG00000039222	ENSSSCG00000039222
901.136	-4.19371	0.496932	-8.4392	3.19527e-17	1.58695e-15	ENSSSCG00000000234	TAMALIN
2078.78	1.12147	0.133201	8.41937	3.78511e-17	1.87393e-15	ENSSSCG00000014010	MAPK9
896.886	2.00156	0.238468	8.39341	4.72223e-17	2.33048e-15	ENSSSCG00000032473	NYNRIN
1577.85	1.42887	0.170724	8.36943	5.78955e-17	2.8482e-15	ENSSSCG00000017544	ATP5MC1
8806.8	-1.52646	0.183032	-8.33986	7.43764e-17	3.64748e-15	ENSSSCG00000040016	ENSSSCG00000040016
237.725	1.7693	0.212313	8.33344	7.85258e-17	3.8389e-15	ENSSSCG00000011077	MSRB2
196.538	2.16339	0.25964	8.33226	7.93114e-17	3.86519e-15	ENSSSCG00000032734	VOPP1
534.159	-1.87913	0.22564	-8.32799	8.22289e-17	3.99489e-15	ENSSSCG00000008289	MTHFD2
814.512	1.2301	0.147981	8.31251	9.36988e-17	4.53799e-15	ENSSSCG00000009464	TBC1D4
825.417	-1.78796	0.215152	-8.31023	9.55182e-17	4.61179e-15	ENSSSCG00000048918	ENSSSCG00000048918
2051.01	-2.31043	0.278476	-8.29669	1.0705e-16	5.1526e-15	ENSSSCG00000008496	EIF2AK2
121.062	1.83359	0.221081	8.29376	1.0972e-16	5.26486e-15	ENSSSCG00000030016	PDE9A
188.971	5.27474	0.63641	8.28828	1.14895e-16	5.49628e-15	ENSSSCG00000016885	ITGA1
4021.96	-1.51143	0.182452	-8.28398	1.19122e-16	5.68108e-15	ENSSSCG00000020853	BTBD3
69.2876	7.53945	0.910175	8.28352	1.19589e-16	5.68593e-15	ENSSSCG00000057076	ENSSSCG00000057076
4628.93	-3.2339	0.39045	-8.2825	1.20616e-16	5.71735e-15	ENSSSCG00000059775	ENSSSCG00000059775
522.242	-2.19816	0.265776	-8.27071	1.33163e-16	6.29298e-15	ENSSSCG00000012141	ENSSSCG00000012141
1369.59	-1.70551	0.206247	-8.26928	1.34772e-16	6.34976e-15	ENSSSCG00000025182	ELK4
3395.57	1.26805	0.153527	8.25944	1.46357e-16	6.87479e-15	ENSSSCG00000022545	CALM3
152.746	3.9185	0.475079	8.24812	1.60912e-16	7.52893e-15	ENSSSCG00000034154	WNK2
695.221	1.78668	0.216624	8.24787	1.61248e-16	7.52893e-15	ENSSSCG00000031683	ENSSSCG00000031683
705.209	2.41708	0.293903	8.22407	1.96711e-16	9.15736e-15	ENSSSCG00000014822	ENSSSCG00000014822
622.062	1.83457	0.223266	8.217	2.08651e-16	9.65554e-15	ENSSSCG00000012912	TBC1D10C
369.854	1.33453	0.162457	8.21468	2.12725e-16	9.81495e-15	ENSSSCG00000017803	TIMM22
483.695	3.43765	0.418829	8.20778	2.25316e-16	1.03652e-14	ENSSSCG00000022636	DENND5B
5618.35	-1.65441	0.201776	-8.19923	2.4194e-16	1.10972e-14	ENSSSCG00000025049	CYBRD1
6135.64	1.34676	0.164271	8.19844	2.4353e-16	1.11374e-14	ENSSSCG00000013639	SLC44A2
385.228	2.06549	0.252377	8.18415	2.74224e-16	1.25045e-14	ENSSSCG00000038701	EFNA2
13764.4	-1.04563	0.128017	-8.16788	3.13856e-16	1.42284e-14	ENSSSCG00000009567	RASA3
1268.23	-2.01296	0.246605	-8.1627	3.27607e-16	1.48088e-14	ENSSSCG00000022401	ENSSSCG00000022401
44.8606	7.69849	0.945683	8.14066	3.93116e-16	1.76676e-14	ENSSSCG00000010266	NPFFR1
2697.13	-3.1814	0.390886	-8.13895	3.98734e-16	1.78685e-14	ENSSSCG00000040513	AQP3
123.291	-2.89571	0.356576	-8.12089	4.6276e-16	2.06192e-14	ENSSSCG00000012591	AMOT
2216.91	1.20954	0.149025	8.11636	4.80358e-16	2.13424e-14	ENSSSCG00000013016	PPP2R5B
2212.68	-1.88483	0.232321	-8.11304	4.93686e-16	2.18103e-14	ENSSSCG00000016452	GIMAP8
1155.43	-1.74729	0.215888	-8.09351	5.79705e-16	2.55381e-14	ENSSSCG00000000588	PLEKHA5
82.0225	-2.80906	0.347207	-8.09046	5.94405e-16	2.6112e-14	ENSSSCG00000013880	ENSSSCG00000013880
2956.44	1.28299	0.158667	8.08606	6.16254e-16	2.69957e-14	ENSSSCG00000009766	ATP6V0A2
185.26	2.72096	0.337324	8.06629	7.24656e-16	3.16555e-14	ENSSSCG00000026176	CHRM3
185.086	1.57764	0.195645	8.0638	7.39605e-16	3.21285e-14	ENSSSCG00000014003	MIER2
994.161	-1.64457	0.204377	-8.04675	8.50247e-16	3.68322e-14	ENSSSCG00000012202	ENSSSCG00000012202
411.52	-4.56501	0.567783	-8.04007	8.979e-16	3.87888e-14	ENSSSCG00000017306	ITGB3
1199.42	-1.3608	0.16957	-8.02501	1.01517e-15	4.3613e-14	ENSSSCG00000008486	GALM
5478.15	1.03287	0.128933	8.01091	1.13859e-15	4.86475e-14	ENSSSCG00000009650	DOCK5
459.539	-7.89493	0.985924	-8.00764	1.16931e-15	4.96879e-14	ENSSSCG00000006796	CHI3L2
119.767	2.68175	0.335213	8.00012	1.24297e-15	5.26742e-14	ENSSSCG00000011129	ITIH5
101.588	-4.86852	0.609173	-7.99201	1.32752e-15	5.59531e-14	ENSSSCG00000038594	ENSSSCG00000038594
2636.59	-1.31404	0.164846	-7.97133	1.56979e-15	6.58086e-14	ENSSSCG00000009815	CAMKK2
914.983	-1.23566	0.155037	-7.97007	1.58585e-15	6.63039e-14	ENSSSCG00000024635	SPART
102.455	-10.3842	1.30373	-7.96501	1.65204e-15	6.88867e-14	ENSSSCG00000006450	CD1E
1424.8	-2.08782	0.262322	-7.95898	1.73467e-15	7.21391e-14	ENSSSCG00000034758	PDXK
401.903	1.26019	0.1589	7.93072	2.17874e-15	8.97788e-14	ENSSSCG00000013295	TRIM44
834.404	-1.52228	0.191952	-7.93054	2.18186e-15	8.97788e-14	ENSSSCG00000012324	IQSEC2
1152.61	-1.34354	0.169747	-7.91496	2.47337e-15	1.01506e-13	ENSSSCG00000058009	ENSSSCG00000058009
310.392	-3.69632	0.467158	-7.91236	2.5256e-15	1.03377e-13	ENSSSCG00000021206	IL1RAP
456.988	-2.75171	0.348316	-7.90003	2.78843e-15	1.13836e-13	ENSSSCG00000022288	STK38L
7444.26	1.13433	0.143996	7.87747	3.34079e-15	1.3603e-13	ENSSSCG00000007334	SRC
339.139	1.53737	0.195249	7.87393	3.43683e-15	1.39576e-13	ENSSSCG00000032787	ALAD
239.829	-2.68364	0.340956	-7.87093	3.52015e-15	1.4222e-13	ENSSSCG00000007239	CCM2L
98.9781	-4.77987	0.607905	-7.86286	3.75472e-15	1.50914e-13	ENSSSCG00000002014	JPH4
1416.23	1.48813	0.189308	7.86087	3.81485e-15	1.52937e-13	ENSSSCG00000009238	COQ2
48.6968	6.2066	0.789793	7.85852	3.88699e-15	1.5543e-13	ENSSSCG00000007212	C20orf96
486.783	1.62757	0.207168	7.85625	3.958e-15	1.57865e-13	ENSSSCG00000001433	PPT2
1294.8	-2.8385	0.361442	-7.85327	4.05333e-15	1.61254e-13	ENSSSCG00000008123	ARID5A
1219.01	1.58097	0.20175	7.83629	4.64064e-15	1.83682e-13	ENSSSCG00000058942	ENSSSCG00000058942
2142.28	1.222	0.155965	7.83512	4.68379e-15	1.84921e-13	ENSSSCG00000030174	AP3S2
2267.76	-1.07974	0.138014	-7.8234	5.14152e-15	2.0248e-13	ENSSSCG00000004146	REPS1
583.641	1.68118	0.21492	7.82238	5.18354e-15	2.0362e-13	ENSSSCG00000038933	PURG
111.046	10.3836	1.3283	7.81724	5.39941e-15	2.11567e-13	ENSSSCG00000028923	SCNN1B
3196.57	-1.08767	0.139162	-7.81582	5.46044e-15	2.13416e-13	ENSSSCG00000004371	CRYBG1
1006.92	-1.7223	0.220369	-7.81551	5.47395e-15	2.13416e-13	ENSSSCG00000037420	TMEM170B
10607.7	-1.06717	0.13666	-7.8089	5.76904e-15	2.24359e-13	ENSSSCG00000009833	SH2B3
12306.7	-1.96664	0.25209	-7.80134	6.12544e-15	2.37627e-13	ENSSSCG00000022208	TNFRSF1B
1434	2.03117	0.260569	7.79515	6.43336e-15	2.48561e-13	ENSSSCG00000013113	TMEM132A
5781.16	1.5172	0.194637	7.79503	6.43916e-15	2.48561e-13	ENSSSCG00000008348	PLEK
1633.4	-3.99552	0.512722	-7.79275	6.55638e-15	2.52461e-13	ENSSSCG00000007644	ENSSSCG00000007644
87.8785	-2.75431	0.354035	-7.77977	7.2658e-15	2.78403e-13	ENSSSCG00000003142	IZUMO1
175.017	-2.95218	0.379817	-7.77265	7.68616e-15	2.93788e-13	ENSSSCG00000002023	BCL2L2
365.585	2.48465	0.319753	7.77052	7.81643e-15	2.98037e-13	ENSSSCG00000004746	ITPKA
732.638	-2.83763	0.365198	-7.7701	7.84257e-15	2.98305e-13	ENSSSCG00000020984	LXN
200.266	-2.82063	0.363416	-7.76143	8.39738e-15	3.18631e-13	ENSSSCG00000005490	WHRN
43.1083	3.20373	0.412833	7.76034	8.47047e-15	3.20624e-13	ENSSSCG00000035083	ENSSSCG00000035083
198.592	-5.32966	0.687506	-7.75217	9.03388e-15	3.41122e-13	ENSSSCG00000015144	GRAMD1B
252.84	-2.01382	0.259797	-7.7515	9.08116e-15	3.42079e-13	ENSSSCG00000022672	TRPM4
2072.55	-1.0853	0.140044	-7.7497	9.21106e-15	3.46136e-13	ENSSSCG00000037655	GABPA
166.82	-2.80213	0.361735	-7.74638	9.45514e-15	3.54454e-13	ENSSSCG00000032652	SLFN11
4276.31	-1.73769	0.224721	-7.73266	1.05326e-14	3.92956e-13	ENSSSCG00000022155	RBPJ
859.56	-5.26301	0.681039	-7.72791	1.09327e-14	4.06911e-13	ENSSSCG00000058790	RYR1
1050.09	-1.17753	0.152519	-7.72055	1.15833e-14	4.30098e-13	ENSSSCG00000037499	NEDD4
246.041	-3.09452	0.40154	-7.70662	1.2919e-14	4.78555e-13	ENSSSCG00000036766	SLC49A4
4114.76	1.17221	0.152221	7.70075	1.3527e-14	4.99891e-13	ENSSSCG00000025248	PITPNA
425.551	1.03396	0.134335	7.69684	1.39477e-14	5.1422e-13	ENSSSCG00000037325	UBIAD1
806.444	-1.38397	0.17993	-7.69169	1.45199e-14	5.3405e-13	ENSSSCG00000003428	MTHFR
943.198	-2.02572	0.263468	-7.68867	1.48669e-14	5.45528e-13	ENSSSCG00000011925	CD200R1
424.688	-1.81444	0.236108	-7.68479	1.53248e-14	5.61011e-13	ENSSSCG00000032282	ACP5
352.994	2.78279	0.362439	7.67795	1.61653e-14	5.90393e-13	ENSSSCG00000014900	RAB30
1933.45	1.05969	0.138131	7.67162	1.69833e-14	6.18819e-13	ENSSSCG00000015845	GTF2E2
334.438	-2.4698	0.322322	-7.66253	1.823e-14	6.62698e-13	ENSSSCG00000003687	EPB41L3
4297.65	1.3186	0.172286	7.65355	1.95506e-14	7.0905e-13	ENSSSCG00000004156	IFNGR1
202.541	-2.5515	0.333613	-7.64809	2.03993e-14	7.36404e-13	ENSSSCG00000032728	EFNB1
681.286	-1.37833	0.180217	-7.64817	2.03852e-14	7.36404e-13	ENSSSCG00000001987	RIPK3
206.826	2.38184	0.312139	7.6307	2.3348e-14	8.40907e-13	ENSSSCG00000008309	SPR
139.131	2.22865	0.292085	7.63015	2.34486e-14	8.42583e-13	ENSSSCG00000039360	LRFN4
72.0576	2.69666	0.353745	7.62319	2.47486e-14	8.8725e-13	ENSSSCG00000005948	TG
27.5248	3.73743	0.490907	7.61333	2.67123e-14	9.55455e-13	ENSSSCG00000012771	SLC6A8
1852.63	-1.06047	0.139419	-7.60638	2.8189e-14	1.00597e-12	ENSSSCG00000030581	VGLL4
3229.29	-2.84473	0.375504	-7.57578	3.56973e-14	1.26811e-12	ENSSSCG00000027665	ENSSSCG00000027665
476.363	-2.3261	0.307326	-7.56883	3.76604e-14	1.3348e-12	ENSSSCG00000047932	HSPA6
203.117	2.79753	0.369955	7.5618	3.97525e-14	1.40258e-12	ENSSSCG00000036064	CALHM6
55.5841	3.20941	0.424786	7.55535	4.17734e-14	1.47056e-12	ENSSSCG00000017055	FNDC9
3724.46	1.8613	0.246525	7.55014	4.34784e-14	1.52713e-12	ENSSSCG00000015894	DPP4
3012.43	1.01394	0.134345	7.54727	4.44464e-14	1.55762e-12	ENSSSCG00000028123	VPS26B
572.745	1.74021	0.230664	7.54433	4.54616e-14	1.58963e-12	ENSSSCG00000010446	STAMBPL1
59.9933	5.38593	0.713973	7.54361	4.57145e-14	1.59489e-12	ENSSSCG00000022383	GATA4
645.857	-3.2476	0.430696	-7.54037	4.68658e-14	1.63141e-12	ENSSSCG00000027378	SH3PXD2B
119.223	-4.82501	0.641185	-7.52515	5.26618e-14	1.82909e-12	ENSSSCG00000050527	ENSSSCG00000050527
3365.89	-1.44123	0.191909	-7.50995	5.9152e-14	2.04995e-12	ENSSSCG00000025686	KMO
334.465	2.00566	0.267094	7.5092	5.94881e-14	2.05702e-12	ENSSSCG00000001834	MFGE8
3573.48	-1.59774	0.213411	-7.48667	7.06417e-14	2.4373e-12	ENSSSCG00000012452	ENSSSCG00000012452
2419.72	1.94501	0.259942	7.48247	7.29366e-14	2.51092e-12	ENSSSCG00000000749	SLC6A12
737.657	6.35797	0.850087	7.4792	7.47771e-14	2.56861e-12	ENSSSCG00000003722	CDH2
1492.21	-2.53424	0.338936	-7.47704	7.60155e-14	2.60541e-12	ENSSSCG00000009226	KLHL8
355.643	3.11894	0.417505	7.47044	7.99279e-14	2.7335e-12	ENSSSCG00000051511	ENSSSCG00000051511
6229.39	1.01559	0.136259	7.45342	9.09524e-14	3.10373e-12	ENSSSCG00000010755	PTPRE
1349.29	-2.23845	0.300436	-7.45066	9.28748e-14	3.15552e-12	ENSSSCG00000049811	ENSSSCG00000049811
450.839	1.32598	0.178173	7.44209	9.91019e-14	3.35977e-12	ENSSSCG00000032796	GRINA
179.892	1.36461	0.183466	7.43795	1.02257e-13	3.45921e-12	ENSSSCG00000006108	TMEM67
933.694	-5.36723	0.722014	-7.4337	1.05603e-13	3.55698e-12	ENSSSCG00000007456	SULF2
5475.8	-1.0282	0.13863	-7.41688	1.19909e-13	4.03012e-12	ENSSSCG00000015987	NFE2L2
49.4619	-5.17201	0.699084	-7.39826	1.37978e-13	4.62747e-12	ENSSSCG00000043974	ENSSSCG00000043974
443.546	1.20235	0.162526	7.39791	1.38345e-13	4.62982e-12	ENSSSCG00000004761	ZFYVE19
121.911	-2.47075	0.334128	-7.39463	1.41805e-13	4.73543e-12	ENSSSCG00000005266	TMC1
6849.62	1.67103	0.226033	7.39286	1.43709e-13	4.78877e-12	ENSSSCG00000006495	SEMA4A
285.85	-1.63886	0.221739	-7.39092	1.45814e-13	4.84855e-12	ENSSSCG00000004178	SLC18B1
402.72	3.30798	0.447657	7.38954	1.47339e-13	4.88883e-12	ENSSSCG00000008125	NCAPH
5349.45	-1.60467	0.217226	-7.3871	1.50066e-13	4.96253e-12	ENSSSCG00000031819	TP53I11
816.741	-1.7479	0.236619	-7.38698	1.50196e-13	4.96253e-12	ENSSSCG00000009141	MCUB
34.2746	6.07133	0.822417	7.3823	1.55576e-13	5.12941e-12	ENSSSCG00000014869	LRRC32
410.302	-3.67795	0.49862	-7.37626	1.62802e-13	5.35632e-12	ENSSSCG00000004332	BACH2
43.7989	-4.81708	0.653202	-7.37456	1.64891e-13	5.41364e-12	ENSSSCG00000016182	RUFY4
4074.91	-1.17885	0.159902	-7.37231	1.67695e-13	5.49413e-12	ENSSSCG00000012653	ZDHHC9
1586.4	1.50824	0.204642	7.37011	1.70488e-13	5.57392e-12	ENSSSCG00000057454	ENSSSCG00000057454
31.0484	3.91164	0.531026	7.3662	1.75558e-13	5.72768e-12	ENSSSCG00000051968	ENSSSCG00000051968
964.031	1.07142	0.145676	7.35482	1.91189e-13	6.21167e-12	ENSSSCG00000062528	GMPPB
436.243	1.17349	0.159663	7.34975	1.98572e-13	6.43812e-12	ENSSSCG00000015670	GTDC1
547.498	1.34911	0.183657	7.34582	2.04498e-13	6.6165e-12	ENSSSCG00000055744	FAM241A
46.677	-3.01976	0.411241	-7.34305	2.08785e-13	6.73162e-12	ENSSSCG00000038579	DKKL1
8207.93	-1.19453	0.162676	-7.34296	2.0892e-13	6.73162e-12	ENSSSCG00000013901	IFI30
47.4661	2.81312	0.383303	7.33915	2.14961e-13	6.91199e-12	ENSSSCG00000008021	TMEM204
505.342	1.11833	0.152682	7.32456	2.39675e-13	7.69082e-12	ENSSSCG00000005349	GRHPR
835.951	-4.8064	0.656946	-7.31628	2.54939e-13	8.1638e-12	ENSSSCG00000035895	JDP2
379.802	1.64945	0.225561	7.31266	2.61909e-13	8.3527e-12	ENSSSCG00000002802	GINS3
4376.31	-1.28787	0.176115	-7.3127	2.61818e-13	8.3527e-12	ENSSSCG00000008388	REL
751.745	2.52295	0.34525	7.30762	2.7192e-13	8.63835e-12	ENSSSCG00000004570	TPM1
655.463	1.15571	0.158374	7.29737	2.93452e-13	9.2955e-12	ENSSSCG00000013722	WDR83
240.775	3.39092	0.464689	7.29718	2.93856e-13	9.2955e-12	ENSSSCG00000024418	RHOU
7502.31	-2.06901	0.283582	-7.29598	2.96502e-13	9.36022e-12	ENSSSCG00000017918	ARRB2
20503.9	-1.27212	0.174378	-7.29518	2.98251e-13	9.39643e-12	ENSSSCG00000027826	GIMAP4
3940.84	-1.42157	0.194967	-7.29135	3.06867e-13	9.64837e-12	ENSSSCG00000004024	ENSSSCG00000004024
1445.52	1.06929	0.146776	7.28519	3.21223e-13	1.00794e-11	ENSSSCG00000015539	STX6
43.1734	9.0043	1.23708	7.27867	3.3714e-13	1.05365e-11	ENSSSCG00000056189	ENSSSCG00000056189
442.031	1.99356	0.273975	7.27641	3.42827e-13	1.06714e-11	ENSSSCG00000039769	SPIRE1
177.609	-3.81685	0.524873	-7.27195	3.54324e-13	1.10073e-11	ENSSSCG00000016611	CADPS2
1410.99	-5.43515	0.747634	-7.2698	3.60024e-13	1.11622e-11	ENSSSCG00000006463	PEAR1
908.863	1.16082	0.159791	7.26463	3.74057e-13	1.15743e-11	ENSSSCG00000044952	NLRX1
94.9925	-4.60496	0.633943	-7.26401	3.75785e-13	1.15818e-11	ENSSSCG00000012352	KLF8
4707.57	1.36958	0.188977	7.24736	4.24961e-13	1.30715e-11	ENSSSCG00000030209	MFNG
344.676	2.73255	0.37828	7.22361	5.06236e-13	1.55409e-11	ENSSSCG00000021862	PTGER2
32.8357	3.12408	0.433243	7.21092	5.55768e-13	1.69612e-11	ENSSSCG00000022380	SH2D3A
15381.2	-8.05936	1.12025	-7.19428	6.27932e-13	1.91262e-11	ENSSSCG00000014441	CSF1R
694.018	-2.01867	0.280768	-7.18982	6.4876e-13	1.97221e-11	ENSSSCG00000006039	LRP12
510.956	2.53538	0.353021	7.18194	6.873e-13	2.0853e-11	ENSSSCG00000000436	PIP4K2C
3760.51	2.01561	0.280693	7.18083	6.92882e-13	2.09815e-11	ENSSSCG00000028282	SLC1A4
3054.14	-1.01659	0.14182	-7.16817	7.60062e-13	2.28826e-11	ENSSSCG00000037032	DNASE1L1
238.315	1.66521	0.232329	7.16745	7.6407e-13	2.29589e-11	ENSSSCG00000039185	EPB41L5
1450.7	1.01734	0.142101	7.15931	8.10812e-13	2.42699e-11	ENSSSCG00000039867	UCK2
1530.72	1.43545	0.200509	7.15903	8.12526e-13	2.42746e-11	ENSSSCG00000013296	SLC1A2
1161.1	-1.46379	0.204501	-7.15784	8.19587e-13	2.44387e-11	ENSSSCG00000011514	MITF
347.649	-2.94529	0.411779	-7.1526	8.51473e-13	2.53411e-11	ENSSSCG00000013360	TMEM86A
589.137	-2.23354	0.31248	-7.1478	8.81795e-13	2.61935e-11	ENSSSCG00000015307	CDK14
4053.47	1.30801	0.183078	7.14453	9.03054e-13	2.6774e-11	ENSSSCG00000009338	ENSSSCG00000009338
8633.13	-1.30532	0.182996	-7.13307	9.81547e-13	2.9046e-11	ENSSSCG00000012633	IL13RA1
72.0194	2.58082	0.36232	7.12305	1.05563e-12	3.1179e-11	ENSSSCG00000000398	APOF
1116.95	-4.75062	0.668535	-7.10602	1.19441e-12	3.51448e-11	ENSSSCG00000025271	ENSSSCG00000025271
164.018	1.46651	0.20678	7.09213	1.32062e-12	3.87854e-11	ENSSSCG00000010957	AGTPBP1
436.579	-5.69479	0.803138	-7.09067	1.33461e-12	3.91226e-11	ENSSSCG00000011750	PLD1
63.6339	-3.83128	0.540619	-7.08685	1.37202e-12	4.01437e-11	ENSSSCG00000049638	ENSSSCG00000049638
188.318	-6.22314	0.879749	-7.07377	1.5078e-12	4.40341e-11	ENSSSCG00000048240	SAMD5
435.745	-4.15697	0.588011	-7.06955	1.55441e-12	4.53103e-11	ENSSSCG00000008923	STAP1
201.084	-2.45264	0.347196	-7.06413	1.61628e-12	4.7026e-11	ENSSSCG00000032123	SPX
67.1276	-4.40527	0.623746	-7.06261	1.63405e-12	4.74545e-11	ENSSSCG00000009216	SPP1
1701.69	-1.86978	0.265111	-7.05284	1.75298e-12	5.08135e-11	ENSSSCG00000001867	PSTPIP1
538.569	2.65751	0.376846	7.05198	1.76388e-12	5.10348e-11	ENSSSCG00000003592	SDC3
1156.77	1.09791	0.155758	7.04881	1.8046e-12	5.202e-11	ENSSSCG00000033422	STIMATE
335.54	-1.22966	0.174512	-7.04627	1.83778e-12	5.28785e-11	ENSSSCG00000009505	MBNL2
60.9713	3.36731	0.478228	7.04124	1.90543e-12	5.4724e-11	ENSSSCG00000036155	FAT4
21132.4	-2.41708	0.343548	-7.03565	1.98338e-12	5.68581e-11	ENSSSCG00000024310	F13A1
673.894	-1.37074	0.195063	-7.02718	2.10746e-12	6.03042e-11	ENSSSCG00000015386	HYCC1
3371.28	1.63747	0.233557	7.01103	2.36568e-12	6.75691e-11	ENSSSCG00000011810	BCL6
572.593	1.07485	0.153381	7.00771	2.42245e-12	6.90642e-11	ENSSSCG00000009747	STX2
2448.53	1.07492	0.153499	7.00276	2.5096e-12	7.12881e-11	ENSSSCG00000004432	HDAC2
884.63	1.12343	0.160476	7.00058	2.54903e-12	7.22765e-11	ENSSSCG00000006179	STAU2
443.489	1.49025	0.212964	6.99767	2.6026e-12	7.36617e-11	ENSSSCG00000045906	ENSSSCG00000045906
3458.93	-2.5945	0.371379	-6.98613	2.82571e-12	7.96869e-11	ENSSSCG00000001723	PLA2G7
37.234	4.09698	0.5866	6.98428	2.86329e-12	8.06012e-11	ENSSSCG00000052616	CCR8
3317.62	-5.01935	0.71985	-6.97277	3.10764e-12	8.73218e-11	ENSSSCG00000035733	PLXNB2
20.7119	4.1241	0.592425	6.96139	3.36943e-12	9.4338e-11	ENSSSCG00000017057	GARIN3
113.309	1.50071	0.215703	6.95731	3.46821e-12	9.69296e-11	ENSSSCG00000005020	ATL1
24635.9	-1.42332	0.20462	-6.95588	3.50374e-12	9.77473e-11	ENSSSCG00000001930	PKM
230.57	-1.88004	0.270409	-6.95259	3.58647e-12	9.96988e-11	ENSSSCG00000011700	CP
25.6002	9.27031	1.33614	6.93811	3.9737e-12	1.10267e-10	ENSSSCG00000006216	TRIM55
7677.29	-1.4754	0.213022	-6.92603	4.32814e-12	1.19676e-10	ENSSSCG00000010627	PDCD4
3170.72	-1.12552	0.162576	-6.92306	4.41996e-12	1.21999e-10	ENSSSCG00000013174	CTNND1
789.976	1.01164	0.146136	6.92262	4.43377e-12	1.22164e-10	ENSSSCG00000007984	MRPL28
1054.81	1.53303	0.221462	6.92234	4.44253e-12	1.22189e-10	ENSSSCG00000036505	GNG12
51.2798	7.43564	1.07501	6.91681	4.61932e-12	1.26828e-10	ENSSSCG00000011587	EFCAB12
381.306	1.50426	0.21756	6.91423	4.70419e-12	1.28931e-10	ENSSSCG00000017058	MED7
697.32	2.35174	0.340201	6.9128	4.75181e-12	1.30008e-10	ENSSSCG00000048405	ENSSSCG00000048405
6665.95	-3.35304	0.485121	-6.91175	4.78695e-12	1.3074e-10	ENSSSCG00000015535	QSOX1
1236.34	-1.18939	0.172276	-6.90401	5.05535e-12	1.37829e-10	ENSSSCG00000003506	PINK1
195.715	2.74268	0.3976	6.89808	5.2711e-12	1.4346e-10	ENSSSCG00000016715	OSBPL3
388.265	-5.12676	0.743633	-6.89421	5.41654e-12	1.47162e-10	ENSSSCG00000002817	DRC7
425.613	-3.0636	0.444813	-6.88739	5.68252e-12	1.53943e-10	ENSSSCG00000000810	AMIGO2
340.783	1.84579	0.268057	6.88582	5.7456e-12	1.55291e-10	ENSSSCG00000009968	TTC28
86.3459	3.45092	0.501268	6.88438	5.80401e-12	1.56598e-10	ENSSSCG00000022635	BEX4
234.694	3.43759	0.499481	6.88232	5.88862e-12	1.58606e-10	ENSSSCG00000009859	TESC
952.804	1.04544	0.152098	6.87351	6.26431e-12	1.68145e-10	ENSSSCG00000037999	PPP1R14B
393.951	1.18294	0.172119	6.8728	6.2956e-12	1.68694e-10	ENSSSCG00000008094	CHCHD5
1250.35	1.28033	0.186416	6.86814	6.50455e-12	1.73994e-10	ENSSSCG00000032141	ENSSSCG00000032141
155.713	2.50639	0.365144	6.86412	6.69016e-12	1.78653e-10	ENSSSCG00000011936	ZBED2
20938	-1.42314	0.207736	-6.85069	7.34934e-12	1.95585e-10	ENSSSCG00000036423	CCDC50
59.6172	3.36589	0.49135	6.8503	7.36947e-12	1.95787e-10	ENSSSCG00000013292	PRR5L
730.861	1.68357	0.245832	6.84844	7.46622e-12	1.9802e-10	ENSSSCG00000032852	FAM167A
1046.32	2.03868	0.297871	6.84416	7.69252e-12	2.03675e-10	ENSSSCG00000034350	SERHL2
4467	-1.42356	0.208118	-6.84018	7.90923e-12	2.09058e-10	ENSSSCG00000017072	GALNT10
2625.2	-1.67392	0.244894	-6.83528	8.18459e-12	2.15606e-10	ENSSSCG00000022661	FCHO2
784.796	1.39682	0.204601	6.82705	8.66785e-12	2.27951e-10	ENSSSCG00000015340	ASNS
169.111	1.27559	0.187364	6.80807	9.89151e-12	2.58822e-10	ENSSSCG00000012940	B4GAT1
69.7085	3.80949	0.560516	6.7964	1.07263e-11	2.79726e-10	ENSSSCG00000055617	ENSSSCG00000055617
351.251	-5.35512	0.788024	-6.79564	1.07836e-11	2.80752e-10	ENSSSCG00000038806	AXL
1368.51	3.14018	0.462367	6.79154	1.10947e-11	2.87889e-10	ENSSSCG00000005423	ABCA1
140.159	-3.41783	0.504161	-6.77924	1.20808e-11	3.10891e-10	ENSSSCG00000011859	HEG1
353.418	2.48783	0.367231	6.77457	1.24776e-11	3.20354e-10	ENSSSCG00000002709	ENSSSCG00000002709
4985.91	-2.2897	0.337991	-6.77443	1.24896e-11	3.20354e-10	ENSSSCG00000008316	NAGK
329.386	-2.40866	0.355743	-6.77078	1.28091e-11	3.27636e-10	ENSSSCG00000014598	PPFIBP2
532.736	6.57544	0.971753	6.76657	1.31873e-11	3.36588e-10	ENSSSCG00000006235	TOX
4365.99	-1.19152	0.17631	-6.75814	1.39776e-11	3.56177e-10	ENSSSCG00000011699	HPS3
415.445	-1.01185	0.149857	-6.75212	1.457e-11	3.70065e-10	ENSSSCG00000015009	POGLUT3
1237.03	1.00749	0.149423	6.74257	1.55613e-11	3.92684e-10	ENSSSCG00000012743	MTMR1
881.414	2.95157	0.43781	6.74168	1.5657e-11	3.94459e-10	ENSSSCG00000027505	ESYT3
73.6857	8.43374	1.25226	6.73481	1.64146e-11	4.1288e-10	ENSSSCG00000057541	ENSSSCG00000057541
1001.56	1.30877	0.194615	6.72492	1.75685e-11	4.41193e-10	ENSSSCG00000023247	OPTN
110.723	-1.88303	0.280224	-6.71975	1.82041e-11	4.56419e-10	ENSSSCG00000006355	APOA2
2733.42	-1.7283	0.257342	-6.71596	1.86835e-11	4.67688e-10	ENSSSCG00000006995	ASAH1
168.412	-2.71957	0.405133	-6.71278	1.90952e-11	4.77109e-10	ENSSSCG00000061561	ENSSSCG00000061561
117.116	5.20873	0.776242	6.71019	1.94368e-11	4.84211e-10	ENSSSCG00000022739	DSG2
2008.63	1.12314	0.16742	6.70847	1.96673e-11	4.88395e-10	ENSSSCG00000001078	MBOAT1
1308.18	1.61088	0.240156	6.70764	1.97795e-11	4.90399e-10	ENSSSCG00000021355	SOD1
307.823	-1.57334	0.234703	-6.70352	2.03461e-11	5.02053e-10	ENSSSCG00000052847	ENSSSCG00000052847
116.188	2.21149	0.329879	6.70394	2.02869e-11	5.02053e-10	ENSSSCG00000005911	OPLAH
67.715	7.78919	1.16461	6.68824	2.25877e-11	5.52991e-10	ENSSSCG00000010429	PRKG1
1720.58	1.14396	0.171113	6.68537	2.30336e-11	5.63023e-10	ENSSSCG00000011611	HMCES
15053.8	1.67498	0.251197	6.66799	2.59339e-11	6.3095e-10	ENSSSCG00000031082	ATP13A2
8864.88	-1.38252	0.207499	-6.66279	2.68671e-11	6.52637e-10	ENSSSCG00000006381	CD84
1009.33	1.23927	0.18611	6.65877	2.76131e-11	6.69715e-10	ENSSSCG00000031786	NCDN
3688.53	-1.00936	0.151777	-6.65028	2.92529e-11	7.08385e-10	ENSSSCG00000008942	ENSSSCG00000008942
500.866	2.40007	0.360934	6.64961	2.93863e-11	7.10511e-10	ENSSSCG00000053708	ENSSSCG00000053708
2475.37	-1.02613	0.154594	-6.63757	3.18901e-11	7.69855e-10	ENSSSCG00000004138	HIVEP2
1016.48	-1.32847	0.20038	-6.62976	3.36234e-11	8.10443e-10	ENSSSCG00000002506	VRK1
27.9285	-4.00301	0.604975	-6.61683	3.6699e-11	8.8185e-10	ENSSSCG00000012362	ENSSSCG00000012362
1602.41	-1.03962	0.157133	-6.61618	3.68597e-11	8.8435e-10	ENSSSCG00000015509	COP1
188.513	-2.26095	0.341781	-6.6152	3.71049e-11	8.88864e-10	ENSSSCG00000035596	MSH5
2020.16	-2.34389	0.3547	-6.60808	3.89325e-11	9.31215e-10	ENSSSCG00000002666	KIAA0513
39.2394	-4.91178	0.743682	-6.60468	3.98389e-11	9.51435e-10	ENSSSCG00000024562	CCR6
31.7544	-5.04848	0.764436	-6.60418	3.99713e-11	9.53137e-10	ENSSSCG00000016443	ENSSSCG00000016443
31.8097	3.18111	0.481965	6.60028	4.10371e-11	9.7706e-10	ENSSSCG00000006052	FZD6
231.317	-2.00463	0.303774	-6.5991	4.13668e-11	9.83408e-10	ENSSSCG00000008240	ENSSSCG00000008240
370.839	1.08083	0.163798	6.59858	4.15122e-11	9.85361e-10	ENSSSCG00000040479	NDE1
490.801	-2.23993	0.339607	-6.59567	4.2333e-11	1.00226e-09	ENSSSCG00000005095	PRKCH
842.854	-1.12583	0.170694	-6.5956	4.23526e-11	1.00226e-09	ENSSSCG00000025564	GAS2L1
744.527	2.18341	0.331584	6.58478	4.55566e-11	1.07482e-09	ENSSSCG00000013017	EHD1
76.1567	-8.61885	1.30997	-6.57944	4.72228e-11	1.10909e-09	ENSSSCG00000011037	TMEM236
388.067	-1.99755	0.303645	-6.57857	4.74994e-11	1.11391e-09	ENSSSCG00000059500	ENSSSCG00000059500
60.6911	4.60652	0.70046	6.57642	4.81906e-11	1.12674e-09	ENSSSCG00000000760	LRTM2
111.495	3.22379	0.490962	6.56627	5.15915e-11	1.20445e-09	ENSSSCG00000010603	NEURL1
71.3848	2.04158	0.310933	6.56598	5.16918e-11	1.20498e-09	ENSSSCG00000027928	TMEM9
6593.2	-1.98504	0.302339	-6.56561	5.18192e-11	1.20615e-09	ENSSSCG00000010450	LIPA
363.773	-2.06752	0.315024	-6.56306	5.2715e-11	1.22517e-09	ENSSSCG00000001440	NOTCH4
124.995	-7.90707	1.20671	-6.55259	5.6548e-11	1.30842e-09	ENSSSCG00000002829	MMP2
85.666	2.26853	0.346204	6.55259	5.65484e-11	1.30842e-09	ENSSSCG00000008175	CHST10
1197.54	-2.25075	0.344182	-6.53941	6.17614e-11	1.42692e-09	ENSSSCG00000032687	CYP4V2
36.1679	-3.30209	0.505286	-6.5351	6.35656e-11	1.45995e-09	ENSSSCG00000053665	ENSSSCG00000053665
800.921	1.10122	0.168682	6.5284	6.64745e-11	1.52228e-09	ENSSSCG00000034318	MRPS25
448.482	1.14763	0.175903	6.52422	6.8355e-11	1.56076e-09	ENSSSCG00000007818	KDM8
357.484	-1.17759	0.180492	-6.52434	6.83028e-11	1.56076e-09	ENSSSCG00000017865	CTNS
174.971	4.57551	0.701376	6.52362	6.86293e-11	1.56473e-09	ENSSSCG00000026537	CACNA2D4
172.376	-2.17008	0.332877	-6.51915	7.07052e-11	1.60971e-09	ENSSSCG00000000811	PCED1B
1171.2	-1.00649	0.154447	-6.51673	7.18586e-11	1.63358e-09	ENSSSCG00000031489	DUSP22
213.911	1.14393	0.175567	6.51565	7.23734e-11	1.64257e-09	ENSSSCG00000037427	PTDSS2
264.487	1.96238	0.301189	6.51547	7.24647e-11	1.64257e-09	ENSSSCG00000006458	FCRL4
16.7898	8.46102	1.30071	6.50492	7.77332e-11	1.75943e-09	ENSSSCG00000005778	HSBP1L1
103.929	-2.49795	0.384464	-6.49723	8.18144e-11	1.84645e-09	ENSSSCG00000015022	LAYN
1760.36	-1.37097	0.211026	-6.49669	8.2105e-11	1.85033e-09	ENSSSCG00000014073	HEXB
396.57	1.60146	0.246635	6.49327	8.39942e-11	1.89017e-09	ENSSSCG00000016912	PLPP1
50.4534	4.00032	0.616652	6.48716	8.74701e-11	1.96556e-09	ENSSSCG00000032971	SMC1B
586.394	-1.05307	0.162683	-6.4731	9.60155e-11	2.14829e-09	ENSSSCG00000038469	KLHL7
661.639	-4.20881	0.650717	-6.46796	9.93339e-11	2.21881e-09	ENSSSCG00000045477	ENSSSCG00000045477
731.788	-1.40387	0.217056	-6.46778	9.94515e-11	2.21881e-09	ENSSSCG00000015644	IKBKE
2213.44	1.50055	0.232029	6.46709	9.99106e-11	2.22269e-09	ENSSSCG00000025503	ADGRG5
495.713	1.43209	0.221438	6.46723	9.98152e-11	2.22269e-09	ENSSSCG00000021184	OSGIN2
209.023	4.00569	0.620188	6.45883	1.05517e-10	2.34408e-09	ENSSSCG00000017896	SCIMP
281.609	3.85869	0.598212	6.45037	1.11574e-10	2.4751e-09	ENSSSCG00000027778	GLO1
27.7417	5.27187	0.81753	6.44853	1.12941e-10	2.50187e-09	ENSSSCG00000011851	ENSSSCG00000011851
160.485	-3.8223	0.593532	-6.43993	1.19525e-10	2.63639e-09	ENSSSCG00000004902	RNF152
105.185	-2.62483	0.407777	-6.43692	1.2192e-10	2.68173e-09	ENSSSCG00000010449	CH25H
939.637	-5.69958	0.88587	-6.43388	1.24388e-10	2.73217e-09	ENSSSCG00000009605	GFRA2
2407.85	1.38997	0.216107	6.43189	1.26027e-10	2.76426e-09	ENSSSCG00000031175	FNIP2
61.9451	4.4566	0.693221	6.42884	1.28584e-10	2.81341e-09	ENSSSCG00000057957	ENSSSCG00000057957
242.6	1.96494	0.306004	6.4213	1.35112e-10	2.95107e-09	ENSSSCG00000027169	ENOSF1
6729.68	-1.36495	0.212616	-6.41981	1.36448e-10	2.9761e-09	ENSSSCG00000017164	ENSSSCG00000017164
1271.54	-8.52255	1.33005	-6.40767	1.47757e-10	3.20929e-09	ENSSSCG00000034284	ENSSSCG00000034284
898.345	-1.89574	0.295886	-6.40699	1.48417e-10	3.21915e-09	ENSSSCG00000057738	ENSSSCG00000057738
745.168	-3.00958	0.46982	-6.40581	1.49574e-10	3.23973e-09	ENSSSCG00000040581	CISH
544.741	1.31932	0.206223	6.39752	1.57922e-10	3.40636e-09	ENSSSCG00000025698	SERPINE1
361.955	-1.7071	0.266919	-6.39558	1.59937e-10	3.44506e-09	ENSSSCG00000006503	RXFP4
2463.72	-1.35596	0.212321	-6.38636	1.69881e-10	3.64916e-09	ENSSSCG00000011278	TRAK1
1683.3	-4.31461	0.677333	-6.36999	1.8904e-10	4.03847e-09	ENSSSCG00000012022	APP
1533.46	-4.32617	0.679287	-6.36869	1.90646e-10	4.06721e-09	ENSSSCG00000027669	TNS1
285.87	-3.90408	0.613074	-6.36803	1.91465e-10	4.0791e-09	ENSSSCG00000017159	ENSSSCG00000017159
205.558	3.30614	0.520068	6.35714	2.05542e-10	4.37302e-09	ENSSSCG00000017053	NIPAL4
140.426	-2.12518	0.334412	-6.35499	2.08439e-10	4.42862e-09	ENSSSCG00000038434	ENSSSCG00000038434
3442.76	-4.30862	0.678022	-6.35469	2.08841e-10	4.43112e-09	ENSSSCG00000011102	NRP1
3233.98	-2.11089	0.332452	-6.34947	2.16055e-10	4.57796e-09	ENSSSCG00000035037	SIK1
1587.31	1.91245	0.301215	6.34911	2.1656e-10	4.58243e-09	ENSSSCG00000039626	DERL3
293.966	-1.3122	0.207001	-6.3391	2.31114e-10	4.87056e-09	ENSSSCG00000049797	INKA1
123.238	-2.07541	0.327526	-6.33662	2.34862e-10	4.92957e-09	ENSSSCG00000010493	PDLIM1
442.187	-4.30185	0.67887	-6.33678	2.3461e-10	4.92957e-09	ENSSSCG00000005994	SNTB1
2168.3	1.10294	0.174252	6.32956	2.45858e-10	5.15344e-09	ENSSSCG00000011447	SPCS1
24.7545	2.97723	0.470717	6.32488	2.53437e-10	5.30517e-09	ENSSSCG00000041010	ENSSSCG00000041010
158.63	-1.38773	0.219949	-6.30932	2.80267e-10	5.84327e-09	ENSSSCG00000000139	IFT27
38.0098	2.17571	0.345964	6.28884	3.19855e-10	6.64199e-09	ENSSSCG00000055355	ENSSSCG00000055355
98.2684	-2.06863	0.328955	-6.28849	3.20567e-10	6.64793e-09	ENSSSCG00000043490	ENSSSCG00000043490
208.634	-1.59961	0.254605	-6.2827	3.32736e-10	6.89113e-09	ENSSSCG00000001731	CENPQ
487.689	2.02352	0.322193	6.28046	3.37582e-10	6.98223e-09	ENSSSCG00000042041	ENSSSCG00000042041
669.12	1.50086	0.239332	6.27102	3.58688e-10	7.38935e-09	ENSSSCG00000007987	DECR2
74.2561	2.39889	0.383034	6.26288	3.77935e-10	7.77559e-09	ENSSSCG00000021815	ENSSSCG00000021815
1569.19	-1.40087	0.223959	-6.25504	3.97423e-10	8.15501e-09	ENSSSCG00000004012	THBS2
294.131	1.19222	0.190705	6.25163	4.06184e-10	8.32384e-09	ENSSSCG00000009532	POGLUT2
311.527	-2.92451	0.468393	-6.24372	4.27291e-10	8.74488e-09	ENSSSCG00000038471	NUAK2
568.605	-2.56119	0.410858	-6.23376	4.55375e-10	9.30744e-09	ENSSSCG00000004968	PAQR5
48.2576	3.09778	0.497453	6.22728	4.74599e-10	9.675e-09	ENSSSCG00000053991	SOX12
1033.41	-6.29754	1.01155	-6.22563	4.79632e-10	9.74326e-09	ENSSSCG00000004587	MYO1E
1909.16	1.14046	0.183333	6.22073	4.94854e-10	1.00354e-08	ENSSSCG00000035366	MFHAS1
106.499	2.07584	0.333872	6.21749	5.05166e-10	1.02312e-08	ENSSSCG00000000651	CLEC12B
149.087	1.72257	0.277232	6.21346	5.18296e-10	1.04836e-08	ENSSSCG00000002672	MEAK7
412.557	1.70533	0.274882	6.20385	5.50984e-10	1.10745e-08	ENSSSCG00000036446	PALD1
265.233	1.1711	0.188775	6.20366	5.5166e-10	1.10745e-08	ENSSSCG00000010735	LHPP
82.3189	-2.65541	0.428042	-6.20363	5.51771e-10	1.10745e-08	ENSSSCG00000053490	ENSSSCG00000053490
419.573	7.04785	1.13755	6.19563	5.8053e-10	1.16367e-08	ENSSSCG00000038398	CD226
208.353	1.13447	0.183473	6.18328	6.27815e-10	1.25684e-08	ENSSSCG00000033013	MARCHF9
1149.68	-1.97838	0.320115	-6.18022	6.40113e-10	1.27818e-08	ENSSSCG00000056754	ENSSSCG00000056754
2210.4	-1.33953	0.216862	-6.17689	6.53748e-10	1.30373e-08	ENSSSCG00000016140	FZD5
690.324	1.00693	0.163492	6.1589	7.32528e-10	1.45526e-08	ENSSSCG00000015790	SLC25A4
72.667	-2.83844	0.460936	-6.15799	7.36747e-10	1.46178e-08	ENSSSCG00000003825	ENSSSCG00000003825
988.819	1.5309	0.248832	6.15236	7.6339e-10	1.51271e-08	ENSSSCG00000021397	PODXL2
83.7454	2.16165	0.351386	6.15179	7.66136e-10	1.51623e-08	ENSSSCG00000046579	ENSSSCG00000046579
296.199	1.37107	0.2232	6.14276	8.11018e-10	1.59897e-08	ENSSSCG00000035854	RAB11FIP3
110.67	1.93382	0.314853	6.14197	8.15054e-10	1.60489e-08	ENSSSCG00000041434	ENSSSCG00000041434
3154.74	-2.44719	0.398654	-6.13863	8.32346e-10	1.63688e-08	ENSSSCG00000029249	NAV3
553.951	-1.90126	0.309855	-6.13597	8.46392e-10	1.6624e-08	ENSSSCG00000026940	CASP10
114.952	3.19905	0.521784	6.13098	8.73372e-10	1.71324e-08	ENSSSCG00000011245	ITGA9
2101.74	2.51741	0.410758	6.12868	8.86095e-10	1.73601e-08	ENSSSCG00000039287	CLEC12A
962.794	1.07464	0.17537	6.12783	8.90851e-10	1.74314e-08	ENSSSCG00000008202	CNNM4
129.802	1.75857	0.287151	6.1242	9.11395e-10	1.7811e-08	ENSSSCG00000007602	BAIAP2L1
43.2648	-4.16563	0.680427	-6.12209	9.23555e-10	1.80261e-08	ENSSSCG00000036363	PDE4C
1868.35	1.97553	0.322707	6.12173	9.25657e-10	1.80445e-08	ENSSSCG00000011025	ZEB1
734.465	1.58258	0.25855	6.12097	9.30048e-10	1.81075e-08	ENSSSCG00000001840	KIF7
829.427	7.74999	1.26908	6.10677	1.01665e-09	1.97442e-08	ENSSSCG00000022448	CLNK
450.902	-3.69017	0.60455	-6.10399	1.0345e-09	2.0066e-08	ENSSSCG00000058656	P2RY1
305.918	1.62356	0.266118	6.10089	1.05479e-09	2.04088e-08	ENSSSCG00000039337	ITPRIPL2
27.4041	3.83894	0.629286	6.10048	1.05751e-09	2.04361e-08	ENSSSCG00000001977	STXBP6
35.2359	-2.50946	0.412802	-6.0791	1.20861e-09	2.32982e-08	ENSSSCG00000052599	LMOD3
134.233	-3.28054	0.540034	-6.0747	1.24216e-09	2.38683e-08	ENSSSCG00000032561	PDCD1LG2
150.245	-1.58889	0.261563	-6.07463	1.24277e-09	2.38683e-08	ENSSSCG00000059095	MLF1
45.8582	1.7783	0.29317	6.06576	1.31328e-09	2.51295e-08	ENSSSCG00000012053	CBR3
3279.82	-1.99819	0.329466	-6.06492	1.32016e-09	2.52303e-08	ENSSSCG00000014997	ENSSSCG00000014997
142.235	1.33819	0.220715	6.06299	1.33617e-09	2.54737e-08	ENSSSCG00000034146	CBX8
636.184	-1.89608	0.313139	-6.05506	1.40367e-09	2.66629e-08	ENSSSCG00000037647	TFDP2
236.942	-1.6172	0.267106	-6.05453	1.40833e-09	2.67188e-08	ENSSSCG00000008266	LOXL3
64.6339	2.14044	0.353552	6.0541	1.41204e-09	2.67567e-08	ENSSSCG00000028723	CCDC102A
75.4979	-2.61554	0.432299	-6.05031	1.44564e-09	2.73602e-08	ENSSSCG00000007586	FSCN1
465.643	-2.46652	0.407701	-6.04984	1.44993e-09	2.74081e-08	ENSSSCG00000023868	ENSSSCG00000023868
303.849	1.59248	0.2633	6.04817	1.46505e-09	2.76603e-08	ENSSSCG00000016331	RAMP1
1072.38	-1.05058	0.17386	-6.04265	1.51603e-09	2.85883e-08	ENSSSCG00000036050	CD302
5393.01	-1.42626	0.236062	-6.04189	1.52318e-09	2.86884e-08	ENSSSCG00000004610	CCPG1
954.558	-1.42659	0.236387	-6.035	1.58965e-09	2.98322e-08	ENSSSCG00000013731	DNASE2
657.718	1.20042	0.199057	6.03053	1.63426e-09	3.05958e-08	ENSSSCG00000042386	ENSSSCG00000042386
131.757	1.68172	0.279007	6.02753	1.66486e-09	3.10567e-08	ENSSSCG00000033949	GNG7
1835.58	1.7985	0.298536	6.0244	1.69739e-09	3.16257e-08	ENSSSCG00000015565	ENSSSCG00000015565
403.081	-2.54382	0.422849	-6.0159	1.78895e-09	3.3292e-08	ENSSSCG00000055499	ENSSSCG00000055499
3330.33	-8.79965	1.46395	-6.01088	1.84516e-09	3.4282e-08	ENSSSCG00000039798	SLC11A1
1810.69	-1.19395	0.19923	-5.99281	2.0625e-09	3.8155e-08	ENSSSCG00000040863	IPMK
6118.42	1.22166	0.203994	5.98868	2.1155e-09	3.90891e-08	ENSSSCG00000026210	ENSSSCG00000026210
196.791	-1.71902	0.287144	-5.98661	2.14253e-09	3.95418e-08	ENSSSCG00000010457	KIF20B
396.035	1.21653	0.203286	5.9843	2.17325e-09	4.00612e-08	ENSSSCG00000060019	RPS19BP1
334.301	2.792	0.467223	5.97574	2.29047e-09	4.21723e-08	ENSSSCG00000000399	TIMELESS
57.565	-2.48166	0.415492	-5.97282	2.33189e-09	4.28842e-08	ENSSSCG00000061053	SAPCD1
370.659	2.64789	0.443487	5.97062	2.36349e-09	4.34142e-08	ENSSSCG00000009584	SEMA4D
1423.15	-1.83062	0.30718	-5.95944	2.5311e-09	4.63837e-08	ENSSSCG00000009330	ALOX5AP
526.181	2.52143	0.423152	5.95869	2.54262e-09	4.64855e-08	ENSSSCG00000026257	STMN1
1385.19	1.39039	0.233468	5.9554	2.59439e-09	4.73765e-08	ENSSSCG00000013042	ENSSSCG00000013042
9552.29	1.06142	0.178364	5.95087	2.66722e-09	4.86495e-08	ENSSSCG00000032341	AIF1
459.188	-2.12094	0.356602	-5.94765	2.72016e-09	4.95572e-08	ENSSSCG00000035634	PLSCR1
601.057	4.37535	0.736459	5.94106	2.83188e-09	5.14722e-08	ENSSSCG00000004791	RASGRP1
1206.76	-1.5954	0.268569	-5.94038	2.84366e-09	5.16262e-08	ENSSSCG00000008374	B3GNT2
233.872	-2.12344	0.357536	-5.9391	2.86593e-09	5.19096e-08	ENSSSCG00000007200	FAM110A
27.7238	3.27287	0.551342	5.93619	2.9173e-09	5.27175e-08	ENSSSCG00000028671	CEL
1633.43	-1.34228	0.226147	-5.93543	2.93085e-09	5.29012e-08	ENSSSCG00000058007	ENSSSCG00000058007
510.749	1.5986	0.269526	5.93115	3.00814e-09	5.42334e-08	ENSSSCG00000005277	GCNT1
119.631	3.57311	0.602863	5.9269	3.0871e-09	5.55928e-08	ENSSSCG00000023419	ARHGEF10
161.405	-1.67115	0.28206	-5.9248	3.12669e-09	5.61114e-08	ENSSSCG00000003979	ZNF684
49.9015	6.66576	1.12605	5.91959	3.22753e-09	5.7788e-08	ENSSSCG00000023784	SEMA3C
390.324	1.10542	0.186788	5.91806	3.25761e-09	5.82596e-08	ENSSSCG00000008293	DGUOK
465.425	2.613	0.441589	5.91726	3.27357e-09	5.8478e-08	ENSSSCG00000057510	PLA2G15
22.8207	4.25578	0.720184	5.9093	3.43569e-09	6.12338e-08	ENSSSCG00000036152	TSPAN15
338.174	-1.59371	0.269766	-5.90776	3.46795e-09	6.17382e-08	ENSSSCG00000011876	DTX3L
77.0778	1.91446	0.324135	5.90637	3.49734e-09	6.21904e-08	ENSSSCG00000010384	LRRC18
1727.14	-1.09484	0.185469	-5.90311	3.56703e-09	6.32854e-08	ENSSSCG00000002440	CCDC88C
131.319	2.47549	0.419371	5.90288	3.57212e-09	6.33036e-08	ENSSSCG00000039009	ENSSSCG00000039009
645.201	1.1293	0.191365	5.90129	3.60676e-09	6.38449e-08	ENSSSCG00000014146	RASA1
8684.56	-2.12576	0.360399	-5.89835	3.67161e-09	6.48456e-08	ENSSSCG00000022925	ENSSSCG00000022925
2518.19	-1.43051	0.242545	-5.89789	3.68184e-09	6.49528e-08	ENSSSCG00000022246	ENSSSCG00000022246
120.557	1.62938	0.276391	5.89519	3.74256e-09	6.59494e-08	ENSSSCG00000005930	SLC45A4
56.2407	2.9102	0.493687	5.89482	3.75092e-09	6.60222e-08	ENSSSCG00000031423	UPK3A
20.2347	6.99048	1.18769	5.88579	3.96154e-09	6.96507e-08	ENSSSCG00000010478	FFAR4
36.9166	4.32362	0.73527	5.88031	4.09492e-09	7.18339e-08	ENSSSCG00000025708	GABRA3
469.612	1.23513	0.210298	5.87322	4.27399e-09	7.48069e-08	ENSSSCG00000035999	NUDT16L1
1423.91	1.35928	0.231492	5.8718	4.311e-09	7.53699e-08	ENSSSCG00000009755	AACS
797.268	-1.16331	0.198209	-5.86912	4.38126e-09	7.64271e-08	ENSSSCG00000037682	HFE
43.7346	2.65764	0.453621	5.85874	4.66398e-09	8.12679e-08	ENSSSCG00000050944	ENSSSCG00000050944
348.03	1.04193	0.177875	5.85764	4.69491e-09	8.17155e-08	ENSSSCG00000059309	CA9
500.898	-1.70142	0.290665	-5.85355	4.81194e-09	8.3659e-08	ENSSSCG00000014041	MXD3
98.1121	-2.10092	0.359022	-5.85178	4.86337e-09	8.44592e-08	ENSSSCG00000021597	PHLDA2
159.407	2.09418	0.358739	5.83761	5.29561e-09	9.16594e-08	ENSSSCG00000052785	ENSSSCG00000052785
1495.69	3.39944	0.584045	5.82051	5.86677e-09	1.01279e-07	ENSSSCG00000006911	TGFBR3
241.441	-1.10925	0.190579	-5.82039	5.87089e-09	1.01279e-07	ENSSSCG00000002410	CEP128
85.3196	2.47063	0.424746	5.81672	6.00129e-09	1.033e-07	ENSSSCG00000012525	BEX1
316.887	-1.35237	0.232493	-5.81683	5.9974e-09	1.033e-07	ENSSSCG00000016943	ADAMTS6
681.744	1.80227	0.309884	5.81595	6.02895e-09	1.03662e-07	ENSSSCG00000027053	PACSIN1
20.4797	3.5273	0.606791	5.81304	6.13498e-09	1.05369e-07	ENSSSCG00000026790	ENSSSCG00000026790
858.217	2.38942	0.411299	5.80944	6.26806e-09	1.07418e-07	ENSSSCG00000025114	FMNL3
370.224	2.19769	0.378356	5.80853	6.30235e-09	1.07887e-07	ENSSSCG00000027417	LDLRAD4
239.195	1.37034	0.235983	5.80695	6.36227e-09	1.08674e-07	ENSSSCG00000047196	ENSSSCG00000047196
162.607	1.16516	0.200694	5.80565	6.41149e-09	1.09395e-07	ENSSSCG00000023141	RNLS
436.791	1.04082	0.179579	5.79587	6.79688e-09	1.15718e-07	ENSSSCG00000040252	ENSSSCG00000040252
240.82	1.24766	0.215675	5.78488	7.2563e-09	1.2327e-07	ENSSSCG00000031141	ABCA13
122.853	3.85899	0.667605	5.78035	7.45441e-09	1.2636e-07	ENSSSCG00000039797	APCDD1
36.3633	-4.86296	0.841549	-5.77858	7.53329e-09	1.27559e-07	ENSSSCG00000054603	ENSSSCG00000054603
1649.42	4.41019	0.763415	5.77692	7.608e-09	1.28684e-07	ENSSSCG00000015235	ETS1
744.476	1.77492	0.307328	5.77531	7.68106e-09	1.29779e-07	ENSSSCG00000014823	P2RY6
3991.38	1.50841	0.261261	5.77358	7.7603e-09	1.30976e-07	ENSSSCG00000040719	KIAA0040
214.908	-4.10322	0.711611	-5.76611	8.11239e-09	1.36771e-07	ENSSSCG00000063429	DOK3
495.312	1.18868	0.206426	5.75839	8.49216e-09	1.43019e-07	ENSSSCG00000017264	AMZ2
2796.52	1.0668	0.185343	5.75586	8.62039e-09	1.45021e-07	ENSSSCG00000020931	MSH6
46.5538	5.1931	0.90341	5.74833	9.0128e-09	1.51134e-07	ENSSSCG00000015353	SCIN
15.4551	8.42466	1.46557	5.74837	9.01087e-09	1.51134e-07	ENSSSCG00000006717	PHGDH
2833.28	-1.95869	0.340811	-5.74714	9.07668e-09	1.51879e-07	ENSSSCG00000022492	AMPD3
75.5144	-10.3029	1.79265	-5.74731	9.06734e-09	1.51879e-07	ENSSSCG00000026473	ABCA8
134.664	-1.29754	0.225913	-5.74355	9.27102e-09	1.54964e-07	ENSSSCG00000006353	NR1I3
420.982	-1.05762	0.184182	-5.74226	9.34189e-09	1.55841e-07	ENSSSCG00000015492	DARS2
399.773	-7.08536	1.2339	-5.74224	9.34344e-09	1.55841e-07	ENSSSCG00000016618	CPED1
7899.45	-1.13406	0.197519	-5.74151	9.38369e-09	1.56345e-07	ENSSSCG00000007522	CTSZ
51.4224	3.14092	0.54808	5.73077	9.99746e-09	1.66393e-07	ENSSSCG00000013461	PEAK3
394.517	1.85631	0.324077	5.728	1.01624e-08	1.68959e-07	ENSSSCG00000058709	ENSSSCG00000058709
321.636	-1.54161	0.269152	-5.72767	1.0182e-08	1.69104e-07	ENSSSCG00000004023	CEP43
1405.57	-1.29084	0.225404	-5.72681	1.02337e-08	1.69781e-07	ENSSSCG00000027956	SSH3
276.879	1.1888	0.207691	5.72392	1.04095e-08	1.72515e-07	ENSSSCG00000039307	H2AJ
50.413	1.76196	0.307846	5.7235	1.04355e-08	1.72761e-07	ENSSSCG00000027206	PARD6B
672.324	-5.99689	1.04861	-5.71888	1.07229e-08	1.77143e-07	ENSSSCG00000038138	TFEC
5689.24	1.00494	0.175891	5.71345	1.10712e-08	1.8251e-07	ENSSSCG00000031871	ENTPD4
109.762	1.41467	0.247632	5.71281	1.11123e-08	1.82995e-07	ENSSSCG00000032411	ENGASE
119.124	2.89168	0.50665	5.70744	1.14686e-08	1.88664e-07	ENSSSCG00000034293	ARL4C
22.0962	3.00949	0.527825	5.70168	1.18629e-08	1.9484e-07	ENSSSCG00000057595	ENSSSCG00000057595
643.51	-2.02427	0.355035	-5.7016	1.1869e-08	1.9484e-07	ENSSSCG00000021624	ENSSSCG00000021624
156.191	-5.43527	0.953884	-5.69804	1.21194e-08	1.98741e-07	ENSSSCG00000022370	TNFSF9
284.591	2.38825	0.419209	5.69704	1.21905e-08	1.99696e-07	ENSSSCG00000006338	DDR2
393.749	-2.60399	0.457102	-5.69673	1.22128e-08	1.99851e-07	ENSSSCG00000017416	DHX58
161.786	-2.03592	0.357488	-5.69507	1.23318e-08	2.01588e-07	ENSSSCG00000021731	WWC2
350.106	1.74029	0.305666	5.69344	1.24503e-08	2.03311e-07	ENSSSCG00000060071	ENSSSCG00000060071
5529.38	1.96355	0.344916	5.69283	1.24952e-08	2.03831e-07	ENSSSCG00000016916	IL6ST
282.448	4.38592	0.771185	5.68724	1.29107e-08	2.10389e-07	ENSSSCG00000033120	PALM2AKAP2
247.997	3.11872	0.548503	5.68589	1.30134e-08	2.11745e-07	ENSSSCG00000000663	KLRG1
59.868	-6.02275	1.05951	-5.68446	1.31224e-08	2.1317e-07	ENSSSCG00000008937	AMBN
557.126	-1.04891	0.184712	-5.67864	1.35767e-08	2.2032e-07	ENSSSCG00000013270	CRY2
272.576	2.18914	0.385591	5.67737	1.36781e-08	2.21735e-07	ENSSSCG00000006266	ST18
428.853	-1.02536	0.180685	-5.67483	1.38825e-08	2.24582e-07	ENSSSCG00000004946	ZWILCH
23.3762	4.29932	0.757845	5.67309	1.40247e-08	2.26648e-07	ENSSSCG00000059404	ENSSSCG00000059404
2724.97	-1.38694	0.244791	-5.6658	1.46339e-08	2.3576e-07	ENSSSCG00000020666	EHD4
837.656	-4.17393	0.736986	-5.66351	1.48311e-08	2.3869e-07	ENSSSCG00000022292	NPL
18136.4	-1.05239	0.185832	-5.66312	1.48644e-08	2.3898e-07	ENSSSCG00000015085	IL10RA
40.2497	7.0008	1.23743	5.65752	1.53574e-08	2.46652e-07	ENSSSCG00000054743	ENSSSCG00000054743
911.781	-1.40449	0.248288	-5.6567	1.54314e-08	2.47586e-07	ENSSSCG00000037132	POU2F2
64.6457	1.74676	0.309446	5.64479	1.65381e-08	2.64796e-07	ENSSSCG00000010879	KIF26B
954.581	1.11011	0.19675	5.64224	1.67847e-08	2.68195e-07	ENSSSCG00000011230	OSBPL10
368.914	-1.58101	0.280968	-5.62701	1.83358e-08	2.91782e-07	ENSSSCG00000038745	SERPINF2
380.101	1.1058	0.196701	5.62171	1.89071e-08	3.00521e-07	ENSSSCG00000021638	NEU3
1563.66	1.73938	0.310076	5.60953	2.0288e-08	3.21863e-07	ENSSSCG00000024973	GBP1
3143.74	1.68337	0.300368	5.60438	2.09006e-08	3.30908e-07	ENSSSCG00000016976	ZNF366
1457.1	-2.43075	0.433843	-5.60283	2.10886e-08	3.33546e-07	ENSSSCG00000026196	FAM13A
90.7482	3.36476	0.600752	5.60092	2.13214e-08	3.36887e-07	ENSSSCG00000009957	MYO18B
1584.58	-1.20367	0.21545	-5.58677	2.31326e-08	3.64029e-07	ENSSSCG00000004142	CITED2
164.307	3.37005	0.603295	5.58607	2.32272e-08	3.65149e-07	ENSSSCG00000000080	GRAP2
1827.29	-1.09341	0.195755	-5.58559	2.32912e-08	3.65787e-07	ENSSSCG00000022310	VPS9D1
443.222	-3.11693	0.559671	-5.56922	2.55881e-08	3.99847e-07	ENSSSCG00000060530	C1R
311.917	-2.40003	0.431737	-5.559	2.71322e-08	4.22704e-07	ENSSSCG00000003881	SPATA6
36.1452	2.22975	0.401153	5.55836	2.72324e-08	4.23842e-07	ENSSSCG00000017751	OMG
296.422	-8.72108	1.56922	-5.5576	2.73511e-08	4.25265e-07	ENSSSCG00000056235	ENSSSCG00000056235
243.442	1.41767	0.25554	5.54773	2.89406e-08	4.48191e-07	ENSSSCG00000044588	ENSSSCG00000044588
1780.81	-1.03735	0.187186	-5.54183	2.99324e-08	4.62174e-07	ENSSSCG00000037670	TMEM164
395.657	1.51112	0.27269	5.54153	2.99842e-08	4.62516e-07	ENSSSCG00000006456	FCRL1
581.841	1.00405	0.181225	5.54035	3.01862e-08	4.65171e-07	ENSSSCG00000027229	B3GNTL1
69.0739	2.04483	0.369459	5.53465	3.11856e-08	4.80099e-07	ENSSSCG00000013294	LDLRAD3
816.45	1.35308	0.244775	5.52787	3.24148e-08	4.98529e-07	ENSSSCG00000017942	ENSSSCG00000017942
141.221	1.21666	0.220182	5.5257	3.28173e-08	5.04222e-07	ENSSSCG00000037963	ENSSSCG00000037963
712.241	-1.56362	0.283209	-5.52107	3.36941e-08	5.16676e-07	ENSSSCG00000026733	HIPK2
241.399	-1.35436	0.245441	-5.51807	3.42738e-08	5.25049e-07	ENSSSCG00000056411	ENSSSCG00000056411
91.8994	-3.23737	0.586993	-5.51517	3.48446e-08	5.32747e-07	ENSSSCG00000051820	ENSSSCG00000051820
464.232	1.63935	0.297552	5.50947	3.59914e-08	5.49741e-07	ENSSSCG00000013074	RAB3IL1
1334.89	-3.95068	0.717348	-5.50735	3.64282e-08	5.55869e-07	ENSSSCG00000058071	ENSSSCG00000058071
56.44	-2.78288	0.505344	-5.50691	3.65194e-08	5.56716e-07	ENSSSCG00000016444	TMEM176B
30.6093	-2.26807	0.412626	-5.49667	3.87025e-08	5.87698e-07	ENSSSCG00000054418	ENSSSCG00000054418
1456.87	-1.89081	0.3441	-5.49495	3.90828e-08	5.92895e-07	ENSSSCG00000027967	IGSF6
148.519	-1.50609	0.274142	-5.49385	3.93254e-08	5.95996e-07	ENSSSCG00000011872	SEMA5B
1265.29	-1.09489	0.19938	-5.49148	3.9857e-08	6.03466e-07	ENSSSCG00000006901	EVI5
776.921	2.26158	0.41201	5.48914	4.03894e-08	6.09751e-07	ENSSSCG00000013072	FADS2
148.85	1.62766	0.297111	5.4783	4.29441e-08	6.44575e-07	ENSSSCG00000052003	FSCN2
72.546	1.57737	0.288175	5.47366	4.40825e-08	6.61025e-07	ENSSSCG00000056858	ENSSSCG00000056858
94.9983	-2.66137	0.486654	-5.46872	4.53294e-08	6.78419e-07	ENSSSCG00000055858	ENSSSCG00000055858
180.183	1.68789	0.308656	5.46851	4.53844e-08	6.78591e-07	ENSSSCG00000003233	ZNF175
313.36	1.15939	0.21206	5.46729	4.56956e-08	6.82588e-07	ENSSSCG00000010568	NPM3
220.798	-5.77982	1.05768	-5.46464	4.63844e-08	6.92216e-07	ENSSSCG00000005641	DNM1
240.384	2.41917	0.442852	5.46271	4.68929e-08	6.99135e-07	ENSSSCG00000006981	MICU3
3376.91	1.0218	0.187266	5.45644	4.85764e-08	7.23543e-07	ENSSSCG00000032377	RALGAPA1
3257.46	-1.12211	0.205831	-5.4516	4.99192e-08	7.41419e-07	ENSSSCG00000004666	SQOR
100.15	1.468	0.269664	5.44381	5.21534e-08	7.72396e-07	ENSSSCG00000015090	MPZL3
43.2202	2.5659	0.471572	5.44116	5.29335e-08	7.81207e-07	ENSSSCG00000035525	ENSSSCG00000035525
23.592	-8.33373	1.53162	-5.44111	5.29488e-08	7.81207e-07	ENSSSCG00000031106	PLA2G2D
1808.69	-1.93315	0.355266	-5.44143	5.28553e-08	7.81207e-07	ENSSSCG00000010683	GRK5
234.32	-2.96432	0.544877	-5.44034	5.31804e-08	7.83883e-07	ENSSSCG00000028720	NXN
1215.26	2.04426	0.375773	5.44015	5.32366e-08	7.83971e-07	ENSSSCG00000006376	ENSSSCG00000006376
52.5804	2.20509	0.405382	5.43954	5.34169e-08	7.85884e-07	ENSSSCG00000003248	ENSSSCG00000003248
932.721	1.07616	0.197928	5.43714	5.41424e-08	7.95807e-07	ENSSSCG00000024674	ABL2
197.28	2.72451	0.501477	5.43297	5.54223e-08	8.13851e-07	ENSSSCG00000022312	RHPN2
260.926	-1.20947	0.222681	-5.43141	5.59109e-08	8.20254e-07	ENSSSCG00000008186	TSGA10
1694.84	-1.74468	0.3218	-5.42162	5.90614e-08	8.65661e-07	ENSSSCG00000014920	FZD4
6235.09	-1.51679	0.28006	-5.41594	6.09667e-08	8.92747e-07	ENSSSCG00000009555	LAMP1
183.124	1.43853	0.265668	5.41477	6.13688e-08	8.97714e-07	ENSSSCG00000060190	PROSER3
1102.75	-2.57302	0.475199	-5.41461	6.1421e-08	8.97714e-07	ENSSSCG00000006088	SDC2
1995.21	1.21712	0.22491	5.4116	6.2464e-08	9.10399e-07	ENSSSCG00000010665	SHTN1
335.349	-2.46788	0.45613	-5.41046	6.2862e-08	9.15344e-07	ENSSSCG00000010342	SH2D4B
1509.64	-1.36808	0.253001	-5.40743	6.39351e-08	9.28369e-07	ENSSSCG00000055210	ENSSSCG00000055210
349.76	-4.42553	0.818472	-5.40707	6.40653e-08	9.29394e-07	ENSSSCG00000000182	WNT10B
2175.8	2.50841	0.464247	5.40319	6.54671e-08	9.48847e-07	ENSSSCG00000007941	CDIP1
16.0168	6.6174	1.22484	5.40268	6.56513e-08	9.50633e-07	ENSSSCG00000007022	ANK1
3211.45	-1.50933	0.279553	-5.39909	6.69794e-08	9.67169e-07	ENSSSCG00000022895	CRYBG3
1018.78	1.6934	0.313808	5.39629	6.80334e-08	9.79668e-07	ENSSSCG00000060097	ENSSSCG00000060097
152.756	-2.79552	0.518105	-5.39565	6.82743e-08	9.8223e-07	ENSSSCG00000004139	ADGRG6
1204.13	-5.83	1.08176	-5.38935	7.07123e-08	1.0145e-06	ENSSSCG00000010452	IFIT1
25.0584	4.66394	0.865801	5.38685	7.17031e-08	1.0271e-06	ENSSSCG00000036770	GPRIN2
1045.22	-1.20869	0.224381	-5.3868	7.17226e-08	1.0271e-06	ENSSSCG00000025806	FAM118B
132.351	1.19138	0.221261	5.38449	7.26503e-08	1.03848e-06	ENSSSCG00000060951	ENSSSCG00000060951
94.9622	1.94413	0.361567	5.37695	7.57576e-08	1.08091e-06	ENSSSCG00000004602	TEX9
3615.56	1.15808	0.215609	5.37122	7.82062e-08	1.11381e-06	ENSSSCG00000015701	MGAT5
85.919	-3.11669	0.580317	-5.37067	7.84463e-08	1.11621e-06	ENSSSCG00000029002	PNKD
35.4576	-2.75326	0.512844	-5.36861	7.93465e-08	1.12799e-06	ENSSSCG00000061530	ENSSSCG00000061530
1136.98	-7.62263	1.4209	-5.36466	8.10999e-08	1.15187e-06	ENSSSCG00000050398	ENSSSCG00000050398
3419.73	-5.70841	1.0647	-5.36153	8.25199e-08	1.17097e-06	ENSSSCG00000025644	ENSSSCG00000025644
116.154	1.12225	0.209434	5.35851	8.3909e-08	1.18744e-06	ENSSSCG00000011061	PDSS1
358.013	1.08909	0.203543	5.35064	8.76415e-08	1.23466e-06	ENSSSCG00000017928	C17orf49
472.816	-1.6437	0.307777	-5.34055	9.26648e-08	1.29956e-06	ENSSSCG00000050000	ENSSSCG00000050000
365.191	-1.51024	0.283566	-5.32589	1.00459e-07	1.40006e-06	ENSSSCG00000010241	TET1
142.908	1.41019	0.264789	5.32572	1.00551e-07	1.40009e-06	ENSSSCG00000021798	LZTS2
666.222	-5.77629	1.08465	-5.3255	1.00675e-07	1.40056e-06	ENSSSCG00000008319	CD207
37.1917	-2.13158	0.400273	-5.32533	1.00772e-07	1.40066e-06	ENSSSCG00000006572	NPR1
2279.72	-1.03999	0.195424	-5.3217	1.02802e-07	1.4276e-06	ENSSSCG00000006018	TRPS1
149.476	-1.71467	0.322413	-5.31823	1.04782e-07	1.4538e-06	ENSSSCG00000041254	ENSSSCG00000041254
2575.66	-4.47397	0.842795	-5.30849	1.10536e-07	1.53091e-06	ENSSSCG00000021712	HERC6
43.3078	-1.97216	0.371784	-5.30459	1.12926e-07	1.56124e-06	ENSSSCG00000008599	ENSSSCG00000008599
5943.35	1.13709	0.214668	5.29696	1.17744e-07	1.62354e-06	ENSSSCG00000009759	SCARB1
124.466	-6.22857	1.17613	-5.29582	1.18485e-07	1.6323e-06	ENSSSCG00000023258	CLEC4F
325.892	-1.26946	0.24014	-5.28634	1.24786e-07	1.71608e-06	ENSSSCG00000014406	PRELID2
1275.13	-6.1585	1.16518	-5.28543	1.25409e-07	1.72314e-06	ENSSSCG00000034639	MGAM
2341.36	-1.20617	0.228389	-5.28122	1.2833e-07	1.76016e-06	ENSSSCG00000007278	AHCY
58.1681	-3.99283	0.756606	-5.27729	1.31107e-07	1.79667e-06	ENSSSCG00000002039	MMP14
14.8995	6.2904	1.1927	5.27406	1.33436e-07	1.82377e-06	ENSSSCG00000021515	HS3ST1
832.485	-1.14982	0.218273	-5.2678	1.38067e-07	1.88542e-06	ENSSSCG00000004125	STX11
1895.99	-1.60823	0.305684	-5.26109	1.43207e-07	1.9499e-06	ENSSSCG00000008988	CCNG2
98.4257	-1.45805	0.277191	-5.26008	1.43991e-07	1.95434e-06	ENSSSCG00000060360	ENSSSCG00000060360
1221.47	1.88538	0.358771	5.2551	1.47943e-07	2.00449e-06	ENSSSCG00000006802	KCNA3
79.3779	1.67566	0.318941	5.25382	1.48979e-07	2.01677e-06	ENSSSCG00000029331	PALLD
131.184	2.14377	0.408171	5.25214	1.50344e-07	2.02997e-06	ENSSSCG00000033442	HCN2
247.451	-1.14114	0.217453	-5.24776	1.53963e-07	2.07704e-06	ENSSSCG00000024162	IMPA2
5751.15	-1.52078	0.291384	-5.21917	1.79725e-07	2.40172e-06	ENSSSCG00000024257	CEMIP2
943.834	-1.14768	0.219919	-5.21864	1.80244e-07	2.4066e-06	ENSSSCG00000036684	TTPAL
10913.4	-1.09226	0.209312	-5.21832	1.80555e-07	2.40868e-06	ENSSSCG00000055162	ENSSSCG00000055162
407.832	-1.10778	0.21253	-5.21235	1.86465e-07	2.47905e-06	ENSSSCG00000004929	PARP16
5849.31	3.03881	0.582997	5.2124	1.86413e-07	2.47905e-06	ENSSSCG00000061957	ENSSSCG00000061957
181.994	-1.29872	0.249268	-5.21013	1.88711e-07	2.50464e-06	ENSSSCG00000061760	ENSSSCG00000061760
43.0763	-3.80172	0.729762	-5.20953	1.89318e-07	2.51055e-06	ENSSSCG00000003257	CACNG6
482.793	2.2593	0.433905	5.2069	1.92019e-07	2.54421e-06	ENSSSCG00000001486	LRRC1
49.1593	-3.07467	0.590785	-5.20439	1.94639e-07	2.57455e-06	ENSSSCG00000043814	ENSSSCG00000043814
813.32	-3.9264	0.754748	-5.20226	1.96875e-07	2.59971e-06	ENSSSCG00000015238	ARHGAP32
33.0783	3.08128	0.592633	5.1993	2.00035e-07	2.63921e-06	ENSSSCG00000002620	EFHC1
1033.62	-4.91885	0.947143	-5.19335	2.06541e-07	2.72044e-06	ENSSSCG00000051873	ENSSSCG00000051873
159.933	-7.24281	1.39535	-5.19066	2.09548e-07	2.75244e-06	ENSSSCG00000008162	IL1R1
1982.11	-1.89162	0.364436	-5.19055	2.09676e-07	2.75244e-06	ENSSSCG00000000092	NPTXR
657.598	1.53338	0.295914	5.18184	2.19706e-07	2.88167e-06	ENSSSCG00000061084	ENSSSCG00000061084
67.2598	3.4878	0.67323	5.18069	2.21065e-07	2.89707e-06	ENSSSCG00000009125	ENSSSCG00000009125
1282.8	1.09283	0.210972	5.17997	2.21921e-07	2.90584e-06	ENSSSCG00000016340	ASB1
58.6702	1.78569	0.344796	5.17899	2.23093e-07	2.91874e-06	ENSSSCG00000035645	ENSSSCG00000035645
11.3464	5.4153	1.04629	5.17574	2.27003e-07	2.96527e-06	ENSSSCG00000008294	ACTG2
11.8565	-6.82212	1.3191	-5.17179	2.31858e-07	3.02075e-06	ENSSSCG00000049296	ENSSSCG00000049296
265.499	-1.72305	0.333988	-5.15902	2.48252e-07	3.21819e-06	ENSSSCG00000030269	ENSSSCG00000030269
17148.4	-1.319	0.256306	-5.14619	2.65826e-07	3.43744e-06	ENSSSCG00000037508	GSN
64.5143	2.46752	0.47948	5.14625	2.65747e-07	3.43744e-06	ENSSSCG00000007472	BCAS4
2367.75	-1.26163	0.245307	-5.14309	2.70257e-07	3.49185e-06	ENSSSCG00000011672	RASA2
508.252	-6.00602	1.16808	-5.14179	2.72132e-07	3.51316e-06	ENSSSCG00000021259	CDA
843.009	-1.5783	0.306969	-5.14155	2.72484e-07	3.51479e-06	ENSSSCG00000023105	NET1
1083.4	-1.21924	0.237188	-5.14039	2.74173e-07	3.53366e-06	ENSSSCG00000022839	IFFO2
97.1411	1.63461	0.3182	5.13706	2.79071e-07	3.59382e-06	ENSSSCG00000012156	CDKL5
220.938	2.68927	0.523633	5.13579	2.80962e-07	3.61278e-06	ENSSSCG00000040678	TYMS
66.1379	3.74617	0.729984	5.13184	2.86916e-07	3.684e-06	ENSSSCG00000003709	LAMA3
814.221	-4.08818	0.797394	-5.12692	2.94513e-07	3.77398e-06	ENSSSCG00000030548	HERC5
5075.3	1.87004	0.366339	5.10468	3.31348e-07	4.23903e-06	ENSSSCG00000015866	FMNL2
1144.05	-1.44607	0.283571	-5.0995	3.40561e-07	4.35332e-06	ENSSSCG00000011899	CD80
332.374	-1.52605	0.299279	-5.09907	3.4132e-07	4.35588e-06	ENSSSCG00000005604	PBX3
301.805	1.16538	0.228569	5.09858	3.42209e-07	4.36366e-06	ENSSSCG00000000204	PRPF40B
87.4973	1.11309	0.218724	5.089	3.59957e-07	4.58248e-06	ENSSSCG00000032188	METTL26
103.663	-3.33071	0.654528	-5.08872	3.60493e-07	4.58556e-06	ENSSSCG00000000368	MMP19
146.69	2.29236	0.450689	5.08634	3.65036e-07	4.63578e-06	ENSSSCG00000054150	FSD1L
869.961	-3.35835	0.6605	-5.08456	3.68474e-07	4.67332e-06	ENSSSCG00000035276	GAPT
36.7027	-6.70087	1.31905	-5.08009	3.7726e-07	4.77934e-06	ENSSSCG00000062692	ENSSSCG00000062692
123.86	-2.24344	0.442018	-5.07544	3.86602e-07	4.88975e-06	ENSSSCG00000009566	C13orf46
3358.49	1.30567	0.257937	5.06197	4.14951e-07	5.23981e-06	ENSSSCG00000010283	SPOCK2
32.2505	2.14111	0.423439	5.05648	4.27076e-07	5.37985e-06	ENSSSCG00000038077	PPP1R14A
74.3097	-2.91422	0.577087	-5.04987	4.42105e-07	5.55123e-06	ENSSSCG00000009357	SMAD9
49.3819	2.08523	0.413403	5.04406	4.55767e-07	5.71358e-06	ENSSSCG00000012667	IGSF1
25.8643	2.33384	0.462999	5.0407	4.6384e-07	5.80545e-06	ENSSSCG00000001985	CBLN3
16048.3	-1.25707	0.24944	-5.03955	4.66617e-07	5.83552e-06	ENSSSCG00000039094	PLEC
191.18	-1.48344	0.294387	-5.03909	4.67754e-07	5.84505e-06	ENSSSCG00000055016	ENSSSCG00000055016
64.6445	2.74795	0.545501	5.03748	4.71689e-07	5.88317e-06	ENSSSCG00000011681	TRPC1
1079.41	1.11095	0.220542	5.03738	4.71957e-07	5.88317e-06	ENSSSCG00000013498	EBI3
16.1357	-7.00214	1.39008	-5.03723	4.72314e-07	5.88317e-06	ENSSSCG00000049609	ENSSSCG00000049609
154.771	2.196	0.43603	5.03635	4.74482e-07	5.90547e-06	ENSSSCG00000011070	MPP7
744.961	-5.18763	1.03087	-5.0323	4.84619e-07	6.02682e-06	ENSSSCG00000016567	STRIP2
385.537	-1.89898	0.37788	-5.02534	5.02542e-07	6.23976e-06	ENSSSCG00000017605	MMD
54.337	-3.99266	0.794713	-5.02403	5.05993e-07	6.27761e-06	ENSSSCG00000056181	ENSSSCG00000056181
311.298	-1.58437	0.315471	-5.02223	5.10758e-07	6.3317e-06	ENSSSCG00000029815	SRGAP1
37.6481	-2.16204	0.430652	-5.02039	5.15666e-07	6.38746e-06	ENSSSCG00000061233	ENSSSCG00000061233
3925.91	-1.37053	0.273005	-5.02016	5.16272e-07	6.38989e-06	ENSSSCG00000009048	GAB1
294.987	2.42507	0.48326	5.01815	5.2172e-07	6.44709e-06	ENSSSCG00000056742	CD164L2
731.797	1.26412	0.252137	5.01363	5.34117e-07	6.58984e-06	ENSSSCG00000001750	PAQR8
279.181	1.27239	0.25419	5.00568	5.56638e-07	6.84063e-06	ENSSSCG00000016717	PALS2
263.141	-2.15629	0.430784	-5.0055	5.57162e-07	6.84168e-06	ENSSSCG00000015363	AGR2
151.794	1.07121	0.214045	5.00458	5.59837e-07	6.86912e-06	ENSSSCG00000039681	B9D1
3103.67	-1.00177	0.200512	-4.99607	5.8511e-07	7.16795e-06	ENSSSCG00000016958	PIK3R1
72.4943	2.11811	0.424094	4.99444	5.9008e-07	7.22316e-06	ENSSSCG00000020675	ATF7IP2
611.57	-1.09833	0.220019	-4.992	5.97581e-07	7.30351e-06	ENSSSCG00000034448	FLT3LG
472.168	-1.09387	0.219324	-4.98745	6.118e-07	7.45392e-06	ENSSSCG00000024628	ALKBH8
663.894	-1.1311	0.226962	-4.98365	6.23946e-07	7.58567e-06	ENSSSCG00000029918	CEPT1
7132	-1.33185	0.267246	-4.98361	6.24072e-07	7.58567e-06	ENSSSCG00000016918	MAP3K1
21.3233	-4.71305	0.94578	-4.98324	6.25289e-07	7.59453e-06	ENSSSCG00000029728	ENSSSCG00000029728
819.641	-1.09187	0.219297	-4.97896	6.39273e-07	7.74075e-06	ENSSSCG00000010170	DISC1
253.381	1.26329	0.253729	4.9789	6.39461e-07	7.74075e-06	ENSSSCG00000036775	SLC48A1
805.803	1.2694	0.254961	4.9788	6.39809e-07	7.74075e-06	ENSSSCG00000007161	LZTS3
246.424	-1.3803	0.277554	-4.9731	6.58911e-07	7.96567e-06	ENSSSCG00000034756	PLB1
101.066	-2.19162	0.440938	-4.97036	6.6827e-07	8.07255e-06	ENSSSCG00000013263	CREB3L1
236.752	-1.82883	0.368033	-4.96921	6.72269e-07	8.11458e-06	ENSSSCG00000008646	RNF144A
255.963	1.01911	0.205209	4.96621	6.82734e-07	8.23453e-06	ENSSSCG00000010007	MTFP1
492.999	-6.43398	1.29755	-4.95855	7.10205e-07	8.55262e-06	ENSSSCG00000006452	CD1B
59.6871	-3.54097	0.714355	-4.95687	7.16374e-07	8.62026e-06	ENSSSCG00000006678	FCGR1A
284.309	-2.11161	0.426112	-4.95552	7.21363e-07	8.67359e-06	ENSSSCG00000037621	NHSL3
649.461	-1.08718	0.219503	-4.95294	7.3102e-07	8.77618e-06	ENSSSCG00000016597	POT1
104.125	2.5905	0.523344	4.94989	7.42538e-07	8.90076e-06	ENSSSCG00000010272	ADAMTS14
39.6798	3.11112	0.628991	4.9462	7.56763e-07	9.0504e-06	ENSSSCG00000004164	MTFR2
406.134	2.14874	0.434708	4.94295	7.69481e-07	9.19545e-06	ENSSSCG00000023155	CLN8
327.576	1.54907	0.313445	4.94209	7.72901e-07	9.22218e-06	ENSSSCG00000031518	STARD4
378.859	1.37386	0.278027	4.94146	7.75415e-07	9.2451e-06	ENSSSCG00000040334	CBX6
68.8422	1.93788	0.393047	4.93041	8.20577e-07	9.75374e-06	ENSSSCG00000042663	ENSSSCG00000042663
27.9434	3.14387	0.638274	4.92558	8.41094e-07	9.9748e-06	ENSSSCG00000008961	MTHFD2L
37.306	6.24402	1.26803	4.92417	8.47193e-07	1.00395e-05	ENSSSCG00000022318	ERG
20.6553	3.78517	0.769352	4.91994	8.65706e-07	1.02433e-05	ENSSSCG00000002734	MARVELD3
322.357	2.17646	0.442543	4.91808	8.73976e-07	1.03333e-05	ENSSSCG00000000774	USP18
68.6781	4.30954	0.877268	4.91245	8.9944e-07	1.06022e-05	ENSSSCG00000017121	SLC6A3
264.44	1.42861	0.291378	4.90294	9.44125e-07	1.11206e-05	ENSSSCG00000026087	GKAP1
462.946	1.16637	0.238003	4.90065	9.55201e-07	1.12425e-05	ENSSSCG00000036206	DIPK2A
32.137	2.81994	0.575937	4.89627	9.76741e-07	1.14787e-05	ENSSSCG00000021173	BSPRY
1122.63	3.44457	0.703795	4.89428	9.86649e-07	1.15864e-05	ENSSSCG00000029239	MZB1
47.1316	-6.91871	1.41399	-4.89305	9.92851e-07	1.16417e-05	ENSSSCG00000054796	LRRC31
31.1375	-6.83293	1.39664	-4.89241	9.96069e-07	1.16707e-05	ENSSSCG00000007186	ENSSSCG00000007186
406.004	1.11308	0.2277	4.88837	1.01676e-06	1.18863e-05	ENSSSCG00000057404	ENSSSCG00000057404
1440.1	1.08304	0.221745	4.88418	1.0386e-06	1.21326e-05	ENSSSCG00000012258	FUNDC1
216.184	1.47359	0.301742	4.88361	1.0416e-06	1.21585e-05	ENSSSCG00000017759	ALDOC
1299.29	-1.07047	0.219551	-4.87574	1.08404e-06	1.26255e-05	ENSSSCG00000012853	IRF7
777.821	1.11516	0.228715	4.87575	1.08395e-06	1.26255e-05	ENSSSCG00000007715	ABHD11
1058.55	-1.11779	0.229338	-4.87397	1.09377e-06	1.27294e-05	ENSSSCG00000013787	ADGRE3
35.1392	-6.62981	1.3607	-4.87236	1.10274e-06	1.28241e-05	ENSSSCG00000049223	ENSSSCG00000049223
34.4484	2.38743	0.490364	4.86869	1.12342e-06	1.30549e-05	ENSSSCG00000007527	ENSSSCG00000007527
509.147	2.57823	0.529612	4.86815	1.12646e-06	1.30613e-05	ENSSSCG00000010071	MMP11
644.967	-2.08504	0.428861	-4.86182	1.16311e-06	1.3456e-05	ENSSSCG00000038994	CLIC4
260.07	-1.13649	0.233871	-4.85949	1.17691e-06	1.36055e-05	ENSSSCG00000024517	AKAP6
127.423	1.30376	0.268376	4.85795	1.18607e-06	1.37013e-05	ENSSSCG00000014580	RIC3
1407.1	-1.26741	0.261038	-4.85527	1.20223e-06	1.38674e-05	ENSSSCG00000011746	SKIL
159.981	2.09838	0.432338	4.85356	1.21263e-06	1.39668e-05	ENSSSCG00000000770	MICAL3
15.5342	6.92585	1.4278	4.85071	1.23022e-06	1.41589e-05	ENSSSCG00000059035	ENSSSCG00000059035
666.645	-5.12963	1.0588	-4.84474	1.26779e-06	1.45697e-05	ENSSSCG00000034570	IFI6
424.427	3.42479	0.707441	4.8411	1.29124e-06	1.47956e-05	ENSSSCG00000027568	BLK
303.849	-1.58013	0.326554	-4.83878	1.30636e-06	1.49457e-05	ENSSSCG00000016305	MROH2A
2850.09	1.08742	0.224945	4.83418	1.33698e-06	1.52636e-05	ENSSSCG00000011443	STAB1
262.682	2.02712	0.419547	4.83168	1.35383e-06	1.54447e-05	ENSSSCG00000035887	C8orf34
2064.94	-3.28028	0.679255	-4.82923	1.3706e-06	1.56132e-05	ENSSSCG00000016657	AOAH
24.1515	-3.75195	0.77749	-4.82572	1.39495e-06	1.58386e-05	ENSSSCG00000011398	SEMA3F
237.688	-2.4646	0.510719	-4.82575	1.39475e-06	1.58386e-05	ENSSSCG00000008261	HK2
2063.32	1.03746	0.214988	4.82565	1.39546e-06	1.58386e-05	ENSSSCG00000056738	ENSSSCG00000056738
1431.67	-1.16409	0.241711	-4.81602	1.46448e-06	1.65617e-05	ENSSSCG00000000258	RARG
606.161	1.03296	0.214506	4.81552	1.46814e-06	1.6591e-05	ENSSSCG00000058854	ENSSSCG00000058854
393.162	1.23527	0.256741	4.81136	1.4991e-06	1.69287e-05	ENSSSCG00000028060	SLC4A8
13.983	6.11996	1.27276	4.80842	1.52125e-06	1.71292e-05	ENSSSCG00000036560	PAWR
883.034	1.07448	0.223606	4.80525	1.5456e-06	1.73783e-05	ENSSSCG00000011686	SLC9A9
19.2055	-6.72775	1.4006	-4.80348	1.55932e-06	1.75198e-05	ENSSSCG00000059646	TNFSF15
318.169	-6.2287	1.29753	-4.80042	1.58337e-06	1.77517e-05	ENSSSCG00000023550	IL1RL2
1163.5	1.19091	0.248213	4.79794	1.60305e-06	1.79209e-05	ENSSSCG00000001418	NEU1
144.284	-1.22473	0.255251	-4.79814	1.60144e-06	1.79209e-05	ENSSSCG00000000483	MDM1
55.1785	-2.32289	0.484241	-4.79696	1.6109e-06	1.79957e-05	ENSSSCG00000039707	RTKN2
220.989	2.25453	0.47007	4.79616	1.61732e-06	1.80545e-05	ENSSSCG00000022112	DOCK9
42.5658	-3.58367	0.747329	-4.7953	1.6243e-06	1.81195e-05	ENSSSCG00000049397	ENSSSCG00000049397
585.739	-1.87752	0.392175	-4.78746	1.68907e-06	1.87748e-05	ENSSSCG00000025788	ENPP4
359.724	1.10549	0.23093	4.7871	1.69205e-06	1.87946e-05	ENSSSCG00000003201	ATF5
1298.58	-1.86068	0.389182	-4.78101	1.74417e-06	1.93459e-05	ENSSSCG00000002828	LPCAT2
30.528	-3.44856	0.721802	-4.77771	1.773e-06	1.96517e-05	ENSSSCG00000033443	DEPDC1
28.3812	2.75476	0.577524	4.76995	1.84271e-06	2.03664e-05	ENSSSCG00000017219	HID1
118.765	1.22852	0.257679	4.76765	1.86389e-06	2.0586e-05	ENSSSCG00000017143	CEP131
15.3958	-6.91814	1.45182	-4.76516	1.88707e-06	2.08241e-05	ENSSSCG00000005211	CD274
89.6709	-1.84867	0.388247	-4.76159	1.92072e-06	2.11537e-05	ENSSSCG00000021383	CGAS
35.8259	-6.35469	1.33482	-4.76071	1.92916e-06	2.12317e-05	ENSSSCG00000003471	EPHA2
45.7707	2.36839	0.497525	4.76033	1.93273e-06	2.12559e-05	ENSSSCG00000009826	TCTN1
101.877	-6.01773	1.26597	-4.75344	1.99986e-06	2.19787e-05	ENSSSCG00000035170	VSIG4
1737.68	-1.93559	0.40734	-4.75179	2.01624e-06	2.21432e-05	ENSSSCG00000011076	OTUD1
244.115	1.12966	0.237794	4.75061	2.02807e-06	2.22574e-05	ENSSSCG00000012521	GPRASP2
45.2308	5.17556	1.09012	4.7477	2.05738e-06	2.25474e-05	ENSSSCG00000039161	MEIS1
94.6463	-1.72425	0.363342	-4.74553	2.07959e-06	2.27268e-05	ENSSSCG00000056123	ENSSSCG00000056123
737.491	1.28736	0.271526	4.74122	2.12434e-06	2.31834e-05	ENSSSCG00000001885	C15orf39
598.97	1.22227	0.257904	4.73926	2.145e-06	2.33761e-05	ENSSSCG00000039045	SLC26A2
276.232	1.45824	0.308352	4.72914	2.25468e-06	2.44454e-05	ENSSSCG00000026177	SLC25A40
107.865	-1.98683	0.420143	-4.72893	2.25701e-06	2.44454e-05	ENSSSCG00000038296	SH3RF3
341.423	-2.1627	0.457453	-4.7277	2.27076e-06	2.45749e-05	ENSSSCG00000001966	ARHGAP5
760.407	-1.87029	0.395677	-4.7268	2.28085e-06	2.4667e-05	ENSSSCG00000031538	RNASE4
411.631	1.88696	0.399439	4.72404	2.31206e-06	2.49699e-05	ENSSSCG00000007816	IL21R
946.036	-1.437	0.304731	-4.71565	2.40946e-06	2.59321e-05	ENSSSCG00000001800	TM6SF1
1664.1	-1.36627	0.289813	-4.71431	2.42533e-06	2.60669e-05	ENSSSCG00000007874	ABCC1
2470.27	2.73562	0.580383	4.71347	2.43535e-06	2.61565e-05	ENSSSCG00000011712	P2RY14
162.22	-1.01679	0.215781	-4.71211	2.45164e-06	2.63133e-05	ENSSSCG00000023793	NUP42
581.812	-1.6159	0.343374	-4.70594	2.52704e-06	2.70667e-05	ENSSSCG00000039203	CYSLTR1
793.868	1.0076	0.214121	4.70577	2.52913e-06	2.70706e-05	ENSSSCG00000015840	WRN
50.9771	-5.23281	1.1121	-4.70535	2.53431e-06	2.71074e-05	ENSSSCG00000061023	ENSSSCG00000061023
103.512	1.29099	0.274438	4.70414	2.54937e-06	2.72498e-05	ENSSSCG00000026924	KIFC2
178.146	-1.61347	0.343084	-4.70285	2.56557e-06	2.73854e-05	ENSSSCG00000042962	ENSSSCG00000042962
1139.83	1.77922	0.378531	4.70033	2.59735e-06	2.76798e-05	ENSSSCG00000010554	SCD
260.703	-1.80377	0.383761	-4.70025	2.59847e-06	2.76798e-05	ENSSSCG00000006153	FABP5
1472.38	1.08036	0.229876	4.69973	2.60508e-06	2.77312e-05	ENSSSCG00000009680	EXTL3
63.7596	-2.73313	0.582339	-4.69337	2.68747e-06	2.85109e-05	ENSSSCG00000006393	KCNJ9
886.815	-6.84781	1.46144	-4.68565	2.7907e-06	2.95458e-05	ENSSSCG00000055807	OSM
6983.44	-1.47367	0.314617	-4.68401	2.8132e-06	2.97638e-05	ENSSSCG00000035790	BTG1
6148.64	-1.07705	0.229974	-4.68334	2.82244e-06	2.98414e-05	ENSSSCG00000023715	GNS
27.3494	3.13335	0.669149	4.68259	2.83276e-06	2.99099e-05	ENSSSCG00000014257	SLC27A6
75.7837	-1.49304	0.318847	-4.68262	2.83225e-06	2.99099e-05	ENSSSCG00000020701	TTC9
79.5665	-3.12682	0.668416	-4.67796	2.89749e-06	3.05519e-05	ENSSSCG00000009215	ABCG2A
14.879	4.74556	1.01487	4.67602	2.92503e-06	3.08215e-05	ENSSSCG00000031988	MYOCD
12.0291	5.0629	1.08471	4.6675	3.04891e-06	3.20835e-05	ENSSSCG00000043070	ENSSSCG00000043070
1851.31	-3.1139	0.667611	-4.66425	3.0975e-06	3.25728e-05	ENSSSCG00000003486	ARHGEF10L
39.8819	-4.13318	0.886532	-4.66218	3.12871e-06	3.28789e-05	ENSSSCG00000056843	ENSSSCG00000056843
311.989	1.24046	0.26663	4.65235	3.28166e-06	3.43935e-05	ENSSSCG00000055335	ENSSSCG00000055335
795.219	-1.27306	0.27369	-4.65146	3.29596e-06	3.4497e-05	ENSSSCG00000004507	SMAD7
165.463	-3.04125	0.654469	-4.6469	3.36962e-06	3.52443e-05	ENSSSCG00000060417	ENSSSCG00000060417
8.42183	7.30069	1.57247	4.64281	3.43705e-06	3.59014e-05	ENSSSCG00000032398	VGLL3
61.4924	-1.93542	0.416913	-4.64227	3.4461e-06	3.59718e-05	ENSSSCG00000055408	ENSSSCG00000055408
70.9064	5.6909	1.226	4.64186	3.4529e-06	3.60188e-05	ENSSSCG00000009593	ROR2
2174.41	-1.2161	0.262118	-4.63949	3.49262e-06	3.63844e-05	ENSSSCG00000011194	ANKRD28
754.665	-1.19001	0.256897	-4.63224	3.61735e-06	3.76586e-05	ENSSSCG00000036457	TNFSF8
216.915	-1.73083	0.373809	-4.63026	3.65214e-06	3.79954e-05	ENSSSCG00000009966	MN1
38.2113	-2.64765	0.572182	-4.62728	3.70491e-06	3.84931e-05	ENSSSCG00000014139	ARSK
961.345	-1.28801	0.278477	-4.6252	3.74229e-06	3.88555e-05	ENSSSCG00000032612	MILR1
19.9068	3.02923	0.655004	4.62475	3.75054e-06	3.89152e-05	ENSSSCG00000011915	GRAMD1C
80.3861	1.21799	0.263433	4.62352	3.77283e-06	3.90945e-05	ENSSSCG00000007135	ENSSSCG00000007135
181.548	1.91475	0.414153	4.6233	3.7768e-06	3.91097e-05	ENSSSCG00000010640	NRAP
23.3352	2.68643	0.581242	4.62188	3.80274e-06	3.93522e-05	ENSSSCG00000057877	ENSSSCG00000057877
191.069	-1.92533	0.416899	-4.61821	3.87068e-06	3.99756e-05	ENSSSCG00000025652	CDH1
86.9526	-2.10949	0.457181	-4.61414	3.94729e-06	4.0713e-05	ENSSSCG00000057365	ENSSSCG00000057365
31.8792	-3.27904	0.710924	-4.61236	3.98126e-06	4.10091e-05	ENSSSCG00000028492	C4orf46
16.9301	4.44742	0.964597	4.61065	4.01415e-06	4.13205e-05	ENSSSCG00000059779	ENSSSCG00000059779
3228.12	1.33792	0.290411	4.60698	4.08552e-06	4.19445e-05	ENSSSCG00000038963	PRKX
46.094	-3.35897	0.72913	-4.60682	4.08874e-06	4.195e-05	ENSSSCG00000012985	LTBP3
54.0066	2.39471	0.519837	4.60666	4.09197e-06	4.19555e-05	ENSSSCG00000056045	ENSSSCG00000056045
457.877	1.15069	0.249925	4.60416	4.1414e-06	4.24344e-05	ENSSSCG00000056685	PLCXD2
169.043	1.04579	0.227517	4.59652	4.29616e-06	4.39335e-05	ENSSSCG00000032073	ENSSSCG00000032073
769.819	1.44436	0.314305	4.59539	4.31941e-06	4.41424e-05	ENSSSCG00000005636	SLC25A25
34.9966	2.2808	0.496578	4.59304	4.36834e-06	4.45839e-05	ENSSSCG00000000205	FAM186B
152.246	-1.55004	0.33751	-4.59259	4.37779e-06	4.46512e-05	ENSSSCG00000027502	MYL5
14.2336	4.18983	0.91271	4.59054	4.42103e-06	4.50333e-05	ENSSSCG00000000439	KIF5A
206.67	-1.73756	0.378612	-4.5893	4.44736e-06	4.52424e-05	ENSSSCG00000030262	ENSSSCG00000030262
6.28928	6.76151	1.4739	4.58749	4.48598e-06	4.55758e-05	ENSSSCG00000033386	ENSSSCG00000033386
29.3614	-5.94185	1.29529	-4.58729	4.49033e-06	4.55903e-05	ENSSSCG00000017717	UNC45B
236.489	-1.68245	0.366845	-4.58626	4.51247e-06	4.57853e-05	ENSSSCG00000060845	ENSSSCG00000060845
754.497	1.76775	0.386793	4.57026	4.87109e-06	4.92957e-05	ENSSSCG00000006624	SELENBP1
437.227	-8.01037	1.75285	-4.5699	4.87958e-06	4.93495e-05	ENSSSCG00000039556	KCNQ1
246.195	-1.03991	0.227676	-4.56748	4.93613e-06	4.98246e-05	ENSSSCG00000006009	EXT1
31.3399	-4.45117	0.974526	-4.56752	4.93534e-06	4.98246e-05	ENSSSCG00000042692	ENSSSCG00000042692
47.3635	2.3271	0.510272	4.56052	5.10281e-06	5.14404e-05	ENSSSCG00000003090	ENSSSCG00000003090
757.177	2.05499	0.451021	4.55631	5.206e-06	5.24468e-05	ENSSSCG00000013119	STX3
57.0186	-1.89639	0.416692	-4.55107	5.3374e-06	5.37358e-05	ENSSSCG00000041916	ENSSSCG00000041916
1594.91	-3.31302	0.728481	-4.54784	5.41997e-06	5.45319e-05	ENSSSCG00000002815	ADGRG1
7172.79	-2.48095	0.545744	-4.54599	5.46774e-06	5.49771e-05	ENSSSCG00000009881	OAS2
7244.29	-1.28827	0.283433	-4.54523	5.4875e-06	5.51402e-05	ENSSSCG00000010476	MYOF
102.854	-8.82457	1.94405	-4.53928	5.64476e-06	5.66109e-05	ENSSSCG00000005953	KCNQ3
17.8783	-4.44118	0.979282	-4.53514	5.75665e-06	5.75481e-05	ENSSSCG00000062481	ENSSSCG00000062481
22.3059	-2.73324	0.602817	-4.53411	5.78455e-06	5.77899e-05	ENSSSCG00000012305	USP27X
969.59	-1.44949	0.319756	-4.53311	5.81216e-06	5.80285e-05	ENSSSCG00000009873	DTX1
105.892	-2.48257	0.547904	-4.53103	5.8696e-06	5.85271e-05	ENSSSCG00000025126	LGI4
54.2703	1.63418	0.360766	4.52977	5.9048e-06	5.8803e-05	ENSSSCG00000008582	ENSSSCG00000008582
616.408	-6.60378	1.45874	-4.52703	5.98172e-06	5.95309e-05	ENSSSCG00000028108	ASAP3
913.339	-1.64016	0.362344	-4.52651	5.99655e-06	5.96405e-05	ENSSSCG00000008647	CMPK2
16.637	3.81063	0.841962	4.52589	6.01418e-06	5.97396e-05	ENSSSCG00000016780	CTNND2
234.416	-2.8813	0.636691	-4.52542	6.02749e-06	5.98336e-05	ENSSSCG00000012644	TENM1
168.49	2.12035	0.468653	4.52434	6.05845e-06	6.01027e-05	ENSSSCG00000023001	CCDC149
358.398	1.0777	0.238402	4.52052	6.16886e-06	6.10815e-05	ENSSSCG00000031514	CCDC28B
532.488	-1.62104	0.358857	-4.51723	6.26528e-06	6.19968e-05	ENSSSCG00000037991	RCVRN
4377.54	-1.09558	0.242561	-4.51672	6.28052e-06	6.21083e-05	ENSSSCG00000011946	ALCAM
78.3751	2.23078	0.49424	4.51355	6.37511e-06	6.30037e-05	ENSSSCG00000050397	ENSSSCG00000050397
328.162	-7.58584	1.68114	-4.51233	6.412e-06	6.32881e-05	ENSSSCG00000029323	KCNE3
2693.1	1.57219	0.348454	4.51189	6.42526e-06	6.33788e-05	ENSSSCG00000039751	NLRC5
19.698	5.97129	1.32426	4.50916	6.50853e-06	6.40787e-05	ENSSSCG00000012528	BEX3
254.486	1.34914	0.2993	4.50767	6.55425e-06	6.44473e-05	ENSSSCG00000035489	IFTAP
197.784	1.07328	0.238347	4.50304	6.69898e-06	6.57875e-05	ENSSSCG00000034632	PDXP
29.1911	-2.19504	0.487617	-4.50157	6.7454e-06	6.62017e-05	ENSSSCG00000017032	ENSSSCG00000017032
8.34252	-6.07626	1.35367	-4.48872	7.16508e-06	6.99683e-05	ENSSSCG00000043091	ENSSSCG00000043091
1973.19	-1.09858	0.24481	-4.48748	7.20694e-06	7.03331e-05	ENSSSCG00000002276	PLEKHG3
69.1961	1.75232	0.390764	4.48434	7.3139e-06	7.12431e-05	ENSSSCG00000044764	ENSSSCG00000044764
190.586	1.30879	0.291855	4.48439	7.31237e-06	7.12431e-05	ENSSSCG00000016898	ENSSSCG00000016898
148.703	1.01856	0.227165	4.48379	7.33295e-06	7.13841e-05	ENSSSCG00000003144	DHDH
38.722	3.89493	0.868825	4.48298	7.36065e-06	7.16091e-05	ENSSSCG00000017478	RAPGEFL1
54.1218	-2.4307	0.542369	-4.48165	7.40698e-06	7.197e-05	ENSSSCG00000061998	ENSSSCG00000061998
161.183	-5.6318	1.25676	-4.48121	7.42206e-06	7.20716e-05	ENSSSCG00000009228	MAPK10
83.4904	2.74369	0.613446	4.47258	7.72808e-06	7.4629e-05	ENSSSCG00000051005	ENSSSCG00000051005
6935.36	-1.22244	0.273319	-4.47257	7.72849e-06	7.4629e-05	ENSSSCG00000017475	RARA
86.4885	1.36608	0.305465	4.47213	7.7443e-06	7.47354e-05	ENSSSCG00000008413	GPR75
1794.77	1.68956	0.377853	4.47149	7.76778e-06	7.49156e-05	ENSSSCG00000044472	COL19A1
52.0899	-2.37311	0.530775	-4.47102	7.78466e-06	7.5032e-05	ENSSSCG00000029621	BMPR1B
92.377	1.18928	0.266098	4.46933	7.84644e-06	7.55667e-05	ENSSSCG00000057336	ENSSSCG00000057336
139.33	2.35272	0.526424	4.46924	7.84983e-06	7.55667e-05	ENSSSCG00000017904	ENO3
589.938	-3.64167	0.814977	-4.46843	7.87959e-06	7.58064e-05	ENSSSCG00000003763	IFI44
23.5671	-3.41505	0.764844	-4.46503	8.00562e-06	7.68767e-05	ENSSSCG00000014329	GFRA3
23.8964	-5.15718	1.15519	-4.46434	8.03157e-06	7.70783e-05	ENSSSCG00000052111	ENSSSCG00000052111
3526.97	-1.22175	0.273706	-4.46373	8.05444e-06	7.72503e-05	ENSSSCG00000007240	HCK
16.0326	2.13401	0.478717	4.45777	8.28165e-06	7.9186e-05	ENSSSCG00000010084	ENSSSCG00000010084
388.756	-1.20802	0.271203	-4.4543	8.4166e-06	8.03286e-05	ENSSSCG00000037637	GGH
213.233	-1.61661	0.362979	-4.45374	8.43857e-06	8.0489e-05	ENSSSCG00000043909	ENSSSCG00000043909
66.5922	-4.39558	0.987105	-4.453	8.46791e-06	8.07195e-05	ENSSSCG00000023975	CCDC9B
3136.18	-1.77391	0.398486	-4.45163	8.52197e-06	8.10861e-05	ENSSSCG00000009666	EPHX2
398.259	-1.40646	0.315993	-4.45093	8.54973e-06	8.13006e-05	ENSSSCG00000000233	ACVR1B
89.9326	1.81932	0.408782	4.45058	8.56371e-06	8.13839e-05	ENSSSCG00000051810	ENSSSCG00000051810
35.662	2.26062	0.508204	4.44826	8.65704e-06	8.21707e-05	ENSSSCG00000057329	ENSSSCG00000057329
7.27011	7.15806	1.61026	4.44528	8.77791e-06	8.32167e-05	ENSSSCG00000033637	C3orf52
40.6998	-5.99575	1.3493	-4.44361	8.84608e-06	8.38121e-05	ENSSSCG00000008312	DYSF
125.11	4.68079	1.05442	4.43922	9.02854e-06	8.54888e-05	ENSSSCG00000017260	WIPI1
732.35	1.07401	0.242144	4.43543	9.18891e-06	8.69018e-05	ENSSSCG00000034493	ST3GAL6
115.951	-3.59896	0.811858	-4.43299	9.29345e-06	8.77308e-05	ENSSSCG00000034308	LRMDA
51.618	2.61241	0.590199	4.42632	9.58552e-06	9.03786e-05	ENSSSCG00000015402	CACNA2D1
49.6617	1.78256	0.403138	4.42171	9.79217e-06	9.21599e-05	ENSSSCG00000052603	ENSSSCG00000052603
856.782	1.57672	0.357032	4.41619	1.00454e-05	9.44293e-05	ENSSSCG00000003760	TTLL7
6.18876	7.08679	1.60486	4.41582	1.00628e-05	9.4536e-05	ENSSSCG00000062622	DNAH8
421.719	1.51492	0.343296	4.41288	1.02006e-05	9.5773e-05	ENSSSCG00000028699	NEIL2
44.6896	-6.58416	1.49235	-4.41194	1.02449e-05	9.60729e-05	ENSSSCG00000061149	ENSSSCG00000061149
93.6487	1.73529	0.393816	4.40635	1.05129e-05	9.84681e-05	ENSSSCG00000015893	SLC4A10
259.84	-1.36487	0.310605	-4.39424	1.1116e-05	0.000103827	ENSSSCG00000011298	CDCP1
1532.43	1.13547	0.258452	4.39337	1.11609e-05	0.0001041	ENSSSCG00000007719	ENSSSCG00000007719
20.9589	2.07632	0.472898	4.39064	1.13016e-05	0.000105223	ENSSSCG00000009651	GNRH1
21.5596	3.18913	0.727333	4.38469	1.16149e-05	0.000107882	ENSSSCG00000012832	ENSSSCG00000012832
123.362	-1.82047	0.415221	-4.38434	1.1634e-05	0.000107995	ENSSSCG00000000738	RHNO1
15.2117	3.55992	0.812174	4.38319	1.16952e-05	0.000108434	ENSSSCG00000003854	ECHDC2
449.271	1.24055	0.283034	4.38305	1.17028e-05	0.000108441	ENSSSCG00000032782	PNPO
500.53	-1.41608	0.323091	-4.38291	1.17102e-05	0.000108445	ENSSSCG00000027991	ENSSSCG00000027991
647.678	-1.36689	0.311913	-4.38228	1.17446e-05	0.000108698	ENSSSCG00000037572	EPSTI1
499.524	-1.12971	0.258035	-4.37813	1.197e-05	0.000110587	ENSSSCG00000005465	SUSD1
14.5499	2.94994	0.673813	4.37799	1.19781e-05	0.000110597	ENSSSCG00000061322	ENSSSCG00000061322
91.0428	3.57019	0.815685	4.37692	1.20368e-05	0.000110877	ENSSSCG00000032860	IFNLR1
2259.49	-7.93058	1.81268	-4.37507	1.21395e-05	0.000111756	ENSSSCG00000033146	CD163
18.3393	-5.38001	1.23117	-4.36983	1.24341e-05	0.000114334	ENSSSCG00000058342	ENSSSCG00000058342
67.3355	-1.97393	0.451799	-4.36904	1.24793e-05	0.000114681	ENSSSCG00000006348	FCRLB
1543.35	-1.10962	0.254086	-4.36709	1.25915e-05	0.000115644	ENSSSCG00000061347	TUBA1A
55.9484	2.09654	0.480285	4.36521	1.27003e-05	0.00011637	ENSSSCG00000036933	NR1D1
98.839	1.42308	0.326143	4.36335	1.28083e-05	0.000117222	ENSSSCG00000054186	SDF2L1
610.715	-1.16902	0.267914	-4.36341	1.28054e-05	0.000117222	ENSSSCG00000006083	LAPTM4B
25.8072	-2.38587	0.546929	-4.36231	1.28699e-05	0.000117716	ENSSSCG00000059909	ENSSSCG00000059909
235.391	-1.32516	0.304046	-4.3584	1.31016e-05	0.000119695	ENSSSCG00000051633	ENSSSCG00000051633
428.474	1.05868	0.243	4.35671	1.32029e-05	0.00012055	ENSSSCG00000024818	RCAN3
433.912	-6.39782	1.46971	-4.35312	1.34211e-05	0.000122327	ENSSSCG00000013556	ENSSSCG00000013556
31.0058	-5.6815	1.30515	-4.35315	1.34193e-05	0.000122327	ENSSSCG00000054545	ENSSSCG00000054545
63.1641	-1.36969	0.314664	-4.35286	1.34374e-05	0.000122404	ENSSSCG00000011408	ZMYND10
160.654	1.03733	0.238594	4.34769	1.37581e-05	0.00012518	ENSSSCG00000058238	ENSSSCG00000058238
700.41	-1.27266	0.292779	-4.34682	1.38127e-05	0.000125383	ENSSSCG00000024206	CPPED1
40.067	-2.07664	0.478069	-4.34382	1.40028e-05	0.000127035	ENSSSCG00000030112	MACROD2
123.184	-1.68094	0.38721	-4.34117	1.41729e-05	0.000128354	ENSSSCG00000002716	MLKL
7554.99	-6.31723	1.45637	-4.33766	1.44005e-05	0.000130189	ENSSSCG00000029414	ENSSSCG00000029414
958.177	-3.61044	0.833118	-4.33365	1.46659e-05	0.000132434	ENSSSCG00000007675	EPHB4
15.2133	2.19357	0.506228	4.33317	1.4698e-05	0.000132579	ENSSSCG00000028549	ECM2
1314.27	1.32566	0.30605	4.3315	1.48097e-05	0.000133501	ENSSSCG00000009880	SLC8B1
504.73	1.02451	0.236564	4.33079	1.48572e-05	0.000133853	ENSSSCG00000030048	PLEKHG2
37.8913	-1.99153	0.460097	-4.3285	1.50129e-05	0.000135099	ENSSSCG00000060496	OSR1
211.796	-1.07003	0.247477	-4.32375	1.53397e-05	0.00013788	ENSSSCG00000013554	TRIP10
25.4802	6.18045	1.43053	4.3204	1.55748e-05	0.000139671	ENSSSCG00000030018	ZNF396
507.092	1.29215	0.299156	4.31932	1.56509e-05	0.000140112	ENSSSCG00000001518	ITPR3
460.403	-1.77603	0.411199	-4.31915	1.56632e-05	0.000140142	ENSSSCG00000017204	ITGB4
25.1967	-6.06575	1.40447	-4.31888	1.56824e-05	0.000140234	ENSSSCG00000016129	CMKLR2
448.412	-1.28553	0.297829	-4.31635	1.58632e-05	0.000141525	ENSSSCG00000004281	KCNQ5
19529.6	-1.04456	0.242	-4.31639	1.58601e-05	0.000141525	ENSSSCG00000000136	CSF2RB
1385.14	-3.14777	0.729488	-4.31504	1.59574e-05	0.000142203	ENSSSCG00000036723	EMP1
167.602	-1.28583	0.298106	-4.31334	1.60803e-05	0.000143135	ENSSSCG00000062098	TMEM218
204.454	1.11698	0.259576	4.30308	1.6844e-05	0.000149591	ENSSSCG00000007954	SLX4
251.543	-1.08115	0.251277	-4.30262	1.68787e-05	0.000149814	ENSSSCG00000006347	DUSP12
19.3232	-2.76231	0.642204	-4.30129	1.69807e-05	0.000150634	ENSSSCG00000040556	ENSSSCG00000040556
3155.89	1.06553	0.247799	4.29998	1.70816e-05	0.000151357	ENSSSCG00000017777	FLOT2
889.967	-3.53096	0.821679	-4.29724	1.72935e-05	0.000153147	ENSSSCG00000028076	ZBTB7C
10.9824	-5.7212	1.33307	-4.29176	1.77261e-05	0.000156623	ENSSSCG00000007198	ANGPT4
4153.61	-1.0834	0.252563	-4.28962	1.78978e-05	0.00015805	ENSSSCG00000017754	ENSSSCG00000017754
4990.32	-1.13894	0.265758	-4.28561	1.82235e-05	0.000160653	ENSSSCG00000003805	PDE4B
115.868	1.93044	0.45059	4.28426	1.8335e-05	0.000161454	ENSSSCG00000029200	TRIM2
39.6166	-5.46736	1.27658	-4.2828	1.84554e-05	0.000162384	ENSSSCG00000034087	ENSSSCG00000034087
313.047	3.2329	0.754869	4.28273	1.84615e-05	0.000162384	ENSSSCG00000007940	ENSSSCG00000007940
297.743	1.18766	0.277366	4.28193	1.85282e-05	0.000162879	ENSSSCG00000021774	B3GALNT1
9.19629	5.2815	1.23556	4.27459	1.91492e-05	0.000167889	ENSSSCG00000002349	ENSSSCG00000002349
114.634	-5.76926	1.35002	-4.27345	1.92472e-05	0.000168629	ENSSSCG00000032108	ENSSSCG00000032108
12.1982	-5.65732	1.32413	-4.27247	1.93321e-05	0.000169183	ENSSSCG00000010703	HTRA1
1199.82	-5.29806	1.24036	-4.27139	1.94255e-05	0.00016981	ENSSSCG00000005055	LGALS3
90.1122	-1.98482	0.465133	-4.26721	1.97933e-05	0.000172928	ENSSSCG00000038991	ENSSSCG00000038991
55.8988	-2.5718	0.603066	-4.26454	2.00313e-05	0.000174811	ENSSSCG00000039880	ENSSSCG00000039880
138.393	-1.56189	0.366586	-4.26063	2.03851e-05	0.0001777	ENSSSCG00000007659	ZCWPW1
66.289	-2.16543	0.508564	-4.25794	2.06317e-05	0.000179549	ENSSSCG00000014275	SLC22A4
246.089	-1.16699	0.274162	-4.25657	2.07584e-05	0.000180349	ENSSSCG00000058154	ENSSSCG00000058154
234.803	-1.09374	0.257114	-4.25393	2.10048e-05	0.000182186	ENSSSCG00000012108	WWC3
36.2766	1.98878	0.467616	4.25302	2.10908e-05	0.000182728	ENSSSCG00000057488	ENSSSCG00000057488
653.904	-3.52082	0.828752	-4.24834	2.15356e-05	0.000186098	ENSSSCG00000014362	HBEGF
47.263	1.69738	0.399676	4.24688	2.16763e-05	0.000187074	ENSSSCG00000060687	ENSSSCG00000060687
28.7845	-2.13941	0.504213	-4.24307	2.20478e-05	0.000190175	ENSSSCG00000011559	ENSSSCG00000011559
51.9733	1.90184	0.449453	4.23145	2.32185e-05	0.000198733	ENSSSCG00000000228	SCN8A
11.1027	-5.8498	1.38482	-4.22424	2.39745e-05	0.000204531	ENSSSCG00000053845	U6
4886.49	-1.17828	0.27981	-4.211	2.54245e-05	0.000215839	ENSSSCG00000052963	SSH2
32.4696	5.7831	1.37428	4.20808	2.57546e-05	0.000218284	ENSSSCG00000053731	ENSSSCG00000053731
3807.83	-5.52464	1.31326	-4.20682	2.58994e-05	0.000219154	ENSSSCG00000005503	TLR4
263.009	-3.63062	0.863388	-4.20509	2.60977e-05	0.000220473	ENSSSCG00000008648	RSAD2
87.6471	-1.23334	0.293671	-4.19974	2.67225e-05	0.000225142	ENSSSCG00000062205	ENSSSCG00000062205
38.0426	-2.40867	0.573763	-4.19802	2.69259e-05	0.000226733	ENSSSCG00000060657	ENSSSCG00000060657
780.119	-1.05803	0.252624	-4.18817	2.81211e-05	0.000235525	ENSSSCG00000027709	PARP9
63.7135	3.76713	0.899902	4.18615	2.8372e-05	0.000237372	ENSSSCG00000040701	ENSSSCG00000040701
2878.55	-2.26238	0.540748	-4.1838	2.86676e-05	0.000239717	ENSSSCG00000012077	MX1
32.3042	4.66028	1.11513	4.17913	2.92632e-05	0.000244435	ENSSSCG00000002028	CMTM5
541.36	2.82897	0.677525	4.17544	2.97406e-05	0.000248024	ENSSSCG00000025020	PCSK9
294.802	-1.81295	0.434254	-4.17485	2.9818e-05	0.000248348	ENSSSCG00000015290	CDK18
13.9127	3.36391	0.806457	4.17122	3.0297e-05	0.000251722	ENSSSCG00000003603	COL16A1
383.646	-1.00946	0.242396	-4.1645	3.12036e-05	0.000258854	ENSSSCG00000008444	PRKCE
2276.21	-1.33379	0.320907	-4.15632	3.23416e-05	0.000267853	ENSSSCG00000034555	ENSSSCG00000034555
12.8518	3.51243	0.846136	4.15114	3.30819e-05	0.000273694	ENSSSCG00000010212	ENSSSCG00000010212
1374.53	-1.39623	0.336374	-4.15082	3.31291e-05	0.000273939	ENSSSCG00000020749	KCNAB2
34.8528	2.03955	0.491561	4.14912	3.33756e-05	0.000275705	ENSSSCG00000000186	RHEBL1
34.8705	-5.34043	1.2873	-4.14856	3.34571e-05	0.000276065	ENSSSCG00000062241	ENSSSCG00000062241
55.2199	-3.53336	0.852041	-4.14693	3.36959e-05	0.000277742	ENSSSCG00000061746	ENSSSCG00000061746
284.342	-1.67993	0.405561	-4.14224	3.43924e-05	0.000282987	ENSSSCG00000055563	ENSSSCG00000055563
71.8145	-1.83095	0.442452	-4.13819	3.50055e-05	0.000287624	ENSSSCG00000001561	ETV7
38.3571	1.63434	0.395086	4.13667	3.52381e-05	0.000289383	ENSSSCG00000022280	DACT3
96.193	-7.84237	1.89626	-4.13571	3.53863e-05	0.000290447	ENSSSCG00000010885	TLR5
1089.09	2.03492	0.492183	4.13448	3.55753e-05	0.000291845	ENSSSCG00000005511	TRAF1
106.447	1.18611	0.286994	4.13287	3.58264e-05	0.00029375	ENSSSCG00000035374	TRAPPC6A
101.008	1.27241	0.308284	4.12739	3.66898e-05	0.000300355	ENSSSCG00000029553	CCDC57
33.0761	2.75779	0.669199	4.12102	3.77192e-05	0.000307974	ENSSSCG00000002908	ZBTB32
8.47506	4.07443	0.988845	4.12039	3.78231e-05	0.000308369	ENSSSCG00000058944	ENSSSCG00000058944
3407.3	-1.18131	0.287337	-4.11124	3.9354e-05	0.000319482	ENSSSCG00000016420	INSIG1
725.712	-1.03798	0.252498	-4.11085	3.94202e-05	0.000319854	ENSSSCG00000030623	XKR8
112.986	1.60189	0.390051	4.10687	4.0106e-05	0.000324742	ENSSSCG00000001510	KIFC1
1144.07	2.52822	0.615689	4.10633	4.01999e-05	0.000325165	ENSSSCG00000011131	PRKCQ
3424.84	-1.18224	0.288036	-4.10448	4.0522e-05	0.0003276	ENSSSCG00000031346	CMKLR1
39.687	1.55039	0.377767	4.1041	4.059e-05	0.00032781	ENSSSCG00000012295	MAGIX
2378.88	-1.07213	0.261277	-4.10341	4.07098e-05	0.000328608	ENSSSCG00000013114	SLC15A3
202.158	-1.10455	0.269291	-4.10168	4.10162e-05	0.000330397	ENSSSCG00000012335	FGD1
26.6565	5.65139	1.37849	4.09969	4.13709e-05	0.000333082	ENSSSCG00000017429	P3H4
258.844	2.4712	0.602846	4.09922	4.14547e-05	0.000333412	ENSSSCG00000021519	CPNE2
34.9802	7.60309	1.85529	4.09805	4.16638e-05	0.000334921	ENSSSCG00000035269	NXNL2
15803.2	2.71855	0.663562	4.0969	4.18725e-05	0.000336079	ENSSSCG00000050458	MPEG1
11.2855	3.74567	0.915333	4.09213	4.27425e-05	0.000342709	ENSSSCG00000029365	MSI1
1972.14	1.29326	0.316137	4.09081	4.29874e-05	0.000344496	ENSSSCG00000000014	FAM118A
283.168	1.2372	0.302681	4.08748	4.36084e-05	0.000349114	ENSSSCG00000000853	NT5DC3
60.9441	-2.2116	0.542223	-4.07876	4.5276e-05	0.000360981	ENSSSCG00000062289	ENSSSCG00000062289
14.2256	-2.67483	0.655779	-4.07886	4.52577e-05	0.000360981	ENSSSCG00000046841	ENSSSCG00000046841
65.3071	-1.20846	0.296822	-4.07133	4.67457e-05	0.000371938	ENSSSCG00000061806	ENSSSCG00000061806
7.67146	4.88623	1.20113	4.06802	4.74151e-05	0.000376688	ENSSSCG00000054712	ENSSSCG00000054712
58.752	-3.50053	0.861093	-4.06522	4.79865e-05	0.000380646	ENSSSCG00000023522	TGM2
186.387	-1.22213	0.300809	-4.06283	4.84823e-05	0.000384383	ENSSSCG00000000874	GAS2L3
102.299	2.01114	0.495416	4.05949	4.91795e-05	0.000389515	ENSSSCG00000055254	ENSSSCG00000055254
15.1862	2.60435	0.641613	4.05907	4.92696e-05	0.00039003	ENSSSCG00000030998	WIF1
16.4034	2.31497	0.570431	4.05828	4.9436e-05	0.000391149	ENSSSCG00000002348	ACOT6
832.164	-1.53367	0.378241	-4.05476	5.01859e-05	0.000396185	ENSSSCG00000025130	KLF12
11422.2	-2.5837	0.637472	-4.05304	5.05567e-05	0.000398802	ENSSSCG00000001052	PHACTR1
35.6989	-2.01926	0.498236	-4.05282	5.06039e-05	0.000398973	ENSSSCG00000050653	ENSSSCG00000050653
20.4318	3.81273	0.941396	4.05008	5.12e-05	0.000403228	ENSSSCG00000049863	ENSSSCG00000049863
119.523	1.02153	0.25235	4.04808	5.16391e-05	0.000406108	ENSSSCG00000053596	ENSSSCG00000053596
771.858	-1.79391	0.443228	-4.04738	5.1795e-05	0.000407128	ENSSSCG00000033998	SLC43A3
1546.43	1.47223	0.364046	4.04409	5.25278e-05	0.000412265	ENSSSCG00000007116	CD93
37.732	1.55203	0.38401	4.04166	5.30749e-05	0.000416068	ENSSSCG00000022168	APBB2
85.0901	-1.26258	0.312667	-4.0381	5.3886e-05	0.000421493	ENSSSCG00000062966	SMKR1
22.1425	3.92674	0.972578	4.03746	5.40331e-05	0.000422379	ENSSSCG00000009610	ENSSSCG00000009610
19.0415	3.629	0.899281	4.03544	5.44995e-05	0.000425811	ENSSSCG00000052986	CLEC1A
28.602	2.49634	0.618715	4.03472	5.46669e-05	0.000426906	ENSSSCG00000026098	CMYA5
84.9916	-3.336	0.827245	-4.03266	5.51487e-05	0.000430452	ENSSSCG00000006734	CD101
926.511	-1.20664	0.299586	-4.02768	5.63292e-05	0.000439227	ENSSSCG00000033185	PPP2R3A
194.788	-1.22699	0.305	-4.02291	5.74828e-05	0.000447551	ENSSSCG00000037158	MTURN
53.9825	-2.37425	0.590552	-4.02039	5.81021e-05	0.000451842	ENSSSCG00000047236	ENSSSCG00000047236
1048.87	-8.71707	2.16853	-4.0198	5.82464e-05	0.000452592	ENSSSCG00000039214	ENSSSCG00000039214
22.188	2.97186	0.739383	4.01938	5.83514e-05	0.000453182	ENSSSCG00000006390	CASQ1
187.37	-1.90807	0.47498	-4.01715	5.89065e-05	0.000457038	ENSSSCG00000003112	BBC3
1047.21	1.87027	0.466478	4.00934	6.08886e-05	0.000471245	ENSSSCG00000016216	TUBA4A
33.8953	-5.23129	1.30475	-4.00941	6.08719e-05	0.000471245	ENSSSCG00000001875	SNX33
1707.09	1.43364	0.357605	4.009	6.09767e-05	0.000471692	ENSSSCG00000005453	ENSSSCG00000005453
180.741	-2.02537	0.505226	-4.00884	6.1018e-05	0.000471777	ENSSSCG00000060262	ENSSSCG00000060262
19.5134	2.36464	0.590255	4.00614	6.17187e-05	0.000476487	ENSSSCG00000028661	ENKD1
48.7645	-1.78964	0.446847	-4.00504	6.20082e-05	0.000478485	ENSSSCG00000010527	MARVELD1
98.5102	-6.99654	1.74802	-4.00255	6.26636e-05	0.000482587	ENSSSCG00000015045	NCAM1
277.118	-1.90411	0.476689	-3.99445	6.48434e-05	0.00049692	ENSSSCG00000037019	CAMK4
192.001	1.16456	0.291659	3.99288	6.52753e-05	0.000499494	ENSSSCG00000060354	LDOC1
108.821	1.73067	0.433435	3.99292	6.5265e-05	0.000499494	ENSSSCG00000058822	ENSSSCG00000058822
807.902	-1.19427	0.299428	-3.98849	6.64957e-05	0.000508333	ENSSSCG00000009874	RASAL1
1882.37	-1.02526	0.257325	-3.98428	6.76852e-05	0.00051692	ENSSSCG00000007243	PLAGL2
181.856	1.09167	0.274086	3.98293	6.80707e-05	0.000519356	ENSSSCG00000054928	ENSSSCG00000054928
68.7051	-2.81579	0.707238	-3.98139	6.85142e-05	0.000522228	ENSSSCG00000053956	ENSSSCG00000053956
27.6239	-5.21254	1.3092	-3.98147	6.84912e-05	0.000522228	ENSSSCG00000026365	GP6
25.0257	-5.21893	1.3112	-3.98026	6.88389e-05	0.000524191	ENSSSCG00000003191	TSKS
245.893	-3.41612	0.858379	-3.97973	6.89923e-05	0.000525103	ENSSSCG00000005751	COL5A1
583.81	-3.61829	0.9093	-3.9792	6.91468e-05	0.000525903	ENSSSCG00000039947	KCNJ2
288.263	1.70471	0.428831	3.97525	7.03063e-05	0.000534061	ENSSSCG00000056604	ENSSSCG00000056604
86.0886	-1.65124	0.415637	-3.97278	7.10386e-05	0.000538574	ENSSSCG00000054999	ZBTB21
4156.9	-1.61091	0.405479	-3.97285	7.10181e-05	0.000538574	ENSSSCG00000009633	ENSSSCG00000009633
201.076	-1.82637	0.459926	-3.971	7.15716e-05	0.000541562	ENSSSCG00000007649	GPC2
53.4669	2.29714	0.578515	3.97076	7.16449e-05	0.000541854	ENSSSCG00000051429	ENSSSCG00000051429
8.13643	-5.52685	1.39265	-3.96858	7.23013e-05	0.000546288	ENSSSCG00000061684	ENSSSCG00000061684
205.848	1.19259	0.300583	3.96758	7.26056e-05	0.000548322	ENSSSCG00000012520	ENSSSCG00000012520
85.0734	-1.85393	0.467394	-3.96652	7.2931e-05	0.000550513	ENSSSCG00000032676	ENSSSCG00000032676
22.9103	-2.67068	0.674014	-3.96235	7.42162e-05	0.000558861	ENSSSCG00000041348	ENSSSCG00000041348
29.9383	5.29602	1.33672	3.96196	7.43369e-05	0.00055923	ENSSSCG00000011622	KBTBD12
46551.8	-1.08286	0.273433	-3.96025	7.48728e-05	0.00056299	ENSSSCG00000031262	TXNIP
3069.13	-1.42315	0.359381	-3.96	7.49484e-05	0.000563287	ENSSSCG00000031456	ARL5B
298.497	-5.2766	1.33298	-3.95848	7.54271e-05	0.000566118	ENSSSCG00000014321	KLHL3
166.325	7.16734	1.81059	3.95856	7.54037e-05	0.000566118	ENSSSCG00000001872	LINGO1
99.4855	1.02555	0.259228	3.95619	7.61547e-05	0.000570703	ENSSSCG00000037307	PRC1
1175.6	1.32225	0.334443	3.95358	7.69903e-05	0.000576411	ENSSSCG00000001459	HLA-DOB
86.6138	-5.73248	1.45256	-3.94648	7.93101e-05	0.000592073	ENSSSCG00000046947	ENSSSCG00000046947
51.2394	-2.54663	0.64563	-3.9444	7.99996e-05	0.00059665	ENSSSCG00000017998	GLP2R
3898.75	-1.04532	0.26518	-3.94193	8.08275e-05	0.000602248	ENSSSCG00000040981	GMFG
60.0022	5.26942	1.33742	3.93999	8.14836e-05	0.000606801	ENSSSCG00000022726	RHOD
75.6528	1.98401	0.503601	3.93964	8.16035e-05	0.00060716	ENSSSCG00000028977	DOK6
709.936	-1.64024	0.416377	-3.93933	8.17102e-05	0.000607664	ENSSSCG00000033526	BAG2
50.3957	15.9701	4.05732	3.93613	8.28049e-05	0.000614925	ENSSSCG00000063044	ENSSSCG00000063044
5764.25	-1.69051	0.430119	-3.93034	8.48265e-05	0.00062874	ENSSSCG00000024791	ENSSSCG00000024791
49.2502	4.58158	1.16639	3.92801	8.56532e-05	0.000634265	ENSSSCG00000004092	MTHFD1L
23.8037	2.99188	0.763177	3.9203	8.84399e-05	0.00065304	ENSSSCG00000015329	PPP1R9A
64.212	-2.6903	0.686406	-3.9194	8.87704e-05	0.00065517	ENSSSCG00000055721	ENSSSCG00000055721
138.882	-3.4189	0.872468	-3.91865	8.9046e-05	0.000656893	ENSSSCG00000005352	FRMPD1
116.624	-7.51615	1.91843	-3.91787	8.93337e-05	0.000658393	ENSSSCG00000004597	AQP9
109.495	2.58872	0.660765	3.91776	8.93761e-05	0.000658394	ENSSSCG00000010753	CLRN3
2926.88	1.46667	0.375147	3.90957	9.24587e-05	0.0006779	ENSSSCG00000034390	CARD11
70.664	-3.3193	0.849066	-3.90935	9.25442e-05	0.000678027	ENSSSCG00000045128	ENSSSCG00000045128
63.9771	-1.42977	0.36584	-3.90818	9.29941e-05	0.000679907	ENSSSCG00000056613	ENSSSCG00000056613
11.0152	3.0173	0.772151	3.90766	9.31935e-05	0.000681046	ENSSSCG00000050559	ENSSSCG00000050559
59.1915	-3.23647	0.82871	-3.90543	9.4059e-05	0.000686085	ENSSSCG00000053891	SOCS2
2060.67	-3.63472	0.931521	-3.90191	9.54355e-05	0.000694826	ENSSSCG00000016504	TBXAS1
4.90223	-5.76134	1.4783	-3.89726	9.72862e-05	0.000706651	ENSSSCG00000057804	ENSSSCG00000057804
224.687	1.00383	0.25761	3.89672	9.75041e-05	0.000707574	ENSSSCG00000002379	ENSSSCG00000002379
39.8166	1.8447	0.47357	3.89531	9.80752e-05	0.000710975	ENSSSCG00000055189	ENSSSCG00000055189
18.6265	2.30265	0.591146	3.89522	9.81095e-05	0.000710975	ENSSSCG00000009316	ENSSSCG00000009316
58.7999	-2.44807	0.628667	-3.89406	9.85793e-05	0.000713716	ENSSSCG00000026412	PLXNA2
519.183	-1.87477	0.481435	-3.89414	9.85491e-05	0.000713716	ENSSSCG00000059608	ANG
29.8881	-2.086	0.53591	-3.89244	9.92418e-05	0.000717846	ENSSSCG00000008721	ABLIM2
855.216	-1.01606	0.26114	-3.89085	9.98935e-05	0.00072189	ENSSSCG00000007492	FAM210B
905.062	-4.90995	1.26249	-3.8891	0.000100617	0.000726784	ENSSSCG00000000289	NFE2
510.013	1.1364	0.292672	3.88286	0.000103235	0.000745003	ENSSSCG00000008227	ST3GAL5
36.9584	-4.1398	1.06626	-3.88254	0.000103373	0.000745335	ENSSSCG00000001620	MDFI
22.3955	-2.68832	0.692486	-3.88212	0.000103549	0.000746122	ENSSSCG00000037835	TRIM7
934.421	-1.60483	0.413414	-3.88189	0.000103649	0.000746263	ENSSSCG00000000601	PTPRO
49.0895	-3.29363	0.849489	-3.87719	0.000105671	0.000759515	ENSSSCG00000061749	PATL2
50.1209	-8.36659	2.15908	-3.87508	0.000106592	0.000763924	ENSSSCG00000039651	SLC2A5
883.535	-3.49777	0.903162	-3.87281	0.000107589	0.000768855	ENSSSCG00000003863	ZFYVE9
92.4485	-1.97991	0.511244	-3.87273	0.000107625	0.000768855	ENSSSCG00000044913	ENSSSCG00000044913
100.299	-1.35202	0.350525	-3.85712	0.000114729	0.000814751	ENSSSCG00000018864	SNORD89
80.5918	1.17847	0.305596	3.85631	0.000115111	0.000816721	ENSSSCG00000024088	TLN2
17.8485	-3.47407	0.902198	-3.85067	0.000117795	0.000835004	ENSSSCG00000046587	ENSSSCG00000046587
89.8685	1.25656	0.326705	3.84615	0.000119987	0.00085016	ENSSSCG00000039883	ENSSSCG00000039883
82.7686	-1.73826	0.451992	-3.84578	0.000120171	0.000850687	ENSSSCG00000014437	PPARGC1B
18.0262	2.6875	0.699036	3.84458	0.00012076	0.000854474	ENSSSCG00000042827	ENSSSCG00000042827
20.138	-2.67574	0.696817	-3.83995	0.000123058	0.000869547	ENSSSCG00000061815	ENSSSCG00000061815
49.5601	-2.44199	0.635996	-3.83964	0.000123217	0.000870274	ENSSSCG00000049405	ENSSSCG00000049405
520.61	1.40122	0.36508	3.83812	0.000123978	0.000875101	ENSSSCG00000011624	MCM2
25.6182	2.78043	0.724437	3.83806	0.000124012	0.000875101	ENSSSCG00000015766	WDR17
591.027	-1.05295	0.274625	-3.83414	0.000126002	0.000887533	ENSSSCG00000025120	BORA
154.235	1.56922	0.409503	3.83202	0.000127093	0.000894816	ENSSSCG00000027428	ENHO
17.381	2.34075	0.61106	3.83064	0.00012781	0.000898648	ENSSSCG00000038147	CLEC2L
16.4931	-5.16707	1.34906	-3.83011	0.000128084	0.000899766	ENSSSCG00000036132	CKM
12.5939	-5.12369	1.33885	-3.82693	0.00012975	0.000910646	ENSSSCG00000044941	ENSSSCG00000044941
95.8301	-1.95588	0.511685	-3.82242	0.000132149	0.000926649	ENSSSCG00000009320	FLT1
27.0762	-2.68341	0.70217	-3.8216	0.000132589	0.000929314	ENSSSCG00000003784	LRRIQ3
478.997	-6.20687	1.62461	-3.82053	0.000133166	0.000932937	ENSSSCG00000034722	CCL14
84.013	-1.14026	0.298617	-3.81846	0.000134288	0.000939113	ENSSSCG00000057660	ENSSSCG00000057660
74.7958	1.32234	0.346581	3.81538	0.000135974	0.000949201	ENSSSCG00000004065	TIAM2
8.48175	5.36681	1.40684	3.8148	0.000136295	0.000951015	ENSSSCG00000015711	DPP10
210.844	-1.0079	0.264222	-3.8146	0.000136402	0.00095134	ENSSSCG00000006663	OTUD7B
25.4535	1.72359	0.453538	3.80032	0.000144507	0.000999523	ENSSSCG00000001204	ZKSCAN4
27.3271	-2.40674	0.633531	-3.79894	0.000145317	0.00100453	ENSSSCG00000056590	ENSSSCG00000056590
17.9914	-4.6176	1.21698	-3.79429	0.000148064	0.00102171	ENSSSCG00000008089	CKAP2L
104.734	4.09963	1.08081	3.7931	0.000148778	0.00102618	ENSSSCG00000017261	ARSG
49.4392	-2.65165	0.699779	-3.78927	0.000151094	0.00104031	ENSSSCG00000050382	ENSSSCG00000050382
1244.16	-1.07762	0.284722	-3.78482	0.00015382	0.00105675	ENSSSCG00000008772	RELL1
15.6984	-2.34966	0.621368	-3.78142	0.000155933	0.00106891	ENSSSCG00000062451	ENSSSCG00000062451
911.482	-2.87024	0.759647	-3.77838	0.000157851	0.00108016	ENSSSCG00000034763	IRS2
968.135	-1.10176	0.291695	-3.77709	0.000158674	0.00108484	ENSSSCG00000026996	ENSSSCG00000026996
3318.2	-1.20426	0.3189	-3.77628	0.000159189	0.00108788	ENSSSCG00000007817	IL4R
40.592	-2.20163	0.583461	-3.7734	0.000161037	0.00110003	ENSSSCG00000048402	ENSSSCG00000048402
43.1295	3.96281	1.05062	3.77187	0.00016203	0.00110488	ENSSSCG00000004658	FBN1
3908.61	-1.27251	0.337415	-3.77135	0.000162366	0.00110669	ENSSSCG00000031951	CYFIP1
97.314	1.21567	0.322354	3.77121	0.000162459	0.00110684	ENSSSCG00000014880	AQP11
184.481	-2.37417	0.630109	-3.76787	0.000164649	0.0011198	ENSSSCG00000004101	LRP11
34.1659	1.95578	0.51924	3.76662	0.00016547	0.00112489	ENSSSCG00000022705	SALL2
68.8335	-8.56778	2.27543	-3.76535	0.000166315	0.00112916	ENSSSCG00000053430	ENSSSCG00000053430
83.9057	-2.55772	0.680217	-3.76015	0.000169813	0.00115191	ENSSSCG00000020876	RTL5
219.708	-4.04848	1.07741	-3.75762	0.00017154	0.00116312	ENSSSCG00000015549	RNASEL
159.012	-1.14194	0.303913	-3.75747	0.000171641	0.00116329	ENSSSCG00000009378	CKAP2
158.529	-1.96088	0.522023	-3.7563	0.000172442	0.00116724	ENSSSCG00000032950	SLC25A34
24.0834	3.69069	0.982639	3.7559	0.00017272	0.00116858	ENSSSCG00000038693	RAB19
61.3833	1.53257	0.408113	3.75525	0.000173166	0.00117007	ENSSSCG00000033788	OXLD1
347.673	-1.29067	0.343907	-3.75296	0.000174757	0.00117929	ENSSSCG00000028148	ENSSSCG00000028148
106.624	1.27417	0.33954	3.75262	0.000174993	0.00118017	ENSSSCG00000052617	ENSSSCG00000052617
385.028	-4.29939	1.14853	-3.74337	0.00018157	0.00122111	ENSSSCG00000036865	SDS
93.5973	1.30981	0.349892	3.74346	0.000181504	0.00122111	ENSSSCG00000027587	SPAG1
34.0775	1.3962	0.373429	3.73886	0.000184854	0.00124152	ENSSSCG00000020505	ENSSSCG00000020505
178.195	1.03641	0.277327	3.73712	0.000186141	0.00124854	ENSSSCG00000037413	ENSSSCG00000037413
177.786	1.31726	0.352556	3.73631	0.000186742	0.00125204	ENSSSCG00000008349	CNRIP1
62.8908	-5.08672	1.36549	-3.72518	0.000195173	0.00130018	ENSSSCG00000015747	MYOM2
22.4209	-2.62363	0.704858	-3.72221	0.000197484	0.00131501	ENSSSCG00000048542	ENSSSCG00000048542
223.559	1.00344	0.269674	3.72095	0.000198476	0.00132105	ENSSSCG00000000091	ENSSSCG00000000091
26.5538	2.0108	0.541107	3.71609	0.000202326	0.00134382	ENSSSCG00000056471	ENSSSCG00000056471
8.58118	4.31456	1.16145	3.71482	0.000203349	0.00134831	ENSSSCG00000005479	ENSSSCG00000005479
7.6446	4.36883	1.177	3.71184	0.000205761	0.00136141	ENSSSCG00000017296	ACE
8.45945	-5.53763	1.49339	-3.70811	0.000208814	0.00137927	ENSSSCG00000009975	EMID1
25.9711	2.73639	0.738232	3.70668	0.000209991	0.00138412	ENSSSCG00000030437	TMEM253
10.0951	-3.30962	0.893256	-3.70512	0.00021129	0.00139209	ENSSSCG00000032911	DUSP8
58.4915	-2.86302	0.772836	-3.70457	0.000211749	0.00139393	ENSSSCG00000005533	PTGS1
918.066	-1.03908	0.280514	-3.7042	0.000212062	0.00139481	ENSSSCG00000027426	BCL3
48.2657	1.38436	0.373852	3.70298	0.000213083	0.00140094	ENSSSCG00000055823	ENSSSCG00000055823
74.6836	1.06626	0.288478	3.69617	0.000218872	0.00143477	ENSSSCG00000003143	MAMSTR
47.9056	-2.63173	0.712102	-3.69571	0.000219269	0.00143676	ENSSSCG00000046471	CC2D2B
2780.19	-4.00947	1.08506	-3.69516	0.000219751	0.00143884	ENSSSCG00000030831	DENND3
123.277	1.61828	0.43795	3.69513	0.000219771	0.00143884	ENSSSCG00000006664	MTMR11
13135.3	-3.15437	0.853758	-3.69469	0.000220157	0.00144016	ENSSSCG00000014136	VCAN
10.07	3.15877	0.855734	3.6913	0.000223108	0.00145641	ENSSSCG00000005627	AK1
58.0347	1.62082	0.439615	3.68692	0.000226983	0.00147861	ENSSSCG00000026724	GUCY2C
7.36119	-3.24714	0.882128	-3.68103	0.000232291	0.00151004	ENSSSCG00000055877	ENSSSCG00000055877
275.663	-1.41181	0.383631	-3.68012	0.000233127	0.00151484	ENSSSCG00000060759	ENSSSCG00000060759
81.5766	-5.64846	1.53714	-3.67466	0.000238167	0.00154373	ENSSSCG00000003113	C5AR2
103.16	-6.21821	1.69336	-3.67212	0.000240547	0.00155711	ENSSSCG00000004520	ENSSSCG00000004520
106.026	1.75316	0.477443	3.67198	0.000240679	0.00155711	ENSSSCG00000010485	TBC1D12
28.4075	-2.04936	0.558311	-3.67064	0.000241948	0.00156341	ENSSSCG00000047946	ENSSSCG00000047946
9.47385	5.1095	1.39338	3.66699	0.000245421	0.00158155	ENSSSCG00000032956	BMERB1
130.456	1.90991	0.521123	3.66498	0.000247358	0.0015914	ENSSSCG00000014943	DEUP1
36.8666	3.87629	1.0578	3.66449	0.000247829	0.00159311	ENSSSCG00000013111	CD6
29.4865	-2.02449	0.552799	-3.66225	0.00025001	0.00160581	ENSSSCG00000053847	ENSSSCG00000053847
71.2328	2.07103	0.565624	3.6615	0.000250748	0.00160988	ENSSSCG00000028135	PRTFDC1
10.3029	4.90084	1.33865	3.66102	0.000251216	0.0016109	ENSSSCG00000061081	MT1A
136.191	1.53411	0.419078	3.66067	0.000251554	0.0016124	ENSSSCG00000011740	SERPINI1
272.47	1.13049	0.309567	3.65184	0.000260371	0.00166345	ENSSSCG00000047129	ENSSSCG00000047129
24.9461	-3.05375	0.837375	-3.64681	0.000265513	0.00169284	ENSSSCG00000006979	MSR1
3413.81	-1.35495	0.371653	-3.64573	0.000266629	0.00169787	ENSSSCG00000008443	EPAS1
6.65445	-5.85037	1.60506	-3.64496	0.000267437	0.00170162	ENSSSCG00000057680	ENSSSCG00000057680
90.0859	1.38544	0.380372	3.64233	0.000270182	0.00171629	ENSSSCG00000030801	ENSSSCG00000030801
4793.21	1.18436	0.325643	3.63699	0.00027584	0.0017485	ENSSSCG00000009704	HMGB2
101.865	2.20635	0.606751	3.63633	0.000276547	0.00175101	ENSSSCG00000006530	EFNA1
12.2032	2.74327	0.754598	3.6354	0.000277546	0.00175663	ENSSSCG00000042468	ENSSSCG00000042468
254.818	1.41043	0.388284	3.63247	0.00028072	0.00177455	ENSSSCG00000054371	ENSSSCG00000054371
50.2802	1.46624	0.403733	3.6317	0.000281558	0.00177864	ENSSSCG00000031723	RAB39A
133.292	-1.54679	0.426042	-3.63062	0.000282744	0.00178518	ENSSSCG00000034821	ARMCX4
1738.83	2.85279	0.785968	3.62966	0.000283799	0.00179039	ENSSSCG00000015406	GNAT3
22.2805	3.02435	0.83396	3.62649	0.0002873	0.00181101	ENSSSCG00000046111	ENSSSCG00000046111
6.51666	-5.45645	1.50479	-3.62604	0.0002878	0.00181343	ENSSSCG00000009018	SH3D19
33.442	2.06332	0.569622	3.62226	0.000292039	0.00183347	ENSSSCG00000036975	PSRC1
65.7148	-2.39779	0.663381	-3.6145	0.00030093	0.00188474	ENSSSCG00000041066	ENSSSCG00000041066
67.5988	1.95966	0.542527	3.61209	0.000303735	0.00189926	ENSSSCG00000006862	VCAM1
81.6363	4.21815	1.16838	3.61026	0.000305896	0.00191123	ENSSSCG00000015277	SOX13
133.66	1.17014	0.324345	3.60769	0.00030893	0.00192711	ENSSSCG00000016659	MATCAP2
506.236	1.1903	0.329988	3.60711	0.000309621	0.00192996	ENSSSCG00000059472	TMEM233
124.727	-1.2031	0.333777	-3.6045	0.00031275	0.00194626	ENSSSCG00000000455	LRIG3
236.509	1.00266	0.278541	3.59968	0.000318605	0.00197718	ENSSSCG00000003876	CDKN2C
186.285	1.68819	0.469313	3.59715	0.000321727	0.00199576	ENSSSCG00000014242	ENSSSCG00000014242
482.112	-1.09029	0.303669	-3.59038	0.000330195	0.00204503	ENSSSCG00000020941	LTB4R2
25.7792	-4.97068	1.38541	-3.58789	0.00033337	0.00206306	ENSSSCG00000007439	CDH22
38.9603	-2.00532	0.558968	-3.58754	0.000333818	0.00206501	ENSSSCG00000035445	SEZ6
8.1353	-5.30822	1.4804	-3.58566	0.000336225	0.0020766	ENSSSCG00000028741	DNMT3L
772.534	-2.55925	0.713849	-3.58513	0.000336905	0.00207998	ENSSSCG00000005487	COL27A1
386.963	-2.86627	0.800537	-3.58043	0.000343033	0.00211363	ENSSSCG00000024351	MET
757.519	-3.27164	0.914318	-3.57823	0.00034593	0.00212913	ENSSSCG00000010454	IFIT5
50.5192	-1.72139	0.481075	-3.57821	0.000345959	0.00212913	ENSSSCG00000053982	ENSSSCG00000053982
2024.79	-2.11671	0.59153	-3.57837	0.00034575	0.00212913	ENSSSCG00000029163	BCAT1
1894.66	-5.57979	1.55972	-3.57743	0.000346988	0.00213379	ENSSSCG00000000660	A2M
10.0759	-5.084	1.42249	-3.57401	0.000351552	0.00216015	ENSSSCG00000054518	ENSSSCG00000054518
27.3395	-5.88976	1.64909	-3.57151	0.000354923	0.00217743	ENSSSCG00000026655	PTPN13
883.051	-1.27338	0.356737	-3.56953	0.000357616	0.0021905	ENSSSCG00000013181	SERPING1
138.134	-1.75114	0.490834	-3.56769	0.00036014	0.00220423	ENSSSCG00000031398	ENSSSCG00000031398
557.182	-2.32497	0.652158	-3.56504	0.000363796	0.00222486	ENSSSCG00000005186	TTC39B
54.4829	2.50393	0.702475	3.56444	0.00036464	0.00222915	ENSSSCG00000033883	ENSSSCG00000033883
12.9666	5.49567	1.54426	3.55877	0.000372595	0.00227333	ENSSSCG00000038765	FAM89A
11.9664	-6.14021	1.72629	-3.55687	0.000375299	0.00228803	ENSSSCG00000061358	ENSSSCG00000061358
887.78	-1.442	0.405683	-3.55451	0.000378681	0.00230505	ENSSSCG00000002329	MAP3K9
19.6629	-2.84075	0.799643	-3.55253	0.000381551	0.00232071	ENSSSCG00000017640	RNF43
5.95315	-5.53781	1.55979	-3.55036	0.000384709	0.00233809	ENSSSCG00000052875	ENSSSCG00000052875
957.307	-1.03388	0.291267	-3.54961	0.000385801	0.00234381	ENSSSCG00000003491	AKR7A2
60.4344	-1.55852	0.43959	-3.5454	0.000392021	0.00237882	ENSSSCG00000052043	ENSSSCG00000052043
23.175	-2.1603	0.609465	-3.54458	0.000393243	0.00238438	ENSSSCG00000021654	ZNF641
418.008	1.02095	0.288126	3.54343	0.000394962	0.00239387	ENSSSCG00000006643	ANXA9
8.29869	3.82347	1.08027	3.53937	0.000401077	0.00242716	ENSSSCG00000061146	ENSSSCG00000061146
54.3914	1.75531	0.496052	3.53857	0.0004023	0.00243362	ENSSSCG00000047357	ENSSSCG00000047357
405.189	1.07696	0.304424	3.53771	0.000403619	0.00244065	ENSSSCG00000038646	ENAH
10.9527	3.18759	0.901099	3.53744	0.000404018	0.00244212	ENSSSCG00000061490	ENSSSCG00000061490
9.85484	3.2965	0.931921	3.53732	0.000404216	0.00244237	ENSSSCG00000004758	RHOV
18.9244	1.87291	0.529667	3.53602	0.000406212	0.00245252	ENSSSCG00000014957	C11orf97
162.278	1.6615	0.469909	3.53578	0.000406572	0.00245375	ENSSSCG00000029073	CACNB4
11.9441	-2.74722	0.7771	-3.53523	0.000407428	0.00245796	ENSSSCG00000047982	ENSSSCG00000047982
461.662	-3.61614	1.02347	-3.53322	0.000410538	0.00247099	ENSSSCG00000015885	PLA2R1
329.166	1.77259	0.50176	3.53275	0.000411265	0.00247441	ENSSSCG00000010046	GNAZ
101.631	1.06886	0.302631	3.53188	0.00041261	0.00248155	ENSSSCG00000057811	ENSSSCG00000057811
7.28269	5.45814	1.54558	3.53145	0.000413281	0.00248462	ENSSSCG00000047328	ENSSSCG00000047328
5928.8	-1.88156	0.533461	-3.52708	0.000420178	0.00252026	ENSSSCG00000017006	LCP2
248.346	-1.15357	0.327314	-3.52437	0.000424492	0.00254027	ENSSSCG00000012885	LRP5
419.831	-1.83548	0.521102	-3.52231	0.000427809	0.00255816	ENSSSCG00000056370	ENSSSCG00000056370
2108.87	1.45553	0.413474	3.52025	0.000431143	0.00257711	ENSSSCG00000007800	SEPTIN1
110.54	1.16704	0.331696	3.5184	0.000434149	0.00259111	ENSSSCG00000060135	ENSSSCG00000060135
23.8511	1.65449	0.470587	3.51579	0.000438442	0.00261273	ENSSSCG00000047253	ENSSSCG00000047253
27.2266	-6.16945	1.75514	-3.51507	0.00043963	0.00261681	ENSSSCG00000011495	PRICKLE2
100.175	1.04103	0.296269	3.5138	0.000441753	0.00262744	ENSSSCG00000034648	ENSSSCG00000034648
267.106	-2.15089	0.612648	-3.51082	0.000446733	0.00265425	ENSSSCG00000041504	ENSSSCG00000041504
20.1167	-3.31999	0.946257	-3.50855	0.000450562	0.00267473	ENSSSCG00000059877	ENSSSCG00000059877
15.1148	3.06515	0.876937	3.49529	0.000473541	0.00279624	ENSSSCG00000037600	C1orf216
68.6407	-6.22335	1.78181	-3.49272	0.000478135	0.00281803	ENSSSCG00000008090	IL1A
10.4157	2.86607	0.820716	3.49216	0.000479135	0.00282179	ENSSSCG00000024281	ENSSSCG00000024281
2193.96	-1.05941	0.303569	-3.48984	0.000483318	0.00284536	ENSSSCG00000004825	CHSY1
15.014	3.60463	1.034	3.48612	0.000490087	0.00288085	ENSSSCG00000050364	ENSSSCG00000050364
50.6982	-1.23325	0.353981	-3.48393	0.000494106	0.00290229	ENSSSCG00000010943	ENSSSCG00000010943
7.93987	3.26505	0.937806	3.48159	0.00049845	0.00292561	ENSSSCG00000038122	ENSSSCG00000038122
39.666	-2.31987	0.666703	-3.47962	0.000502133	0.00294168	ENSSSCG00000052327	ENSSSCG00000052327
6.25279	-5.79104	1.66445	-3.47925	0.000502823	0.00294352	ENSSSCG00000035058	PID1
166.865	-1.0984	0.315823	-3.47791	0.000505342	0.00295715	ENSSSCG00000040881	SLC38A7
80.8418	1.07097	0.30795	3.47773	0.000505675	0.00295799	ENSSSCG00000010496	TCTN3
82.2885	-1.53177	0.440474	-3.47755	0.000506025	0.00295893	ENSSSCG00000037766	NR3C2
1432.33	-1.3759	0.395847	-3.47584	0.000509264	0.00297675	ENSSSCG00000022689	GADD45B
15.5664	1.78726	0.514268	3.47534	0.000510207	0.00298003	ENSSSCG00000004873	FBXO15
248.979	3.22764	0.929161	3.47371	0.000513312	0.00299514	ENSSSCG00000001025	DSP
52.178	-2.21497	0.63776	-3.47305	0.000514582	0.00299884	ENSSSCG00000016322	ACKR3
9.39049	3.0183	0.869238	3.47235	0.000515926	0.00300555	ENSSSCG00000031957	RIMS2
178.694	-1.47801	0.425744	-3.47159	0.000517378	0.00301176	ENSSSCG00000027423	TMEM53
19.868	-3.09774	0.895425	-3.45952	0.000541139	0.00313892	ENSSSCG00000051482	ENSSSCG00000051482
711.308	-6.61423	1.91195	-3.45942	0.000541343	0.00313892	ENSSSCG00000024568	ENSSSCG00000024568
31.794	2.07895	0.601041	3.45891	0.000542357	0.00314309	ENSSSCG00000011178	CPNE4
86.6831	-2.06833	0.598199	-3.4576	0.000545014	0.00315614	ENSSSCG00000054537	ENSSSCG00000054537
1396.48	1.4852	0.429625	3.45696	0.000546307	0.00316128	ENSSSCG00000021956	LY75
15.2562	2.86732	0.829843	3.45526	0.000549762	0.00317656	ENSSSCG00000032690	ENSSSCG00000032690
471.076	2.79296	0.80877	3.45335	0.000553676	0.00319681	ENSSSCG00000004490	SETBP1
1888.75	-2.06986	0.599656	-3.45175	0.000556966	0.00321343	ENSSSCG00000032527	FOSL2
1892.95	-5.32897	1.54451	-3.45026	0.000560037	0.00322756	ENSSSCG00000015579	PTGS2
134.824	1.22831	0.356065	3.44967	0.000561274	0.0032335	ENSSSCG00000011257	ACVR2B
45.3606	-1.86556	0.541272	-3.44662	0.000567646	0.00326538	ENSSSCG00000040603	SGTB
123.234	1.50431	0.436546	3.44593	0.000569097	0.00327252	ENSSSCG00000014091	F2RL1
5.16183	-5.18045	1.50394	-3.44459	0.000571934	0.00328762	ENSSSCG00000055319	ENSSSCG00000055319
71.8841	-3.51031	1.02046	-3.43994	0.000581842	0.00334211	ENSSSCG00000007056	PLCB1
7031.44	-1.45322	0.422853	-3.43669	0.00058886	0.00338118	ENSSSCG00000030246	FCRLA
90.3812	1.08309	0.315233	3.43583	0.000590739	0.00338947	ENSSSCG00000008488	ENSSSCG00000008488
21.8514	1.61723	0.470761	3.43535	0.000591781	0.00339297	ENSSSCG00000039188	AK8
19.2179	2.45251	0.714136	3.43423	0.000594244	0.00340207	ENSSSCG00000053124	ENSSSCG00000053124
630.645	1.48898	0.433609	3.43393	0.000594894	0.00340436	ENSSSCG00000033684	CD79A
93.2636	-1.30095	0.378869	-3.43376	0.000595276	0.00340436	ENSSSCG00000003539	GRHL3
362.046	1.10438	0.32166	3.43339	0.000596095	0.00340766	ENSSSCG00000006132	MMP16
12.3811	-4.24297	1.23585	-3.43324	0.000596412	0.00340823	ENSSSCG00000057673	ENSSSCG00000057673
60.0634	-4.43509	1.29199	-3.43276	0.000597466	0.00341277	ENSSSCG00000007674	ZAN
154.432	-1.32433	0.385897	-3.43181	0.000599571	0.00342251	ENSSSCG00000056744	ENSSSCG00000056744
581.831	-1.23969	0.361345	-3.43076	0.000601896	0.00343327	ENSSSCG00000030115	HS1BP3
217.339	-1.1605	0.338576	-3.42759	0.000608956	0.00346908	ENSSSCG00000033913	C1RL
9.52344	-5.30773	1.54884	-3.42691	0.000610502	0.00347474	ENSSSCG00000037483	RFTN2
73.7745	1.07621	0.314165	3.42563	0.000613376	0.00348855	ENSSSCG00000002855	ENSSSCG00000002855
1559.73	1.27462	0.372251	3.42409	0.000616852	0.00350704	ENSSSCG00000022309	GPR34
308.717	-3.62052	1.05798	-3.42211	0.000621365	0.00353141	ENSSSCG00000016857	DAB2
413.571	-2.35322	0.688543	-3.41769	0.00063156	0.00358413	ENSSSCG00000021651	SCN2B
72.5457	-2.64534	0.774173	-3.41699	0.000633171	0.00359196	ENSSSCG00000061888	ENSSSCG00000061888
14.9826	-4.29301	1.25645	-3.41678	0.000633671	0.00359349	ENSSSCG00000033018	TM4SF1
13.1771	-2.50206	0.733533	-3.41097	0.00064731	0.00366276	ENSSSCG00000034515	ENSSSCG00000034515
10.4845	5.09616	1.49415	3.41074	0.00064787	0.00366336	ENSSSCG00000061520	ENSSSCG00000061520
25.0862	-4.52301	1.3271	-3.40819	0.000653964	0.0036938	ENSSSCG00000010169	SIPA1L2
172.354	-3.22579	0.946736	-3.40727	0.000656161	0.00370218	ENSSSCG00000031329	ST8SIA1
72.3944	1.37509	0.403833	3.4051	0.000661404	0.00372772	ENSSSCG00000005379	GALNT12
324.891	-2.07353	0.609679	-3.40101	0.000671365	0.00377703	ENSSSCG00000035176	SEMA6B
1513.91	-2.73453	0.804794	-3.39781	0.000679285	0.00381883	ENSSSCG00000010278	ENSSSCG00000010278
295.613	1.79859	0.52995	3.39388	0.000689092	0.00386737	ENSSSCG00000009645	ADAMDEC1
275.71	-1.01214	0.298253	-3.39357	0.000689879	0.00386863	ENSSSCG00000011314	LZTFL1
39.808	1.7794	0.5246	3.39192	0.000694043	0.00388918	ENSSSCG00000060435	ENSSSCG00000060435
29.2064	-3.26318	0.962415	-3.39062	0.000697345	0.00390488	ENSSSCG00000010322	ZNF503
1118.06	-4.1018	1.21165	-3.38531	0.000710986	0.00397556	ENSSSCG00000003950	TIE1
81.6155	1.55995	0.460821	3.38514	0.000711415	0.00397653	ENSSSCG00000057795	ENSSSCG00000057795
14.2824	3.12574	0.923614	3.38425	0.000713738	0.00398808	ENSSSCG00000017062	TIMD4
1033.25	-2.66003	0.786219	-3.38332	0.000716164	0.0039999	ENSSSCG00000007508	ZBP1
216.344	-1.09439	0.32364	-3.38151	0.000720897	0.00402088	ENSSSCG00000020915	P4HA2
7.94557	4.59406	1.35972	3.37867	0.000728369	0.00405965	ENSSSCG00000006159	HEY1
120.294	1.0125	0.299707	3.37829	0.000729372	0.00406379	ENSSSCG00000014179	FAM174A
163.334	-1.01831	0.301519	-3.37727	0.000732082	0.00407743	ENSSSCG00000060189	ENSSSCG00000060189
55.0397	1.95316	0.578632	3.37548	0.000736867	0.00410116	ENSSSCG00000039049	MAP7
28.2721	-2.838	0.840822	-3.37527	0.000737425	0.0041028	ENSSSCG00000025992	ENPP3
222.961	-1.38529	0.410499	-3.37465	0.000739089	0.00411059	ENSSSCG00000014780	TRIM21
97.3846	-5.41598	1.60531	-3.3738	0.000741387	0.00412043	ENSSSCG00000009051	IL15
420.019	1.44362	0.428044	3.3726	0.000744627	0.00413607	ENSSSCG00000004534	CCDC68
100.47	1.22566	0.363453	3.37226	0.000745528	0.00413755	ENSSSCG00000013018	CDC42BPG
1339.67	-1.63654	0.485395	-3.37156	0.000747439	0.00414668	ENSSSCG00000021646	KLF9
133.307	-2.20454	0.654006	-3.37082	0.000749437	0.00415508	ENSSSCG00000010056	ENSSSCG00000010056
111.472	-1.68326	0.499363	-3.37081	0.000749487	0.00415508	ENSSSCG00000016401	KIF1A
6.39671	6.12344	1.81725	3.36961	0.000752738	0.00417014	ENSSSCG00000032431	TMEM52B
82.0329	1.1364	0.337988	3.36224	0.000773123	0.00427094	ENSSSCG00000040779	CBS
46.5631	-6.41446	1.90807	-3.36175	0.000774497	0.00427701	ENSSSCG00000028204	TREH
368.18	3.32111	0.990018	3.35459	0.000794814	0.00437681	ENSSSCG00000007131	CST7
194.516	-1.93938	0.578496	-3.35246	0.000800977	0.00440608	ENSSSCG00000020906	GHSR
46.8951	1.80456	0.538836	3.349	0.000811045	0.00445518	ENSSSCG00000036569	PTP4A3
98.5355	1.2051	0.359852	3.34887	0.00081141	0.00445561	ENSSSCG00000038491	MEX3B
5.90047	5.70546	1.70456	3.34719	0.000816366	0.00448125	ENSSSCG00000050759	ENSSSCG00000050759
137.056	-2.40201	0.718019	-3.34534	0.000821828	0.00450331	ENSSSCG00000035598	EDN1
241.662	1.6336	0.488355	3.3451	0.000822536	0.0045056	ENSSSCG00000012848	EPS8L2
36.2763	-2.18242	0.652646	-3.34395	0.000825947	0.0045227	ENSSSCG00000053358	RAB40B
71.5552	-7.15541	2.14059	-3.34272	0.000829614	0.00453959	ENSSSCG00000023333	FCN2
5.38272	6.03266	1.80536	3.34153	0.00083318	0.0045575	ENSSSCG00000047192	ENSSSCG00000047192
13.2019	3.6478	1.0925	3.33895	0.000840964	0.00459525	ENSSSCG00000040753	ENSSSCG00000040753
125.603	-1.96812	0.589493	-3.33867	0.000841805	0.00459823	ENSSSCG00000051054	ENSSSCG00000051054
148.156	1.04503	0.31313	3.33737	0.000845738	0.0046181	ENSSSCG00000046945	ENSSSCG00000046945
70.7945	1.16514	0.349326	3.33539	0.000851806	0.0046496	ENSSSCG00000054404	ENSSSCG00000054404
189.812	1.97858	0.593227	3.33528	0.000852125	0.00464972	ENSSSCG00000053766	ENSSSCG00000053766
164.582	-1.2866	0.385995	-3.33321	0.000858503	0.00467961	ENSSSCG00000060056	ENSSSCG00000060056
18.1208	3.35539	1.00663	3.33329	0.000858247	0.00467961	ENSSSCG00000006038	ZFPM2
351.638	-1.16321	0.349918	-3.32424	0.000886598	0.00482432	ENSSSCG00000005311	CD72
511.015	1.91156	0.575145	3.32361	0.000888591	0.0048317	ENSSSCG00000031856	DACT1
470.166	-1.50657	0.453813	-3.31981	0.000900773	0.00489291	ENSSSCG00000016925	PLK2
7.06041	4.0837	1.23236	3.31371	0.00092068	0.00498023	ENSSSCG00000004018	AFDN
4256.22	-2.2928	0.691986	-3.31336	0.000921817	0.00498465	ENSSSCG00000039416	CXCR4
792.797	-1.01293	0.305819	-3.31219	0.000925694	0.00499928	ENSSSCG00000037815	ZC3H12A
38.2633	1.7011	0.513911	3.3101	0.00093262	0.00502834	ENSSSCG00000005378	ANKS6
80.0651	1.16347	0.351688	3.30823	0.000938883	0.00505067	ENSSSCG00000015129	ARHGEF12
521.942	-1.35409	0.409471	-3.30692	0.000943293	0.00507082	ENSSSCG00000012112	ENSSSCG00000012112
43.1627	2.51239	0.760003	3.30577	0.000947162	0.00508643	ENSSSCG00000025139	ZNF507
188.377	1.04641	0.316562	3.30553	0.000947977	0.0050873	ENSSSCG00000032266	SLC37A3
18.3766	-4.54878	1.37715	-3.30303	0.000956468	0.00512582	ENSSSCG00000061079	ENSSSCG00000061079
10653.3	-1.04197	0.316143	-3.29589	0.000981096	0.00525058	ENSSSCG00000030484	AHR
1932.21	-1.07744	0.32693	-3.29563	0.000982029	0.00525377	ENSSSCG00000006729	TENT5C
38.7719	-3.06555	0.930354	-3.29503	0.000984102	0.00526306	ENSSSCG00000009720	DDX60
50.8924	2.10067	0.637646	3.29442	0.00098625	0.00527093	ENSSSCG00000017118	TERT
31.7119	-4.6538	1.41575	-3.28716	0.00101203	0.00539039	ENSSSCG00000006464	NTRK1
104.317	-1.98584	0.604446	-3.28539	0.0010184	0.00542045	ENSSSCG00000060807	HYAL1
2738.62	-1.24661	0.379551	-3.28444	0.00102184	0.0054369	ENSSSCG00000011133	PFKFB3
10.4	-4.91982	1.49903	-3.282	0.00103075	0.00548058	ENSSSCG00000004586	FAM81A
41.5427	1.88705	0.575507	3.27894	0.00104197	0.00552515	ENSSSCG00000052659	ENSSSCG00000052659
9.89635	4.10922	1.25321	3.27895	0.00104192	0.00552515	ENSSSCG00000044748	ENSSSCG00000044748
34.4608	-4.77582	1.45734	-3.27708	0.00104887	0.00555428	ENSSSCG00000058049	ENSSSCG00000058049
13.109	3.5607	1.08716	3.27522	0.00105578	0.00558702	ENSSSCG00000010865	EXO1
7.57168	5.3163	1.62351	3.27458	0.0010582	0.00559557	ENSSSCG00000016083	PLCL1
8.7797	3.11646	0.951744	3.27448	0.00105858	0.00559557	ENSSSCG00000029395	TMEM25
11.9361	-4.5054	1.3772	-3.27141	0.00107012	0.00564214	ENSSSCG00000039990	ENSSSCG00000039990
27.2388	-4.63239	1.41607	-3.2713	0.00107054	0.00564214	ENSSSCG00000032691	ANKRD66
35.8549	1.96253	0.600277	3.26938	0.00107784	0.00567675	ENSSSCG00000015223	DDX25
267.369	-5.12726	1.56883	-3.2682	0.00108233	0.00569467	ENSSSCG00000046640	OAS1
40.2661	-2.17502	0.665766	-3.26694	0.00108717	0.00571432	ENSSSCG00000034259	PMEPA1
130.707	-1.35708	0.415416	-3.26681	0.00108767	0.00571503	ENSSSCG00000057947	ENSSSCG00000057947
42.431	1.23004	0.376816	3.26431	0.00109729	0.00575784	ENSSSCG00000011892	CFAP91
12.0199	-2.3553	0.722163	-3.26145	0.00110846	0.00580859	ENSSSCG00000043154	ENSSSCG00000043154
16.6057	3.52229	1.08078	3.25902	0.00111796	0.00585251	ENSSSCG00000009860	FBXW8
45.1623	3.47448	1.06614	3.25892	0.00111836	0.00585262	ENSSSCG00000039080	TRIB2
67.2245	-2.3639	0.726534	-3.25366	0.00113927	0.00594808	ENSSSCG00000027855	SOCS1
538.531	-1.37201	0.421752	-3.25313	0.00114142	0.00595334	ENSSSCG00000015403	HGF
227.273	-1.43991	0.442621	-3.25314	0.00114139	0.00595334	ENSSSCG00000022993	TBC1D8B
9.10764	4.58768	1.41032	3.25293	0.00114221	0.00595346	ENSSSCG00000062288	ENSSSCG00000062288
2261.79	-2.76721	0.851174	-3.25105	0.00114978	0.0059869	ENSSSCG00000032367	CEBPD
82.017	-1.33177	0.409847	-3.24943	0.00115637	0.00601723	ENSSSCG00000006982	ZDHHC2
298.866	-1.22358	0.37682	-3.24712	0.0011658	0.00605619	ENSSSCG00000012996	CDC42EP2
560.919	-2.94919	0.908603	-3.24585	0.00117102	0.00607924	ENSSSCG00000003259	OSCAR
289.415	1.10998	0.342043	3.24514	0.00117392	0.00608823	ENSSSCG00000059156	ENSSSCG00000059156
10.2176	3.04967	0.940293	3.24332	0.00118147	0.00612534	ENSSSCG00000061538	ENSSSCG00000061538
198.81	-1.0524	0.324534	-3.24281	0.00118359	0.00613427	ENSSSCG00000024001	PLXNA1
31.752	-1.84554	0.569452	-3.24091	0.00119151	0.00617327	ENSSSCG00000046261	TEX26
78.2057	-1.95166	0.602537	-3.23908	0.00119916	0.00620675	ENSSSCG00000014272	ACSL6
82.206	1.32136	0.408123	3.23765	0.00120517	0.00623516	ENSSSCG00000039135	ARHGAP33
11.5073	-4.46589	1.37954	-3.23724	0.00120693	0.00623869	ENSSSCG00000052809	ENSSSCG00000052809
14.2401	-3.77524	1.16629	-3.23698	0.00120803	0.00624227	ENSSSCG00000037184	GPR4
1264.14	-1.42165	0.439455	-3.23504	0.00121627	0.00628072	ENSSSCG00000006206	SGK3
80.5027	1.61334	0.498877	3.23394	0.00122094	0.00629632	ENSSSCG00000056719	ENSSSCG00000056719
17.7937	1.66351	0.514461	3.2335	0.00122284	0.00630211	ENSSSCG00000016831	SPEF2
465.397	1.43292	0.443195	3.23316	0.00122427	0.00630475	ENSSSCG00000017920	ENSSSCG00000017920
37.7933	2.18608	0.677092	3.22863	0.00124383	0.00639339	ENSSSCG00000057054	PTGDR
480.545	-2.01262	0.623792	-3.22642	0.00125348	0.00643875	ENSSSCG00000031796	RAB3C
484.03	1.63716	0.508268	3.22106	0.00127716	0.00654529	ENSSSCG00000026302	ENSSSCG00000026302
283.324	1.96287	0.610548	3.21493	0.00130475	0.00667662	ENSSSCG00000015955	ITGA6
46.5286	-1.23475	0.384091	-3.21472	0.00130571	0.00667844	ENSSSCG00000040905	FAAP24
8.87747	4.64001	1.44525	3.21052	0.00132495	0.00675471	ENSSSCG00000009716	SH3RF1
44.0615	1.19342	0.372134	3.20696	0.00134147	0.00683443	ENSSSCG00000054784	ENSSSCG00000054784
48.1003	1.26642	0.395094	3.20536	0.00134893	0.00686797	ENSSSCG00000056117	ENSSSCG00000056117
124.632	1.21167	0.378051	3.20504	0.00135045	0.00687348	ENSSSCG00000034913	GINS1
209.958	2.16705	0.676644	3.20264	0.00136173	0.00692131	ENSSSCG00000024480	SFMBT2
62.9229	-1.03253	0.322547	-3.20118	0.00136867	0.00695033	ENSSSCG00000017194	TEN1
8.56046	-2.70531	0.845419	-3.19996	0.00137446	0.00697518	ENSSSCG00000003081	CEACAM16
23.9416	1.53965	0.481391	3.19833	0.00138227	0.00700342	ENSSSCG00000000179	CCDC65
1998.28	2.94872	0.922244	3.19733	0.00138705	0.00702306	ENSSSCG00000002452	LGMN
47.9217	-1.56666	0.490023	-3.19711	0.00138814	0.00702631	ENSSSCG00000057606	STON1
117.05	-4.04479	1.26528	-3.19676	0.00138979	0.00703235	ENSSSCG00000021933	CLEC5A
151.827	1.11162	0.349472	3.18086	0.00146839	0.00739887	ENSSSCG00000036178	CCDC167
410.456	-6.27826	1.97392	-3.18061	0.00146966	0.00740049	ENSSSCG00000005224	GLIS3
49.0587	5.83775	1.83677	3.17828	0.00148154	0.00745308	ENSSSCG00000004454	ME1
8.65012	-3.64734	1.14791	-3.17737	0.00148617	0.007474	ENSSSCG00000017461	KRT28
1318.78	-2.33275	0.734822	-3.17459	0.00150051	0.00753394	ENSSSCG00000038643	KLF11
107.728	5.3791	1.69477	3.17394	0.00150387	0.00754595	ENSSSCG00000012071	ENSSSCG00000012071
486.967	1.2863	0.405542	3.1718	0.00151496	0.00758452	ENSSSCG00000032343	CCL4
573.55	-6.70346	2.11422	-3.17065	0.00152098	0.00761222	ENSSSCG00000062723	PTI
194.907	1.37902	0.435456	3.16685	0.00154101	0.00770754	ENSSSCG00000010791	FUOM
58.2898	-3.26537	1.03276	-3.16179	0.00156802	0.00782505	ENSSSCG00000022029	RAP1GAP
7.14603	-4.59174	1.45238	-3.16154	0.00156937	0.00782929	ENSSSCG00000048767	ENSSSCG00000048767
34.4602	-4.54	1.43638	-3.16073	0.00157377	0.0078487	ENSSSCG00000002033	CEBPE
5985.4	-2.40832	0.763214	-3.1555	0.00160225	0.00797035	ENSSSCG00000015595	ATF3
760.847	-5.43083	1.72384	-3.15043	0.00163029	0.0080995	ENSSSCG00000003251	NLRP12
23.6816	-1.98869	0.631275	-3.15028	0.00163115	0.00810119	ENSSSCG00000061338	ENSSSCG00000061338
59.7464	1.74369	0.553616	3.14963	0.00163476	0.00811656	ENSSSCG00000051231	ENSSSCG00000051231
63.9069	-1.57039	0.498643	-3.14933	0.00163645	0.00811978	ENSSSCG00000061709	ENSSSCG00000061709
620.292	1.37657	0.43787	3.14378	0.00166778	0.00825161	ENSSSCG00000062696	BCL2
37.012	1.36457	0.434051	3.14379	0.00166773	0.00825161	ENSSSCG00000016513	KIAA1549
22.092	-1.58007	0.502794	-3.14257	0.00167471	0.00828062	ENSSSCG00000052853	ENSSSCG00000052853
440.605	-4.49553	1.431	-3.14153	0.00168069	0.00830757	ENSSSCG00000026547	SLC45A3
19.3219	1.86398	0.594188	3.13702	0.00170675	0.00842035	ENSSSCG00000042218	ENSSSCG00000042218
10.1529	-3.0224	0.964651	-3.13315	0.00172941	0.00851889	ENSSSCG00000028338	PAMR1
124.567	-2.01973	0.644901	-3.13185	0.00173706	0.00855367	ENSSSCG00000005673	IER5L
118.065	2.00908	0.642302	3.12793	0.00176041	0.00865953	ENSSSCG00000016992	NEURL1B
40.4477	1.22814	0.392987	3.12515	0.00177715	0.00872351	ENSSSCG00000051003	ENSSSCG00000051003
26.8851	2.51768	0.805927	3.12396	0.00178435	0.00875336	ENSSSCG00000059736	ENSSSCG00000059736
35.8433	2.16407	0.692841	3.12347	0.00178733	0.00876521	ENSSSCG00000022849	IL2RA
46.9445	-4.29472	1.37506	-3.12329	0.00178839	0.00876766	ENSSSCG00000003062	LYPD3
819.106	-1.2346	0.395521	-3.12146	0.00179957	0.00881141	ENSSSCG00000015010	EXPH5
22.8583	1.73708	0.556593	3.12092	0.00180289	0.0088249	ENSSSCG00000048237	ENSSSCG00000048237
16.0145	3.0351	0.972765	3.12007	0.00180806	0.0088474	ENSSSCG00000017563	MYCBPAP
1308.94	-1.85401	0.594435	-3.11894	0.00181501	0.00887864	ENSSSCG00000015474	PPFIA4
6.59299	-4.61159	1.4789	-3.11827	0.00181918	0.00889343	ENSSSCG00000034948	RASSF9
4.93252	-5.29697	1.69966	-3.11649	0.00183021	0.00893896	ENSSSCG00000033512	C1QB
140.274	1.34564	0.431972	3.1151	0.0018388	0.00897528	ENSSSCG00000017233	RAB37
8.13022	3.43036	1.10153	3.11418	0.00184459	0.00898949	ENSSSCG00000062838	ENSSSCG00000062838
117.347	-1.79647	0.577033	-3.11329	0.00185012	0.00901362	ENSSSCG00000025777	ESR1
68.987	-1.40518	0.451622	-3.1114	0.00186201	0.00906023	ENSSSCG00000005340	CCIN
115.821	1.41713	0.455459	3.11142	0.00186187	0.00906023	ENSSSCG00000026991	LURAP1
116.182	1.05912	0.340885	3.10696	0.00189021	0.00919172	ENSSSCG00000009523	ENSSSCG00000009523
217.794	1.34813	0.434513	3.10263	0.0019181	0.00930704	ENSSSCG00000007366	MYBL2
7.42663	-5.32505	1.7173	-3.10083	0.0019298	0.00935798	ENSSSCG00000058384	ENSSSCG00000058384
9.47766	-3.4354	1.10841	-3.09941	0.0019391	0.0093972	ENSSSCG00000016442	AOC1
47.894	1.33611	0.431623	3.09555	0.00196446	0.00951422	ENSSSCG00000056037	ENSSSCG00000056037
14.5632	-3.51165	1.13464	-3.09496	0.00196842	0.00952449	ENSSSCG00000009699	HPGD
18.5101	2.16487	0.700602	3.09002	0.00200146	0.00966341	ENSSSCG00000009138	CFI
9.40645	3.97428	1.28684	3.0884	0.00201235	0.00971128	ENSSSCG00000057984	ENSSSCG00000057984
5.07489	4.26153	1.38098	3.08588	0.00202952	0.00977465	ENSSSCG00000013344	ANO5
76.9469	1.13936	0.369859	3.08054	0.00206627	0.00993937	ENSSSCG00000031144	RAMP3
15.8095	-4.98327	1.61847	-3.07901	0.00207692	0.00998752	ENSSSCG00000060606	ENSSSCG00000060606
702.719	-4.43428	1.44253	-3.07397	0.0021123	0.0101392	ENSSSCG00000013147	FAM111B
396.953	-2.5627	0.833844	-3.07335	0.00211668	0.0101537	ENSSSCG00000021588	DAPK2
6.70655	4.41434	1.43744	3.07097	0.00213362	0.0102192	ENSSSCG00000044312	ENSSSCG00000044312
204.029	-5.14577	1.67635	-3.06963	0.00214326	0.0102605	ENSSSCG00000055468	ENSSSCG00000055468
131.01	1.09512	0.357631	3.06215	0.00219754	0.0104739	ENSSSCG00000040047	TMEM151B
36.9967	2.29108	0.748261	3.06188	0.00219954	0.010477	ENSSSCG00000048122	ENSSSCG00000048122
5.02457	4.48041	1.46381	3.0608	0.00220748	0.0105108	ENSSSCG00000005081	LRRC9
23.5259	-2.38505	0.779976	-3.05785	0.00222929	0.0106025	ENSSSCG00000036787	APOLD1
138.931	-1.62372	0.531236	-3.0565	0.00223939	0.0106409	ENSSSCG00000017700	CCL3L1
27.8749	1.50538	0.492535	3.05639	0.00224017	0.0106413	ENSSSCG00000030337	NYAP1
29.0238	-1.20022	0.39288	-3.05491	0.00225126	0.0106875	ENSSSCG00000061444	ENSSSCG00000061444
5.49565	3.14789	1.03049	3.05476	0.00225242	0.0106897	ENSSSCG00000004545	ANKDD1A
3394.48	-4.41556	1.44775	-3.04995	0.00228882	0.0108328	ENSSSCG00000010451	IFIT2
95.2019	1.5037	0.493161	3.04911	0.0022952	0.0108564	ENSSSCG00000010543	ABCC2
620.015	-1.13034	0.370808	-3.04831	0.00230131	0.0108787	ENSSSCG00000007648	GAL3ST4
234.024	1.14521	0.375711	3.04812	0.0023028	0.0108825	ENSSSCG00000011563	FANCD2
6.59127	5.65779	1.85716	3.04648	0.00231537	0.0109327	ENSSSCG00000004891	SERPINB7
120.683	2.03579	0.668566	3.045	0.00232677	0.0109791	ENSSSCG00000005469	KIAA1958
12.519	-2.95343	0.970355	-3.04366	0.00233722	0.0110151	ENSSSCG00000033799	U1
10.4573	2.4641	0.809836	3.04272	0.0023445	0.0110427	ENSSSCG00000053545	ENSSSCG00000053545
70.6713	1.11884	0.367708	3.04273	0.00234439	0.0110427	ENSSSCG00000060739	ENSSSCG00000060739
27.1388	-1.58005	0.51976	-3.03996	0.00236613	0.0111278	ENSSSCG00000052708	ENSSSCG00000052708
103.303	-5.82617	1.91757	-3.0383	0.00237914	0.0111789	ENSSSCG00000008326	TGFA
20.6457	-2.52098	0.831432	-3.03209	0.00242868	0.0114013	ENSSSCG00000051454	ENSSSCG00000051454
11.7354	3.5525	1.17217	3.03069	0.00243994	0.0114404	ENSSSCG00000005235	KANK1
835.884	1.34671	0.444453	3.03005	0.00244516	0.0114477	ENSSSCG00000009879	TPCN1
59.5451	-1.75424	0.579475	-3.02729	0.00246759	0.0115423	ENSSSCG00000032445	ENSSSCG00000032445
142.977	1.40599	0.465058	3.02326	0.00250065	0.0116899	ENSSSCG00000013049	RCOR2
45.4207	-4.54956	1.50567	-3.02161	0.00251434	0.0117328	ENSSSCG00000039270	TREM2
66.7822	2.47244	0.81885	3.01941	0.0025327	0.0118044	ENSSSCG00000063066	TMOD1
192.419	3.43393	1.13802	3.01746	0.00254904	0.0118632	ENSSSCG00000003708	ANKRD29
70.1643	-1.03859	0.344195	-3.01745	0.00254913	0.0118632	ENSSSCG00000036091	MORC4
31.117	2.70276	0.896467	3.0149	0.00257065	0.0119562	ENSSSCG00000006383	VANGL2
100.27	-2.33375	0.774419	-3.01354	0.00258217	0.0119991	ENSSSCG00000039841	SHC3
10.1864	2.34845	0.77936	3.0133	0.00258424	0.0120051	ENSSSCG00000007968	RHBDF1
53.7345	-1.33043	0.441707	-3.01203	0.00259507	0.0120483	ENSSSCG00000009152	SGMS2
12.0523	3.52466	1.17055	3.01112	0.00260285	0.0120777	ENSSSCG00000005344	MELK
57.3026	-1.00318	0.33325	-3.0103	0.00260987	0.0121026	ENSSSCG00000059506	ENSSSCG00000059506
54.1148	1.05895	0.35197	3.00863	0.0026243	0.0121645	ENSSSCG00000057647	TMEM91
157.552	1.31111	0.435792	3.00857	0.00262479	0.0121645	ENSSSCG00000007717	METTL27
40.1513	1.57311	0.523818	3.00317	0.00267187	0.0123497	ENSSSCG00000056934	ARL14
42.1603	-2.99927	0.998819	-3.00281	0.00267496	0.0123603	ENSSSCG00000046199	ENSSSCG00000046199
41.8429	-1.0987	0.365923	-3.00255	0.00267732	0.0123675	ENSSSCG00000017446	ENSSSCG00000017446
37.0439	2.51367	0.837296	3.00213	0.00268101	0.0123809	ENSSSCG00000060929	SBK1
95.7779	-1.72904	0.57606	-3.0015	0.00268655	0.0124028	ENSSSCG00000060506	ENSSSCG00000060506
17.1161	1.9117	0.636984	3.00117	0.00268945	0.0124126	ENSSSCG00000061940	ENSSSCG00000061940
456.375	-2.44633	0.815639	-2.99928	0.0027062	0.0124825	ENSSSCG00000023630	CPM
26.9673	-3.15175	1.05109	-2.99857	0.00271252	0.0125079	ENSSSCG00000003255	CACNG8
4035.9	-4.87787	1.62734	-2.99746	0.00272239	0.012546	ENSSSCG00000026043	TGM3
47.724	1.79911	0.600567	2.99569	0.00273826	0.012608	ENSSSCG00000014628	APBB1
794.486	-3.20863	1.07271	-2.99113	0.00277951	0.012779	ENSSSCG00000032613	SNAI1
20.2963	-2.11634	0.707859	-2.98978	0.00279182	0.0128318	ENSSSCG00000055470	BATF
300.305	1.23779	0.414203	2.98837	0.00280468	0.0128796	ENSSSCG00000012292	SYP
27.3503	1.68584	0.564575	2.98603	0.00282628	0.0129657	ENSSSCG00000010536	CNNM1
34.7392	1.8917	0.63526	2.97784	0.00290291	0.0132876	ENSSSCG00000015412	CCDC146
24.4665	2.55694	0.85983	2.97378	0.00294158	0.0134449	ENSSSCG00000058740	ENSSSCG00000058740
13.0927	3.02108	1.01679	2.97119	0.00296648	0.0135428	ENSSSCG00000041880	ENSSSCG00000041880
140.806	3.91624	1.31817	2.97096	0.00296871	0.013549	ENSSSCG00000035371	ENSSSCG00000035371
29.5373	1.6394	0.55302	2.96445	0.00303222	0.0138025	ENSSSCG00000027052	PEX11A
21.4299	-1.988	0.670972	-2.96286	0.00304792	0.0138578	ENSSSCG00000004948	SMAD6
14.0521	1.7938	0.605702	2.96151	0.0030613	0.0139065	ENSSSCG00000048231	ENSSSCG00000048231
97.4007	-1.19079	0.402116	-2.9613	0.00306343	0.0139121	ENSSSCG00000018462	SNORD65
296.044	-5.26794	1.7798	-2.95986	0.00307784	0.0139694	ENSSSCG00000009283	TNFRSF19
28.5829	-1.69592	0.573049	-2.95947	0.0030817	0.0139829	ENSSSCG00000022741	PDGFRB
8.96723	3.67922	1.24328	2.95928	0.00308359	0.0139874	ENSSSCG00000023907	AFAP1
19.8419	3.18354	1.07594	2.95886	0.00308779	0.0140024	ENSSSCG00000031300	ENSSSCG00000031300
125.983	2.04135	0.690375	2.95688	0.00310769	0.0140844	ENSSSCG00000021812	MS4A1
13.5808	2.60734	0.882232	2.95539	0.00312274	0.0141444	ENSSSCG00000055455	ENSSSCG00000055455
10.1766	2.01577	0.68218	2.95489	0.00312777	0.0141589	ENSSSCG00000058168	ENSSSCG00000058168
159.956	-1.32308	0.4483	-2.95133	0.00316411	0.0143027	ENSSSCG00000036776	LRRC75A
387.293	1.13524	0.384824	2.95002	0.00317749	0.0143507	ENSSSCG00000023045	BAHCC1
37.793	1.36049	0.461261	2.94949	0.00318294	0.0143711	ENSSSCG00000026079	TKTL2
589.532	2.80165	0.950934	2.9462	0.003217	0.0145123	ENSSSCG00000004419	SLC16A10
46.5811	-2.33465	0.793698	-2.94148	0.00326649	0.0146888	ENSSSCG00000056332	ENSSSCG00000056332
10.8181	4.12452	1.40286	2.94008	0.00328129	0.0147469	ENSSSCG00000024485	RUNDC3B
7.47141	-2.45717	0.835796	-2.93992	0.00328301	0.0147504	ENSSSCG00000044655	ENSSSCG00000044655
978.343	-1.44245	0.490802	-2.93897	0.00329303	0.0147826	ENSSSCG00000015660	PFKFB2
40.8847	-1.43437	0.488597	-2.9357	0.00332795	0.0149308	ENSSSCG00000042476	ENSSSCG00000042476
109.718	1.24401	0.42381	2.93529	0.00333231	0.0149438	ENSSSCG00000017635	MKS1
572.845	-3.44235	1.17396	-2.93225	0.00336518	0.0150718	ENSSSCG00000006496	LMNA
83.5811	1.0624	0.362399	2.93158	0.00337238	0.0150868	ENSSSCG00000038700	FMC1
173.424	-1.68418	0.574535	-2.93138	0.00337461	0.015088	ENSSSCG00000017095	SEMA5A
729.254	-1.35898	0.464243	-2.92731	0.00341907	0.0152562	ENSSSCG00000041050	ENSSSCG00000041050
23.4702	-1.56967	0.536366	-2.92649	0.00342812	0.0152835	ENSSSCG00000025826	BOC
417.893	-1.0761	0.367757	-2.92611	0.00343226	0.0152888	ENSSSCG00000053663	ENSSSCG00000053663
107.843	-2.62942	0.89965	-2.92271	0.00347	0.0154349	ENSSSCG00000053646	ENSSSCG00000053646
79.7608	1.1837	0.405413	2.91973	0.00350339	0.0155258	ENSSSCG00000009009	MND1
243.603	1.33803	0.459152	2.91413	0.00356678	0.0157485	ENSSSCG00000013777	CLEC17A
195.745	-2.62938	0.903215	-2.91113	0.00360127	0.0158694	ENSSSCG00000010332	PLAC9
140.621	1.35865	0.466696	2.9112	0.00360039	0.0158694	ENSSSCG00000021941	ENSSSCG00000021941
287.481	5.93457	2.03909	2.9104	0.00360961	0.0158972	ENSSSCG00000003527	EPHB2
8.84753	-3.59036	1.23421	-2.90902	0.00362562	0.0159524	ENSSSCG00000016521	DGKI
28.0227	-1.56153	0.53738	-2.90583	0.00366281	0.016077	ENSSSCG00000017084	FAT2
20.5182	2.2533	0.77591	2.90407	0.00368342	0.0161538	ENSSSCG00000016917	ANKRD55
48.0957	-3.08869	1.0637	-2.90371	0.00368768	0.0161679	ENSSSCG00000003286	ENSSSCG00000003286
28.1777	1.60628	0.553266	2.90327	0.00369293	0.0161807	ENSSSCG00000054814	ENSSSCG00000054814
9.72461	-3.41263	1.17573	-2.90255	0.00370135	0.0162096	ENSSSCG00000045049	ENSSSCG00000045049
118.94	1.10707	0.381516	2.90178	0.00371053	0.0162407	ENSSSCG00000060033	ENSSSCG00000060033
43.4902	-1.99881	0.689656	-2.89827	0.0037523	0.0163959	ENSSSCG00000014996	ENSSSCG00000014996
37.8688	-1.40848	0.486324	-2.89618	0.00377737	0.0164963	ENSSSCG00000041978	ENSSSCG00000041978
15.8867	-2.47266	0.853954	-2.89554	0.00378505	0.0165159	ENSSSCG00000016969	SERF1A
88.9031	-1.0243	0.353773	-2.89536	0.00378726	0.0165163	ENSSSCG00000003532	LUZP1
24.9418	-1.25893	0.434809	-2.89537	0.00378716	0.0165163	ENSSSCG00000016538	ENSSSCG00000016538
1631.53	-4.31495	1.49077	-2.89443	0.00379842	0.0165511	ENSSSCG00000039758	ENSSSCG00000039758
1230.56	-2.59667	0.897102	-2.89451	0.00379752	0.0165511	ENSSSCG00000016678	NOD1
30.1021	-1.49293	0.516007	-2.89325	0.00381283	0.0166	ENSSSCG00000017103	SRD5A1
3240.35	-1.30909	0.452521	-2.89287	0.00381734	0.0166057	ENSSSCG00000026383	NRP2
10.795	-4.43244	1.53299	-2.89137	0.00383567	0.0166622	ENSSSCG00000003303	ENSSSCG00000003303
125.068	-1.35319	0.468192	-2.89024	0.00384943	0.0167053	ENSSSCG00000059600	ENSSSCG00000059600
30.7988	1.84823	0.63948	2.89021	0.00384989	0.0167053	ENSSSCG00000017778	DHRS13
99.3811	1.15813	0.400985	2.88823	0.00387422	0.0168016	ENSSSCG00000005967	LRATD2
350.999	1.11025	0.384496	2.88755	0.00388254	0.016819	ENSSSCG00000011826	TMEM44
484.558	-1.20105	0.415929	-2.88763	0.00388151	0.016819	ENSSSCG00000016005	SESTD1
10.3186	3.68974	1.27858	2.88582	0.00390396	0.0169023	ENSSSCG00000015255	IGSF9B
1843.75	-1.04368	0.361866	-2.88416	0.00392456	0.0169774	ENSSSCG00000031897	ENSSSCG00000031897
8.15352	2.77354	0.961969	2.88319	0.00393674	0.0170159	ENSSSCG00000005030	NID2
159.038	1.1463	0.397605	2.88302	0.00393882	0.0170202	ENSSSCG00000023498	HSPB6
452.019	-4.45759	1.54731	-2.88087	0.00396585	0.017118	ENSSSCG00000008491	QPCT
12.7851	-2.45938	0.854009	-2.8798	0.00397922	0.017171	ENSSSCG00000042705	ENSSSCG00000042705
30.0045	-6.28735	2.18355	-2.87942	0.00398409	0.0171872	ENSSSCG00000001589	GLP1R
8.94864	-3.10865	1.07978	-2.87897	0.00398972	0.0171973	ENSSSCG00000031736	MGST2
38.4194	1.82959	0.635682	2.87815	0.00400014	0.0172279	ENSSSCG00000062155	ENSSSCG00000062155
23.7099	-2.4599	0.855119	-2.87668	0.00401884	0.0173036	ENSSSCG00000002280	RAB15
45.1022	-1.50112	0.521846	-2.87656	0.00402039	0.0173056	ENSSSCG00000016151	MAP2
516.668	-2.82718	0.983811	-2.8737	0.00405689	0.0174386	ENSSSCG00000001695	VEGFA
12.4665	4.84043	1.68641	2.87026	0.00410135	0.0176054	ENSSSCG00000033750	ENSSSCG00000033750
6.43969	4.36837	1.52313	2.86801	0.00413056	0.0177129	ENSSSCG00000017051	SOX30
155.876	-6.79977	2.37161	-2.86716	0.00414177	0.0177399	ENSSSCG00000015405	ENSSSCG00000015405
89.0737	-2.03582	0.710036	-2.8672	0.00414121	0.0177399	ENSSSCG00000011030	CUBN
6.70861	-5.37001	1.87312	-2.86688	0.00414536	0.0177504	ENSSSCG00000062052	ENSSSCG00000062052
15.4099	1.68294	0.587155	2.86626	0.00415356	0.0177806	ENSSSCG00000063458	ENSSSCG00000063458
12.4401	2.95864	1.0323	2.86606	0.00415617	0.0177816	ENSSSCG00000032632	CMTM4
53.7802	-5.47372	1.90994	-2.86592	0.00415799	0.0177816	ENSSSCG00000048831	ENSSSCG00000048831
8.44892	-4.15478	1.44973	-2.86589	0.00415835	0.0177816	ENSSSCG00000017511	PLXDC1
51.7547	-2.42196	0.845447	-2.86471	0.00417397	0.0178435	ENSSSCG00000014410	SH3RF2
26.2092	-2.40474	0.839602	-2.86415	0.00418132	0.0178651	ENSSSCG00000034120	CDKN2B
695.386	1.4158	0.494512	2.86303	0.00419613	0.0179137	ENSSSCG00000039514	ID3
20.3094	2.03575	0.713082	2.85487	0.00430549	0.0183254	ENSSSCG00000037257	ENSSSCG00000037257
8.19411	2.73289	0.957653	2.85374	0.0043208	0.0183755	ENSSSCG00000027022	CNFN
23.0644	-2.02807	0.710759	-2.85339	0.00432554	0.0183807	ENSSSCG00000016487	MGAM2
5529.41	-2.80624	0.983743	-2.85262	0.00433609	0.0184204	ENSSSCG00000008510	LTBP1
7.95958	-4.58991	1.60914	-2.85241	0.00433893	0.0184224	ENSSSCG00000001550	ARMC12
458.753	-2.32349	0.814737	-2.85182	0.00434692	0.0184513	ENSSSCG00000005951	TMEM71
40.9251	1.10801	0.388618	2.85115	0.00435618	0.0184755	ENSSSCG00000048201	ENSSSCG00000048201
11.4582	1.81545	0.637073	2.84968	0.00437637	0.0185511	ENSSSCG00000043021	ENSSSCG00000043021
202.173	-1.23723	0.434249	-2.84912	0.00438407	0.0185736	ENSSSCG00000010533	PYROXD2
1120.94	1.01323	0.355668	2.8488	0.00438848	0.0185873	ENSSSCG00000037898	CXXC5
86.0908	-6.85888	2.40794	-2.84844	0.00439338	0.018603	ENSSSCG00000046646	ENSSSCG00000046646
26.1641	-1.55114	0.544712	-2.84763	0.00440458	0.0186403	ENSSSCG00000042281	ENSSSCG00000042281
3050.83	-3.79548	1.33329	-2.8467	0.00441755	0.018685	ENSSSCG00000034207	CEBPB
151.581	-1.35452	0.476094	-2.84507	0.00444015	0.0187552	ENSSSCG00000038067	ENSSSCG00000038067
14.5674	-4.6082	1.61971	-2.84508	0.00444	0.0187552	ENSSSCG00000052804	ENSSSCG00000052804
148.187	-1.11969	0.393858	-2.84287	0.00447088	0.0188748	ENSSSCG00000015281	PLEKHA6
35.7225	1.7989	0.63311	2.84137	0.00449202	0.0189589	ENSSSCG00000001100	CARMIL1
42.9572	-2.9853	1.05219	-2.83721	0.0045509	0.0191762	ENSSSCG00000004096	ENSSSCG00000004096
742.231	-1.38576	0.488997	-2.83389	0.00459858	0.0193562	ENSSSCG00000012014	BTG3
1253.84	-1.05893	0.373662	-2.83392	0.00459812	0.0193562	ENSSSCG00000013649	ICAM3
82.7047	4.10301	1.44841	2.83277	0.0046147	0.0193979	ENSSSCG00000026145	RAG1
161.823	1.01604	0.35887	2.83121	0.00463724	0.0194664	ENSSSCG00000021181	DHCR7
17.2031	-2.377	0.839848	-2.83027	0.0046508	0.0195077	ENSSSCG00000056210	ENSSSCG00000056210
295.816	1.73848	0.614384	2.82962	0.00466027	0.0195354	ENSSSCG00000061525	ENSSSCG00000061525
7.79766	2.64732	0.935857	2.82876	0.00467282	0.0195789	ENSSSCG00000060345	ENSSSCG00000060345
13.5166	-3.83639	1.35648	-2.8282	0.00468112	0.0195926	ENSSSCG00000032460	ENSSSCG00000032460
9.73804	1.76504	0.624472	2.82645	0.00470664	0.0196889	ENSSSCG00000014561	NLRP6
471.206	-3.21288	1.13741	-2.82474	0.00473194	0.0197788	ENSSSCG00000022550	DGKG
11.5732	2.21194	0.783441	2.82336	0.00475226	0.0198531	ENSSSCG00000004322	ANKRD6
93.127	-8.37458	2.96793	-2.82169	0.00477718	0.0199411	ENSSSCG00000036549	DPYSL3
14.4541	-4.35306	1.54379	-2.81973	0.00480647	0.0200527	ENSSSCG00000011020	JCAD
7.19167	-4.77352	1.69357	-2.81861	0.00482316	0.0201008	ENSSSCG00000000866	MYBPC1
39.7588	-1.7966	0.637637	-2.81759	0.00483862	0.0201598	ENSSSCG00000039890	RASL11A
120.885	2.4494	0.869633	2.81659	0.0048536	0.0202114	ENSSSCG00000006298	XCL1
2278.72	-2.67293	0.950083	-2.81337	0.00490258	0.0203936	ENSSSCG00000005614	NIBAN2
8560.55	1.79407	0.637752	2.81312	0.00490636	0.0204039	ENSSSCG00000009240	ENSSSCG00000009240
55.3356	1.66773	0.592931	2.81269	0.00491285	0.0204182	ENSSSCG00000002651	CDT1
36.8746	1.43505	0.510396	2.81163	0.00492906	0.020471	ENSSSCG00000038005	ENSSSCG00000038005
22.5179	1.65954	0.590309	2.81131	0.00493405	0.0204863	ENSSSCG00000052224	ENSSSCG00000052224
11.7443	-2.06372	0.734291	-2.81049	0.0049466	0.0205277	ENSSSCG00000003582	SMPDL3B
29.1391	-2.92787	1.04177	-2.81049	0.00494665	0.0205277	ENSSSCG00000008771	C4orf19
407.004	-4.79348	1.70729	-2.80766	0.00499028	0.0206922	ENSSSCG00000007146	SIGLEC1
41.0701	-4.99415	1.78046	-2.80498	0.00503197	0.0208485	ENSSSCG00000052177	ENSSSCG00000052177
7.74324	-3.80002	1.3554	-2.80361	0.00505344	0.0209263	ENSSSCG00000059088	ENSSSCG00000059088
13.2054	-4.00034	1.42753	-2.80227	0.00507442	0.0209853	ENSSSCG00000003797	DIRAS3
116.432	-1.08091	0.385719	-2.80232	0.0050737	0.0209853	ENSSSCG00000022483	GPBAR1
13.7874	-3.77187	1.34626	-2.80174	0.00508279	0.0210144	ENSSSCG00000027941	LSAMP
33.2543	-4.15019	1.48135	-2.80162	0.00508463	0.0210164	ENSSSCG00000051372	ENSSSCG00000051372
8929.17	-1.73618	0.619774	-2.80131	0.00508961	0.0210314	ENSSSCG00000017983	PER1
205.176	1.01456	0.362249	2.80072	0.00509882	0.0210542	ENSSSCG00000015961	CDCA7
69.5709	-1.40474	0.501568	-2.8007	0.00509917	0.0210542	ENSSSCG00000000402	RBMS2
32.4856	2.41559	0.862628	2.80027	0.00510595	0.021071	ENSSSCG00000039793	PATJ
58.2213	-5.67041	2.0292	-2.79441	0.00519947	0.0214173	ENSSSCG00000014310	CXCL14
198.565	-1.07733	0.385734	-2.79294	0.00522308	0.0214918	ENSSSCG00000008307	SFXN5
42.2926	-2.47558	0.886436	-2.79274	0.00522644	0.0215	ENSSSCG00000051747	ENSSSCG00000051747
82.8693	-1.69245	0.606469	-2.79066	0.00526001	0.0216152	ENSSSCG00000012785	PDZD4
33.3828	-1.51452	0.543094	-2.78869	0.00529213	0.02173	ENSSSCG00000056800	ENSSSCG00000056800
5.39956	3.93654	1.41195	2.78802	0.00530309	0.0217693	ENSSSCG00000002927	LRFN3
673.926	-1.09374	0.392955	-2.78336	0.00537989	0.0220324	ENSSSCG00000034114	GPR68
19.513	1.60869	0.578203	2.78222	0.00539884	0.0220984	ENSSSCG00000045283	ENSSSCG00000045283
26.7071	-2.60768	0.937736	-2.78082	0.00542212	0.022182	ENSSSCG00000015550	RGS16
64.4669	-1.1705	0.420955	-2.78057	0.0054263	0.0221933	ENSSSCG00000059112	ENSSSCG00000059112
121.617	1.01002	0.36338	2.7795	0.00544423	0.022255	ENSSSCG00000054974	ENSSSCG00000054974
41.7962	-1.69105	0.608675	-2.77825	0.00546531	0.0223236	ENSSSCG00000006161	IL7
301.148	1.03926	0.374638	2.77403	0.0055366	0.0225675	ENSSSCG00000013471	ENSSSCG00000013471
58.7253	1.12336	0.40503	2.77353	0.00554512	0.0225904	ENSSSCG00000036367	PABPN1L
213.863	1.04721	0.377934	2.77088	0.00559057	0.0227518	ENSSSCG00000033260	TNNI2
38.7468	-4.12412	1.48935	-2.76908	0.0056215	0.0228598	ENSSSCG00000014894	TENM4
80.059	-1.65437	0.597535	-2.76866	0.00562866	0.0228829	ENSSSCG00000057431	ENSSSCG00000057431
6.14192	3.808	1.37544	2.76856	0.00563046	0.0228843	ENSSSCG00000053721	ENSSSCG00000053721
13.6425	1.81987	0.6574	2.76829	0.00563516	0.0228974	ENSSSCG00000011379	KLHDC8B
123.413	-1.19562	0.43196	-2.7679	0.00564184	0.0229126	ENSSSCG00000036030	INKA2
22.2483	-6.39069	2.30936	-2.7673	0.00565224	0.0229489	ENSSSCG00000002779	LRRC36
27.7613	1.86402	0.673645	2.76706	0.00565636	0.0229596	ENSSSCG00000054633	ENSSSCG00000054633
15.3576	-1.76595	0.638312	-2.7666	0.00566444	0.0229853	ENSSSCG00000002504	AK7
2316.77	-1.79571	0.649084	-2.76653	0.00566564	0.0229853	ENSSSCG00000009434	RGCC
17.3544	-1.62735	0.588375	-2.76584	0.0056777	0.0230103	ENSSSCG00000061133	ENSSSCG00000061133
4557.23	-1.06079	0.383693	-2.76469	0.00569769	0.0230674	ENSSSCG00000036136	BHLHE40
31.3039	-1.90897	0.690563	-2.76437	0.00570322	0.0230838	ENSSSCG00000033093	RGS6
19.6442	-1.5701	0.56908	-2.75902	0.00579747	0.0233912	ENSSSCG00000056651	IL17C
110.886	1.11071	0.402607	2.75879	0.00580167	0.0233912	ENSSSCG00000026005	SAMD13
12.7773	1.77581	0.64364	2.75901	0.00579774	0.0233912	ENSSSCG00000034410	TBX10
1886.87	-1.8042	0.65398	-2.7588	0.00580145	0.0233912	ENSSSCG00000037532	MNDA
5.85919	-3.79013	1.37363	-2.7592	0.00579439	0.0233912	ENSSSCG00000058508	ENSSSCG00000058508
63.1949	-1.027	0.372397	-2.7578	0.00581912	0.0234433	ENSSSCG00000036824	AVPI1
11.5284	-3.46582	1.25678	-2.75769	0.00582118	0.0234456	ENSSSCG00000062149	ENSSSCG00000062149
[truncated: 216 more rows]

## Sheet: bulk_cDC1_vs_pDC
Differential expression analysis (DESeq2): cDC1 vs pDC
baseMean	log2FoldChange	lfcSE	stat	pvalue	padj	gene	gene_name
7276.56	-4.40889	0.121638	-36.2461	1.14535e-287	1.8218e-283	ENSSSCG00000014672	TRIM34
8549.41	-8.8218	0.252674	-34.9137	4.60704e-267	3.66398e-263	ENSSSCG00000010504	BLNK
10426.2	2.95854	0.0860546	34.3798	5.05865e-259	2.6821e-255	ENSSSCG00000017277	PECAM1
3662.37	-3.90969	0.113815	-34.3513	1.34709e-258	5.35672e-255	ENSSSCG00000014119	SERINC5
1469.09	-4.21697	0.12993	-32.4558	4.48273e-231	1.42605e-227	ENSSSCG00000017492	ORMDL3
5273.82	-6.91552	0.21384	-32.3397	1.93401e-229	5.12706e-226	ENSSSCG00000001422	C2
1124.07	6.53302	0.203586	32.0897	6.13852e-226	1.39485e-222	ENSSSCG00000037580	ITPRIPL1
2823.48	2.63012	0.0829451	31.7091	1.16346e-220	2.31324e-217	ENSSSCG00000006236	NSMAF
3407.07	10.0964	0.318659	31.6841	2.57607e-220	4.55278e-217	ENSSSCG00000036352	RAB7B
1709.43	-4.6108	0.148599	-31.0285	2.22553e-211	3.53993e-208	ENSSSCG00000041449	ENSSSCG00000041449
2795.18	-3.82739	0.124378	-30.7723	6.15496e-208	8.90007e-205	ENSSSCG00000003401	KIF1B
586.182	4.45234	0.150443	29.5949	1.73989e-192	2.30622e-189	ENSSSCG00000037275	SNX22
6249.12	-2.09545	0.0715525	-29.2856	1.58404e-188	1.93814e-185	ENSSSCG00000014538	MGAT1
12592.2	2.48364	0.0853189	29.1101	2.67478e-186	3.03894e-183	ENSSSCG00000033623	ENSSSCG00000033623
15303.1	-3.55381	0.123426	-28.7931	2.61379e-182	2.77166e-179	ENSSSCG00000012604	LAMP2
5781.75	-6.33182	0.223427	-28.3396	1.12401e-176	1.1174e-173	ENSSSCG00000010949	DAPK1
5172.53	-1.82262	0.0643789	-28.3109	2.53551e-176	2.37234e-173	ENSSSCG00000002243	SLC12A6
1557.5	-4.3288	0.153898	-28.1277	4.48957e-174	3.96728e-171	ENSSSCG00000022780	UGCG
1220.05	-5.90406	0.216866	-27.2245	3.33357e-163	2.79072e-160	ENSSSCG00000013883	NIBAN3
1494.41	9.15958	0.344305	26.6031	6.25197e-156	4.97219e-153	ENSSSCG00000006774	PPM1J
6127.44	2.87877	0.109251	26.35	5.12573e-153	3.88237e-150	ENSSSCG00000017761	UNC119
2865.83	-6.6587	0.252982	-26.3208	1.10788e-152	8.00994e-150	ENSSSCG00000012117	TLR7
5328.13	-7.44422	0.282963	-26.3081	1.54946e-152	1.07155e-149	ENSSSCG00000009626	SORBS3
20938	-5.42624	0.207274	-26.1791	4.60259e-151	3.05037e-148	ENSSSCG00000036423	CCDC50
2037.28	4.85836	0.189531	25.6336	6.43831e-145	4.09631e-142	ENSSSCG00000039946	CD34
3054.14	-3.53039	0.140035	-25.2108	3.05235e-140	1.86733e-137	ENSSSCG00000037032	DNASE1L1
14951.3	-4.54628	0.180619	-25.1706	8.41172e-140	4.95544e-137	ENSSSCG00000001710	RUNX2
4538.47	2.98487	0.120253	24.8215	5.25379e-136	2.98453e-133	ENSSSCG00000036967	ARL8A
3424.84	-6.93619	0.28188	-24.6069	1.06658e-133	5.84999e-131	ENSSSCG00000031346	CMKLR1
3328.04	3.66449	0.150681	24.3196	1.21628e-130	6.44872e-128	ENSSSCG00000030877	FRMPD4
3678.85	-3.13293	0.128882	-24.3085	1.59392e-130	8.17835e-128	ENSSSCG00000025820	SLC15A4
7916.58	-2.97197	0.123106	-24.1416	9.15752e-129	4.55186e-126	ENSSSCG00000026084	SLC49A3
12993.6	-3.81916	0.161214	-23.69	4.57158e-124	2.2035e-121	ENSSSCG00000007700	HIP1
329.166	-6.64215	0.281752	-23.5745	7.04272e-123	3.29475e-120	ENSSSCG00000010046	GNAZ
1219.04	10.3061	0.439901	23.4283	2.20225e-121	1.00083e-118	ENSSSCG00000015917	XIRP2
2009.9	-6.73877	0.288284	-23.3755	7.59286e-121	3.35478e-118	ENSSSCG00000037426	ENSSSCG00000037426
1606.6	-2.39097	0.102808	-23.2565	1.22217e-119	5.25403e-117	ENSSSCG00000057209	POLR3B
4313.74	-2.24108	0.0965574	-23.2098	3.6263e-119	1.51789e-116	ENSSSCG00000015566	EDEM3
1472.38	-4.8732	0.210317	-23.1707	8.98659e-119	3.66515e-116	ENSSSCG00000009680	EXTL3
10175	-2.05818	0.0889666	-23.1343	2.08973e-118	8.30981e-116	ENSSSCG00000008192	TMEM131
5423.07	3.10393	0.13442	23.0913	5.65596e-118	2.19424e-115	ENSSSCG00000020976	CSRP1
1571.06	-4.92103	0.21331	-23.0698	9.30443e-118	3.52372e-115	ENSSSCG00000040208	PAG1
3044.04	-2.74544	0.119424	-22.989	6.00273e-117	2.22045e-114	ENSSSCG00000004620	MYO5A
13609.1	7.04137	0.306677	22.9602	1.16422e-116	4.20867e-114	ENSSSCG00000026707	XCR1
1995.21	5.35961	0.233447	22.9586	1.20992e-116	4.27665e-114	ENSSSCG00000010665	SHTN1
619.551	4.26286	0.185807	22.9424	1.75386e-116	6.06454e-114	ENSSSCG00000057251	TMEM150B
2343.01	3.55333	0.155973	22.7816	6.97473e-115	2.36043e-112	ENSSSCG00000007985	PGAP6
5284.83	-6.32564	0.278509	-22.7125	3.36907e-114	1.11643e-111	ENSSSCG00000015283	PIK3C2B
2484.2	2.77485	0.123168	22.5291	2.15429e-112	6.99309e-110	ENSSSCG00000017499	STARD3
695.429	5.36417	0.238728	22.4698	8.1943e-112	2.60677e-109	ENSSSCG00000036236	ELOVL6
10301.6	1.78733	0.0795732	22.4615	9.87487e-112	3.0798e-109	ENSSSCG00000011884	HCLS1
3869.47	2.99044	0.133566	22.3893	5.00722e-111	1.53163e-108	ENSSSCG00000027272	PIK3CG
2330.48	-3.74534	0.167406	-22.3728	7.24239e-111	2.17354e-108	ENSSSCG00000020858	KIF13A
1313.73	-6.59865	0.295628	-22.3207	2.32392e-110	6.84524e-108	ENSSSCG00000006309	CD247
1731.29	2.73989	0.123467	22.1913	4.17136e-109	1.20636e-106	ENSSSCG00000005668	SH3GLB2
5776.72	-12.4092	0.562645	-22.0551	8.53052e-108	2.42297e-105	ENSSSCG00000013551	C3
428.314	3.81865	0.173353	22.0282	1.54678e-107	4.31632e-105	ENSSSCG00000016629	ST7
507.369	7.10033	0.324629	21.8721	4.78718e-106	1.31284e-103	ENSSSCG00000013260	MDK
1941.98	-3.65792	0.167529	-21.8346	1.08915e-105	2.93627e-103	ENSSSCG00000000199	SPATS2
3458.93	-8.01695	0.367345	-21.8241	1.37104e-105	3.63462e-103	ENSSSCG00000001723	PLA2G7
2833.88	-6.16702	0.282782	-21.8084	1.93241e-105	5.03884e-103	ENSSSCG00000038062	ENSSSCG00000038062
6824.89	3.66211	0.169508	21.6043	1.63645e-103	4.19828e-101	ENSSSCG00000000025	PARVG
1722.93	4.80279	0.222884	21.5484	5.48601e-103	1.38509e-100	ENSSSCG00000012699	ENSSSCG00000012699
1585.29	2.68875	0.124797	21.545	5.8957e-103	1.46526e-100	ENSSSCG00000011346	PLXNB1
2817.38	-3.61299	0.168441	-21.4496	4.6063e-102	1.1272e-99	ENSSSCG00000016834	LMBRD2
3267.02	-5.044	0.235392	-21.4281	7.31568e-102	1.76308e-99	ENSSSCG00000035045	DOCK1
755.633	4.91322	0.229463	21.4118	1.03811e-101	2.4645e-99	ENSSSCG00000040931	SLC17A9
769.106	6.44326	0.301347	21.3816	1.98388e-101	4.64052e-99	ENSSSCG00000011904	UPK1B
3793.31	-1.49333	0.0702049	-21.271	2.1067e-100	4.8564e-98	ENSSSCG00000009664	PTK2B
5337.11	-4.53798	0.214475	-21.1586	2.29881e-99	5.22355e-97	ENSSSCG00000033381	IRF4
3418.71	-4.91183	0.233162	-21.0662	1.62452e-98	3.63939e-96	ENSSSCG00000023362	RHBDF2
5764.25	-8.9053	0.422946	-21.0554	2.03988e-98	4.50643e-96	ENSSSCG00000024791	ENSSSCG00000024791
13220.3	2.2178	0.105499	21.022	4.12908e-98	8.99688e-96	ENSSSCG00000001470	SLA-DMA
4382.89	2.98887	0.14226	21.0099	5.32743e-98	1.14511e-95	ENSSSCG00000008137	ENSSSCG00000008137
819.106	-7.76123	0.369854	-20.9846	9.0705e-98	1.92367e-95	ENSSSCG00000015010	EXPH5
3919.19	-5.1275	0.244513	-20.9703	1.22588e-97	2.56564e-95	ENSSSCG00000008980	SCARB2
21319.8	1.73245	0.0830584	20.8582	1.28315e-96	2.64461e-94	ENSSSCG00000006372	ARHGAP30
1961.8	-4.25085	0.203802	-20.8577	1.29687e-96	2.64461e-94	ENSSSCG00000029539	RAB23
11324.7	4.07726	0.195524	20.853	1.43045e-96	2.88008e-94	ENSSSCG00000057268	CD52
730.861	5.46177	0.261997	20.8467	1.63333e-96	3.24746e-94	ENSSSCG00000032852	FAM167A
695.052	-6.05328	0.29128	-20.7817	6.34019e-96	1.24503e-93	ENSSSCG00000003063	PHLDB3
994.337	-3.82418	0.184363	-20.7427	1.4271e-95	2.76823e-93	ENSSSCG00000004209	PTPRK
988.819	-4.53894	0.219517	-20.677	5.58368e-95	1.07005e-92	ENSSSCG00000021397	PODXL2
482.397	-3.89343	0.189691	-20.5251	1.28412e-93	2.43157e-91	ENSSSCG00000032340	CDR2
1493.46	-6.58598	0.323926	-20.3318	6.73565e-92	1.26044e-89	ENSSSCG00000006392	IGSF8
1532.43	5.50647	0.270962	20.3219	8.23447e-92	1.52299e-89	ENSSSCG00000007719	ENSSSCG00000007719
1452.04	3.28804	0.161889	20.3105	1.03901e-91	1.89961e-89	ENSSSCG00000001850	ARPIN
1912.55	4.86545	0.239748	20.294	1.4531e-91	2.62647e-89	ENSSSCG00000039998	CLIC2
2759.23	-2.45263	0.121404	-20.2022	9.36545e-91	1.67379e-88	ENSSSCG00000013766	IL27RA
1708.27	4.42099	0.218857	20.2004	9.72036e-91	1.71791e-88	ENSSSCG00000010381	ARHGAP22
799.52	-6.0481	0.299787	-20.1747	1.6348e-90	2.85748e-88	ENSSSCG00000021606	FLVCR2
5176.08	-2.11902	0.105339	-20.1162	5.32022e-90	9.19821e-88	ENSSSCG00000000862	GNPTAB
5518.34	-4.13482	0.205968	-20.075	1.21971e-89	2.08609e-87	ENSSSCG00000004535	TCF4
1946.28	2.00448	0.100142	20.0163	3.97414e-89	6.72475e-87	ENSSSCG00000005651	ODF2
1837.48	-3.96965	0.198937	-19.9543	1.37512e-88	2.30238e-86	ENSSSCG00000010340	PRXL2A
7152.26	3.41694	0.171788	19.8905	4.92037e-88	8.15243e-86	ENSSSCG00000028759	ASAP1
3143.74	6.05289	0.30563	19.8047	2.714e-87	4.45039e-85	ENSSSCG00000016976	ZNF366
8549.26	11.0571	0.558494	19.7981	3.08997e-87	5.01521e-85	ENSSSCG00000001849	ANPEP
918.468	-7.54289	0.38215	-19.738	1.01648e-86	1.63314e-84	ENSSSCG00000010654	ATRNL1
2231.35	3.39959	0.172244	19.7371	1.03574e-86	1.64745e-84	ENSSSCG00000008169	TBC1D8
15053.8	-4.90989	0.248878	-19.7281	1.2368e-86	1.94778e-84	ENSSSCG00000031082	ATP13A2
1132.82	-7.22575	0.367264	-19.6746	3.56181e-86	5.55433e-84	ENSSSCG00000006345	OLFML2B
1633.4	-9.95162	0.50583	-19.6738	3.61467e-86	5.58204e-84	ENSSSCG00000007644	ENSSSCG00000007644
12469.6	-2.51005	0.127604	-19.6706	3.85348e-86	5.89361e-84	ENSSSCG00000024692	RRBP1
1698.28	2.02618	0.103078	19.6568	5.06088e-86	7.6665e-84	ENSSSCG00000030326	TCP11L1
1054.81	4.53766	0.230943	19.6484	5.96638e-86	8.95295e-84	ENSSSCG00000036505	GNG12
6470.32	-2.74877	0.139959	-19.6399	7.05893e-86	1.04934e-83	ENSSSCG00000016855	FYB1
64233.4	3.27391	0.167231	19.5772	2.41861e-85	3.56207e-83	ENSSSCG00000001456	ENSSSCG00000001456
916.908	2.62048	0.133938	19.5648	3.08489e-85	4.50168e-83	ENSSSCG00000007839	EEF2K
3925.91	-5.24473	0.268278	-19.5496	4.16061e-85	6.01625e-83	ENSSSCG00000009048	GAB1
1135.85	-2.52908	0.129456	-19.5362	5.40674e-85	7.74771e-83	ENSSSCG00000015080	CEP164
665.163	6.16254	0.31572	19.519	7.57366e-85	1.0756e-82	ENSSSCG00000029186	SEZ6L2
6101.62	3.05757	0.157226	19.447	3.08794e-84	4.34662e-82	ENSSSCG00000032741	TBC1D9
3259.52	5.18799	0.267282	19.4102	6.33277e-84	8.83588e-82	ENSSSCG00000004670	C15orf48
571.096	-3.1322	0.16151	-19.3932	8.81478e-84	1.2192e-81	ENSSSCG00000024065	TMTC2
2570.39	2.44595	0.126374	19.3549	1.85382e-83	2.54197e-81	ENSSSCG00000024119	GLB1
1982.11	-6.8353	0.353332	-19.3453	2.23391e-83	3.03697e-81	ENSSSCG00000000092	NPTXR
6705.71	2.81825	0.145803	19.3292	3.04917e-83	4.11018e-81	ENSSSCG00000017943	ACAP1
2784.24	2.18278	0.113105	19.2987	5.50669e-83	7.36045e-81	ENSSSCG00000003898	MKNK1
3336.5	3.47608	0.180292	19.2802	7.87057e-83	1.04324e-80	ENSSSCG00000001639	TRERF1
50457.7	4.06836	0.21103	19.2786	8.12801e-83	1.06846e-80	ENSSSCG00000001457	SLA-DQB1
4035.26	3.21537	0.167056	19.2473	1.48623e-82	1.9377e-80	ENSSSCG00000032010	RNH1
2231.65	-3.14553	0.164003	-19.1797	5.47165e-82	7.07578e-80	ENSSSCG00000022536	SLC37A2
8986.08	4.45981	0.23269	19.1663	7.0714e-82	9.07078e-80	ENSSSCG00000016742	MYO1G
4009.77	1.70341	0.0889057	19.1598	8.02104e-82	1.02066e-79	ENSSSCG00000008812	ATP10D
549.513	3.19395	0.166902	19.1367	1.24958e-81	1.57745e-79	ENSSSCG00000023866	ACSF3
9099.1	2.30363	0.120526	19.1132	1.96127e-81	2.45637e-79	ENSSSCG00000038494	LPIN2
1077.71	4.3474	0.228188	19.0519	6.34041e-81	7.87895e-79	ENSSSCG00000017142	BAIAP2
7926.18	-4.02108	0.211068	-19.0511	6.42941e-81	7.92761e-79	ENSSSCG00000021343	ENSSSCG00000021343
481.96	-7.53538	0.395574	-19.0492	6.67069e-81	8.16185e-79	ENSSSCG00000029460	RND2
379.582	7.41748	0.391284	18.9568	3.88263e-80	4.71428e-78	ENSSSCG00000011090	NEBL
816.45	4.83643	0.255933	18.8972	1.20268e-79	1.44923e-77	ENSSSCG00000017942	ENSSSCG00000017942
297.147	3.5079	0.186318	18.8275	4.49476e-79	5.37546e-77	ENSSSCG00000032660	TMEM35B
706.399	-3.16251	0.167994	-18.8252	4.69673e-79	5.57509e-77	ENSSSCG00000034768	CYTH3
3226.79	3.94544	0.210371	18.7546	1.7745e-78	2.09075e-76	ENSSSCG00000017116	LPCAT1
13590.7	-3.04268	0.162268	-18.751	1.90011e-78	2.22229e-76	ENSSSCG00000004279	OGFRL1
1026.66	-4.05676	0.216705	-18.7202	3.39117e-78	3.93723e-76	ENSSSCG00000006163	PKIA
616.082	-5.57499	0.298	-18.708	4.26033e-78	4.91049e-76	ENSSSCG00000023972	DRAM1
36662.4	3.68099	0.196995	18.6857	6.46722e-78	7.40055e-76	ENSSSCG00000001455	ENSSSCG00000001455
1102.75	-8.56142	0.459503	-18.6319	1.77139e-77	2.01255e-75	ENSSSCG00000006088	SDC2
2005.44	-3.66642	0.197322	-18.5809	4.58897e-77	5.17192e-75	ENSSSCG00000034569	OBSCN
1308.94	-10.3224	0.55555	-18.5806	4.61721e-77	5.17192e-75	ENSSSCG00000015474	PPFIA4
3317.73	-2.87886	0.154989	-18.5746	5.15487e-77	5.7338e-75	ENSSSCG00000010078	TOP3B
1152.51	-3.25504	0.175393	-18.5585	6.96363e-77	7.69191e-75	ENSSSCG00000017160	CBX4
4454.96	-2.11294	0.113876	-18.5548	7.4643e-77	8.18808e-75	ENSSSCG00000039591	SERINC3
3371.28	4.37291	0.235953	18.5329	1.12035e-76	1.22057e-74	ENSSSCG00000011810	BCL6
6665.95	-8.94135	0.482933	-18.5147	1.57275e-76	1.70178e-74	ENSSSCG00000015535	QSOX1
21505.1	1.60371	0.08688	18.4589	4.42261e-76	4.75311e-74	ENSSSCG00000003672	CAP1
6709.38	-2.30349	0.124823	-18.4541	4.8372e-76	5.16379e-74	ENSSSCG00000024059	VAT1
1152.04	2.70209	0.146456	18.4498	5.23402e-76	5.55016e-74	ENSSSCG00000000072	SLC25A17
1083.73	-7.12945	0.387059	-18.4196	9.15455e-76	9.64319e-74	ENSSSCG00000010128	SEPTIN5
691.784	-3.06846	0.166802	-18.3958	1.41963e-75	1.48557e-73	ENSSSCG00000005424	NIPSNAP3B
4991.48	-2.05162	0.111552	-18.3915	1.53545e-75	1.59627e-73	ENSSSCG00000035658	VPS36
1875.75	2.31331	0.125884	18.3766	2.02282e-75	2.08929e-73	ENSSSCG00000027472	GCA
347.002	2.79752	0.152305	18.3679	2.37446e-75	2.43665e-73	ENSSSCG00000028169	NCAPG2
1257.07	4.01814	0.218792	18.3651	2.49824e-75	2.54724e-73	ENSSSCG00000006777	RHOC
1130.72	5.23888	0.285616	18.3424	3.79716e-75	3.84699e-73	ENSSSCG00000030378	LIMK1
457.877	8.85739	0.482952	18.3401	3.96043e-75	3.987e-73	ENSSSCG00000056685	PLCXD2
3405.9	-3.93099	0.214423	-18.3328	4.52614e-75	4.52785e-73	ENSSSCG00000003848	LRP8
862.497	1.93881	0.105789	18.3271	5.0282e-75	4.99866e-73	ENSSSCG00000029070	PAFAH1B3
3291.5	1.75548	0.0962877	18.2317	2.89451e-74	2.85963e-72	ENSSSCG00000025593	TAP2
946.612	-8.45211	0.46434	-18.2024	4.93919e-74	4.84955e-72	ENSSSCG00000012637	KLHL13
182.678	5.67748	0.313099	18.1332	1.74432e-73	1.70215e-71	ENSSSCG00000036553	SAMD12
3244.35	5.27191	0.291268	18.0998	3.196e-73	3.09973e-71	ENSSSCG00000031831	CADM1
4637.02	3.01871	0.167045	18.0713	5.36738e-73	5.17415e-71	ENSSSCG00000031236	GLIPR2
41996.6	3.21424	0.178339	18.0232	1.2804e-72	1.22687e-70	ENSSSCG00000028355	ACTG1
1189.04	11.5593	0.641558	18.0176	1.4179e-72	1.35049e-70	ENSSSCG00000026587	BATF3
3442.76	-12.0403	0.669472	-17.9847	2.56624e-72	2.42968e-70	ENSSSCG00000011102	NRP1
7607.46	2.11255	0.11779	17.9349	6.29586e-72	5.92556e-70	ENSSSCG00000032381	ENSSSCG00000032381
3760.51	-4.80138	0.267943	-17.9194	8.3172e-72	7.78196e-70	ENSSSCG00000028282	SLC1A4
3067.47	-2.66971	0.148988	-17.919	8.38802e-72	7.80233e-70	ENSSSCG00000001868	TSPAN3
81556.1	3.62121	0.202636	17.8706	1.99923e-71	1.84882e-69	ENSSSCG00000001453	HLA-DRA
3394.85	-1.95888	0.109707	-17.8555	2.61762e-71	2.4067e-69	ENSSSCG00000026466	SLC23A2
2934.95	-2.33002	0.130501	-17.8543	2.67455e-71	2.44491e-69	ENSSSCG00000011825	ATP13A3
9440.43	3.56797	0.200006	17.8393	3.50031e-71	3.18148e-69	ENSSSCG00000013237	SPI1
568.605	-7.13467	0.400125	-17.8311	4.05355e-71	3.66339e-69	ENSSSCG00000004968	PAQR5
700.41	-5.09947	0.28612	-17.8228	4.70194e-71	4.22537e-69	ENSSSCG00000024206	CPPED1
1327.66	-8.3355	0.468819	-17.7798	1.01381e-70	9.05933e-69	ENSSSCG00000008870	GUCY1B1
5709	-2.30353	0.129823	-17.7436	1.93031e-70	1.71528e-68	ENSSSCG00000030156	APBB1IP
415.621	3.29109	0.185687	17.7238	2.74605e-70	2.42659e-68	ENSSSCG00000011111	CAMK1D
1178.11	-7.65498	0.432939	-17.6814	5.8311e-70	5.12428e-68	ENSSSCG00000015589	VASH2
801.723	-1.91046	0.108293	-17.6416	1.18163e-69	1.03269e-67	ENSSSCG00000040281	ARMCX3
517.185	8.74747	0.49608	17.6332	1.37052e-69	1.19123e-67	ENSSSCG00000025005	B4GALT6
681.744	5.86311	0.332782	17.6185	1.77746e-69	1.53654e-67	ENSSSCG00000027053	PACSIN1
847.859	4.87514	0.276959	17.6024	2.36131e-69	2.03022e-67	ENSSSCG00000003377	ACOT7
3473.21	4.03528	0.229548	17.5793	3.55174e-69	3.03731e-67	ENSSSCG00000012903	PITPNM1
369.312	6.56905	0.373967	17.5659	4.49658e-69	3.82474e-67	ENSSSCG00000006344	ENSSSCG00000006344
1902.23	-4.66657	0.26572	-17.562	4.81561e-69	4.07432e-67	ENSSSCG00000059746	ENSSSCG00000059746
3132.59	5.59831	0.319135	17.5421	6.83082e-69	5.74873e-67	ENSSSCG00000013100	ENSSSCG00000013100
832.164	-6.36818	0.363154	-17.5357	7.64415e-69	6.39936e-67	ENSSSCG00000025130	KLF12
1258.9	3.97547	0.226821	17.5269	8.931e-69	7.43752e-67	ENSSSCG00000013642	PDE4A
1985.45	4.15124	0.237	17.5158	1.08615e-68	8.9981e-67	ENSSSCG00000038853	GPR137B
962.794	3.12457	0.178754	17.4798	2.04336e-68	1.68402e-66	ENSSSCG00000008202	CNNM4
881.414	8.65268	0.495089	17.477	2.14464e-68	1.75838e-66	ENSSSCG00000027505	ESYT3
620.015	-6.23817	0.357226	-17.4628	2.75138e-68	2.24428e-66	ENSSSCG00000007648	GAL3ST4
4728.33	-2.64636	0.151872	-17.4249	5.33713e-68	4.33125e-66	ENSSSCG00000005628	ST6GALNAC4
544.741	3.70774	0.212927	17.4132	6.54956e-68	5.28819e-66	ENSSSCG00000025698	SERPINE1
439.803	-2.15002	0.12357	-17.3993	8.35701e-68	6.71347e-66	ENSSSCG00000032054	CNPY4
650.816	2.2407	0.128887	17.385	1.07141e-67	8.56376e-66	ENSSSCG00000013633	CARM1
998.979	-4.15432	0.23915	-17.3712	1.36327e-67	1.0842e-65	ENSSSCG00000026922	DRAM2
6758.2	6.97131	0.401326	17.3707	1.37547e-67	1.08847e-65	ENSSSCG00000010772	ADAM8
750.102	5.91646	0.341199	17.3402	2.3403e-67	1.84281e-65	ENSSSCG00000003212	NAPSA
8403.19	-1.81896	0.104965	-17.3292	2.83429e-67	2.2208e-65	ENSSSCG00000022866	NXF1
258.445	-2.94833	0.17066	-17.276	7.13405e-67	5.56246e-65	ENSSSCG00000028748	NDC1
891.73	-2.21867	0.128527	-17.2622	9.0573e-67	7.02758e-65	ENSSSCG00000021885	MDFIC
969.59	-5.42683	0.314497	-17.2556	1.01606e-66	7.84538e-65	ENSSSCG00000009873	DTX1
8282.38	1.74516	0.101367	17.2163	2.00512e-66	1.54074e-64	ENSSSCG00000027348	ENSSSCG00000027348
533.573	-5.11852	0.297374	-17.2124	2.14449e-66	1.63992e-64	ENSSSCG00000026962	A4GALT
420.982	-3.05287	0.177604	-17.1892	3.19785e-66	2.43373e-64	ENSSSCG00000015492	DARS2
3874.55	2.57704	0.150091	17.1699	4.46291e-66	3.38034e-64	ENSSSCG00000009007	TMEM131L
668.38	2.51964	0.146964	17.1447	6.89105e-66	5.19474e-64	ENSSSCG00000000994	GMDS
734.944	-9.7112	0.566616	-17.139	7.59949e-66	5.70177e-64	ENSSSCG00000024043	ADAMTS2
2123.47	-2.24812	0.131365	-17.1136	1.17587e-65	8.78092e-64	ENSSSCG00000034916	GORASP1
3408.26	-3.32504	0.194395	-17.1046	1.37183e-65	1.01964e-63	ENSSSCG00000009193	SMARCAD1
1024.56	1.94289	0.113816	17.0704	2.46415e-65	1.82302e-63	ENSSSCG00000048439	RALA
406.004	4.16358	0.244204	17.0496	3.5186e-65	2.59106e-63	ENSSSCG00000057404	ENSSSCG00000057404
1341.78	4.59938	0.270407	17.0091	7.03029e-65	5.15317e-63	ENSSSCG00000023479	NCKAP5
1442.62	-8.61998	0.507012	-17.0015	7.99876e-65	5.83616e-63	ENSSSCG00000025687	ENSSSCG00000025687
2924.6	-2.64391	0.155577	-16.9942	9.06573e-65	6.58445e-63	ENSSSCG00000002898	LIN37
336.898	7.28311	0.428773	16.9859	1.0441e-64	7.54887e-63	ENSSSCG00000042341	DEPDC7
395.422	-4.02314	0.236973	-16.9772	1.21134e-64	8.71838e-63	ENSSSCG00000001619	FOXP4
102173	3.13569	0.184771	16.9707	1.35289e-64	9.69324e-63	ENSSSCG00000033262	CD74
954.953	5.70445	0.336256	16.9646	1.50102e-64	1.07064e-62	ENSSSCG00000017428	JUP
1152.76	-5.61836	0.331515	-16.9475	2.00802e-64	1.42587e-62	ENSSSCG00000005249	ENTREP1
1443.55	-1.82065	0.107484	-16.9388	2.3294e-64	1.64673e-62	ENSSSCG00000011250	ACAA1
9782.05	-2.55732	0.151043	-16.931	2.65675e-64	1.86983e-62	ENSSSCG00000010509	PIK3AP1
3413.81	6.57588	0.388892	16.9092	3.84581e-64	2.69478e-62	ENSSSCG00000008443	EPAS1
9322.14	-1.61325	0.0954273	-16.9056	4.09319e-64	2.85554e-62	ENSSSCG00000029633	USP24
4894.16	-2.07184	0.122737	-16.8802	6.28851e-64	4.3679e-62	ENSSSCG00000004317	UBE2J1
347.673	-5.49246	0.325481	-16.8749	6.88292e-64	4.75999e-62	ENSSSCG00000028148	ENSSSCG00000028148
1803.34	4.15164	0.246176	16.8646	8.19976e-64	5.63296e-62	ENSSSCG00000021203	PIK3CB
503.877	-8.01946	0.475527	-16.8644	8.22909e-64	5.63296e-62	ENSSSCG00000015610	SYT14
3195.84	7.07972	0.419808	16.8642	8.25148e-64	5.63296e-62	ENSSSCG00000009239	ENSSSCG00000009239
274.599	-3.90874	0.232025	-16.8462	1.11906e-63	7.60672e-62	ENSSSCG00000005322	NPR2
406.222	7.73786	0.459448	16.8416	1.20823e-63	8.17789e-62	ENSSSCG00000057805	ENSSSCG00000057805
275.83	6.1483	0.365457	16.8236	1.6394e-63	1.10493e-61	ENSSSCG00000005284	GNA14
1296.93	-7.65038	0.455123	-16.8095	2.08039e-63	1.39623e-61	ENSSSCG00000063284	ENSSSCG00000063284
350.106	5.88706	0.350426	16.7997	2.45142e-63	1.63833e-61	ENSSSCG00000060071	ENSSSCG00000060071
532.017	-7.13217	0.424747	-16.7916	2.81331e-63	1.87233e-61	ENSSSCG00000012487	XKRX
189.812	-5.74381	0.34223	-16.7835	3.22485e-63	2.13727e-61	ENSSSCG00000053766	ENSSSCG00000053766
734.465	4.56544	0.272432	16.7581	4.94555e-63	3.26406e-61	ENSSSCG00000001840	KIF7
6271.69	1.90256	0.113655	16.7398	6.71722e-63	4.41504e-61	ENSSSCG00000016721	DBNL
495.852	-1.92897	0.115298	-16.7304	7.87367e-63	5.15385e-61	ENSSSCG00000011036	STAM
15932.9	2.18207	0.130572	16.7116	1.07946e-62	7.03687e-61	ENSSSCG00000001469	SLA-DMB
983.353	-2.61315	0.15645	-16.7028	1.2503e-62	8.11726e-61	ENSSSCG00000016164	IKZF2
634.352	-7.53753	0.451314	-16.7013	1.28222e-62	8.29064e-61	ENSSSCG00000000553	TM7SF3
298.708	2.27856	0.136438	16.7003	1.30413e-62	8.39818e-61	ENSSSCG00000038992	TUBB6
1522.85	2.41802	0.145497	16.6191	5.07007e-62	3.2518e-60	ENSSSCG00000009960	HPS4
735.793	-6.21715	0.374292	-16.6105	5.85504e-62	3.74017e-60	ENSSSCG00000008866	GUCY1A1
2777.52	-2.14963	0.129509	-16.5982	7.17588e-62	4.56558e-60	ENSSSCG00000052889	CTSK
4468.4	1.98825	0.119983	16.5711	1.12816e-61	7.14921e-60	ENSSSCG00000026951	PSMB8
444.276	2.89429	0.174816	16.5562	1.44504e-61	9.12093e-60	ENSSSCG00000034529	UQCC5
1727.91	-2.54213	0.153841	-16.5244	2.44704e-61	1.53844e-59	ENSSSCG00000017401	ATP6V0A1
1029.09	-4.52123	0.273767	-16.5149	2.8668e-61	1.79525e-59	ENSSSCG00000048896	ENSSSCG00000048896
333.032	4.2189	0.255609	16.5053	3.36327e-61	2.09789e-59	ENSSSCG00000039393	SPRED1
646.757	6.40753	0.388427	16.4961	3.9117e-61	2.43045e-59	ENSSSCG00000039821	ENSSSCG00000039821
566.13	-4.33219	0.262644	-16.4945	4.01677e-61	2.48602e-59	ENSSSCG00000031261	RHOQ
2419.72	4.31312	0.261563	16.4898	4.34347e-61	2.6778e-59	ENSSSCG00000000749	SLC6A12
509.147	-6.08586	0.369467	-16.472	5.83214e-61	3.5817e-59	ENSSSCG00000010071	MMP11
3824.27	3.42294	0.207924	16.4624	6.83017e-61	4.17849e-59	ENSSSCG00000010261	PPA1
209.495	-7.60833	0.462394	-16.4542	7.82401e-61	4.75633e-59	ENSSSCG00000021749	MCF2L2
2649.29	-2.827	0.171811	-16.4541	7.83452e-61	4.75633e-59	ENSSSCG00000010648	CCDC186
720.402	-4.13266	0.251203	-16.4515	8.18757e-61	4.95177e-59	ENSSSCG00000045356	ENSSSCG00000045356
5689.24	2.89927	0.176388	16.4369	1.04166e-60	6.276e-59	ENSSSCG00000031871	ENTPD4
1096.89	-1.57973	0.0961119	-16.4363	1.05103e-60	6.30858e-59	ENSSSCG00000007512	ENSSSCG00000007512
914.983	-2.48763	0.151768	-16.391	2.21848e-60	1.32658e-58	ENSSSCG00000024635	SPART
4497.22	3.67774	0.224443	16.386	2.40648e-60	1.43361e-58	ENSSSCG00000035230	PIEZO1
6010.96	-4.9623	0.303531	-16.3486	4.45189e-60	2.64223e-58	ENSSSCG00000055844	ENSSSCG00000055844
399.433	4.46567	0.273344	16.3372	5.36646e-60	3.17319e-58	ENSSSCG00000028875	HAVCR2
1058.7	-3.47709	0.212844	-16.3364	5.43987e-60	3.20469e-58	ENSSSCG00000010330	PPIF
3996.27	3.00359	0.184045	16.3199	7.12639e-60	4.18274e-58	ENSSSCG00000025455	RALB
685.89	2.46478	0.151202	16.3013	9.66096e-60	5.64953e-58	ENSSSCG00000021748	PRR5
915.486	-5.52327	0.338837	-16.3007	9.76216e-60	5.6878e-58	ENSSSCG00000032622	SLC39A14
17302.1	1.94794	0.11951	16.2993	9.98461e-60	5.79617e-58	ENSSSCG00000038055	CORO1A
709.959	-3.22955	0.198148	-16.2987	1.00838e-59	5.83248e-58	ENSSSCG00000028974	UST
3928.23	1.51877	0.0932894	16.2802	1.36357e-59	7.85831e-58	ENSSSCG00000010311	CAMK2G
4673.36	2.97428	0.182988	16.254	2.0936e-59	1.2022e-57	ENSSSCG00000004547	PLEKHO2
2944.01	6.03071	0.371385	16.2385	2.69633e-59	1.54273e-57	ENSSSCG00000051794	FGF11
757.177	8.27952	0.510324	16.2241	3.40923e-59	1.94363e-57	ENSSSCG00000013119	STX3
5300.64	-1.80584	0.111352	-16.2175	3.79473e-59	2.15568e-57	ENSSSCG00000006646	ARNT
4452.67	-1.57437	0.0973497	-16.1723	7.91059e-59	4.47779e-57	ENSSSCG00000000839	ALDH1L2
1387.71	-1.2146	0.075316	-16.1267	1.65696e-58	9.34597e-57	ENSSSCG00000015052	USP28
2371.03	-7.17461	0.444999	-16.1227	1.76592e-58	9.92537e-57	ENSSSCG00000001499	DST
1130.68	-3.96269	0.245949	-16.1119	2.10559e-58	1.17928e-56	ENSSSCG00000009293	ENSSSCG00000009293
336.489	4.26288	0.264704	16.1043	2.37876e-58	1.3276e-56	ENSSSCG00000008504	CRIM1
1046.32	-4.33003	0.269433	-16.0709	4.08369e-58	2.27116e-56	ENSSSCG00000034350	SERHL2
5085.33	-1.84821	0.115041	-16.0656	4.44188e-58	2.46176e-56	ENSSSCG00000030535	SNX9
3764.02	4.14614	0.258423	16.044	6.2947e-58	3.47651e-56	ENSSSCG00000004205	ARHGAP18
712.172	-2.22664	0.138857	-16.0355	7.21456e-58	3.97076e-56	ENSSSCG00000035264	UBQLN2
4710.53	-3.3265	0.207958	-15.996	1.3619e-57	7.46981e-56	ENSSSCG00000004889	SERPINB10
246.195	-3.38034	0.211463	-15.9855	1.61228e-57	8.81268e-56	ENSSSCG00000006009	EXT1
288.263	-5.20139	0.325684	-15.9707	2.04558e-57	1.11428e-55	ENSSSCG00000056604	ENSSSCG00000056604
1673.62	2.32503	0.145688	15.959	2.46817e-57	1.33989e-55	ENSSSCG00000001463	PSMB9
353.418	9.00508	0.565048	15.9368	3.51647e-57	1.90248e-55	ENSSSCG00000002709	ENSSSCG00000002709
2668.3	2.42066	0.151924	15.9333	3.72042e-57	2.006e-55	ENSSSCG00000013508	SH3GL1
1259.6	1.49313	0.0937395	15.9286	4.015e-57	2.15752e-55	ENSSSCG00000008097	ENSSSCG00000008097
2191.69	2.69153	0.169084	15.9183	4.73277e-57	2.53466e-55	ENSSSCG00000021158	MCF2L
6102.18	-2.07812	0.130819	-15.8854	7.99365e-57	4.26668e-55	ENSSSCG00000008434	TTC7A
7269.68	1.14225	0.0719328	15.8795	8.79385e-57	4.67809e-55	ENSSSCG00000003586	EPB41
622.062	3.62101	0.228204	15.8674	1.0653e-56	5.64821e-55	ENSSSCG00000012912	TBC1D10C
2378	-1.97736	0.124736	-15.8524	1.35339e-56	7.15184e-55	ENSSSCG00000010188	ABCB10
282.897	-3.33338	0.210293	-15.8511	1.38201e-56	7.27888e-55	ENSSSCG00000003713	IMPACT
1405.6	1.65331	0.104565	15.8113	2.60025e-56	1.365e-54	ENSSSCG00000027738	LRRFIP2
4074.91	-2.51964	0.159369	-15.8101	2.65171e-56	1.38744e-54	ENSSSCG00000012653	ZDHHC9
869.961	-10.0561	0.640528	-15.6996	1.52079e-55	7.93104e-54	ENSSSCG00000035276	GAPT
2048.24	6.65894	0.425172	15.6617	2.76243e-55	1.43592e-53	ENSSSCG00000035078	CD40
12432	1.79206	0.114519	15.6486	3.39866e-55	1.76088e-53	ENSSSCG00000039542	CNN2
1098.08	2.24862	0.143716	15.6463	3.51995e-55	1.81781e-53	ENSSSCG00000036275	NSMCE1
1279.49	-2.80131	0.179193	-15.6329	4.34502e-55	2.23663e-53	ENSSSCG00000059998	ENSSSCG00000059998
460.403	-6.17989	0.395525	-15.6245	4.95615e-55	2.54298e-53	ENSSSCG00000017204	ITGB4
10637.7	-1.91567	0.122661	-15.6175	5.52964e-55	2.82812e-53	ENSSSCG00000034261	TMEM59
9936.58	-2.93539	0.188094	-15.606	6.62785e-55	3.37893e-53	ENSSSCG00000049524	ENSSSCG00000049524
1047.83	-2.22669	0.142815	-15.5914	8.32271e-55	4.22942e-53	ENSSSCG00000027205	LPCAT3
3395.57	2.39888	0.153878	15.5895	8.58269e-55	4.34765e-53	ENSSSCG00000022545	CALM3
2319.31	1.54203	0.0990526	15.5678	1.2055e-54	6.08719e-53	ENSSSCG00000004541	FECH
3196.87	2.34133	0.150644	15.5422	1.79834e-54	9.05205e-53	ENSSSCG00000001858	CIB1
480.545	-9.03292	0.581379	-15.537	1.94756e-54	9.77218e-53	ENSSSCG00000031796	RAB3C
424.688	-3.58084	0.230594	-15.5288	2.21566e-54	1.10825e-52	ENSSSCG00000032282	ACP5
9447.09	-2.42893	0.156539	-15.5164	2.68511e-54	1.33885e-52	ENSSSCG00000039056	GAS7
335.349	-6.85726	0.442569	-15.4942	3.79519e-54	1.88645e-52	ENSSSCG00000010342	SH2D4B
1356.99	-3.49194	0.225395	-15.4926	3.89386e-54	1.92946e-52	ENSSSCG00000009229	ARHGAP24
2338.61	3.10142	0.200258	15.4871	4.23775e-54	2.09334e-52	ENSSSCG00000040811	PYCARD
926.511	-4.56877	0.295175	-15.4781	4.87324e-54	2.39981e-52	ENSSSCG00000033185	PPP2R3A
1692.16	6.07468	0.392808	15.4647	6.00081e-54	2.94595e-52	ENSSSCG00000051406	ENSSSCG00000051406
1622.69	-1.78538	0.11551	-15.4565	6.821e-54	3.3383e-52	ENSSSCG00000006296	ATP1B1
365.385	-8.34213	0.540006	-15.4482	7.75628e-54	3.7844e-52	ENSSSCG00000022504	CDON
3830.07	4.81311	0.311909	15.4311	1.01055e-53	4.91554e-52	ENSSSCG00000037025	PLVAP
496.984	6.954	0.450679	15.43	1.02806e-53	4.98548e-52	ENSSSCG00000005375	CORO2A
2094.45	-3.22901	0.209271	-15.4298	1.0319e-53	4.98885e-52	ENSSSCG00000021325	MCFD2
694.018	-4.2821	0.277808	-15.4139	1.32078e-53	6.36618e-52	ENSSSCG00000006039	LRP12
2466.33	2.91195	0.189157	15.3943	1.78682e-53	8.58643e-52	ENSSSCG00000015136	UBASH3B
4035.54	3.44585	0.224054	15.3795	2.24598e-53	1.07604e-51	ENSSSCG00000002960	RASGRP4
1916.15	-2.58028	0.168046	-15.3546	3.29924e-53	1.57591e-51	ENSSSCG00000013086	CYB561A3
15843.8	2.15741	0.140627	15.3413	4.04743e-53	1.9275e-51	ENSSSCG00000000257	ITGB7
7468	1.85419	0.120912	15.335	4.4612e-53	2.1182e-51	ENSSSCG00000025618	TAP1
2045.36	-10.5259	0.68855	-15.287	9.33341e-53	4.41837e-51	ENSSSCG00000014093	CRHBP
265.233	3.0247	0.197894	15.2844	9.71614e-53	4.5859e-51	ENSSSCG00000010735	LHPP
14001.9	3.50196	0.229219	15.2778	1.07549e-52	5.06116e-51	ENSSSCG00000007901	CIITA
1151.36	-3.20692	0.209929	-15.2762	1.10166e-52	5.16901e-51	ENSSSCG00000024614	ITSN1
293.966	-3.03609	0.198889	-15.2653	1.30315e-52	6.09645e-51	ENSSSCG00000049797	INKA1
2480.54	-2.25711	0.148145	-15.2358	2.04631e-52	9.54505e-51	ENSSSCG00000006037	OXR1
2254.08	2.02541	0.132961	15.2331	2.13269e-52	9.91886e-51	ENSSSCG00000013061	EML3
350.999	-5.10407	0.335205	-15.2267	2.35186e-52	1.09063e-50	ENSSSCG00000011826	TMEM44
360.257	-7.22353	0.474738	-15.2158	2.77637e-52	1.28375e-50	ENSSSCG00000062670	ENSSSCG00000062670
4913.23	3.03457	0.199533	15.2084	3.11246e-52	1.43498e-50	ENSSSCG00000007572	LFNG
4915.34	-3.17884	0.209043	-15.2066	3.19577e-52	1.46913e-50	ENSSSCG00000010079	PPM1F
94.3292	5.79106	0.381171	15.1928	3.94696e-52	1.80923e-50	ENSSSCG00000010831	DUSP10
5014.37	2.80694	0.184785	15.1903	4.10132e-52	1.87459e-50	ENSSSCG00000004385	SNX3
3304.09	-2.33534	0.153748	-15.1894	4.15503e-52	1.89369e-50	ENSSSCG00000009683	KIF13B
405.189	4.95437	0.326294	15.1838	4.53015e-52	2.05876e-50	ENSSSCG00000038646	ENAH
32577.8	2.457	0.161867	15.1792	4.86022e-52	2.20247e-50	ENSSSCG00000045502	WDFY4
6135.64	-2.4641	0.162614	-15.1531	7.23284e-52	3.25908e-50	ENSSSCG00000013639	SLC44A2
398.183	-4.8419	0.31953	-15.1532	7.2193e-52	3.25908e-50	ENSSSCG00000000656	CLEC2B
7677.29	-3.22113	0.212714	-15.143	8.42163e-52	3.78402e-50	ENSSSCG00000010627	PDCD4
2970.97	2.48271	0.163983	15.14	8.81505e-52	3.94964e-50	ENSSSCG00000012956	PACS1
1396.48	6.7376	0.445266	15.1316	1.00182e-51	4.4761e-50	ENSSSCG00000021956	LY75
465.643	-6.01862	0.397832	-15.1286	1.04959e-51	4.67643e-50	ENSSSCG00000023868	ENSSSCG00000023868
201.076	-6.55883	0.43359	-15.1268	1.07814e-51	4.79019e-50	ENSSSCG00000007649	GPC2
402.72	7.64701	0.505579	15.1252	1.10389e-51	4.89094e-50	ENSSSCG00000008125	NCAPH
605.667	7.91531	0.523387	15.1233	1.13775e-51	5.02697e-50	ENSSSCG00000038126	MGAT3
1454.85	-2.22092	0.147007	-15.1076	1.44375e-51	6.3613e-50	ENSSSCG00000016090	SPATS2L
1464.12	3.23791	0.214483	15.0964	1.71085e-51	7.51735e-50	ENSSSCG00000011782	ABCC5
315.996	-4.1942	0.277922	-15.0913	1.8484e-51	8.09936e-50	ENSSSCG00000017789	ABHD15
4829.7	1.6466	0.109305	15.0643	2.78123e-51	1.21534e-49	ENSSSCG00000014060	KIAA1191
284.591	7.88607	0.524212	15.0436	3.80014e-51	1.65603e-49	ENSSSCG00000006338	DDR2
3476.91	-1.85675	0.123434	-15.0425	3.86631e-51	1.68026e-49	ENSSSCG00000037232	SNX29
3012.43	2.02079	0.134641	15.0087	6.4399e-51	2.79109e-49	ENSSSCG00000028123	VPS26B
1163.05	-4.89248	0.326118	-15.0022	7.10389e-51	3.0705e-49	ENSSSCG00000045353	ENSSSCG00000045353
1063.21	1.49819	0.099923	14.9935	8.10211e-51	3.49247e-49	ENSSSCG00000037056	PPP1R37
522.453	2.35991	0.157578	14.9761	1.05221e-50	4.52338e-49	ENSSSCG00000009652	KCTD9
8476.04	-1.10144	0.0737475	-14.9353	1.94219e-50	8.3268e-49	ENSSSCG00000017764	BLTP2
1342.31	4.81865	0.322743	14.9303	2.09413e-50	8.9541e-49	ENSSSCG00000046319	IPCEF1
37228.2	-2.53419	0.169837	-14.9213	2.39443e-50	1.02107e-48	ENSSSCG00000006648	CTSS
534.159	-3.31394	0.222165	-14.9166	2.57214e-50	1.09392e-48	ENSSSCG00000008289	MTHFD2
575.652	2.9537	0.198143	14.9069	2.97175e-50	1.2605e-48	ENSSSCG00000062141	ENSSSCG00000062141
3945.88	1.31681	0.0883896	14.8978	3.4067e-50	1.44114e-48	ENSSSCG00000016189	AAMP
12840.9	1.91187	0.128411	14.8888	3.8999e-50	1.64541e-48	ENSSSCG00000005654	SPTAN1
582.689	-3.5637	0.239856	-14.8577	6.20472e-50	2.61091e-48	ENSSSCG00000053606	ENSSSCG00000053606
4707.57	2.81184	0.1893	14.8539	6.56588e-50	2.75559e-48	ENSSSCG00000030209	MFNG
201.681	3.0977	0.208714	14.8419	7.85385e-50	3.28746e-48	ENSSSCG00000006698	BCL9
3275.24	1.78089	0.120001	14.8406	8.00202e-50	3.34069e-48	ENSSSCG00000014819	ATG16L2
1267.58	-2.74357	0.185016	-14.8288	9.53551e-50	3.97047e-48	ENSSSCG00000013566	INSR
1175.6	5.07432	0.342318	14.8234	1.03423e-49	4.29516e-48	ENSSSCG00000001459	HLA-DOB
427.513	2.90472	0.196173	14.807	1.32069e-49	5.47053e-48	ENSSSCG00000016119	ENSSSCG00000016119
973.565	-1.68984	0.114255	-14.7901	1.69733e-49	7.0124e-48	ENSSSCG00000004935	HACD3
411.631	6.53898	0.44234	14.7827	1.89383e-49	7.80396e-48	ENSSSCG00000007816	IL21R
906.212	-2.11021	0.142988	-14.758	2.73443e-49	1.12387e-47	ENSSSCG00000035414	XXYLT1
5016.41	2.36786	0.16046	14.7567	2.78647e-49	1.14231e-47	ENSSSCG00000002729	ENSSSCG00000002729
854.143	2.16672	0.146849	14.7547	2.86825e-49	1.17281e-47	ENSSSCG00000011755	NCEH1
128.27	4.86447	0.329905	14.7451	3.30983e-49	1.3499e-47	ENSSSCG00000040337	ENSSSCG00000040337
3507.07	-2.4242	0.164411	-14.7448	3.32391e-49	1.35218e-47	ENSSSCG00000015650	MAPKAPK2
2710.84	-1.83125	0.124309	-14.7314	4.05215e-49	1.64422e-47	ENSSSCG00000039249	ENSSSCG00000039249
321.061	7.90396	0.536723	14.7263	4.36929e-49	1.76839e-47	ENSSSCG00000033456	GPR157
2013.46	1.88211	0.127848	14.7214	4.69679e-49	1.89612e-47	ENSSSCG00000016300	ATG16L1
1876.57	2.55268	0.173608	14.7037	6.10335e-49	2.45772e-47	ENSSSCG00000009807	RHOF
2166.82	-2.36011	0.160987	-14.6602	1.15905e-48	4.65551e-47	ENSSSCG00000021977	GPD1L
477.879	-3.01568	0.205844	-14.6503	1.34106e-48	5.37302e-47	ENSSSCG00000055087	ENSSSCG00000055087
6188.84	1.52372	0.104036	14.6461	1.42746e-48	5.70481e-47	ENSSSCG00000002404	SPTLC2
5078.1	-1.83865	0.125628	-14.6357	1.66355e-48	6.6317e-47	ENSSSCG00000010467	BTAF1
1663.73	-3.16198	0.216161	-14.6278	1.86622e-48	7.42102e-47	ENSSSCG00000026078	GLCE
5186.5	2.2383	0.153112	14.6187	2.13492e-48	8.46833e-47	ENSSSCG00000001439	GPSM3
2407.85	3.17284	0.217072	14.6166	2.20227e-48	8.71376e-47	ENSSSCG00000031175	FNIP2
8172.33	1.93249	0.132501	14.5848	3.51167e-48	1.38602e-46	ENSSSCG00000013256	ARHGAP1
284.357	4.58296	0.314238	14.5844	3.5323e-48	1.39071e-46	ENSSSCG00000007738	ASL
13939	1.72911	0.118577	14.5821	3.64997e-48	1.43349e-46	ENSSSCG00000039506	MYL6
4858.37	1.78405	0.122374	14.5786	3.84146e-48	1.50498e-46	ENSSSCG00000022774	NOP53
113.309	3.70198	0.25404	14.5724	4.20787e-48	1.64448e-46	ENSSSCG00000005020	ATL1
537.732	3.72703	0.255831	14.5683	4.46853e-48	1.74207e-46	ENSSSCG00000053768	ARL11
833.784	2.94955	0.202507	14.5652	4.67687e-48	1.81883e-46	ENSSSCG00000039873	DCXR
87.4973	4.1207	0.283109	14.5552	5.41337e-48	2.10012e-46	ENSSSCG00000032188	METTL26
263.281	-4.42663	0.305058	-14.5108	1.03544e-47	4.00722e-46	ENSSSCG00000014285	SEPTIN8
1206.76	-3.85279	0.265744	-14.4982	1.24449e-47	4.80457e-46	ENSSSCG00000008374	B3GNT2
12091.5	1.38995	0.0958835	14.4962	1.28079e-47	4.93273e-46	ENSSSCG00000008583	ITSN2
10580.3	2.01715	0.139218	14.4892	1.41864e-47	5.45045e-46	ENSSSCG00000014578	DENND5A
852.885	-3.1501	0.217561	-14.4791	1.64145e-47	6.2913e-46	ENSSSCG00000032710	E2F2
1540.4	3.12835	0.216255	14.4661	1.98514e-47	7.5903e-46	ENSSSCG00000023527	NRROS
580.696	-10.1881	0.704292	-14.4658	1.99372e-47	7.60483e-46	ENSSSCG00000035124	ILDR2
205.29	-6.45115	0.447143	-14.4275	3.47626e-47	1.32281e-45	ENSSSCG00000058882	ENSSSCG00000058882
5207.4	-1.67543	0.116213	-14.4168	4.05665e-47	1.53998e-45	ENSSSCG00000015603	LPGAT1
709.936	-5.90958	0.409965	-14.4149	4.17285e-47	1.58032e-45	ENSSSCG00000033526	BAG2
7589.6	1.38347	0.0960207	14.4081	4.60482e-47	1.73977e-45	ENSSSCG00000003187	FCGRT
4053.47	-2.59905	0.180433	-14.4045	4.8478e-47	1.82723e-45	ENSSSCG00000009338	ENSSSCG00000009338
5066.68	3.35472	0.232917	14.4031	4.94905e-47	1.86098e-45	ENSSSCG00000037015	SESN3
891.193	3.48079	0.241828	14.3937	5.67105e-47	2.12745e-45	ENSSSCG00000002263	SLCO3A1
187.35	5.18291	0.36156	14.3348	1.32562e-46	4.96125e-45	ENSSSCG00000028536	LHFPL2
2289.3	-1.78043	0.124377	-14.3147	1.77025e-46	6.60975e-45	ENSSSCG00000001810	PDE8A
1150.07	-1.84152	0.128647	-14.3146	1.77509e-46	6.61231e-45	ENSSSCG00000004203	L3MBTL3
569.623	4.62605	0.323508	14.2997	2.19866e-46	8.17099e-45	ENSSSCG00000017137	METRNL
9814.17	-1.47257	0.103016	-14.2946	2.36435e-46	8.7663e-45	ENSSSCG00000003872	EPS15
1691.31	-1.58435	0.110842	-14.2938	2.39185e-46	8.84763e-45	ENSSSCG00000030426	C9orf78
276.546	5.21926	0.36516	14.2931	2.41728e-46	8.92093e-45	ENSSSCG00000033000	TIMP4
307.685	-3.32139	0.23238	-14.2929	2.42304e-46	8.9215e-45	ENSSSCG00000053306	KNSTRN
1247.12	2.96646	0.208005	14.2615	3.80412e-46	1.39742e-44	ENSSSCG00000027677	ENSSSCG00000027677
1319.54	3.92064	0.274999	14.2569	4.05902e-46	1.48762e-44	ENSSSCG00000010312	PLAU
23326.3	2.11622	0.148448	14.2556	4.13685e-46	1.51266e-44	ENSSSCG00000006395	ENSSSCG00000006395
1876.38	2.15814	0.151424	14.2523	4.33766e-46	1.58245e-44	ENSSSCG00000011620	RUVBL1
981.019	-1.93508	0.135852	-14.2441	4.88046e-46	1.7764e-44	ENSSSCG00000017177	ST6GALNAC2
11809.6	-1.71827	0.120691	-14.2369	5.40639e-46	1.96334e-44	ENSSSCG00000035218	ADA2
482.112	7.2978	0.512899	14.2285	6.09413e-46	2.20804e-44	ENSSSCG00000020941	LTB4R2
4686.39	-1.94928	0.137152	-14.2126	7.64921e-46	2.76519e-44	ENSSSCG00000005037	ERO1A
1546.43	-4.96732	0.349737	-14.203	8.77432e-46	3.16472e-44	ENSSSCG00000007116	CD93
151.794	3.4425	0.242415	14.2009	9.05069e-46	3.25702e-44	ENSSSCG00000039681	B9D1
2006.52	2.26049	0.15919	14.2	9.16586e-46	3.28361e-44	ENSSSCG00000012916	POLD4
2446.61	3.20122	0.225438	14.2	9.15853e-46	3.28361e-44	ENSSSCG00000034302	SLC12A7
1550.85	-3.81093	0.268663	-14.1848	1.13857e-45	4.06969e-44	ENSSSCG00000031337	SNX18
1036.08	2.23628	0.158277	14.1289	2.52014e-45	8.98776e-44	ENSSSCG00000016342	HES6
2175.8	-6.07386	0.430717	-14.1017	3.70573e-45	1.31864e-43	ENSSSCG00000007941	CDIP1
337.262	-8.441	0.599255	-14.0858	4.64288e-45	1.64843e-43	ENSSSCG00000036622	ENSSSCG00000036622
4114.76	2.14443	0.152391	14.0718	5.65939e-45	2.00486e-43	ENSSSCG00000025248	PITPNA
2192.63	2.41375	0.171633	14.0635	6.36715e-45	2.25058e-43	ENSSSCG00000014919	ME3
1001.56	-2.5936	0.184669	-14.0446	8.31605e-45	2.93293e-43	ENSSSCG00000023247	OPTN
1475.66	1.88899	0.134607	14.0334	9.73651e-45	3.4263e-43	ENSSSCG00000062839	FBXO6
429.625	-3.06137	0.218232	-14.0281	1.04993e-44	3.68656e-43	ENSSSCG00000025981	SLC38A5
444.395	1.70451	0.121526	14.0258	1.0837e-44	3.79677e-43	ENSSSCG00000015878	PKP4
1984.26	1.79265	0.127946	14.011	1.33572e-44	4.66945e-43	ENSSSCG00000031781	PSMB10
2830.12	-1.90832	0.136218	-14.0093	1.3671e-44	4.76867e-43	ENSSSCG00000007280	ITCH
759.464	1.65477	0.118304	13.9875	1.85921e-44	6.47103e-43	ENSSSCG00000059665	CEP192
4344.59	-1.17137	0.0837799	-13.9815	2.02272e-44	7.02475e-43	ENSSSCG00000000366	DNAJC14
7488.49	1.69637	0.121548	13.9564	2.87516e-44	9.96346e-43	ENSSSCG00000024149	ELOVL5
10262.7	2.96487	0.212451	13.9556	2.91024e-44	1.00631e-42	ENSSSCG00000004578	ANXA2
236.489	-4.84348	0.347128	-13.953	3.01571e-44	1.04052e-42	ENSSSCG00000060845	ENSSSCG00000060845
2199.91	2.11165	0.151502	13.9381	3.71582e-44	1.2793e-42	ENSSSCG00000004979	MYO9A
4875.77	1.36595	0.0980952	13.9247	4.48366e-44	1.54033e-42	ENSSSCG00000035992	ENSSSCG00000035992
1018.78	4.42258	0.317635	13.9235	4.56222e-44	1.56394e-42	ENSSSCG00000060097	ENSSSCG00000060097
277.118	-6.34299	0.455587	-13.9227	4.61287e-44	1.5779e-42	ENSSSCG00000037019	CAMK4
1584.67	1.36001	0.0977579	13.912	5.35409e-44	1.82751e-42	ENSSSCG00000031247	KAT8
4011.2	-4.03958	0.290408	-13.91	5.50496e-44	1.87499e-42	ENSSSCG00000006418	ENSSSCG00000006418
5388.56	-1.97183	0.141885	-13.8974	6.56726e-44	2.23203e-42	ENSSSCG00000002298	ZFYVE26
6612.23	3.19725	0.230171	13.8908	7.20535e-44	2.44367e-42	ENSSSCG00000002389	VASH1
2541.86	1.86754	0.134515	13.8835	7.97209e-44	2.69796e-42	ENSSSCG00000006738	CD58
697.32	-4.0682	0.293419	-13.8648	1.03486e-43	3.49481e-42	ENSSSCG00000048405	ENSSSCG00000048405
855.879	-2.75487	0.198758	-13.8605	1.0995e-43	3.70523e-42	ENSSSCG00000023351	PLA2G4A
308.627	-2.40949	0.173849	-13.8597	1.11108e-43	3.73633e-42	ENSSSCG00000004942	TIPIN
745.317	-1.70369	0.122976	-13.8538	1.20631e-43	4.04801e-42	ENSSSCG00000032413	ENSSSCG00000032413
671.641	-1.88445	0.136041	-13.8521	1.23596e-43	4.13878e-42	ENSSSCG00000003980	EXO5
224.937	-4.61427	0.33333	-13.843	1.40304e-43	4.6884e-42	ENSSSCG00000030065	ZBTB47
1476.92	-1.89826	0.137697	-13.7858	3.10215e-43	1.03444e-41	ENSSSCG00000036828	SNX4
723.326	-6.71381	0.487126	-13.7825	3.24802e-43	1.08082e-41	ENSSSCG00000060860	TNF
661.75	1.62485	0.117973	13.7731	3.70197e-43	1.2293e-41	ENSSSCG00000046487	ENSSSCG00000046487
185.26	8.72403	0.63378	13.7651	4.13416e-43	1.36996e-41	ENSSSCG00000026176	CHRM3
5278.18	-1.32408	0.0963249	-13.746	5.38303e-43	1.78009e-41	ENSSSCG00000005683	TOR1B
5272.79	-4.68285	0.340852	-13.7387	5.95702e-43	1.96582e-41	ENSSSCG00000028461	ENSSSCG00000028461
97.7697	4.48257	0.326346	13.7356	6.21047e-43	2.04521e-41	ENSSSCG00000033833	DUSP18
126.257	5.58515	0.406844	13.728	6.90186e-43	2.2682e-41	ENSSSCG00000010012	SLC35E4
1221.47	4.97096	0.362858	13.6995	1.02258e-42	3.35364e-41	ENSSSCG00000006802	KCNA3
2898.72	-3.90667	0.285253	-13.6955	1.08074e-42	3.53709e-41	ENSSSCG00000015523	RALGPS2
1981.39	-2.13586	0.156046	-13.6874	1.20739e-42	3.94348e-41	ENSSSCG00000000841	APPL2
2236.74	2.40771	0.176055	13.6759	1.41477e-42	4.60303e-41	ENSSSCG00000002752	ZFHX3
324.304	1.87202	0.136885	13.6759	1.41512e-42	4.60303e-41	ENSSSCG00000028149	THYN1
1294.8	-4.92273	0.360004	-13.6741	1.44982e-42	4.70628e-41	ENSSSCG00000008123	ARID5A
14173.8	2.19234	0.160332	13.6737	1.45798e-42	4.72313e-41	ENSSSCG00000031487	LSP1
3590.41	-1.82047	0.133326	-13.6543	1.9032e-42	6.1529e-41	ENSSSCG00000015519	RASAL2
1182.16	-10.6996	0.783904	-13.6492	2.04235e-42	6.58937e-41	ENSSSCG00000021075	TDRD1
6967.57	2.29787	0.168356	13.6489	2.04986e-42	6.60023e-41	ENSSSCG00000037105	EVL
295.908	7.92881	0.581715	13.6301	2.65367e-42	8.52713e-41	ENSSSCG00000035706	ENSSSCG00000035706
216.344	-4.22314	0.309958	-13.6249	2.84907e-42	9.13654e-41	ENSSSCG00000020915	P4HA2
2687.8	-1.33132	0.0977739	-13.6163	3.20467e-42	1.02562e-40	ENSSSCG00000035454	B4GALT1
5150.33	-1.40171	0.103015	-13.6069	3.64512e-42	1.16424e-40	ENSSSCG00000015214	STT3A
859.976	-2.13373	0.156996	-13.591	4.52725e-42	1.4431e-40	ENSSSCG00000006860	SLC30A7
1179.82	-3.52612	0.259453	-13.5906	4.55388e-42	1.44868e-40	ENSSSCG00000037541	ENSSSCG00000037541
1234.11	1.87897	0.138396	13.5768	5.49936e-42	1.74596e-40	ENSSSCG00000005904	VPS28
137.793	3.67904	0.270993	13.5761	5.54741e-42	1.75771e-40	ENSSSCG00000038580	FUT1
2761.06	4.41525	0.325631	13.5591	7.00239e-42	2.21431e-40	ENSSSCG00000032723	ACER3
2094.45	2.95163	0.217867	13.5479	8.15811e-42	2.57466e-40	ENSSSCG00000000530	FGD4
871.16	2.24689	0.165887	13.5447	8.5139e-42	2.68162e-40	ENSSSCG00000039171	MRTFB
149.476	-4.09541	0.302481	-13.5394	9.15043e-42	2.87642e-40	ENSSSCG00000041254	ENSSSCG00000041254
2493.43	1.84734	0.136478	13.5359	9.60193e-42	3.01239e-40	ENSSSCG00000028172	FAM78A
436.243	2.18683	0.1617	13.524	1.12877e-41	3.53428e-40	ENSSSCG00000015670	GTDC1
3598.27	-1.29046	0.0954998	-13.5127	1.31618e-41	4.11299e-40	ENSSSCG00000011074	ARHGAP21
2120.06	-2.41597	0.178816	-13.5109	1.34903e-41	4.20737e-40	ENSSSCG00000038025	NRBP2
1388.89	1.99095	0.147371	13.5097	1.37016e-41	4.26491e-40	ENSSSCG00000033148	MRPL12
7467.08	7.61414	0.563878	13.5032	1.49787e-41	4.65335e-40	ENSSSCG00000014878	PAK1
1298.35	-2.32274	0.172054	-13.5001	1.56171e-41	4.84222e-40	ENSSSCG00000037732	ENSSSCG00000037732
672.023	2.60957	0.193843	13.4623	2.6073e-41	8.06843e-40	ENSSSCG00000038442	TMLHE
148.156	4.86734	0.361579	13.4613	2.64069e-41	8.15588e-40	ENSSSCG00000046945	ENSSSCG00000046945
888.351	2.73381	0.203113	13.4596	2.70353e-41	8.33378e-40	ENSSSCG00000001064	ENSSSCG00000001064
2264.95	1.37423	0.102142	13.4542	2.91023e-41	8.9536e-40	ENSSSCG00000000706	LTBR
4504.75	2.45783	0.182778	13.4471	3.20381e-41	9.8378e-40	ENSSSCG00000034841	RGS19
50001.4	2.9956	0.222811	13.4446	3.31188e-41	1.01501e-39	ENSSSCG00000033299	FLNA
11305	2.14054	0.159277	13.4391	3.56787e-41	1.09136e-39	ENSSSCG00000003017	TGFB1
779.701	-2.26805	0.168876	-13.4303	4.01841e-41	1.22681e-39	ENSSSCG00000015598	PACC1
492.167	-2.52419	0.187976	-13.4283	4.12896e-41	1.25815e-39	ENSSSCG00000016960	RAD17
2720.44	-1.60678	0.119676	-13.4261	4.25506e-41	1.29409e-39	ENSSSCG00000029594	WBP1L
210.414	3.38487	0.252478	13.4066	5.5335e-41	1.67969e-39	ENSSSCG00000002739	PHLPP2
435.745	-7.80433	0.582371	-13.401	5.96843e-41	1.80826e-39	ENSSSCG00000008923	STAP1
342.959	2.46839	0.18438	13.3875	7.15156e-41	2.1626e-39	ENSSSCG00000008874	TMEM144
77.284	6.9234	0.517539	13.3776	8.17969e-41	2.46881e-39	ENSSSCG00000017061	ENSSSCG00000017061
1847.17	-3.44943	0.25801	-13.3694	9.13264e-41	2.75121e-39	ENSSSCG00000005164	HACD4
380.101	2.68734	0.201411	13.3426	1.30825e-40	3.93364e-39	ENSSSCG00000021638	NEU3
6567.51	-1.88429	0.141242	-13.3408	1.33934e-40	4.01955e-39	ENSSSCG00000008826	FRYL
8864.88	-2.76308	0.207276	-13.3304	1.53984e-40	4.61256e-39	ENSSSCG00000006381	CD84
146.404	-7.00057	0.525366	-13.3251	1.65355e-40	4.94387e-39	ENSSSCG00000035828	ENSSSCG00000035828
3315.42	1.46696	0.110181	13.314	1.91841e-40	5.72499e-39	ENSSSCG00000009012	TMEM154
1156.57	1.91413	0.143809	13.3102	2.01971e-40	6.016e-39	ENSSSCG00000006325	MGST3
627.321	-2.94853	0.221589	-13.3063	2.1276e-40	6.32552e-39	ENSSSCG00000010486	HELLS
325.147	-2.14808	0.161436	-13.3061	2.13338e-40	6.33089e-39	ENSSSCG00000051564	ENSSSCG00000051564
151.034	4.51578	0.339445	13.3034	2.21099e-40	6.54896e-39	ENSSSCG00000046151	ENSSSCG00000046151
267.347	10.1996	0.76674	13.3026	2.23635e-40	6.61177e-39	ENSSSCG00000013300	EHF
7982.34	-2.11984	0.159405	-13.2985	2.36105e-40	6.9675e-39	ENSSSCG00000011226	TGFBR2
6885.35	2.80225	0.210931	13.2851	2.82414e-40	8.31867e-39	ENSSSCG00000010915	NAV1
5529.41	-12.7292	0.958566	-13.2794	3.04657e-40	8.95727e-39	ENSSSCG00000008510	LTBP1
2764.03	1.83418	0.13814	13.2777	3.1191e-40	9.15357e-39	ENSSSCG00000015298	SRI
2008.63	2.2307	0.168045	13.2744	3.25882e-40	9.54599e-39	ENSSSCG00000001078	MBOAT1
1229.55	2.08338	0.157014	13.2687	3.51499e-40	1.02775e-38	ENSSSCG00000034510	ORAI1
6428.26	1.04125	0.0785053	13.2634	3.77242e-40	1.10099e-38	ENSSSCG00000007692	ENSSSCG00000007692
6396.71	-2.38619	0.179987	-13.2576	4.07742e-40	1.18783e-38	ENSSSCG00000006193	TRAM1
313.047	-6.15218	0.465502	-13.2162	7.07324e-40	2.0568e-38	ENSSSCG00000007940	ENSSSCG00000007940
2705.47	-1.41734	0.107278	-13.2119	7.49019e-40	2.17407e-38	ENSSSCG00000007166	PTPRA
4156.49	3.27244	0.247703	13.2112	7.56577e-40	2.19201e-38	ENSSSCG00000001472	SLA-DOA
21147.6	1.6014	0.121324	13.1993	8.84986e-40	2.55938e-38	ENSSSCG00000001022	SSR1
149.716	-3.15959	0.239429	-13.1964	9.20885e-40	2.65837e-38	ENSSSCG00000037575	FKBP14
2099.79	-2.61771	0.198574	-13.1825	1.10605e-39	3.18712e-38	ENSSSCG00000012034	TIAM1
4500.51	-1.99951	0.151681	-13.1823	1.10941e-39	3.19102e-38	ENSSSCG00000040786	SPTBN1
296.928	-4.35505	0.330415	-13.1806	1.13553e-39	3.26024e-38	ENSSSCG00000024872	CPT1C
152.246	-4.21364	0.319794	-13.1761	1.20401e-39	3.45063e-38	ENSSSCG00000027502	MYL5
5360.05	-1.24601	0.0946495	-13.1645	1.40464e-39	4.01839e-38	ENSSSCG00000014088	IQGAP2
326.743	-2.91447	0.221496	-13.1581	1.52868e-39	4.36539e-38	ENSSSCG00000001947	BRMS1L
1302.18	4.87955	0.371018	13.1518	1.66174e-39	4.73685e-38	ENSSSCG00000039770	SLC6A9
2801.62	-3.24743	0.247048	-13.1449	1.81932e-39	5.17676e-38	ENSSSCG00000015801	TLR3
2591.24	-2.06656	0.157238	-13.1429	1.86955e-39	5.3102e-38	ENSSSCG00000007228	HM13
3209.83	-1.90363	0.144907	-13.1369	2.02406e-39	5.73881e-38	ENSSSCG00000026753	OSBPL11
3753.94	1.41417	0.107726	13.1274	2.29289e-39	6.48945e-38	ENSSSCG00000001571	MTCH1
3012.07	2.35346	0.179287	13.1267	2.31444e-39	6.53882e-38	ENSSSCG00000003236	ENSSSCG00000003236
376.416	-5.19217	0.39596	-13.1129	2.77849e-39	7.82944e-38	ENSSSCG00000022206	UOX
412.248	1.80355	0.137541	13.1128	2.78111e-39	7.82944e-38	ENSSSCG00000016214	STK16
960.917	-1.95663	0.149296	-13.1057	3.05264e-39	8.57868e-38	ENSSSCG00000017152	SGSH
5769.26	1.2163	0.0929229	13.0894	3.78644e-39	1.06221e-37	ENSSSCG00000013473	GNA15
2946.08	2.08884	0.159613	13.0869	3.91261e-39	1.09567e-37	ENSSSCG00000017330	MAP3K14
514.371	1.9422	0.148442	13.0839	4.07147e-39	1.13815e-37	ENSSSCG00000040183	CDK6
9519.1	-1.7941	0.137149	-13.0814	4.20854e-39	1.1744e-37	ENSSSCG00000006287	SELL
8633.13	2.40909	0.184198	13.0788	4.3503e-39	1.21184e-37	ENSSSCG00000012633	IL13RA1
2290.96	-4.06607	0.311069	-13.0713	4.8065e-39	1.33658e-37	ENSSSCG00000008943	SLC4A4
1312.19	1.75185	0.134103	13.0634	5.32721e-39	1.47879e-37	ENSSSCG00000038732	AGAP2
276.264	-5.76648	0.442228	-13.0396	7.28265e-39	2.01808e-37	ENSSSCG00000035511	C1QTNF1
789.976	1.91242	0.146845	13.0233	9.01366e-39	2.49341e-37	ENSSSCG00000007984	MRPL28
17703.8	-1.28296	0.0985295	-13.0211	9.28414e-39	2.56378e-37	ENSSSCG00000022048	REEP5
1822.16	1.84608	0.141778	13.0209	9.31132e-39	2.56683e-37	ENSSSCG00000007517	NPEPL1
1274.72	-2.62115	0.201581	-13.003	1.17681e-38	3.23848e-37	ENSSSCG00000011623	TPRA1
441.176	-4.07451	0.313464	-12.9983	1.25071e-38	3.43589e-37	ENSSSCG00000026423	SLC23A1
1337.39	2.40756	0.185333	12.9904	1.38687e-38	3.80338e-37	ENSSSCG00000005471	SNX30
464.051	6.09351	0.469731	12.9724	1.75539e-38	4.80571e-37	ENSSSCG00000021053	GIPR
1517.49	-1.47892	0.114012	-12.9716	1.77324e-38	4.84625e-37	ENSSSCG00000014190	FBXL17
170.391	-6.14332	0.473921	-12.9628	1.98927e-38	5.42732e-37	ENSSSCG00000061729	ENSSSCG00000061729
1659.59	2.34247	0.180835	12.9537	2.24031e-38	6.10179e-37	ENSSSCG00000017912	PLD2
581.812	-4.36558	0.337188	-12.947	2.44258e-38	6.64131e-37	ENSSSCG00000039203	CYSLTR1
12998.7	1.65736	0.128294	12.9184	3.54421e-38	9.62016e-37	ENSSSCG00000006740	ATP1A1
406.415	2.12429	0.164445	12.918	3.56321e-38	9.65526e-37	ENSSSCG00000033708	REPIN1
3269.44	-1.93217	0.149973	-12.8834	5.57983e-38	1.5094e-36	ENSSSCG00000035400	YPEL2
361.147	3.47246	0.269664	12.877	6.06492e-38	1.63784e-36	ENSSSCG00000036036	XG
495.411	1.67161	0.12983	12.8754	6.19118e-38	1.6691e-36	ENSSSCG00000003421	ENSSSCG00000003421
827.419	1.70636	0.132662	12.8624	7.32272e-38	1.97082e-36	ENSSSCG00000038779	MACIR
1079.41	2.84817	0.222016	12.8287	1.13305e-37	3.0443e-36	ENSSSCG00000013498	EBI3
4459.36	-1.70828	0.133205	-12.8244	1.19646e-37	3.20926e-36	ENSSSCG00000029708	SLC25A38
896.886	-2.8759	0.224273	-12.8232	1.21601e-37	3.25621e-36	ENSSSCG00000032473	NYNRIN
3063.09	1.4504	0.113113	12.8226	1.22574e-37	3.27674e-36	ENSSSCG00000014804	LAMTOR1
89.8685	5.95097	0.464213	12.8195	1.27523e-37	3.40333e-36	ENSSSCG00000039883	ENSSSCG00000039883
15184.5	1.87061	0.146011	12.8115	1.41424e-37	3.76799e-36	ENSSSCG00000003458	EFHD2
2517.96	1.69412	0.132242	12.8108	1.42613e-37	3.79332e-36	ENSSSCG00000002879	GRAMD1A
7217.55	1.68748	0.131749	12.8083	1.47311e-37	3.91174e-36	ENSSSCG00000002006	PSME1
2374.31	3.00051	0.234269	12.808	1.47905e-37	3.92096e-36	ENSSSCG00000039838	RGS10
2658.64	1.63645	0.127919	12.7928	1.79762e-37	4.75757e-36	ENSSSCG00000026116	FHOD1
1738.3	-3.14777	0.246081	-12.7916	1.82624e-37	4.82527e-36	ENSSSCG00000007181	ENSSSCG00000007181
1647.23	-1.85277	0.144889	-12.7875	1.9256e-37	5.07936e-36	ENSSSCG00000000488	MDM2
2342.53	2.4784	0.193849	12.7852	1.98237e-37	5.22046e-36	ENSSSCG00000030309	NDRG2
1330.63	-2.42491	0.189863	-12.7719	2.35261e-37	6.18522e-36	ENSSSCG00000015380	CDCA7L
9349.59	1.66733	0.130635	12.7633	2.62856e-37	6.89932e-36	ENSSSCG00000004823	LRRK1
147.02	7.34253	0.575306	12.7628	2.64465e-37	6.93011e-36	ENSSSCG00000013382	PLEKHA7
3454.96	1.67397	0.13137	12.7424	3.43661e-37	8.99057e-36	ENSSSCG00000008467	EML4
239.738	-3.36972	0.264472	-12.7413	3.48504e-37	9.10232e-36	ENSSSCG00000010929	CYB5R1
568.687	-2.12197	0.166596	-12.7373	3.67063e-37	9.57133e-36	ENSSSCG00000015222	PUS3
2931.95	-10.6805	0.838795	-12.7331	3.86951e-37	1.00734e-35	ENSSSCG00000025176	NOTCH3
3502.77	-1.84621	0.145034	-12.7295	4.05517e-37	1.05395e-35	ENSSSCG00000030197	CD2AP
13655.9	1.60213	0.125914	12.724	4.35098e-37	1.12898e-35	ENSSSCG00000017907	PFN1
3459.23	4.10501	0.322683	12.7215	4.49214e-37	1.16371e-35	ENSSSCG00000013940	NLRP3
2086.62	-1.7298	0.136221	-12.6985	6.02493e-37	1.55825e-35	ENSSSCG00000022159	FNDC3A
465.397	5.99945	0.472634	12.6936	6.41344e-37	1.65604e-35	ENSSSCG00000017920	ENSSSCG00000017920
385.537	-4.70376	0.371755	-12.6529	1.0787e-36	2.78084e-35	ENSSSCG00000017605	MMD
255.79	6.25955	0.494779	12.6512	1.10162e-36	2.83534e-35	ENSSSCG00000009832	PHETA1
2119.66	-1.28414	0.101533	-12.6475	1.15445e-36	2.9665e-35	ENSSSCG00000014388	HDAC3
2051.01	-3.50671	0.277807	-12.6228	1.5805e-36	4.05475e-35	ENSSSCG00000008496	EIF2AK2
91021.2	2.89065	0.229037	12.6209	1.62006e-36	4.14955e-35	ENSSSCG00000010281	PSAP
1288.68	-2.42085	0.192161	-12.5981	2.16364e-36	5.53294e-35	ENSSSCG00000059013	DUSP7
1882.59	-1.54515	0.122652	-12.5978	2.17196e-36	5.5453e-35	ENSSSCG00000010470	IDE
116.188	4.61541	0.366808	12.5826	2.63096e-36	6.70642e-35	ENSSSCG00000005911	OPLAH
433.945	-5.74823	0.456913	-12.5806	2.70025e-36	6.87204e-35	ENSSSCG00000006382	SLAMF6
3074.34	-1.98081	0.157467	-12.5793	2.74562e-36	6.97634e-35	ENSSSCG00000016434	RHEB
321.508	-2.3898	0.190185	-12.5657	3.26156e-36	8.27406e-35	ENSSSCG00000023776	CCSAP
913.006	2.62016	0.208527	12.5651	3.28663e-36	8.32439e-35	ENSSSCG00000037669	PTPN7
305.975	5.87657	0.468086	12.5545	3.75664e-36	9.49971e-35	ENSSSCG00000040388	ZBTB46
2723.59	-1.09271	0.087044	-12.5535	3.80086e-36	9.59626e-35	ENSSSCG00000016494	BRAF
567.22	-1.86419	0.148637	-12.5419	4.40443e-36	1.11025e-34	ENSSSCG00000027410	CBFA2T2
2236.86	1.93585	0.15436	12.5412	4.44492e-36	1.11868e-34	ENSSSCG00000001621	TFEB
8130.17	2.01744	0.161239	12.5121	6.41324e-36	1.61152e-34	ENSSSCG00000016781	TRIO
267.099	-2.43674	0.19486	-12.5051	7.00251e-36	1.75681e-34	ENSSSCG00000040550	DNAI7
1905.23	-2.66102	0.212864	-12.5011	7.36688e-36	1.84532e-34	ENSSSCG00000011874	PARP14
1503.45	-2.73998	0.219269	-12.496	7.8538e-36	1.96419e-34	ENSSSCG00000031719	SEMA4B
538.295	1.98239	0.158662	12.4944	8.00687e-36	1.99933e-34	ENSSSCG00000023714	SLC31A2
725.712	-3.11307	0.249194	-12.4925	8.20033e-36	2.04443e-34	ENSSSCG00000030623	XKR8
6229.39	1.70045	0.136266	12.4788	9.74076e-36	2.42467e-34	ENSSSCG00000010755	PTPRE
1197.54	-4.273	0.342531	-12.4748	1.02454e-35	2.54629e-34	ENSSSCG00000032687	CYP4V2
1308.18	-2.87539	0.23051	-12.474	1.03487e-35	2.56796e-34	ENSSSCG00000021355	SOD1
1782.79	2.9655	0.237751	12.4732	1.04581e-35	2.59108e-34	ENSSSCG00000007547	ADAP1
266.954	3.89095	0.312117	12.4663	1.13984e-35	2.81963e-34	ENSSSCG00000008624	LPIN1
412.943	-3.26001	0.261763	-12.4541	1.32913e-35	3.28278e-34	ENSSSCG00000033816	ENSSSCG00000033816
5285.31	1.91684	0.153947	12.4513	1.3763e-35	3.39403e-34	ENSSSCG00000011610	NUP210
2046.94	4.94194	0.397025	12.4474	1.44459e-35	3.55691e-34	ENSSSCG00000005965	MYC
5472.16	-1.82518	0.146758	-12.4366	1.6531e-35	4.06402e-34	ENSSSCG00000039953	PNRC1
5825.2	-2.00736	0.161457	-12.4328	1.73452e-35	4.25761e-34	ENSSSCG00000035478	RMND5A
500.326	2.1972	0.176835	12.4252	1.90848e-35	4.67738e-34	ENSSSCG00000038631	TCFL5
2167.06	1.89126	0.152286	12.4191	2.05763e-35	5.03519e-34	ENSSSCG00000040538	WDFY2
606.161	2.70558	0.2181	12.4052	2.44807e-35	5.98142e-34	ENSSSCG00000058854	ENSSSCG00000058854
10175.7	-1.37892	0.111238	-12.3962	2.74096e-35	6.68675e-34	ENSSSCG00000011942	CD47
1125.64	1.70647	0.137757	12.3875	3.05417e-35	7.43945e-34	ENSSSCG00000035939	UCKL1
72.0576	5.31593	0.430065	12.3608	4.2602e-35	1.03613e-33	ENSSSCG00000005948	TG
1079.05	1.7198	0.139476	12.3304	6.21137e-35	1.50837e-33	ENSSSCG00000005021	SAV1
4021.96	-2.24589	0.182156	-12.3295	6.28706e-35	1.52442e-33	ENSSSCG00000020853	BTBD3
2276.21	-3.93916	0.319509	-12.3288	6.33949e-35	1.53479e-33	ENSSSCG00000034555	ENSSSCG00000034555
906.378	-1.99541	0.161855	-12.3284	6.37324e-35	1.54062e-33	ENSSSCG00000010495	ALDH18A1
340.709	1.83427	0.148799	12.3271	6.47162e-35	1.56203e-33	ENSSSCG00000035829	KMT5C
234.035	2.81901	0.22888	12.3165	7.37847e-35	1.77821e-33	ENSSSCG00000008578	ADCY3
2170.93	-6.88623	0.55938	-12.3105	7.95655e-35	1.91463e-33	ENSSSCG00000027074	FER
840.882	3.61443	0.294182	12.2864	1.07212e-34	2.57601e-33	ENSSSCG00000054762	ENSSSCG00000054762
1513.79	-2.17282	0.176858	-12.2856	1.08206e-34	2.59597e-33	ENSSSCG00000029901	UBE2O
742.427	3.22694	0.26285	12.2767	1.20766e-34	2.89293e-33	ENSSSCG00000010638	TCF7L2
4209.52	-1.95613	0.159341	-12.2763	1.21365e-34	2.9029e-33	ENSSSCG00000017014	PANK3
3162.16	-1.48381	0.120999	-12.263	1.43166e-34	3.41922e-33	ENSSSCG00000004600	TCF12
423.037	-6.39568	0.521636	-12.2608	1.47005e-34	3.50563e-33	ENSSSCG00000038719	ENSSSCG00000038719
2429.98	1.56405	0.127573	12.26	1.48416e-34	3.53399e-33	ENSSSCG00000017950	TP53
303.849	-3.91523	0.319519	-12.2535	1.60885e-34	3.82516e-33	ENSSSCG00000016305	MROH2A
2858.89	-1.77652	0.144987	-12.253	1.61885e-34	3.8432e-33	ENSSSCG00000025942	MCCC1
8872.31	3.31151	0.270279	12.2522	1.63475e-34	3.87516e-33	ENSSSCG00000037645	COTL1
398.203	-2.54333	0.207813	-12.2386	1.93434e-34	4.57851e-33	ENSSSCG00000010068	SLC2A11
459.252	-2.43199	0.198773	-12.2351	2.0196e-34	4.77321e-33	ENSSSCG00000037591	AMMECR1
3554.51	-2.69482	0.220319	-12.2315	2.11055e-34	4.98076e-33	ENSSSCG00000017868	P2RX5
803.396	-3.03757	0.24836	-12.2305	2.13672e-34	5.03506e-33	ENSSSCG00000012730	AFF2
625.238	-3.62621	0.2965	-12.2301	2.14806e-34	5.05429e-33	ENSSSCG00000033759	TBXA2R
1349.29	-3.65668	0.299264	-12.2189	2.46329e-34	5.78745e-33	ENSSSCG00000049811	ENSSSCG00000049811
1248.74	1.74312	0.142674	12.2174	2.50842e-34	5.88479e-33	ENSSSCG00000003098	PPP5C
5422.92	3.02711	0.247873	12.2123	2.67172e-34	6.25868e-33	ENSSSCG00000012118	TLR8
4520.71	-2.34156	0.191785	-12.2093	2.77327e-34	6.487e-33	ENSSSCG00000003644	FHL3
362.349	5.47504	0.448694	12.2022	3.02639e-34	7.0687e-33	ENSSSCG00000005625	ENG
196.766	-3.62192	0.296886	-12.1997	3.11988e-34	7.27637e-33	ENSSSCG00000008903	CRACD
393.951	2.11714	0.173547	12.1992	3.1374e-34	7.30651e-33	ENSSSCG00000008094	CHCHD5
519.584	2.43451	0.19982	12.1835	3.80581e-34	8.85017e-33	ENSSSCG00000024777	HDAC4
262.427	2.98373	0.245078	12.1746	4.24391e-34	9.85454e-33	ENSSSCG00000005922	ENSSSCG00000005922
772.534	-8.55819	0.704155	-12.1538	5.47334e-34	1.26908e-32	ENSSSCG00000005487	COL27A1
801.645	2.4145	0.198884	12.1402	6.463e-34	1.49589e-32	ENSSSCG00000004408	SMPD2
205.176	5.22157	0.430108	12.1402	6.47034e-34	1.49589e-32	ENSSSCG00000015961	CDCA7
926.536	2.2868	0.188424	12.1364	6.7712e-34	1.56317e-32	ENSSSCG00000010525	PI4K2A
1322.18	-2.26831	0.18699	-12.1307	7.26497e-34	1.67473e-32	ENSSSCG00000004617	ATOSA
1099.27	3.36307	0.277428	12.1223	8.04715e-34	1.85236e-32	ENSSSCG00000033880	TSPAN32
375.257	2.5944	0.214189	12.1127	9.04568e-34	2.0792e-32	ENSSSCG00000023349	ZNF768
4791.06	1.35282	0.111739	12.1069	9.70514e-34	2.22756e-32	ENSSSCG00000016750	YKT6
607.696	2.1718	0.179391	12.1065	9.75424e-34	2.2356e-32	ENSSSCG00000051838	CRTAP
793.444	2.56629	0.212097	12.0996	1.06116e-33	2.4286e-32	ENSSSCG00000035224	ENSSSCG00000035224
1570.97	1.6714	0.138219	12.0925	1.15771e-33	2.64576e-32	ENSSSCG00000031509	MTMR12
327.739	-9.12621	0.754756	-12.0916	1.16981e-33	2.66958e-32	ENSSSCG00000010505	DNTT
4217.09	-1.56459	0.12962	-12.0706	1.51011e-33	3.44124e-32	ENSSSCG00000014173	LNPEP
886.21	4.32428	0.358296	12.069	1.53962e-33	3.50345e-32	ENSSSCG00000040095	GPR35
199.785	-7.91494	0.656516	-12.056	1.80381e-33	4.09878e-32	ENSSSCG00000004622	GNB5
3888.47	1.11907	0.0928346	12.0544	1.83834e-33	4.17127e-32	ENSSSCG00000012913	PPP1CA
744.527	4.0902	0.339642	12.0427	2.11913e-33	4.80154e-32	ENSSSCG00000013017	EHD1
182.408	2.54241	0.211134	12.0417	2.145e-33	4.85324e-32	ENSSSCG00000012955	KLC2
154.121	-7.67884	0.637713	-12.0412	2.1573e-33	4.87416e-32	ENSSSCG00000008618	MYCN
224.241	5.60627	0.465911	12.0329	2.38553e-33	5.38216e-32	ENSSSCG00000005650	CERCAM
431.454	2.02405	0.168254	12.0297	2.47953e-33	5.58631e-32	ENSSSCG00000016756	BLVRA
3724.46	2.96992	0.246916	12.028	2.53118e-33	5.69463e-32	ENSSSCG00000015894	DPP4
257.886	2.11454	0.175905	12.0209	2.75873e-33	6.19779e-32	ENSSSCG00000026269	RAB29
4472.08	1.34661	0.112035	12.0196	2.80382e-33	6.29021e-32	ENSSSCG00000014339	CTNNA1
316.887	-2.73827	0.227846	-12.0181	2.85601e-33	6.39826e-32	ENSSSCG00000016943	ADAMTS6
704.764	4.51345	0.3757	12.0135	3.01937e-33	6.75473e-32	ENSSSCG00000002135	PNP
2076.04	-1.80895	0.150594	-12.0122	3.06699e-33	6.85162e-32	ENSSSCG00000014014	TBC1D9B
1038.51	-1.42801	0.118928	-12.0074	3.25031e-33	7.25098e-32	ENSSSCG00000011504	EOGT
213.233	-4.22836	0.35234	-12.0008	3.52015e-33	7.84194e-32	ENSSSCG00000043909	ENSSSCG00000043909
74.8226	-6.0288	0.502492	-11.9978	3.64853e-33	8.11658e-32	ENSSSCG00000012541	ENSSSCG00000012541
1951.96	-7.17553	0.598503	-11.9891	4.05065e-33	8.99855e-32	ENSSSCG00000029482	CHST15
5082.69	-2.55376	0.213117	-11.9829	4.36729e-33	9.68843e-32	ENSSSCG00000010955	GOLM1
1072.38	-2.05477	0.171497	-11.9814	4.44694e-33	9.85141e-32	ENSSSCG00000036050	CD302
358.398	2.94408	0.245811	11.977	4.68878e-33	1.03714e-31	ENSSSCG00000031514	CCDC28B
1367.66	-1.4908	0.124473	-11.9769	4.69472e-33	1.03714e-31	ENSSSCG00000007647	TRAPPC14
4529.84	1.43782	0.120065	11.9753	4.78618e-33	1.05588e-31	ENSSSCG00000004751	CHP1
172.376	-3.88303	0.324544	-11.9646	5.44821e-33	1.20027e-31	ENSSSCG00000000811	PCED1B
701.307	2.32024	0.193942	11.9636	5.51402e-33	1.21308e-31	ENSSSCG00000017215	SLC16A5
2628.73	-3.70523	0.309729	-11.9628	5.56321e-33	1.22222e-31	ENSSSCG00000001727	TNFRSF21
2222.13	-2.20334	0.18422	-11.9604	5.73165e-33	1.25748e-31	ENSSSCG00000034292	ZMYM1
1050.09	-1.80033	0.150564	-11.9573	5.94801e-33	1.30315e-31	ENSSSCG00000037499	NEDD4
8803.47	1.42075	0.118822	11.9569	5.97274e-33	1.30677e-31	ENSSSCG00000001900	CSK
256.703	3.73656	0.312576	11.9541	6.18113e-33	1.35051e-31	ENSSSCG00000006781	CTTNBP2NL
12349.9	1.42007	0.118845	11.9489	6.58189e-33	1.4361e-31	ENSSSCG00000036501	WDR1
1238.22	1.35835	0.11377	11.9394	7.37092e-33	1.60605e-31	ENSSSCG00000038718	ADRM1
183.142	2.00263	0.167857	11.9306	8.19762e-33	1.78374e-31	ENSSSCG00000017218	CDR2L
260.07	-2.71193	0.227503	-11.9205	9.26008e-33	2.01217e-31	ENSSSCG00000024517	AKAP6
2940.63	1.27497	0.10696	11.9201	9.29725e-33	2.01749e-31	ENSSSCG00000003660	PABPC4
8405.89	-2.58745	0.217108	-11.9178	9.55909e-33	2.07148e-31	ENSSSCG00000009658	BNIP3L
1019.94	-1.99068	0.167067	-11.9154	9.83355e-33	2.12806e-31	ENSSSCG00000003396	CLSTN1
1725.53	1.60681	0.134854	11.9152	9.86435e-33	2.13182e-31	ENSSSCG00000010900	DENND1B
850.905	-4.6146	0.387427	-11.9109	1.03877e-32	2.24189e-31	ENSSSCG00000016378	PASK
9821.36	1.32345	0.111129	11.9091	1.0607e-32	2.28612e-31	ENSSSCG00000035090	RAC1
643.51	4.88182	0.410035	11.9059	1.10301e-32	2.37409e-31	ENSSSCG00000021624	ENSSSCG00000021624
530.241	2.10184	0.176643	11.8988	1.20041e-32	2.58022e-31	ENSSSCG00000002998	SNRPA
235.391	4.49929	0.378145	11.8983	1.20742e-32	2.59181e-31	ENSSSCG00000051633	ENSSSCG00000051633
1918.42	2.12112	0.178482	11.8842	1.42943e-32	3.06422e-31	ENSSSCG00000017407	GHDC
584.85	-3.4681	0.291905	-11.8809	1.48731e-32	3.18401e-31	ENSSSCG00000023423	UBALD2
3161.79	-1.48656	0.125227	-11.8709	1.67666e-32	3.58453e-31	ENSSSCG00000020962	DYNLL2
1355.54	1.48393	0.125217	11.8509	2.12918e-32	4.54587e-31	ENSSSCG00000030643	SELENOI
589.579	-4.83049	0.407855	-11.8436	2.32175e-32	4.95037e-31	ENSSSCG00000007033	AP3M2
1141.02	-1.72124	0.145367	-11.8406	2.40652e-32	5.12424e-31	ENSSSCG00000029790	PCYOX1
1637.59	-1.45237	0.122817	-11.8254	2.8841e-32	6.13294e-31	ENSSSCG00000037305	TMEM33
223.967	-5.18346	0.43837	-11.8244	2.92029e-32	6.20162e-31	ENSSSCG00000009079	INTU
1103.38	2.63426	0.223073	11.809	3.50706e-32	7.42788e-31	ENSSSCG00000027701	RP2
883.034	2.66337	0.22555	11.8083	3.53509e-32	7.47727e-31	ENSSSCG00000011686	SLC9A9
465.908	2.0956	0.177543	11.8034	3.7506e-32	7.92258e-31	ENSSSCG00000011914	ZDHHC23
16490.6	1.37507	0.116627	11.7903	4.37858e-32	9.23682e-31	ENSSSCG00000001701	HSP90AB1
335.54	-1.99004	0.169016	-11.7743	5.29843e-32	1.11625e-30	ENSSSCG00000009505	MBNL2
198.592	-8.03361	0.682441	-11.7719	5.45003e-32	1.14667e-30	ENSSSCG00000015144	GRAMD1B
236.286	3.40185	0.289307	11.7586	6.3754e-32	1.33959e-30	ENSSSCG00000020706	ENSSSCG00000020706
1010.58	2.552	0.217035	11.7585	6.38781e-32	1.34043e-30	ENSSSCG00000012859	NADSYN1
807.902	-3.48898	0.29679	-11.7557	6.60027e-32	1.38319e-30	ENSSSCG00000009874	RASAL1
897.115	-1.16031	0.0987293	-11.7524	6.86099e-32	1.43593e-30	ENSSSCG00000008801	SLC30A9
7439.04	-1.88025	0.160036	-11.7489	7.15199e-32	1.49487e-30	ENSSSCG00000003682	ANKRD12
784.796	2.41465	0.205604	11.7442	7.5656e-32	1.57924e-30	ENSSSCG00000015340	ASNS
1009.33	2.19114	0.186584	11.7435	7.63055e-32	1.59071e-30	ENSSSCG00000031786	NCDN
124.951	-4.5382	0.386576	-11.7395	7.99919e-32	1.66538e-30	ENSSSCG00000055181	HECW2
969.335	1.96656	0.167567	11.7359	8.33972e-32	1.73401e-30	ENSSSCG00000026590	HGH1
652.097	1.96649	0.167581	11.7345	8.47941e-32	1.76075e-30	ENSSSCG00000015231	DCPS
5831.67	1.51702	0.129299	11.7327	8.66971e-32	1.79792e-30	ENSSSCG00000007739	GUSB
370.224	4.55766	0.388897	11.7194	1.01331e-31	2.09865e-30	ENSSSCG00000027417	LDLRAD4
365.191	-3.2448	0.277026	-11.713	1.09385e-31	2.26251e-30	ENSSSCG00000010241	TET1
766.267	-2.09641	0.179047	-11.7087	1.1499e-31	2.37536e-30	ENSSSCG00000017673	INTS2
116.624	-5.80876	0.49617	-11.7072	1.171e-31	2.41581e-30	ENSSSCG00000005512	C5
673.926	-4.5492	0.389054	-11.693	1.38438e-31	2.85233e-30	ENSSSCG00000034114	GPR68
7954.55	1.17853	0.10088	11.6825	1.56573e-31	3.2218e-30	ENSSSCG00000011552	TTLL3
425.613	-5.16396	0.44212	-11.68	1.61293e-31	3.31464e-30	ENSSSCG00000000810	AMIGO2
2427.66	-1.72696	0.147909	-11.6758	1.69409e-31	3.47693e-30	ENSSSCG00000006504	KHDC4
216.984	3.98772	0.341551	11.6753	1.70466e-31	3.49411e-30	ENSSSCG00000063463	ENSSSCG00000063463
98.2684	-3.64933	0.312627	-11.6731	1.74879e-31	3.57997e-30	ENSSSCG00000043490	ENSSSCG00000043490
3713.51	-1.4036	0.120538	-11.6445	2.44823e-31	5.00533e-30	ENSSSCG00000015499	RABGAP1L
104.317	-6.6052	0.567367	-11.6419	2.52478e-31	5.15522e-30	ENSSSCG00000060807	HYAL1
499.524	-2.95529	0.253886	-11.6402	2.57315e-31	5.24725e-30	ENSSSCG00000005465	SUSD1
627.206	1.66275	0.142906	11.6353	2.72627e-31	5.55238e-30	ENSSSCG00000012914	RAD9A
2064.94	-7.87372	0.677635	-11.6194	3.28376e-31	6.67921e-30	ENSSSCG00000016657	AOAH
1215.26	-4.18532	0.360275	-11.617	3.37671e-31	6.85952e-30	ENSSSCG00000006376	ENSSSCG00000006376
692.896	2.96736	0.255616	11.6087	3.72287e-31	7.55305e-30	ENSSSCG00000038711	TMEM223
186.402	-2.70473	0.233266	-11.5951	4.36481e-31	8.84416e-30	ENSSSCG00000043574	ENSSSCG00000043574
263.952	2.24192	0.193381	11.5933	4.45825e-31	9.02199e-30	ENSSSCG00000010756	ENSSSCG00000010756
2354.72	-1.35623	0.117038	-11.588	4.74309e-31	9.58622e-30	ENSSSCG00000011474	PXK
389.38	-6.33779	0.547111	-11.5841	4.96109e-31	1.00141e-29	ENSSSCG00000059963	ENSSSCG00000059963
2095.83	1.23148	0.106336	11.5811	5.13937e-31	1.03608e-29	ENSSSCG00000010872	AKT3
246.424	3.84166	0.331736	11.5805	5.17458e-31	1.04186e-29	ENSSSCG00000034756	PLB1
637.824	1.90466	0.164526	11.5767	5.41133e-31	1.08815e-29	ENSSSCG00000027443	MRAS
5379.58	1.40781	0.121626	11.575	5.51828e-31	1.10825e-29	ENSSSCG00000001852	IDH2
259.84	6.87507	0.594265	11.569	5.9149e-31	1.18641e-29	ENSSSCG00000011298	CDCP1
2668.95	-2.25678	0.195264	-11.5576	6.75893e-31	1.354e-29	ENSSSCG00000015485	SUCO
122.294	5.99616	0.518966	11.5541	7.04158e-31	1.40885e-29	ENSSSCG00000013933	PBX4
85.7469	-5.96065	0.516719	-11.5356	8.73109e-31	1.74468e-29	ENSSSCG00000000135	KCTD17
1298.4	4.27179	0.370331	11.5351	8.78262e-31	1.75278e-29	ENSSSCG00000006374	CD244
1004.62	-2.11911	0.183742	-11.5331	8.98783e-31	1.79148e-29	ENSSSCG00000016212	ANKZF1
530.241	-3.11975	0.270523	-11.5323	9.06595e-31	1.80479e-29	ENSSSCG00000005170	DENND4C
1241.34	3.77853	0.327826	11.526	9.75721e-31	1.93998e-29	ENSSSCG00000004132	PHACTR2
272.124	-2.59709	0.225346	-11.5249	9.88554e-31	1.96304e-29	ENSSSCG00000051930	ENSSSCG00000051930
2835.51	-6.37452	0.554019	-11.5059	1.23134e-30	2.4421e-29	ENSSSCG00000034211	SPIB
13252.2	1.04754	0.0910493	11.5052	1.24153e-30	2.45924e-29	ENSSSCG00000005300	VCP
1261.99	1.5284	0.132909	11.4995	1.32606e-30	2.62343e-29	ENSSSCG00000026784	LMNB2
3491.67	-1.35162	0.117551	-11.4982	1.3474e-30	2.66232e-29	ENSSSCG00000011628	DNAJC13
1213.14	3.46222	0.301132	11.4973	1.36045e-30	2.68146e-29	ENSSSCG00000013010	NAALADL1
5529.38	3.97465	0.345699	11.4974	1.35881e-30	2.68146e-29	ENSSSCG00000016916	IL6ST
525.994	1.86282	0.162086	11.4928	1.43385e-30	2.82263e-29	ENSSSCG00000006900	DIPK1A
1577.85	1.95734	0.170568	11.4754	1.75371e-30	3.44802e-29	ENSSSCG00000017544	ATP5MC1
140.806	-6.79306	0.59225	-11.4699	1.86854e-30	3.66925e-29	ENSSSCG00000035371	ENSSSCG00000035371
4465.71	2.05	0.178787	11.4661	1.95173e-30	3.8279e-29	ENSSSCG00000008973	NAAA
16809.1	1.73039	0.151014	11.4585	2.1322e-30	4.1767e-29	ENSSSCG00000017804	ABR
104.039	-3.35682	0.293042	-11.4551	2.21782e-30	4.33907e-29	ENSSSCG00000040139	B3GNT9
2364.47	-9.1833	0.801754	-11.454	2.24494e-30	4.38673e-29	ENSSSCG00000025598	COBLL1
97.9318	4.82414	0.421193	11.4535	2.25827e-30	4.40737e-29	ENSSSCG00000017464	KRT25
3521.3	1.91267	0.167005	11.4528	2.27779e-30	4.44002e-29	ENSSSCG00000013490	PIP5K1C
506.236	5.98481	0.522761	11.4485	2.39344e-30	4.65973e-29	ENSSSCG00000059472	TMEM233
358.99	1.80444	0.157616	11.4483	2.39793e-30	4.66276e-29	ENSSSCG00000025228	TRAF3IP1
928.836	-1.81803	0.158835	-11.446	2.46287e-30	4.78321e-29	ENSSSCG00000035648	MANEA
467.202	1.44694	0.126417	11.4458	2.46901e-30	4.78928e-29	ENSSSCG00000001658	MRPL2
1689.74	3.11964	0.272642	11.4423	2.57114e-30	4.9813e-29	ENSSSCG00000039222	ENSSSCG00000039222
7142.59	-1.77576	0.155226	-11.4399	2.64264e-30	5.11361e-29	ENSSSCG00000033591	CHD9
271.879	-3.14539	0.274976	-11.4388	2.67625e-30	5.17234e-29	ENSSSCG00000016123	PARD3B
772.992	2.89186	0.252898	11.4349	2.79817e-30	5.40142e-29	ENSSSCG00000006703	PRKAB2
455.772	-3.30532	0.289148	-11.4312	2.91913e-30	5.62808e-29	ENSSSCG00000011263	TTC21A
141.187	-2.68604	0.235026	-11.4287	3.00635e-30	5.78923e-29	ENSSSCG00000018456	SNORD49A
2194.96	-1.65003	0.144395	-11.4272	3.05841e-30	5.88236e-29	ENSSSCG00000038410	CPEB2
123.277	5.86623	0.51365	11.4207	3.29592e-30	6.3315e-29	ENSSSCG00000006664	MTMR11
194.311	7.23396	0.633469	11.4196	3.33792e-30	6.40445e-29	ENSSSCG00000059465	ENSSSCG00000059465
2032.57	-1.7547	0.153669	-11.4187	3.37189e-30	6.46184e-29	ENSSSCG00000014195	MAN2A1
6103.58	-1.42796	0.125059	-11.4182	3.39044e-30	6.48958e-29	ENSSSCG00000009589	SYK
2705.83	-2.26271	0.198266	-11.4125	3.62064e-30	6.92185e-29	ENSSSCG00000024377	RPS6KA5
2606.2	-3.47215	0.304309	-11.41	3.72938e-30	7.12119e-29	ENSSSCG00000027660	IFI44L
347.649	-4.65433	0.408057	-11.4061	3.89956e-30	7.43723e-29	ENSSSCG00000013360	TMEM86A
4001.86	-1.45144	0.127263	-11.405	3.94571e-30	7.51623e-29	ENSSSCG00000031808	TM9SF2
2753.06	3.66955	0.322023	11.3953	4.41299e-30	8.39629e-29	ENSSSCG00000006776	MOV10
3545.22	1.60602	0.140987	11.3913	4.6227e-30	8.78479e-29	ENSSSCG00000012654	ENSSSCG00000012654
133.683	2.50981	0.220379	11.3886	4.76613e-30	9.04655e-29	ENSSSCG00000007995	MCRIP2
2446.83	1.90695	0.167446	11.3884	4.7754e-30	9.05333e-29	ENSSSCG00000011930	ATG3
2966.54	1.30164	0.114331	11.3848	4.97588e-30	9.42218e-29	ENSSSCG00000032985	GOT2
3825.64	6.5003	0.571311	11.3779	5.38949e-30	1.01932e-28	ENSSSCG00000036702	ACTN1
1006.92	-2.47589	0.217666	-11.3747	5.58774e-30	1.05497e-28	ENSSSCG00000037420	TMEM170B
2516.17	2.03937	0.179291	11.3747	5.59122e-30	1.05497e-28	ENSSSCG00000016432	PRKAG2
10345.8	1.01981	0.0900749	11.3218	1.02336e-29	1.92634e-28	ENSSSCG00000000753	WNK1
1691.83	-1.35782	0.119973	-11.3177	1.07255e-29	2.01655e-28	ENSSSCG00000002283	FUT8
5957.99	-1.80417	0.159429	-11.3165	1.08785e-29	2.04289e-28	ENSSSCG00000010687	INPP5F
731.797	2.87877	0.254428	11.3147	1.11e-29	2.08203e-28	ENSSSCG00000001750	PAQR8
452.186	2.9908	0.264441	11.3099	1.17236e-29	2.19642e-28	ENSSSCG00000034360	CELSR2
2961.11	-1.48706	0.131576	-11.302	1.28304e-29	2.40094e-28	ENSSSCG00000036083	ENSSSCG00000036083
4020.2	1.94039	0.17175	11.2977	1.34633e-29	2.51641e-28	ENSSSCG00000000292	ZNF385A
562.898	-1.81905	0.161036	-11.2959	1.37468e-29	2.56639e-28	ENSSSCG00000008143	UXS1
4021.68	1.65235	0.146294	11.2948	1.39287e-29	2.59731e-28	ENSSSCG00000016512	ZC3HAV1
2142.72	1.64022	0.145224	11.2944	1.39806e-29	2.60394e-28	ENSSSCG00000040449	ABHD12
7637.25	1.24161	0.110054	11.2818	1.61459e-29	3.0037e-28	ENSSSCG00000003493	CAPZB
1330.88	-2.42458	0.215066	-11.2737	1.7703e-29	3.28954e-28	ENSSSCG00000009531	TEX30
2825.67	-2.0871	0.185165	-11.2716	1.81339e-29	3.36568e-28	ENSSSCG00000016520	CREB3L2
724.26	1.80036	0.159738	11.2707	1.83176e-29	3.39581e-28	ENSSSCG00000001990	NOP9
544.888	1.8527	0.164489	11.2634	1.98957e-29	3.68406e-28	ENSSSCG00000013033	BAD
72.0194	4.49796	0.399439	11.2607	2.05113e-29	3.79363e-28	ENSSSCG00000000398	APOF
6484.99	1.31333	0.116636	11.2601	2.06627e-29	3.8172e-28	ENSSSCG00000009956	GRK3
647.325	-1.41403	0.125587	-11.2594	2.08171e-29	3.84127e-28	ENSSSCG00000027902	ZMPSTE24
111.495	7.8323	0.695682	11.2585	2.10422e-29	3.8783e-28	ENSSSCG00000010603	NEURL1
547.458	-2.38317	0.211748	-11.2547	2.19454e-29	4.04009e-28	ENSSSCG00000009959	ASPHD2
244.75	1.81425	0.161241	11.2518	2.26919e-29	4.17269e-28	ENSSSCG00000005895	C8orf82
273.863	2.77857	0.247091	11.2451	2.44784e-29	4.496e-28	ENSSSCG00000017195	TRIM65
216.184	3.52403	0.31342	11.2438	2.48464e-29	4.55833e-28	ENSSSCG00000017759	ALDOC
1097.35	1.43573	0.127702	11.2428	2.51222e-29	4.60362e-28	ENSSSCG00000056699	ENSSSCG00000056699
754.45	1.3499	0.120082	11.2415	2.54996e-29	4.66739e-28	ENSSSCG00000028346	SAMM50
1423.04	-8.69813	0.773818	-11.2405	2.57786e-29	4.71304e-28	ENSSSCG00000035355	F2R
1326.48	-1.58696	0.141201	-11.239	2.62277e-29	4.78964e-28	ENSSSCG00000016970	ENSSSCG00000016970
4731.9	1.67673	0.14924	11.2351	2.74213e-29	5.00187e-28	ENSSSCG00000006954	EEF1D
112.216	-6.1074	0.543655	-11.234	2.77731e-29	5.06024e-28	ENSSSCG00000051727	ENSSSCG00000051727
138.931	-5.50366	0.49	-11.232	2.84129e-29	5.17088e-28	ENSSSCG00000017700	CCL3L1
428.853	-1.97667	0.175999	-11.2312	2.86679e-29	5.21133e-28	ENSSSCG00000004946	ZWILCH
316.201	1.57318	0.140076	11.2309	2.87469e-29	5.21973e-28	ENSSSCG00000002285	GPHN
722.095	2.28928	0.203843	11.2306	2.88529e-29	5.23301e-28	ENSSSCG00000045084	ENSSSCG00000045084
167.278	2.83663	0.25261	11.2293	2.92868e-29	5.30565e-28	ENSSSCG00000013282	ACCS
770.009	2.92392	0.260729	11.2144	3.46425e-29	6.26875e-28	ENSSSCG00000036926	MVB12B
760.684	5.25445	0.468653	11.2118	3.56888e-29	6.45075e-28	ENSSSCG00000017738	ADAP2
2554.37	1.80012	0.160563	11.2113	3.58814e-29	6.4782e-28	ENSSSCG00000001881	MAN2C1
129.802	3.36268	0.299995	11.2091	3.67933e-29	6.63531e-28	ENSSSCG00000007602	BAIAP2L1
63.7596	-6.20703	0.553817	-11.2077	3.73621e-29	6.73025e-28	ENSSSCG00000006393	KCNJ9
4928.63	1.6996	0.151691	11.2043	3.88211e-29	6.98516e-28	ENSSSCG00000039647	EIF3F
836.075	1.27802	0.114182	11.1928	4.4242e-29	7.95156e-28	ENSSSCG00000003152	RUVBL2
5540.37	1.11864	0.100084	11.177	5.28653e-29	9.4907e-28	ENSSSCG00000016406	ESYT2
2291.67	-2.80164	0.25074	-11.1735	5.49817e-29	9.85952e-28	ENSSSCG00000036556	IFNAR2
1480.47	2.13029	0.190657	11.1734	5.50475e-29	9.8602e-28	ENSSSCG00000017274	PITPNC1
1369.59	-2.29255	0.205217	-11.1714	5.6303e-29	1.00737e-27	ENSSSCG00000025182	ELK4
546.084	-9.32331	0.83497	-11.166	5.97855e-29	1.06848e-27	ENSSSCG00000058981	ENSSSCG00000058981
200.266	-4.0071	0.359083	-11.1593	6.45268e-29	1.15192e-27	ENSSSCG00000005490	WHRN
1218.47	-2.09359	0.1878	-11.148	7.32503e-29	1.30619e-27	ENSSSCG00000014949	MED17
217.307	-2.45178	0.219967	-11.1461	7.48179e-29	1.33265e-27	ENSSSCG00000032999	FXN
1171.2	-1.70678	0.153153	-11.1443	7.63664e-29	1.35871e-27	ENSSSCG00000031489	DUSP22
147.652	-6.01472	0.539773	-11.143	7.74264e-29	1.37603e-27	ENSSSCG00000015563	RGL1
100.15	3.21119	0.28848	11.1314	8.82509e-29	1.56665e-27	ENSSSCG00000015090	MPZL3
340.783	3.00588	0.270415	11.1158	1.05115e-28	1.86395e-27	ENSSSCG00000009968	TTC28
2823.05	-1.15127	0.103588	-11.1139	1.07329e-28	1.90109e-27	ENSSSCG00000026018	MFSD1
5293.97	1.53803	0.138438	11.1099	1.12251e-28	1.98606e-27	ENSSSCG00000024813	MAP3K3
1587.31	-3.2609	0.293733	-11.1016	1.23278e-28	2.17874e-27	ENSSSCG00000039626	DERL3
1416.8	-4.10997	0.370273	-11.0999	1.25651e-28	2.21822e-27	ENSSSCG00000038089	COL18A1
632.167	1.72392	0.155337	11.0979	1.28359e-28	2.26351e-27	ENSSSCG00000016232	MRPL44
410.061	2.18181	0.196634	11.0958	1.31504e-28	2.31639e-27	ENSSSCG00000012276	SYN1
201.82	2.30872	0.20815	11.0916	1.37741e-28	2.42357e-27	ENSSSCG00000010133	ARVCF
9682.31	2.11858	0.191241	11.078	1.60356e-28	2.81837e-27	ENSSSCG00000014817	ARAP1
896.109	3.39568	0.306708	11.0714	1.72777e-28	3.03332e-27	ENSSSCG00000010290	MCU
403.081	-4.64062	0.419178	-11.0708	1.73933e-28	3.05025e-27	ENSSSCG00000055499	ENSSSCG00000055499
5172.49	1.51143	0.136583	11.066	1.83471e-28	3.21398e-27	ENSSSCG00000029811	PLCL2
1250.35	2.06414	0.186598	11.062	1.91849e-28	3.35704e-27	ENSSSCG00000032141	ENSSSCG00000032141
354.016	-5.1381	0.464628	-11.0585	1.99366e-28	3.48474e-27	ENSSSCG00000021440	GPSM2
4235.29	-1.66332	0.150445	-11.056	2.05035e-28	3.57989e-27	ENSSSCG00000004382	SEC63
1558.03	-11.4479	1.03636	-11.0463	2.28538e-28	3.98589e-27	ENSSSCG00000037697	MGP
156.283	3.33147	0.301626	11.045	2.31662e-28	4.03595e-27	ENSSSCG00000004679	SORD
512.611	1.2981	0.117606	11.0377	2.51374e-28	4.36978e-27	ENSSSCG00000024661	ZNF524
529.649	3.10901	0.281867	11.0301	2.73652e-28	4.75186e-27	ENSSSCG00000013658	S1PR2
448.482	1.94727	0.176579	11.0278	2.80762e-28	4.87001e-27	ENSSSCG00000007818	KDM8
1592.87	-1.64388	0.149164	-11.0206	3.03951e-28	5.2665e-27	ENSSSCG00000014094	AGGF1
796.721	-1.69674	0.154077	-11.0122	3.33634e-28	5.77451e-27	ENSSSCG00000009236	HELQ
408.125	1.67827	0.152485	11.0061	3.56994e-28	6.17211e-27	ENSSSCG00000062981	AIP
4630.34	6.3274	0.575006	11.0041	3.65278e-28	6.30849e-27	ENSSSCG00000022784	PLEKHO1
3829.19	-1.09502	0.0996204	-10.992	4.17707e-28	7.20612e-27	ENSSSCG00000009886	TRAFD1
791.696	-1.42731	0.129931	-10.9852	4.50423e-28	7.76212e-27	ENSSSCG00000008762	STIM2
2322.47	-1.37572	0.12526	-10.9829	4.61859e-28	7.95058e-27	ENSSSCG00000035430	YPEL3
1016.08	-1.5567	0.141774	-10.9802	4.75932e-28	8.18398e-27	ENSSSCG00000009326	KATNAL1
453.971	1.53737	0.140019	10.9797	4.78485e-28	8.21898e-27	ENSSSCG00000001577	TBC1D22B
356.538	-2.10578	0.191832	-10.9772	4.91979e-28	8.44166e-27	ENSSSCG00000002355	ENTPD5
800.921	1.85381	0.168948	10.9726	5.1736e-28	8.86759e-27	ENSSSCG00000034318	MRPS25
2716.69	1.40842	0.128395	10.9694	5.36539e-28	9.18479e-27	ENSSSCG00000003612	EIF3I
2362.84	-11.2639	1.02686	-10.9693	5.37021e-28	9.18479e-27	ENSSSCG00000022467	VPREB1
175.889	4.07571	0.371637	10.9669	5.51299e-28	9.41886e-27	ENSSSCG00000025821	C2CD2
295.613	9.75241	0.889486	10.9641	5.68641e-28	9.70473e-27	ENSSSCG00000009645	ADAMDEC1
277.16	-1.85475	0.169214	-10.9609	5.88831e-28	1.00385e-26	ENSSSCG00000025810	KCNAB1
23889.7	5.20259	0.474656	10.9608	5.90018e-28	1.0048e-26	ENSSSCG00000034506	MS4A2
626.517	-4.45418	0.40638	-10.9606	5.90959e-28	1.00533e-26	ENSSSCG00000011056	FRMD4A
2923.02	-1.09268	0.0997361	-10.9557	6.2402e-28	1.06043e-26	ENSSSCG00000012435	MAGT1
470.609	-13.3701	1.22099	-10.9503	6.62514e-28	1.12465e-26	ENSSSCG00000006040	DPYS
678.644	-1.69039	0.154434	-10.9457	6.96662e-28	1.18135e-26	ENSSSCG00000006529	SLC50A1
511.015	-5.64998	0.516252	-10.9442	7.08258e-28	1.19974e-26	ENSSSCG00000031856	DACT1
161.405	-2.9844	0.272779	-10.9407	7.35986e-28	1.24538e-26	ENSSSCG00000003979	ZNF684
1390.77	3.49697	0.319802	10.9348	7.85827e-28	1.32831e-26	ENSSSCG00000016574	KCP
60.3541	-3.98002	0.364067	-10.9321	8.0944e-28	1.36677e-26	ENSSSCG00000057234	ENSSSCG00000057234
541.36	-5.71161	0.522624	-10.9287	8.40412e-28	1.41756e-26	ENSSSCG00000025020	PCSK9
2761.14	1.42455	0.130362	10.9276	8.50379e-28	1.43285e-26	ENSSSCG00000037424	CDK19
415.55	1.68809	0.154523	10.9245	8.80436e-28	1.48193e-26	ENSSSCG00000011359	ATRIP
377.909	4.5625	0.417678	10.9235	8.90148e-28	1.49669e-26	ENSSSCG00000006893	BCAR3
581.841	1.99051	0.182256	10.9215	9.09772e-28	1.52807e-26	ENSSSCG00000027229	B3GNTL1
5905.11	2.30649	0.211349	10.9132	9.96684e-28	1.67228e-26	ENSSSCG00000028711	CASP1
1560.46	-4.13242	0.378764	-10.9103	1.02952e-27	1.72556e-26	ENSSSCG00000000807	SLC38A1
316.728	3.95621	0.362891	10.9019	1.12852e-27	1.88951e-26	ENSSSCG00000025717	HIC1
1094.65	-2.16285	0.19844	-10.8993	1.16195e-27	1.94343e-26	ENSSSCG00000013768	ENSSSCG00000013768
1215.63	-2.13762	0.196188	-10.8958	1.2067e-27	2.01614e-26	ENSSSCG00000024166	SLC2A6
1271.73	-1.8618	0.171165	-10.8772	1.48016e-27	2.47046e-26	ENSSSCG00000039654	NIF3L1
379.301	2.7651	0.254317	10.8727	1.55606e-27	2.59441e-26	ENSSSCG00000009134	EGF
455.391	1.64195	0.151071	10.8687	1.62453e-27	2.70573e-26	ENSSSCG00000032768	EBP
879.384	-1.81036	0.166636	-10.8641	1.70813e-27	2.84201e-26	ENSSSCG00000010034	DEPDC5
1272.31	1.3962	0.128532	10.8627	1.73625e-27	2.88576e-26	ENSSSCG00000000955	TBC1D22A
3165.58	-1.82679	0.168279	-10.8558	1.8722e-27	3.10848e-26	ENSSSCG00000007237	PDRG1
4017.89	-1.25638	0.11581	-10.8486	2.02481e-27	3.35835e-26	ENSSSCG00000037314	TMCO1
1234.24	1.1749	0.108321	10.8465	2.0718e-27	3.43271e-26	ENSSSCG00000028973	PHACTR4
3309.87	1.09906	0.101365	10.8426	2.16235e-27	3.57901e-26	ENSSSCG00000004550	OAZ2
2571.15	-1.74815	0.161244	-10.8416	2.18612e-27	3.61084e-26	ENSSSCG00000008208	EIF2AK3
5967.16	1.14105	0.105253	10.841	2.20045e-27	3.63074e-26	ENSSSCG00000016553	COPG2
2082.94	1.05723	0.0975421	10.8387	2.25652e-27	3.7194e-26	ENSSSCG00000036817	PPP4C
439.823	-13.1233	1.21245	-10.8238	2.6561e-27	4.37349e-26	ENSSSCG00000008122	ADRA2B
850.115	-3.45992	0.319841	-10.8176	2.84026e-27	4.67189e-26	ENSSSCG00000017237	CD300LB
1431.67	2.67751	0.247663	10.8111	3.05094e-27	5.01325e-26	ENSSSCG00000000258	RARG
523.554	3.29185	0.304555	10.8087	3.12944e-27	5.13694e-26	ENSSSCG00000030005	LGALSL
148.85	3.38896	0.313575	10.8075	3.17181e-27	5.20111e-26	ENSSSCG00000052003	FSCN2
974.532	2.47428	0.229092	10.8004	3.4275e-27	5.6146e-26	ENSSSCG00000023857	ARHGEF40
216.092	2.29075	0.212236	10.7934	3.6987e-27	6.05263e-26	ENSSSCG00000004771	CHST14
303.849	13.0159	1.20612	10.7916	3.77202e-27	6.16627e-26	ENSSSCG00000016331	RAMP1
181.292	-7.88136	0.730555	-10.7882	3.91422e-27	6.39216e-26	ENSSSCG00000055214	ENSSSCG00000055214
13974	1.70462	0.158067	10.7842	4.08815e-27	6.66935e-26	ENSSSCG00000013889	ENSSSCG00000013889
1445.52	1.57964	0.14652	10.781	4.23244e-27	6.89766e-26	ENSSSCG00000015539	STX6
1776.4	2.74616	0.254796	10.7779	4.37912e-27	7.1294e-26	ENSSSCG00000053885	ENSSSCG00000053885
510.067	-2.38339	0.221151	-10.7772	4.41152e-27	7.17481e-26	ENSSSCG00000059111	ENSSSCG00000059111
3573.22	1.16226	0.107951	10.7666	4.94991e-27	8.04221e-26	ENSSSCG00000036321	TRADD
200.031	-8.98153	0.834618	-10.7612	5.24557e-27	8.51388e-26	ENSSSCG00000043700	ENSSSCG00000043700
3384.66	1.70175	0.158145	10.7607	5.27457e-27	8.55223e-26	ENSSSCG00000026169	MFSD12
4258.48	-1.36122	0.126588	-10.7532	5.72571e-27	9.27425e-26	ENSSSCG00000011229	STT3B
311.691	8.54293	0.794748	10.7492	5.97595e-27	9.66973e-26	ENSSSCG00000020780	PRSS57
3311.48	1.50009	0.139746	10.7344	7.01789e-27	1.13442e-25	ENSSSCG00000013020	MAP4K2
1535.94	-1.49618	0.139409	-10.7322	7.18273e-27	1.15988e-25	ENSSSCG00000008414	ERLEC1
492.529	3.05411	0.284929	10.7188	8.30427e-27	1.33827e-25	ENSSSCG00000000623	BCL2L14
764.883	1.89665	0.176977	10.7169	8.47954e-27	1.36514e-25	ENSSSCG00000055672	ENSSSCG00000055672
379.287	2.88246	0.269068	10.7128	8.86807e-27	1.42624e-25	ENSSSCG00000007058	PLCB4
2887.58	1.92829	0.180043	10.7101	9.12397e-27	1.46592e-25	ENSSSCG00000012920	CORO1B
131.424	4.44888	0.415437	10.7089	9.24491e-27	1.48385e-25	ENSSSCG00000015407	GNAI1
3087.06	-1.58566	0.148129	-10.7046	9.68059e-27	1.55221e-25	ENSSSCG00000011516	EIF4E3
1849.98	1.252	0.116972	10.7034	9.81352e-27	1.57194e-25	ENSSSCG00000030328	NDUFB10
242.501	-2.13845	0.19983	-10.7013	1.00346e-26	1.60573e-25	ENSSSCG00000046103	ENSSSCG00000046103
1151.52	-1.59312	0.148965	-10.6946	1.07913e-26	1.72508e-25	ENSSSCG00000015428	PUS7
647.383	-1.79637	0.167977	-10.6941	1.08434e-26	1.73168e-25	ENSSSCG00000015709	SLC35F5
102.649	4.25148	0.397754	10.6887	1.1496e-26	1.83406e-25	ENSSSCG00000040457	EPN2
2400.88	-3.13034	0.292923	-10.6866	1.17621e-26	1.87464e-25	ENSSSCG00000000175	ADCY6
1800.4	1.64303	0.1538	10.6829	1.22402e-26	1.94887e-25	ENSSSCG00000007618	ZNF789
399.269	-2.43314	0.227802	-10.6809	1.25043e-26	1.98894e-25	ENSSSCG00000012155	SCML2
1885.9	-1.39335	0.130494	-10.6775	1.29722e-26	2.0613e-25	ENSSSCG00000006730	MAN1A2
1997.08	-1.65943	0.155425	-10.6767	1.30879e-26	2.07761e-25	ENSSSCG00000035442	SLC36A1
2955.31	1.11189	0.104174	10.6734	1.35556e-26	2.14756e-25	ENSSSCG00000024564	IMMT
25036.1	1.79353	0.168076	10.6709	1.39278e-26	2.20434e-25	ENSSSCG00000008245	TMSB10
887.78	4.54101	0.425814	10.6643	1.49495e-26	2.36369e-25	ENSSSCG00000002329	MAP3K9
7476.97	1.55148	0.145664	10.6511	1.72297e-26	2.72151e-25	ENSSSCG00000013661	EIF3G
546.986	-1.52679	0.143354	-10.6505	1.73429e-26	2.73667e-25	ENSSSCG00000007494	CSTF1
1158.85	-5.10885	0.479842	-10.647	1.80167e-26	2.84017e-25	ENSSSCG00000055477	SLA2
230.381	-2.92674	0.274901	-10.6465	1.80998e-26	2.85046e-25	ENSSSCG00000041300	ENSSSCG00000041300
1067.42	-2.15821	0.202757	-10.6443	1.85371e-26	2.91642e-25	ENSSSCG00000016682	PLEKHA8
5483.47	1.69816	0.159641	10.6374	1.99607e-26	3.1373e-25	ENSSSCG00000004870	CNDP2
221.61	-3.09496	0.290992	-10.6359	2.02861e-26	3.18529e-25	ENSSSCG00000052704	ENSSSCG00000052704
85.3196	-2.84548	0.267604	-10.6331	2.08944e-26	3.27758e-25	ENSSSCG00000012525	BEX1
172.204	-9.42181	0.886106	-10.6328	2.0965e-26	3.28541e-25	ENSSSCG00000054359	ENSSSCG00000054359
2683.72	-1.66229	0.15644	-10.6257	2.26231e-26	3.54177e-25	ENSSSCG00000028947	PELI1
16495.3	1.29015	0.121429	10.6248	2.28515e-26	3.574e-25	ENSSSCG00000017333	FMNL1
18123.2	1.68557	0.158647	10.6247	2.28844e-26	3.57563e-25	ENSSSCG00000029830	ENSSSCG00000029830
1374.74	1.23124	0.115911	10.6223	2.34711e-26	3.6637e-25	ENSSSCG00000005590	PSMB7
885.282	1.17203	0.110358	10.6203	2.398e-26	3.73947e-25	ENSSSCG00000001062	DTNBP1
176.571	-5.39324	0.507861	-10.6195	2.41794e-26	3.76688e-25	ENSSSCG00000023329	APC2
1149.55	1.12111	0.105582	10.6184	2.44739e-26	3.80902e-25	ENSSSCG00000012657	AIFM1
2040.37	2.63358	0.248231	10.6094	2.69504e-26	4.19036e-25	ENSSSCG00000013632	C19orf38
4486.85	-5.67628	0.53503	-10.6093	2.69836e-26	4.19142e-25	ENSSSCG00000004441	DSE
1111.92	-10.2895	0.970132	-10.6063	2.78542e-26	4.32243e-25	ENSSSCG00000038844	SMIM5
3705.59	1.41181	0.13328	10.5928	3.21656e-26	4.98661e-25	ENSSSCG00000036488	KLF3
245.633	2.07557	0.195943	10.5927	3.22231e-26	4.99065e-25	ENSSSCG00000005655	DYNC2I2
6256.12	-1.77638	0.16776	-10.5888	3.35855e-26	5.19661e-25	ENSSSCG00000014670	ENSSSCG00000014670
44.8606	6.26852	0.592084	10.5872	3.41606e-26	5.28044e-25	ENSSSCG00000010266	NPFFR1
810.562	1.8672	0.176408	10.5846	3.51402e-26	5.42661e-25	ENSSSCG00000033546	UBXN11
1273.27	-1.6987	0.160516	-10.5827	3.5847e-26	5.53038e-25	ENSSSCG00000005173	HAUS6
1556.58	-1.31567	0.124337	-10.5815	3.63084e-26	5.59614e-25	ENSSSCG00000008821	SLAIN2
161.823	4.12875	0.390245	10.5799	3.69371e-26	5.68753e-25	ENSSSCG00000021181	DHCR7
1535.87	-1.11578	0.105468	-10.5793	3.71622e-26	5.71666e-25	ENSSSCG00000037077	SHMT2
5606.11	-1.25164	0.118319	-10.5785	3.74966e-26	5.76252e-25	ENSSSCG00000011772	ATP11B
164.307	7.1499	0.676065	10.5758	3.86034e-26	5.9269e-25	ENSSSCG00000000080	GRAP2
344.676	-3.36359	0.318063	-10.5752	3.88173e-26	5.95398e-25	ENSSSCG00000021862	PTGER2
633.562	1.056	0.0998623	10.5746	3.90847e-26	5.98922e-25	ENSSSCG00000034814	MRTO4
253.381	2.7303	0.258328	10.5691	4.14322e-26	6.34284e-25	ENSSSCG00000036775	SLC48A1
1054.5	-1.96266	0.185735	-10.567	4.24007e-26	6.48487e-25	ENSSSCG00000011081	BMI1
15162.8	1.08614	0.102823	10.5632	4.41398e-26	6.74436e-25	ENSSSCG00000017008	DOCK2
4475.37	1.11563	0.105671	10.5575	4.68882e-26	7.15742e-25	ENSSSCG00000008377	CCT4
456.988	-3.62237	0.343388	-10.5489	5.1381e-26	7.83573e-25	ENSSSCG00000022288	STK38L
1248.18	1.61196	0.152822	10.5479	5.19322e-26	7.9122e-25	ENSSSCG00000034347	TRIM56
5961.06	-1.62332	0.153929	-10.5459	5.30698e-26	8.07778e-25	ENSSSCG00000000600	EPS8
7801.02	1.32422	0.125635	10.5402	5.63874e-26	8.57454e-25	ENSSSCG00000032031	QARS1
245.446	12.6982	1.20503	10.5377	5.78982e-26	8.79588e-25	ENSSSCG00000054443	ENSSSCG00000054443
1922.99	2.31326	0.219536	10.537	5.83075e-26	8.8496e-25	ENSSSCG00000040566	N4BP2L1
1074.82	-1.49956	0.142381	-10.532	6.14837e-26	9.32278e-25	ENSSSCG00000030697	CAPN7
100.694	-4.72152	0.448549	-10.5262	6.54097e-26	9.90863e-25	ENSSSCG00000016453	TCAF1
5955.59	2.37001	0.225157	10.526	6.55415e-26	9.91916e-25	ENSSSCG00000032003	ENSSSCG00000032003
5926.76	3.97217	0.377401	10.5251	6.62165e-26	1.00118e-24	ENSSSCG00000002451	RIN3
4766.58	1.34936	0.128306	10.5168	7.23088e-26	1.09225e-24	ENSSSCG00000017591	NME2
103.822	6.06716	0.576914	10.5166	7.24522e-26	1.09338e-24	ENSSSCG00000007986	NME4
2708.48	-1.03846	0.0987835	-10.5125	7.5636e-26	1.14035e-24	ENSSSCG00000014835	C2CD3
4757.43	-1.44179	0.137188	-10.5096	7.8063e-26	1.17582e-24	ENSSSCG00000010508	TM9SF3
1282.8	-2.16671	0.206181	-10.5088	7.86967e-26	1.18425e-24	ENSSSCG00000016340	ASB1
2227.46	-1.21303	0.115555	-10.4974	8.87499e-26	1.33427e-24	ENSSSCG00000012166	SMS
2447.22	1.23294	0.117469	10.4959	9.02087e-26	1.35492e-24	ENSSSCG00000013991	C1orf35
5068.3	-1.17886	0.112319	-10.4957	9.04377e-26	1.35708e-24	ENSSSCG00000022845	PJA2
1247.91	1.12745	0.107444	10.4934	9.26718e-26	1.38929e-24	ENSSSCG00000037979	AARSD1
1096.91	-7.31128	0.696788	-10.4928	9.31866e-26	1.39569e-24	ENSSSCG00000021734	GPR174
833.993	-1.96	0.186804	-10.4923	9.37458e-26	1.40275e-24	ENSSSCG00000027652	KLHL15
141.888	-8.80442	0.83915	-10.4921	9.39397e-26	1.40433e-24	ENSSSCG00000035446	CAVIN1
482.668	5.53662	0.528145	10.4831	1.03252e-25	1.54209e-24	ENSSSCG00000029231	ENSSSCG00000029231
4942.66	8.55565	0.816298	10.481	1.0558e-25	1.57538e-24	ENSSSCG00000032803	CYP2S1
3390.86	2.1739	0.207474	10.4779	1.09124e-25	1.62673e-24	ENSSSCG00000002648	CBFA2T3
2275.43	1.58577	0.151392	10.4746	1.13027e-25	1.68335e-24	ENSSSCG00000010053	SPECC1L
273.404	5.93373	0.566601	10.4725	1.15548e-25	1.71607e-24	ENSSSCG00000004114	ADGB
1296.23	-1.60497	0.153255	-10.4725	1.1549e-25	1.71607e-24	ENSSSCG00000004908	LMAN1
287.57	3.82933	0.365652	10.4726	1.15422e-25	1.71607e-24	ENSSSCG00000011713	P2RY12
140.967	-2.52572	0.241222	-10.4705	1.18003e-25	1.75089e-24	ENSSSCG00000054460	ENSSSCG00000054460
727.601	3.45121	0.329895	10.4615	1.29732e-25	1.92312e-24	ENSSSCG00000007568	IQCE
3032.2	1.00079	0.0957531	10.4518	1.43807e-25	2.12979e-24	ENSSSCG00000007286	ACSS2
374.48	4.73176	0.452744	10.4513	1.44535e-25	2.13857e-24	ENSSSCG00000006743	SLC22A15
917.982	1.75205	0.167664	10.4498	1.46898e-25	2.17152e-24	ENSSSCG00000005585	DENND1A
416.643	-1.64992	0.157966	-10.4448	1.54825e-25	2.28658e-24	ENSSSCG00000015056	REXO2
994.161	-2.12152	0.20316	-10.4426	1.58409e-25	2.33735e-24	ENSSSCG00000012202	ENSSSCG00000012202
278.462	-3.66637	0.351103	-10.4424	1.58692e-25	2.33934e-24	ENSSSCG00000063054	ENSSSCG00000063054
1498.18	-1.30762	0.125333	-10.4331	1.75091e-25	2.57869e-24	ENSSSCG00000004311	RNGTT
11088.4	-1.43692	0.137743	-10.4319	1.77303e-25	2.60886e-24	ENSSSCG00000003468	PLEKHM2
209.023	6.87969	0.65952	10.4314	1.78325e-25	2.62148e-24	ENSSSCG00000017896	SCIMP
1203.4	4.44876	0.426601	10.4284	1.84011e-25	2.70257e-24	ENSSSCG00000030681	MYBPH
8702.59	-13.6727	1.31153	-10.425	1.90636e-25	2.79729e-24	ENSSSCG00000000687	CD4
8812.61	2.96164	0.284414	10.4131	2.16033e-25	3.16703e-24	ENSSSCG00000029944	FASN
3014.93	-1.85921	0.178659	-10.4065	2.31645e-25	3.39276e-24	ENSSSCG00000014121	ZFYVE16
72.5061	-4.06811	0.391124	-10.4011	2.45163e-25	3.58746e-24	ENSSSCG00000052976	ENSSSCG00000052976
669.12	2.49482	0.240073	10.3919	2.69866e-25	3.9453e-24	ENSSSCG00000007987	DECR2
933.188	-1.50528	0.144878	-10.39	2.75343e-25	4.02168e-24	ENSSSCG00000034373	TNRC6C
9222.94	1.51263	0.145601	10.3889	2.78688e-25	4.0668e-24	ENSSSCG00000002919	TYROBP
1295.28	1.40568	0.135436	10.3789	3.09249e-25	4.50864e-24	ENSSSCG00000055397	NAPRT
4701.51	-1.20555	0.116158	-10.3785	3.10456e-25	4.52209e-24	ENSSSCG00000021814	ZMYM2
320.075	1.81842	0.175227	10.3775	3.13977e-25	4.56919e-24	ENSSSCG00000035123	COMMD5
2944.57	1.77004	0.170608	10.3749	3.22604e-25	4.69044e-24	ENSSSCG00000014080	HMGCR
754.665	2.77019	0.267174	10.3685	3.449e-25	5.01003e-24	ENSSSCG00000036457	TNFSF8
243.336	4.74143	0.457417	10.3657	3.55264e-25	5.15586e-24	ENSSSCG00000016887	ITGA2
486.783	-1.94668	0.187862	-10.3623	3.67951e-25	5.33512e-24	ENSSSCG00000001433	PPT2
2442.07	2.17209	0.209861	10.3501	4.17905e-25	6.05391e-24	ENSSSCG00000003569	SLC9A1
1058.32	1.56343	0.151173	10.342	4.54881e-25	6.58356e-24	ENSSSCG00000000022	RTL6
12535.6	2.05941	0.199152	10.3409	4.60139e-25	6.65361e-24	ENSSSCG00000014852	ARRB1
1825.04	-1.48216	0.143441	-10.3329	5.00296e-25	7.22771e-24	ENSSSCG00000024916	DHX36
1243.05	1.21893	0.118066	10.3242	5.47824e-25	7.90715e-24	ENSSSCG00000013065	ASRGL1
1022.92	-1.27055	0.123132	-10.3186	5.80571e-25	8.37222e-24	ENSSSCG00000040595	BRAP
217.49	4.9157	0.476837	10.309	6.41778e-25	9.24648e-24	ENSSSCG00000007682	SH2B2
138.882	-8.70973	0.844916	-10.3084	6.45723e-25	9.29491e-24	ENSSSCG00000005352	FRMPD1
2285.51	1.26422	0.122688	10.3044	6.73273e-25	9.68271e-24	ENSSSCG00000006625	RFX5
370.839	1.68482	0.163538	10.3023	6.88092e-25	9.8869e-24	ENSSSCG00000040479	NDE1
6556.21	1.26278	0.122601	10.2999	7.05395e-25	1.01264e-23	ENSSSCG00000002963	ENSSSCG00000002963
2294.95	2.05958	0.200069	10.2943	7.47412e-25	1.07102e-23	ENSSSCG00000017139	RPTOR
395.901	-2.10892	0.205076	-10.2836	8.35445e-25	1.19609e-23	ENSSSCG00000004314	PM20D2
2958.16	-1.8694	0.1818	-10.2827	8.43233e-25	1.20616e-23	ENSSSCG00000014850	SPCS2
493.433	3.20318	0.311852	10.2715	9.47592e-25	1.35421e-23	ENSSSCG00000032408	CASP7
6404.69	1.30657	0.127265	10.2665	9.97602e-25	1.4244e-23	ENSSSCG00000009746	RAN
2974.45	1.18959	0.115928	10.2615	1.05103e-24	1.49934e-23	ENSSSCG00000000743	FKBP4
481.043	2.29998	0.224362	10.2512	1.16886e-24	1.66594e-23	ENSSSCG00000002520	ENSSSCG00000002520
129.041	-2.44342	0.238391	-10.2496	1.18822e-24	1.69201e-23	ENSSSCG00000034816	METTL4
126.81	2.93519	0.286502	10.2449	1.24738e-24	1.77468e-23	ENSSSCG00000010564	POLL
1864.32	-2.21667	0.216402	-10.2433	1.26818e-24	1.80265e-23	ENSSSCG00000031706	ENSSSCG00000031706
3022.36	-1.04066	0.101658	-10.2369	1.35557e-24	1.92515e-23	ENSSSCG00000001563	STK38
892.682	-2.25321	0.220202	-10.2325	1.41874e-24	2.01307e-23	ENSSSCG00000031219	NAPB
2069.55	-1.42287	0.139098	-10.2293	1.46621e-24	2.07856e-23	ENSSSCG00000006054	ATP6V1C1
505.788	-12.4854	1.22077	-10.2275	1.49373e-24	2.1157e-23	ENSSSCG00000011455	CACNA1D
1680.38	6.05747	0.592296	10.2271	1.49967e-24	2.12223e-23	ENSSSCG00000036669	ENSSSCG00000036669
207.738	-2.37816	0.232554	-10.2263	1.51255e-24	2.13855e-23	ENSSSCG00000015786	PRIMPOL
255.963	2.12279	0.207706	10.2201	1.61119e-24	2.27598e-23	ENSSSCG00000010007	MTFP1
7042.49	1.02958	0.100814	10.2126	1.74076e-24	2.45684e-23	ENSSSCG00000012957	SF3B2
263.742	-1.91836	0.187907	-10.2091	1.8057e-24	2.54623e-23	ENSSSCG00000028010	ABHD3
3211.9	1.36466	0.133722	10.2052	1.87975e-24	2.64829e-23	ENSSSCG00000003570	WDTC1
639.025	1.34322	0.131673	10.2012	1.95856e-24	2.75688e-23	ENSSSCG00000007672	POP7
484.954	1.86576	0.182899	10.201	1.96202e-24	2.75932e-23	ENSSSCG00000037371	TMPPE
1359.33	-1.50179	0.147252	-10.1988	2.00829e-24	2.82189e-23	ENSSSCG00000028182	CDK17
180.741	-5.02199	0.49252	-10.1965	2.0549e-24	2.88484e-23	ENSSSCG00000060262	ENSSSCG00000060262
131.757	2.92328	0.286781	10.1934	2.12173e-24	2.97604e-23	ENSSSCG00000033949	GNG7
143.757	-3.76832	0.369816	-10.1897	2.20408e-24	3.08882e-23	ENSSSCG00000016794	MYO10
2862.14	1.68571	0.165466	10.1876	2.25236e-24	3.1537e-23	ENSSSCG00000003106	AP2S1
521.23	-8.39537	0.824228	-10.1857	2.29607e-24	3.21208e-23	ENSSSCG00000038489	BHLHA15
749.142	-1.44827	0.142213	-10.1838	2.34217e-24	3.27369e-23	ENSSSCG00000034313	SELENOW
2053.81	-1.69724	0.166674	-10.183	2.36203e-24	3.29854e-23	ENSSSCG00000030089	RBM18
391.811	-1.66019	0.163144	-10.1762	2.53289e-24	3.53405e-23	ENSSSCG00000009820	GPN3
2538.8	-11.7993	1.16292	-10.1463	3.442e-24	4.78989e-23	ENSSSCG00000010077	ENSSSCG00000010077
11999.4	1.6985	0.167461	10.1427	3.57217e-24	4.96669e-23	ENSSSCG00000004002	RPS5
490.778	-2.21446	0.218741	-10.1237	4.33752e-24	6.02556e-23	ENSSSCG00000031576	TMEM42
438.34	-1.80245	0.178108	-10.12	4.50497e-24	6.2527e-23	ENSSSCG00000003998	ENSSSCG00000003998
826.149	1.69924	0.167969	10.1164	4.67486e-24	6.48285e-23	ENSSSCG00000013436	UQCR11
689.563	2.83678	0.280483	10.1139	4.7925e-24	6.6402e-23	ENSSSCG00000017900	KIF1C
366.005	-5.46003	0.539968	-10.1118	4.89916e-24	6.78207e-23	ENSSSCG00000008601	SDC1
9245.19	1.27318	0.125917	10.1113	4.92358e-24	6.80996e-23	ENSSSCG00000001379	TUBB
1418.81	-1.50904	0.149366	-10.103	5.35977e-24	7.40682e-23	ENSSSCG00000001955	SRP54
19206.2	1.60056	0.158455	10.101	5.46796e-24	7.54978e-23	ENSSSCG00000032556	ALDOA
120.839	2.38213	0.235841	10.1006	5.49286e-24	7.57757e-23	ENSSSCG00000029300	ALKBH4
213	4.84558	0.479995	10.0951	5.80974e-24	8.00778e-23	ENSSSCG00000011819	MB21D2
2093.7	-1.5098	0.149679	-10.0869	6.31149e-24	8.69182e-23	ENSSSCG00000004249	CEP85L
1202.41	-12.9075	1.27994	-10.0845	6.47061e-24	8.90324e-23	ENSSSCG00000009300	WASF3
264.168	-2.75069	0.272924	-10.0786	6.87045e-24	9.43708e-23	ENSSSCG00000024622	ZNF667
827.005	3.003	0.297956	10.0787	6.86465e-24	9.43708e-23	ENSSSCG00000020813	FAM20C
3031.06	-1.21562	0.120674	-10.0736	7.22834e-24	9.92011e-23	ENSSSCG00000014023	RUFY1
97.314	3.51492	0.348974	10.0722	7.33391e-24	1.00563e-22	ENSSSCG00000014880	AQP11
1133.44	1.70892	0.16972	10.0691	7.56643e-24	1.03662e-22	ENSSSCG00000015963	OLA1
361.544	8.02394	0.796998	10.0677	7.67469e-24	1.05055e-22	ENSSSCG00000021511	GCSAM
1380.63	-2.28219	0.226749	-10.0648	7.90229e-24	1.08077e-22	ENSSSCG00000003379	KLHL21
1631.05	-1.60926	0.159988	-10.0586	8.41567e-24	1.14901e-22	ENSSSCG00000034749	ENSSSCG00000034749
136.747	3.17284	0.315618	10.0528	8.93223e-24	1.21849e-22	ENSSSCG00000000734	TSPAN11
100.47	5.16806	0.514197	10.0507	9.11758e-24	1.24271e-22	ENSSSCG00000013018	CDC42BPG
1279.87	1.32255	0.13162	10.0482	9.35267e-24	1.27366e-22	ENSSSCG00000017516	SP2
248.115	-2.26021	0.224982	-10.0462	9.55125e-24	1.29959e-22	ENSSSCG00000027478	PPCDC
589.137	-3.11866	0.31062	-10.0401	1.01558e-23	1.37949e-22	ENSSSCG00000015307	CDK14
197.28	5.2449	0.522543	10.0373	1.04538e-23	1.41875e-22	ENSSSCG00000022312	RHPN2
1114.43	-12.7346	1.27005	-10.0268	1.16183e-23	1.57545e-22	ENSSSCG00000061277	ENSSSCG00000061277
443.222	-5.54177	0.552748	-10.0259	1.17343e-23	1.58983e-22	ENSSSCG00000060530	C1R
5383.49	-1.2541	0.12514	-10.0216	1.22562e-23	1.65913e-22	ENSSSCG00000024201	TASOR
2005.93	-1.37074	0.136801	-10.02	1.24557e-23	1.6847e-22	ENSSSCG00000027211	EPC2
474.83	-2.83599	0.283148	-10.0159	1.29726e-23	1.75313e-22	ENSSSCG00000017788	TP53I13
1027.79	-4.29751	0.42978	-9.99932	1.53443e-23	2.07187e-22	ENSSSCG00000058610	ENSSSCG00000058610
634.995	4.60537	0.460664	9.99724	1.56704e-23	2.11411e-22	ENSSSCG00000056276	SLAMF9
3891.45	-1.14852	0.115017	-9.98567	1.76106e-23	2.37384e-22	ENSSSCG00000040439	TMED5
2935.5	6.63822	0.664831	9.98482	1.77617e-23	2.39219e-22	ENSSSCG00000015720	BIN1
248.316	2.50816	0.251413	9.97628	1.93585e-23	2.60504e-22	ENSSSCG00000060630	ENSSSCG00000060630
114.952	5.56102	0.557541	9.97419	1.97716e-23	2.65838e-22	ENSSSCG00000011245	ITGA9
347.278	-2.30098	0.230747	-9.97186	2.0241e-23	2.7192e-22	ENSSSCG00000033593	CIP2A
399.773	-12.1953	1.22298	-9.97176	2.02599e-23	2.71945e-22	ENSSSCG00000016618	CPED1
173.424	-5.53136	0.554741	-9.97108	2.03991e-23	2.73582e-22	ENSSSCG00000017095	SEMA5A
1215.18	-1.5307	0.153584	-9.96655	2.13514e-23	2.85872e-22	ENSSSCG00000015754	MCPH1
294.352	1.23683	0.124148	9.96254	2.22311e-23	2.974e-22	ENSSSCG00000030122	HIRIP3
818.327	1.21356	0.121838	9.96044	2.27067e-23	3.03506e-22	ENSSSCG00000023759	WDR13
122.7	5.7634	0.579701	9.94201	2.73245e-23	3.64617e-22	ENSSSCG00000008468	PKDCC
162.327	4.70375	0.473164	9.94106	2.75882e-23	3.67827e-22	ENSSSCG00000012026	ADAMTS1
6988.89	1.66664	0.167675	9.93973	2.79574e-23	3.72437e-22	ENSSSCG00000000018	KIAA0930
1882.31	1.24524	0.12531	9.93723	2.86695e-23	3.81604e-22	ENSSSCG00000012824	GAB3
448.412	-2.93338	0.295215	-9.93642	2.8903e-23	3.84391e-22	ENSSSCG00000004281	KCNQ5
2311.78	-1.28333	0.129163	-9.93576	2.90961e-23	3.86635e-22	ENSSSCG00000018027	ENSSSCG00000018027
3394.52	-1.39942	0.1409	-9.93196	3.02261e-23	4.01315e-22	ENSSSCG00000039909	ERN1
4269.79	1.90802	0.192294	9.92242	3.32605e-23	4.41236e-22	ENSSSCG00000004123	UTRN
414.355	-10.2996	1.03828	-9.91987	3.41187e-23	4.52244e-22	ENSSSCG00000035027	ZDHHC14
470.787	-3.88976	0.392429	-9.91199	3.69214e-23	4.88985e-22	ENSSSCG00000055385	ENSSSCG00000055385
521.942	4.39384	0.443565	9.90573	3.9309e-23	5.20174e-22	ENSSSCG00000012112	ENSSSCG00000012112
2149.2	1.56108	0.157607	9.90486	3.96519e-23	5.24275e-22	ENSSSCG00000017169	SEC14L1
1234.91	-3.48724	0.352203	-9.90121	4.11251e-23	5.43303e-22	ENSSSCG00000003231	NKG7
579.329	-1.84997	0.186903	-9.89799	4.24707e-23	5.60614e-22	ENSSSCG00000021704	PTPDC1
7896.82	-1.00892	0.101933	-9.89788	4.25202e-23	5.60802e-22	ENSSSCG00000009511	STK24
761.269	1.37947	0.139383	9.89697	4.29078e-23	5.65445e-22	ENSSSCG00000013019	MEN1
71.3848	3.17333	0.320819	9.89136	4.53831e-23	5.97569e-22	ENSSSCG00000027928	TMEM9
2510	1.58062	0.159809	9.89068	4.56899e-23	6.01111e-22	ENSSSCG00000034151	RNPEP
1304.95	-2.39949	0.24264	-9.88911	4.64134e-23	6.10125e-22	ENSSSCG00000015037	IL18
2082.37	-1.02876	0.104033	-9.88878	4.65686e-23	6.11659e-22	ENSSSCG00000007291	EDEM2
507.092	2.9937	0.302752	9.88831	4.67854e-23	6.14e-22	ENSSSCG00000001518	ITPR3
154.432	-3.68279	0.372528	-9.88592	4.79154e-23	6.28312e-22	ENSSSCG00000056744	ENSSSCG00000056744
5618.04	1.15946	0.117306	9.88401	4.88376e-23	6.39877e-22	ENSSSCG00000004412	MICAL1
293.385	1.65748	0.167726	9.88205	4.98015e-23	6.51969e-22	ENSSSCG00000010565	DPCD
1723.05	1.38206	0.139879	9.88041	5.06265e-23	6.62225e-22	ENSSSCG00000006665	SF3B4
4495.88	1.02871	0.104131	9.87905	5.13151e-23	6.70129e-22	ENSSSCG00000027294	CDV3
5401	-1.87618	0.189999	-9.87469	5.35967e-23	6.99352e-22	ENSSSCG00000002366	NPC2
4752.12	1.51047	0.152987	9.87321	5.43967e-23	7.09208e-22	ENSSSCG00000007815	GTF3C1
14069	1.48149	0.150124	9.86844	5.70435e-23	7.43107e-22	ENSSSCG00000002704	KARS1
1224.65	-1.40596	0.14268	-9.85388	6.59451e-23	8.58366e-22	ENSSSCG00000004339	UFL1
22799.3	1.20773	0.122571	9.85333	6.63095e-23	8.62403e-22	ENSSSCG00000012974	CFL1
1752.33	-1.46006	0.148231	-9.84991	6.86045e-23	8.91522e-22	ENSSSCG00000006689	PIAS3
11463.2	2.20625	0.224053	9.84698	7.06358e-23	9.16739e-22	ENSSSCG00000043781	RHOB
4598.7	-1.35838	0.137949	-9.84694	7.06602e-23	9.16739e-22	ENSSSCG00000008392	BCL11A
1310.16	-2.19839	0.223286	-9.84564	7.15842e-23	9.27969e-22	ENSSSCG00000007722	NCF1
122.667	-8.63323	0.876872	-9.84549	7.16921e-23	9.28611e-22	ENSSSCG00000059022	ENSSSCG00000059022
4310.12	1.86145	0.189109	9.84326	7.3296e-23	9.48613e-22	ENSSSCG00000000765	IL17RA
888.434	1.65259	0.167931	9.84088	7.50488e-23	9.70509e-22	ENSSSCG00000057179	ENSSSCG00000057179
22881	1.43244	0.145572	9.8401	7.56367e-23	9.77317e-22	ENSSSCG00000052671	ENSSSCG00000052671
173.278	2.09541	0.213092	9.83336	8.08732e-23	1.04413e-21	ENSSSCG00000011589	IFT122
7393.21	-1.68698	0.171626	-9.82937	8.4145e-23	1.08549e-21	ENSSSCG00000039658	ENSSSCG00000039658
300.305	-3.77393	0.384215	-9.82244	9.01307e-23	1.16177e-21	ENSSSCG00000012292	SYP
47.263	5.47634	0.557553	9.82211	9.04287e-23	1.16466e-21	ENSSSCG00000060687	ENSSSCG00000060687
1173.59	1.41999	0.144614	9.81918	9.30968e-23	1.19806e-21	ENSSSCG00000032110	ENSSSCG00000032110
5676.49	-1.60612	0.163583	-9.81836	9.3855e-23	1.20684e-21	ENSSSCG00000009772	ENSSSCG00000009772
158.491	-11.7664	1.19878	-9.81532	9.67318e-23	1.24282e-21	ENSSSCG00000047084	ENSSSCG00000047084
674.048	2.19375	0.223553	9.81311	9.88773e-23	1.26936e-21	ENSSSCG00000022351	GSTO1
16256.4	2.04031	0.207979	9.81017	1.01795e-22	1.30577e-21	ENSSSCG00000014833	UCP2
1231.86	1.95138	0.198947	9.80851	1.03489e-22	1.32642e-21	ENSSSCG00000012386	NALF2
1973.19	2.43784	0.248675	9.80331	1.0896e-22	1.39542e-21	ENSSSCG00000002276	PLEKHG3
324.891	-5.83452	0.595596	-9.79609	1.17025e-22	1.49751e-21	ENSSSCG00000035176	SEMA6B
600.071	1.64279	0.167798	9.79028	1.2395e-22	1.58358e-21	ENSSSCG00000055289	ERCC1
6285.74	1.78062	0.181963	9.78563	1.29788e-22	1.65683e-21	ENSSSCG00000017200	UNC13D
8115.94	1.19449	0.122167	9.77755	1.4057e-22	1.79303e-21	ENSSSCG00000007669	GNB2
120.683	-4.91304	0.50315	-9.76457	1.59788e-22	2.0349e-21	ENSSSCG00000005469	KIAA1958
847.313	-2.31621	0.237257	-9.76244	1.63186e-22	2.0765e-21	ENSSSCG00000015014	ZC3H12C
400.991	2.29223	0.234808	9.76211	1.63708e-22	2.08148e-21	ENSSSCG00000033222	TRIM14
1439.47	-1.9826	0.203127	-9.76043	1.66455e-22	2.11472e-21	ENSSSCG00000020803	BRPF3
342.533	-10.992	1.12631	-9.75929	1.68327e-22	2.1368e-21	ENSSSCG00000001232	ENSSSCG00000001232
202.699	10.7995	1.10683	9.75713	1.71947e-22	2.18102e-21	ENSSSCG00000053289	ENSSSCG00000053289
1651.84	-1.89806	0.194608	-9.75323	1.78682e-22	2.26463e-21	ENSSSCG00000021793	SMIM14
49.5518	-4.7647	0.488668	-9.75039	1.83764e-22	2.32719e-21	ENSSSCG00000043817	ENSSSCG00000043817
2420.03	-1.29304	0.1327	-9.74403	1.95647e-22	2.47571e-21	ENSSSCG00000011678	XRN1
3283.31	-1.61735	0.16609	-9.7378	2.08004e-22	2.62998e-21	ENSSSCG00000036286	APMAP
1857.88	-1.76498	0.181351	-9.73241	2.19335e-22	2.76884e-21	ENSSSCG00000016062	NABP1
1231.42	-1.4365	0.147719	-9.72455	2.36959e-22	2.98895e-21	ENSSSCG00000011858	ZNF148
2247.97	-6.30889	0.648789	-9.7241	2.37991e-22	2.99959e-21	ENSSSCG00000003278	ENSSSCG00000003278
105.892	-5.17112	0.531942	-9.72119	2.44896e-22	3.08417e-21	ENSSSCG00000025126	LGI4
1257.29	-1.22226	0.12574	-9.72049	2.46595e-22	3.10311e-21	ENSSSCG00000014035	B4GALT7
34167.2	1.01608	0.10465	9.70929	2.75259e-22	3.45562e-21	ENSSSCG00000011399	GNAI2
20122.2	2.47041	0.254489	9.70731	2.80636e-22	3.52035e-21	ENSSSCG00000060656	GPX1
5341.03	1.0889	0.112218	9.70343	2.91534e-22	3.65417e-21	ENSSSCG00000036938	CTDSP1
2225.09	4.16771	0.429728	9.69848	3.06021e-22	3.83274e-21	ENSSSCG00000039731	GLRX
2353.79	-1.19292	0.123052	-9.69444	3.18377e-22	3.98434e-21	ENSSSCG00000000386	ANKRD52
125.731	6.45201	0.665573	9.69392	3.20004e-22	4.00156e-21	ENSSSCG00000007552	ENSSSCG00000007552
66.8378	2.93947	0.303234	9.69372	3.20644e-22	4.00642e-21	ENSSSCG00000038148	PROKR1
1071.56	1.67404	0.172695	9.69362	3.20935e-22	4.0069e-21	ENSSSCG00000037455	NDUFS8
1955.61	1.31436	0.135659	9.68868	3.36841e-22	4.20219e-21	ENSSSCG00000002640	DEF8
9740.82	1.464	0.151133	9.68683	3.43006e-22	4.27574e-21	ENSSSCG00000031600	SYNGR2
2139.99	1.03295	0.106704	9.68057	3.64684e-22	4.54241e-21	ENSSSCG00000002905	RBM42
132.248	4.73082	0.48887	9.67705	3.77443e-22	4.69766e-21	ENSSSCG00000060162	ENSSSCG00000060162
3853.43	1.87244	0.193517	9.67588	3.8178e-22	4.74792e-21	ENSSSCG00000008043	TRAF7
676.191	1.12095	0.11594	9.66833	4.11039e-22	5.1078e-21	ENSSSCG00000058339	C11orf98
1139.03	-8.92813	0.924193	-9.66046	4.43882e-22	5.51162e-21	ENSSSCG00000022675	NCR1
1102.72	1.81406	0.187826	9.65817	4.53905e-22	5.63169e-21	ENSSSCG00000033920	CTU2
157.728	4.58595	0.475029	9.65404	4.72556e-22	5.85852e-21	ENSSSCG00000044892	ENSSSCG00000044892
2063.32	2.07677	0.215233	9.64896	4.96567e-22	6.15139e-21	ENSSSCG00000056738	ENSSSCG00000056738
2015.94	1.85053	0.191945	9.64096	5.36839e-22	6.6451e-21	ENSSSCG00000007034	PSD3
387.293	3.77513	0.3917	9.63783	5.53451e-22	6.8454e-21	ENSSSCG00000023045	BAHCC1
339.139	1.86705	0.193768	9.6355	5.66159e-22	6.99715e-21	ENSSSCG00000032787	ALAD
403.802	1.28478	0.133341	9.6353	5.67235e-22	7.005e-21	ENSSSCG00000014829	MRPL48
1307.16	-1.16599	0.121017	-9.63489	5.6951e-22	7.02764e-21	ENSSSCG00000017205	SAP30BP
205.558	-3.68723	0.38277	-9.63302	5.7998e-22	7.15129e-21	ENSSSCG00000017053	NIPAL4
195.17	2.31261	0.240073	9.63292	5.8055e-22	7.15277e-21	ENSSSCG00000000545	KLHL42
504.783	-1.24006	0.128796	-9.62811	6.08368e-22	7.48971e-21	ENSSSCG00000016835	SKP2
395.465	1.94076	0.201607	9.62646	6.18229e-22	7.60522e-21	ENSSSCG00000016338	PER2
1595.3	2.64377	0.274804	9.62058	6.54597e-22	8.04639e-21	ENSSSCG00000021038	NRIP1
1473.16	1.12366	0.116812	9.61941	6.62086e-22	8.13215e-21	ENSSSCG00000012817	FUNDC2
56.2407	7.17874	0.746995	9.61015	7.24399e-22	8.89066e-21	ENSSSCG00000031423	UPK3A
1353.83	-1.4754	0.153554	-9.60834	7.37304e-22	9.04207e-21	ENSSSCG00000034418	CREBL2
90.7482	6.85137	0.713578	9.60143	7.88427e-22	9.66157e-21	ENSSSCG00000009957	MYO18B
239.829	-3.22903	0.336382	-9.5993	8.04862e-22	9.85537e-21	ENSSSCG00000007239	CCM2L
5380.09	1.14745	0.119549	9.59819	8.13637e-22	9.95516e-21	ENSSSCG00000011442	NISCH
78.9713	-3.29993	0.343889	-9.59592	8.31693e-22	1.01683e-20	ENSSSCG00000031959	CAPSL
243.442	2.47112	0.257572	9.59388	8.48314e-22	1.03635e-20	ENSSSCG00000044588	ENSSSCG00000044588
74.0179	-2.82132	0.294168	-9.59084	8.73725e-22	1.06657e-20	ENSSSCG00000058888	ENSSSCG00000058888
968.135	2.88272	0.300752	9.58503	9.24303e-22	1.12745e-20	ENSSSCG00000026996	ENSSSCG00000026996
79.1874	-4.92195	0.513565	-9.58388	9.34627e-22	1.13917e-20	ENSSSCG00000025134	FAM171B
292.041	4.88365	0.509722	9.581	9.61065e-22	1.1705e-20	ENSSSCG00000001989	CIDEB
74.2522	6.77289	0.707205	9.57699	9.99184e-22	1.21599e-20	ENSSSCG00000009496	ENSSSCG00000009496
2422.48	-1.34401	0.140385	-9.57375	1.03093e-21	1.25367e-20	ENSSSCG00000010497	ENTPD1
1018.92	3.12256	0.326315	9.56914	1.07796e-21	1.30986e-20	ENSSSCG00000018041	ALDH3A2
4650.8	-2.09303	0.218813	-9.56537	1.11797e-21	1.35744e-20	ENSSSCG00000010544	DNMBP
666.801	-1.60637	0.167957	-9.56418	1.1309e-21	1.37209e-20	ENSSSCG00000001934	ENSSSCG00000001934
466.965	3.14525	0.328862	9.56402	1.13269e-21	1.37321e-20	ENSSSCG00000007425	SNX21
146.814	4.07301	0.425929	9.56266	1.14769e-21	1.39034e-20	ENSSSCG00000038514	DDAH2
536.119	2.58348	0.270338	9.55648	1.21829e-21	1.47475e-20	ENSSSCG00000034502	H6PD
94.9622	3.65683	0.382693	9.5555	1.22988e-21	1.48764e-20	ENSSSCG00000004602	TEX9
64.212	-6.19807	0.649094	-9.5488	1.3121e-21	1.58589e-20	ENSSSCG00000055721	ENSSSCG00000055721
6935.36	2.61925	0.274398	9.54541	1.35564e-21	1.63727e-20	ENSSSCG00000017475	RARA
3197.26	1.03798	0.108751	9.54452	1.36745e-21	1.65028e-20	ENSSSCG00000028694	ATP6V1B2
21477.3	2.91673	0.305607	9.54404	1.37375e-21	1.65662e-20	ENSSSCG00000001011	SERPINB1
72.4943	4.63571	0.485906	9.54034	1.42368e-21	1.71553e-20	ENSSSCG00000020675	ATF7IP2
1046.15	4.04304	0.423797	9.54002	1.42803e-21	1.71947e-20	ENSSSCG00000061569	ENSSSCG00000061569
3340.29	-1.2412	0.130114	-9.53936	1.4372e-21	1.72921e-20	ENSSSCG00000007736	TMEM248
155.713	10.2772	1.07871	9.5273	1.6142e-21	1.93923e-20	ENSSSCG00000011936	ZBED2
2862.69	-1.9171	0.201221	-9.52733	1.61374e-21	1.93923e-20	ENSSSCG00000006543	ADAR
417.893	3.94704	0.414316	9.52664	1.62453e-21	1.95017e-20	ENSSSCG00000053663	ENSSSCG00000053663
2975.88	1.07238	0.112628	9.52143	1.7081e-21	2.04895e-20	ENSSSCG00000002042	OXA1L
532.488	-3.39436	0.356724	-9.51538	1.81056e-21	2.17021e-20	ENSSSCG00000037991	RCVRN
2398.1	1.31678	0.138402	9.51413	1.8324e-21	2.19474e-20	ENSSSCG00000008207	RPIA
510.786	2.47259	0.259954	9.51164	1.87684e-21	2.24628e-20	ENSSSCG00000020758	NQO2
571.544	-1.48393	0.156066	-9.50834	1.93733e-21	2.31693e-20	ENSSSCG00000015315	RBM48
311.917	-4.06394	0.42772	-9.50142	2.07049e-21	2.47432e-20	ENSSSCG00000003881	SPATA6
29769.8	1.16634	0.122872	9.49227	2.26054e-21	2.69738e-20	ENSSSCG00000040494	RPL3
1559.94	-1.54741	0.163064	-9.48961	2.31897e-21	2.76503e-20	ENSSSCG00000058469	SYPL1
108.065	5.65532	0.596152	9.48637	2.39216e-21	2.85016e-20	ENSSSCG00000026004	MSRB3
37798.2	1.23257	0.130009	9.48066	2.52685e-21	3.00838e-20	ENSSSCG00000004945	RPL4
1041.8	-4.4357	0.468017	-9.47767	2.60036e-21	3.09359e-20	ENSSSCG00000032658	TRAF4
12210.2	1.90981	0.201615	9.47257	2.7305e-21	3.24599e-20	ENSSSCG00000029752	ENSSSCG00000029752
5566.74	1.70726	0.180448	9.46124	3.04313e-21	3.61494e-20	ENSSSCG00000017991	PIK3R5
833.454	1.52079	0.1608	9.45768	3.14841e-21	3.73721e-20	ENSSSCG00000033496	ZNF689
4541.54	-1.73426	0.183594	-9.44615	3.51527e-21	4.16956e-20	ENSSSCG00000000840	WASHC4
424.842	-1.5956	0.168933	-9.44518	3.54786e-21	4.20508e-20	ENSSSCG00000033577	MED30
818.759	-1.58822	0.16825	-9.43964	3.74054e-21	4.43016e-20	ENSSSCG00000036476	REEP3
1573.68	1.60205	0.16978	9.43599	3.87314e-21	4.5838e-20	ENSSSCG00000016510	UBN2
86.6831	-5.3511	0.567146	-9.43513	3.90513e-21	4.61821e-20	ENSSSCG00000054537	ENSSSCG00000054537
904.484	-2.61345	0.277008	-9.43459	3.92544e-21	4.63878e-20	ENSSSCG00000039109	MTERF2
2156.27	1.14312	0.121175	9.43363	3.96128e-21	4.67767e-20	ENSSSCG00000023110	UBXN1
1382.5	1.66986	0.177088	9.42952	4.11986e-21	4.86131e-20	ENSSSCG00000012896	NDUFV1
148.519	6.58819	0.698984	9.42538	4.28538e-21	5.05287e-20	ENSSSCG00000011872	SEMA5B
1076.49	5.56832	0.590809	9.4249	4.30509e-21	5.07236e-20	ENSSSCG00000022237	SUSD3
1201.81	-1.51955	0.161286	-9.42148	4.44784e-21	5.23666e-20	ENSSSCG00000033636	AFMID
2837.72	1.56869	0.166549	9.41877	4.5639e-21	5.36933e-20	ENSSSCG00000038086	ECHS1
240.775	4.40149	0.467503	9.41489	4.73588e-21	5.56754e-20	ENSSSCG00000024418	RHOU
2050.55	1.00504	0.106752	9.41473	4.74295e-21	5.57174e-20	ENSSSCG00000023391	LONP2
473.346	1.83527	0.194941	9.41447	4.75478e-21	5.58152e-20	ENSSSCG00000037431	TIMM17A
418.008	2.74304	0.291369	9.41432	4.76134e-21	5.5851e-20	ENSSSCG00000006643	ANXA9
1650.79	2.44118	0.259312	9.41407	4.77287e-21	5.5945e-20	ENSSSCG00000003897	MOB3C
95.7779	-5.19987	0.552425	-9.41281	4.83059e-21	5.65798e-20	ENSSSCG00000060506	ENSSSCG00000060506
1549.63	1.34563	0.142972	9.41181	4.87689e-21	5.708e-20	ENSSSCG00000021466	BMT2
1160.3	-1.62794	0.173236	-9.39722	5.60213e-21	6.55202e-20	ENSSSCG00000010148	ERO1B
1669.97	-1.33653	0.142302	-9.39221	5.87559e-21	6.8668e-20	ENSSSCG00000032835	TMEM268
1498.26	-2.58567	0.27533	-9.39116	5.93451e-21	6.93056e-20	ENSSSCG00000025856	TMEM106A
943.834	-2.05305	0.218709	-9.38716	6.16402e-21	7.19332e-20	ENSSSCG00000036684	TTPAL
1302.15	-1.44515	0.153984	-9.38502	6.2902e-21	7.33519e-20	ENSSSCG00000012617	UPF3B
206.826	2.91907	0.311207	9.37983	6.60795e-21	7.70008e-20	ENSSSCG00000008309	SPR
68.7331	-2.96745	0.31647	-9.37673	6.80523e-21	7.92216e-20	ENSSSCG00000012130	FANCB
901.136	-4.65469	0.496412	-9.37668	6.80849e-21	7.92216e-20	ENSSSCG00000000234	TAMALIN
570.367	-3.01324	0.321428	-9.37456	6.9468e-21	8.07718e-20	ENSSSCG00000003712	OSBPL1A
8940.83	1.41584	0.151206	9.36364	7.70354e-21	8.95051e-20	ENSSSCG00000000119	EIF3L
639.961	-1.25508	0.134059	-9.36211	7.81606e-21	9.07462e-20	ENSSSCG00000009242	LIN54
471.076	7.90813	0.845012	9.35861	8.07955e-21	9.36003e-20	ENSSSCG00000004490	SETBP1
1834.12	1.8187	0.194334	9.35863	8.0777e-21	9.36003e-20	ENSSSCG00000032242	HMGA1
395.657	2.56556	0.274162	9.35785	8.13742e-21	9.42022e-20	ENSSSCG00000006456	FCRL1
6464.59	1.14128	0.121974	9.3567	8.22631e-21	9.51619e-20	ENSSSCG00000024126	CCT5
3136.18	-3.72416	0.398056	-9.35586	8.29218e-21	9.57846e-20	ENSSSCG00000009666	EPHX2
17626.8	1.43419	0.153293	9.35588	8.29072e-21	9.57846e-20	ENSSSCG00000007625	ARPC1B
1445.84	2.19564	0.234742	9.35341	8.487e-21	9.79639e-20	ENSSSCG00000027859	HDAC7
1932.81	-1.043	0.111524	-9.35228	8.57796e-21	9.8942e-20	ENSSSCG00000010134	TANGO2
600.646	2.05848	0.220137	9.35091	8.68959e-21	1.00157e-19	ENSSSCG00000032498	IDH3A
122.853	7.66262	0.819556	9.34973	8.787e-21	1.01206e-19	ENSSSCG00000039797	APCDD1
1233.31	3.49048	0.373359	9.34886	8.85963e-21	1.01969e-19	ENSSSCG00000032019	DNASE1L3
1792.17	-1.36164	0.14568	-9.34678	9.0358e-21	1.03922e-19	ENSSSCG00000038632	ADNP2
3431.06	1.32379	0.141655	9.34517	9.17427e-21	1.05438e-19	ENSSSCG00000018032	TRPV2
1587.6	1.29508	0.138618	9.34278	9.38415e-21	1.07772e-19	ENSSSCG00000020777	ENSSSCG00000020777
856.782	-3.21088	0.343722	-9.3415	9.49825e-21	1.09004e-19	ENSSSCG00000003760	TTLL7
1640.16	-1.67197	0.179	-9.34064	9.57574e-21	1.09814e-19	ENSSSCG00000017308	CDC27
114.087	9.78103	1.04747	9.3378	9.83595e-21	1.12717e-19	ENSSSCG00000050726	ENSSSCG00000050726
3583.87	-1.05174	0.112684	-9.33347	1.02457e-20	1.17327e-19	ENSSSCG00000011166	ZMYND11
1647.83	-1.45798	0.156231	-9.33217	1.03721e-20	1.1869e-19	ENSSSCG00000032650	SUB1
1293.13	1.80009	0.19292	9.33075	1.05122e-20	1.20206e-19	ENSSSCG00000010732	FAM53B
2455.69	5.60258	0.600996	9.32217	1.13985e-20	1.30247e-19	ENSSSCG00000007477	NFATC2
181.473	11.5095	1.23509	9.31875	1.17714e-20	1.34316e-19	ENSSSCG00000016270	C2orf72
3582.31	1.05915	0.11366	9.31857	1.17919e-20	1.34453e-19	ENSSSCG00000012772	BCAP31
1677.3	-2.64872	0.284345	-9.31518	1.21747e-20	1.38718e-19	ENSSSCG00000028512	LDLR
183.07	9.94103	1.06728	9.31435	1.22707e-20	1.39712e-19	ENSSSCG00000060795	ENSSSCG00000060795
5307.53	1.04416	0.112173	9.30842	1.29746e-20	1.47621e-19	ENSSSCG00000025321	MAZ
1233.85	-1.8371	0.197376	-9.30762	1.30723e-20	1.48626e-19	ENSSSCG00000008803	ATP8A1
3766.95	1.24266	0.133536	9.30579	1.33001e-20	1.51108e-19	ENSSSCG00000013659	DNMT1
227.613	-11.2903	1.21388	-9.301	1.39135e-20	1.57964e-19	ENSSSCG00000015125	NECTIN1
133.292	-3.84057	0.413056	-9.29793	1.43211e-20	1.62476e-19	ENSSSCG00000034821	ARMCX4
2708.94	1.79218	0.192823	9.2944	1.48032e-20	1.67826e-19	ENSSSCG00000023890	ATG2A
2505.79	-1.48901	0.160262	-9.29113	1.52661e-20	1.72951e-19	ENSSSCG00000014304	SEC24A
124.592	3.21587	0.346142	9.2906	1.53422e-20	1.73689e-19	ENSSSCG00000017500	TCAP
71.2514	-3.18102	0.342489	-9.28795	1.5729e-20	1.77941e-19	ENSSSCG00000061770	ENSSSCG00000061770
580.891	1.70296	0.183357	9.28767	1.577e-20	1.78221e-19	ENSSSCG00000047379	ENSSSCG00000047379
1229.31	-2.51833	0.271149	-9.28763	1.57762e-20	1.78221e-19	ENSSSCG00000010503	ZNF518A
1476.54	2.49397	0.268635	9.28386	1.63447e-20	1.84513e-19	ENSSSCG00000005110	SYNE2
227.196	-5.22309	0.5627	-9.2822	1.66015e-20	1.87279e-19	ENSSSCG00000001131	ENSSSCG00000001131
5478.15	1.19388	0.128727	9.27453	1.78411e-20	2.0112e-19	ENSSSCG00000009650	DOCK5
154.504	-11.7193	1.26394	-9.27202	1.8265e-20	2.05753e-19	ENSSSCG00000010974	CNTFR
1530.86	1.22447	0.132069	9.27144	1.83641e-20	2.06723e-19	ENSSSCG00000037536	SLC25A28
159.038	-3.33929	0.360236	-9.26974	1.86603e-20	2.09908e-19	ENSSSCG00000023498	HSPB6
218.624	1.45083	0.156667	9.26064	2.03206e-20	2.28262e-19	ENSSSCG00000001245	POLR1H
1806.09	-1.74246	0.188214	-9.25786	2.0857e-20	2.34015e-19	ENSSSCG00000011082	COMMD3
60.9713	7.78512	0.840974	9.25727	2.09728e-20	2.35091e-19	ENSSSCG00000036155	FAT4
104.125	-3.58006	0.386768	-9.25634	2.11564e-20	2.36981e-19	ENSSSCG00000010272	ADAMTS14
23631.1	1.50309	0.162411	9.25488	2.14475e-20	2.40073e-19	ENSSSCG00000003165	RPS11
3789.17	1.01978	0.110204	9.25354	2.17172e-20	2.42751e-19	ENSSSCG00000001506	RGL2
298.613	-1.49391	0.161452	-9.25296	2.18365e-20	2.43912e-19	ENSSSCG00000028949	NUP35
2145.72	-1.16274	0.125664	-9.25277	2.18751e-20	2.44172e-19	ENSSSCG00000029547	NAB1
642.765	-1.29761	0.140266	-9.25105	2.223e-20	2.4796e-19	ENSSSCG00000024444	DDX59
1951.39	1.66037	0.179584	9.24561	2.33906e-20	2.60722e-19	ENSSSCG00000032154	ERF
2833.28	3.18877	0.345131	9.23928	2.4815e-20	2.76406e-19	ENSSSCG00000022492	AMPD3
111.046	9.52021	1.03063	9.23729	2.52821e-20	2.81412e-19	ENSSSCG00000028923	SCNN1B
2076.07	1.17155	0.12691	9.23128	2.67414e-20	2.97446e-19	ENSSSCG00000006619	SNX27
6382.82	-1.05451	0.114251	-9.22971	2.71372e-20	3.01427e-19	ENSSSCG00000000806	SCAF11
2947.69	1.38162	0.14974	9.22675	2.78958e-20	3.09638e-19	ENSSSCG00000010517	PGAM1
438.581	3.77805	0.40955	9.22486	2.83921e-20	3.14926e-19	ENSSSCG00000017561	ABCC3
363.214	-2.04659	0.221973	-9.21997	2.97188e-20	3.29413e-19	ENSSSCG00000008440	PIGF
6983.44	-2.8963	0.314415	-9.2117	3.2101e-20	3.55569e-19	ENSSSCG00000035790	BTG1
3051.83	-2.80564	0.304581	-9.21149	3.21616e-20	3.55993e-19	ENSSSCG00000015074	SIDT2
485.016	-2.43029	0.263921	-9.20838	3.31084e-20	3.66219e-19	ENSSSCG00000039201	RAB5IF
775.174	-1.52104	0.165204	-9.20704	3.35242e-20	3.7056e-19	ENSSSCG00000008924	UBA6
10067.1	1.46732	0.159371	9.20694	3.35567e-20	3.70662e-19	ENSSSCG00000012842	RPLP2
23014.2	1.49708	0.162718	9.20045	3.56438e-20	3.93169e-19	ENSSSCG00000033697	ENSSSCG00000033697
4298.03	-1.08545	0.117993	-9.19933	3.60176e-20	3.97017e-19	ENSSSCG00000008080	PHF2
127.868	-2.42355	0.263477	-9.19833	3.63551e-20	4.0046e-19	ENSSSCG00000021310	LIN9
2987	1.09686	0.119281	9.19563	3.72808e-20	4.10373e-19	ENSSSCG00000031967	TAOK2
134.538	3.62983	0.394747	9.19533	3.7383e-20	4.11213e-19	ENSSSCG00000028109	SNTB2
2905.23	-1.36644	0.148647	-9.19257	3.83574e-20	4.2164e-19	ENSSSCG00000008971	USO1
520.319	1.58069	0.172012	9.18943	3.94925e-20	4.33817e-19	ENSSSCG00000016201	TTLL4
1880.44	-1.78772	0.194588	-9.18723	4.0309e-20	4.42481e-19	ENSSSCG00000038968	TMEM263
732.35	-2.07767	0.226205	-9.18488	4.11975e-20	4.51922e-19	ENSSSCG00000034493	ST3GAL6
2543.94	1.38868	0.151229	9.18267	4.20552e-20	4.61013e-19	ENSSSCG00000012902	CDK2AP2
1292.57	2.01415	0.21935	9.18233	4.21868e-20	4.62137e-19	ENSSSCG00000013313	PRRG4
541.722	1.74919	0.190498	9.1822	4.2238e-20	4.6238e-19	ENSSSCG00000006632	SCNM1
478.425	-1.15283	0.125607	-9.1781	4.3878e-20	4.80002e-19	ENSSSCG00000006184	TERF1
2444.7	1.62723	0.177303	9.17772	4.40295e-20	4.81329e-19	ENSSSCG00000007249	NOL4L
4222.7	-1.16308	0.126767	-9.17491	4.51963e-20	4.93745e-19	ENSSSCG00000004684	SPG11
2093.13	1.91175	0.208415	9.17283	4.6075e-20	5.02999e-19	ENSSSCG00000017694	ACACA
1852.63	-1.2714	0.13861	-9.17252	4.62096e-20	5.04122e-19	ENSSSCG00000030581	VGLL4
177.989	-5.13974	0.560431	-9.17106	4.68389e-20	5.10637e-19	ENSSSCG00000009781	PITPNM2
2414.24	1.37522	0.150055	9.16476	4.96567e-20	5.40986e-19	ENSSSCG00000036832	STK40
2305.7	1.05341	0.114986	9.16123	5.13092e-20	5.58606e-19	ENSSSCG00000003561	ZDHHC18
596.466	1.66865	0.182317	9.15247	5.56477e-20	6.05425e-19	ENSSSCG00000013276	PRDM11
3976.88	-3.11231	0.340069	-9.15199	5.58937e-20	6.07686e-19	ENSSSCG00000016031	CALCRL
729.44	1.13176	0.123691	9.14989	5.69906e-20	6.19188e-19	ENSSSCG00000012791	NAA10
270.821	1.79197	0.195923	9.14631	5.89103e-20	6.39173e-19	ENSSSCG00000009129	TIFA
393.698	-2.70588	0.295872	-9.14544	5.93852e-20	6.43887e-19	ENSSSCG00000020912	HECTD2
156.014	-6.02604	0.658925	-9.14526	5.94862e-20	6.44542e-19	ENSSSCG00000037449	CSF1
582.699	-11.8092	1.29158	-9.14325	6.06023e-20	6.56188e-19	ENSSSCG00000029570	PXDN
359.857	4.56507	0.499291	9.14311	6.06795e-20	6.56577e-19	ENSSSCG00000040989	GPRC5C
831.208	-1.3896	0.152019	-9.14093	6.19149e-20	6.69489e-19	ENSSSCG00000000846	HCFC2
1707.09	3.27868	0.358722	9.13988	6.25216e-20	6.7559e-19	ENSSSCG00000005453	ENSSSCG00000005453
58.3995	-7.5619	0.82743	-9.13902	6.30193e-20	6.80505e-19	ENSSSCG00000024205	ARHGEF26
11000.9	-1.4707	0.160965	-9.13681	6.4323e-20	6.94112e-19	ENSSSCG00000000130	CYTH4
338.83	1.45516	0.159341	9.13236	6.70229e-20	7.22756e-19	ENSSSCG00000013664	SHFL
755.842	1.22685	0.134407	9.12791	6.98376e-20	7.526e-19	ENSSSCG00000022647	TIMM17B
417.192	1.86468	0.204398	9.12277	7.32295e-20	7.88617e-19	ENSSSCG00000026981	MRPS6
1152.61	1.59812	0.175211	9.12116	7.4325e-20	7.99873e-19	ENSSSCG00000058009	ENSSSCG00000058009
178.694	-3.78292	0.414804	-9.11979	7.52682e-20	8.09477e-19	ENSSSCG00000027423	TMEM53
3075.56	-1.22595	0.134505	-9.11449	7.9044e-20	8.49509e-19	ENSSSCG00000032740	TMEM106B
2965.26	1.21786	0.13363	9.11368	7.96343e-20	8.55275e-19	ENSSSCG00000025164	TSC22D4
468.579	-1.43035	0.156952	-9.11327	7.99321e-20	8.57895e-19	ENSSSCG00000012739	TMEM185A
1151.21	-1.95519	0.214569	-9.11217	8.07519e-20	8.66109e-19	ENSSSCG00000037376	ENSSSCG00000037376
2076.23	2.8088	0.308327	9.10981	8.25265e-20	8.84546e-19	ENSSSCG00000000633	YBX3
1530.72	-1.78974	0.196538	-9.10633	8.52126e-20	9.12722e-19	ENSSSCG00000013296	SLC1A2
465.425	4.05356	0.445169	9.10567	8.57367e-20	9.17718e-19	ENSSSCG00000057510	PLA2G15
241.662	-4.07418	0.447466	-9.105	8.62674e-20	9.22777e-19	ENSSSCG00000012848	EPS8L2
528.467	1.75815	0.193151	9.10243	8.83295e-20	9.442e-19	ENSSSCG00000013299	APIP
206.178	1.68072	0.184651	9.10215	8.85576e-20	9.46003e-19	ENSSSCG00000054116	ITGAD
62.5836	-3.57596	0.392951	-9.10027	9.01051e-20	9.61888e-19	ENSSSCG00000046323	ENSSSCG00000046323
6124.24	1.85692	0.204069	9.09946	9.07837e-20	9.68481e-19	ENSSSCG00000030130	DPYSL2
1032	-1.66618	0.18326	-9.09185	9.73639e-20	1.03798e-18	ENSSSCG00000027489	TMCO4
27.5248	6.06699	0.66816	9.08015	1.08429e-19	1.1544e-18	ENSSSCG00000012771	SLC6A8
64.4669	-3.50943	0.386623	-9.07715	1.11453e-19	1.18581e-18	ENSSSCG00000059112	ENSSSCG00000059112
496.242	1.58684	0.174846	9.07568	1.12972e-19	1.20116e-18	ENSSSCG00000013778	NDUFB7
644.098	1.60599	0.176976	9.07458	1.14112e-19	1.21247e-18	ENSSSCG00000029391	PLSCR3
992.009	-1.22179	0.134688	-9.07124	1.17675e-19	1.24949e-18	ENSSSCG00000011467	DENND6A
736.777	-1.54595	0.170443	-9.07016	1.18845e-19	1.26023e-18	ENSSSCG00000015965	GPR155
878.803	1.63023	0.179739	9.06997	1.19046e-19	1.26153e-18	ENSSSCG00000025525	GATD3
181.994	-2.20683	0.243344	-9.06873	1.20413e-19	1.27516e-18	ENSSSCG00000061760	ENSSSCG00000061760
69.5709	-4.31548	0.475955	-9.06699	1.22351e-19	1.29482e-18	ENSSSCG00000000402	RBMS2
1293.49	-1.19986	0.132349	-9.06585	1.23631e-19	1.30749e-18	ENSSSCG00000016616	FAM3C
191.069	4.44666	0.490535	9.06491	1.24706e-19	1.31799e-18	ENSSSCG00000025652	CDH1
561.804	2.8216	0.311271	9.06476	1.24875e-19	1.3189e-18	ENSSSCG00000004672	GATM
2856.05	1.00775	0.111271	9.05678	1.3436e-19	1.41813e-18	ENSSSCG00000017213	JPT1
462.946	2.16974	0.239625	9.05471	1.36927e-19	1.44427e-18	ENSSSCG00000036206	DIPK2A
121.231	-11.4447	1.2645	-9.05073	1.42012e-19	1.49691e-18	ENSSSCG00000015285	LRRN2
662.146	-2.14047	0.236591	-9.04711	1.46805e-19	1.54641e-18	ENSSSCG00000057683	ENSSSCG00000057683
188.513	-3.0571	0.338012	-9.04436	1.50548e-19	1.58479e-18	ENSSSCG00000035596	MSH5
5139.76	1.02789	0.113702	9.04022	1.56364e-19	1.64383e-18	ENSSSCG00000017402	STAT5A
271.879	1.83914	0.20365	9.03089	1.70283e-19	1.78898e-18	ENSSSCG00000012624	SLC25A43
812.378	-2.03107	0.224995	-9.02718	1.76158e-19	1.84948e-18	ENSSSCG00000009348	ENSSSCG00000009348
682.229	1.12966	0.125191	9.02347	1.82219e-19	1.91186e-18	ENSSSCG00000001504	WDR46
508.644	3.47214	0.384918	9.02046	1.87296e-19	1.96383e-18	ENSSSCG00000023912	ORAI2
461.074	12.76	1.41473	9.01942	1.89086e-19	1.9813e-18	ENSSSCG00000009497	ENSSSCG00000009497
80.379	-7.45364	0.826528	-9.01801	1.91535e-19	2.00564e-18	ENSSSCG00000040184	LMO7
450.839	1.59253	0.176623	9.01652	1.9415e-19	2.03168e-18	ENSSSCG00000032796	GRINA
1823.83	1.84401	0.204664	9.00997	2.06121e-19	2.15553e-18	ENSSSCG00000028197	PFKL
1153.77	1.18166	0.131163	9.0091	2.07761e-19	2.17125e-18	ENSSSCG00000007803	TUFM
7680.68	6.93199	0.76963	9.0069	2.11955e-19	2.21363e-18	ENSSSCG00000007754	ITGAM
848.909	1.08612	0.120622	9.00432	2.17008e-19	2.26491e-18	ENSSSCG00000024144	ENSSSCG00000024144
135.016	-9.72819	1.08067	-9.00198	2.2168e-19	2.31216e-18	ENSSSCG00000034654	MYOG
212.858	-3.48056	0.386735	-8.99986	2.2601e-19	2.35578e-18	ENSSSCG00000059435	RNF24
107.843	-7.67138	0.852453	-8.99917	2.27421e-19	2.36893e-18	ENSSSCG00000053646	ENSSSCG00000053646
5618.35	-1.81263	0.201572	-8.99248	2.41722e-19	2.51625e-18	ENSSSCG00000025049	CYBRD1
382.406	-1.38157	0.153664	-8.99085	2.45315e-19	2.55198e-18	ENSSSCG00000040709	CACFD1
1180.82	-1.00312	0.111632	-8.98601	2.56365e-19	2.66519e-18	ENSSSCG00000011901	TMEM39A
154.177	-2.78417	0.310109	-8.97804	2.75634e-19	2.86364e-18	ENSSSCG00000058015	SGCB
275.835	1.89299	0.210848	8.97797	2.75819e-19	2.86369e-18	ENSSSCG00000041883	ENSSSCG00000041883
1580.82	1.21291	0.135187	8.97207	2.90993e-19	3.01927e-18	ENSSSCG00000034272	DENND6B
1034.92	3.49247	0.389467	8.96731	3.03851e-19	3.15062e-18	ENSSSCG00000017389	RAMP2
390.562	-2.52617	0.281814	-8.96396	3.13212e-19	3.24557e-18	ENSSSCG00000011977	DCBLD2
51.4224	6.99054	0.780372	8.95797	3.30714e-19	3.4247e-18	ENSSSCG00000013461	PEAK3
418.078	-1.2311	0.137439	-8.95742	3.32375e-19	3.43742e-18	ENSSSCG00000011518	SHQ1
857.74	-1.37316	0.153299	-8.95744	3.32309e-19	3.43742e-18	ENSSSCG00000010702	PLEKHA1
86.3459	-2.49029	0.278142	-8.9533	3.45008e-19	3.56576e-18	ENSSSCG00000022635	BEX4
1868.14	1.07511	0.120127	8.94978	3.56189e-19	3.67893e-18	ENSSSCG00000004726	LRRC57
567.006	2.23412	0.249749	8.94544	3.70461e-19	3.82385e-18	ENSSSCG00000010739	ENSSSCG00000010739
1040.25	-1.65661	0.185202	-8.94484	3.72489e-19	3.84229e-18	ENSSSCG00000062719	ENSSSCG00000062719
107.85	2.72958	0.305275	8.94138	3.84351e-19	3.96208e-18	ENSSSCG00000006521	ENTREP3
330.798	2.03437	0.227576	8.93931	3.91621e-19	4.03441e-18	ENSSSCG00000040426	C10orf143
565.601	-1.80132	0.201552	-8.93721	3.99113e-19	4.10893e-18	ENSSSCG00000033613	FOXS1
7100.57	2.27628	0.254789	8.93395	4.11055e-19	4.22914e-18	ENSSSCG00000033854	LGALS1
1432.13	1.93959	0.217152	8.93193	4.18656e-19	4.30456e-18	ENSSSCG00000037263	SIAH1
289.275	3.12349	0.349807	8.92916	4.29248e-19	4.41061e-18	ENSSSCG00000046607	ENSSSCG00000046607
637.255	1.28035	0.143443	8.92585	4.4227e-19	4.54148e-18	ENSSSCG00000003383	ZBTB48
1233.86	8.17425	0.915914	8.92469	4.46955e-19	4.58663e-18	ENSSSCG00000007478	ATP9A
4332.02	-1.22357	0.137113	-8.92382	4.5046e-19	4.61663e-18	ENSSSCG00000011301	ZDHHC3
3756.99	1.52707	0.171176	8.92104	4.61942e-19	4.73126e-18	ENSSSCG00000000034	TTLL12
101.865	-4.18444	0.46913	-8.91959	4.68032e-19	4.79056e-18	ENSSSCG00000006530	EFNA1
3662.56	1.01985	0.114385	8.91594	4.83706e-19	4.94462e-18	ENSSSCG00000027127	MAP2K2
61.9681	6.97867	0.78357	8.90625	5.27885e-19	5.39277e-18	ENSSSCG00000015632	ENSSSCG00000015632
800.876	2.11829	0.237845	8.90615	5.28358e-19	5.39413e-18	ENSSSCG00000012875	TPCN2
1236.34	-1.52223	0.17099	-8.90247	5.46152e-19	5.57222e-18	ENSSSCG00000003506	PINK1
3683.59	1.55773	0.174987	8.90198	5.48606e-19	5.59367e-18	ENSSSCG00000033500	SNRPD2
178.146	-2.98495	0.335323	-8.90171	5.49934e-19	5.60362e-18	ENSSSCG00000042962	ENSSSCG00000042962
4325.39	6.35441	0.714645	8.8917	6.01789e-19	6.12808e-18	ENSSSCG00000008842	KIT
397.4	-1.81973	0.204662	-8.8914	6.03422e-19	6.14078e-18	ENSSSCG00000011499	LRIG1
852.999	-11.1752	1.25701	-8.89026	6.09685e-19	6.20055e-18	ENSSSCG00000016230	EPHA4
959.81	1.15676	0.130153	8.88773	6.23701e-19	6.33904e-18	ENSSSCG00000010289	MICU1
214.412	1.57365	0.177129	8.8842	6.43821e-19	6.53935e-18	ENSSSCG00000013742	NFIX
738.963	-1.8672	0.2102	-8.883	6.50808e-19	6.60609e-18	ENSSSCG00000038505	MSI2
132.702	4.89508	0.551081	8.8827	6.5257e-19	6.61976e-18	ENSSSCG00000061450	ENSSSCG00000061450
359.068	4.40046	0.495466	8.88145	6.59915e-19	6.68819e-18	ENSSSCG00000022496	STK39
5512.48	-1.47751	0.16636	-8.88141	6.60158e-19	6.68819e-18	ENSSSCG00000008164	MAP4K4
415.642	-2.17695	0.24513	-8.88078	6.63916e-19	6.72199e-18	ENSSSCG00000006873	FRRS1
731.788	-1.91004	0.2151	-8.87976	6.70042e-19	6.77969e-18	ENSSSCG00000015644	IKBKE
8384.25	1.02902	0.115903	8.87829	6.78947e-19	6.86543e-18	ENSSSCG00000062259	ICAM2
239.001	-2.8682	0.323232	-8.87349	7.08864e-19	7.1634e-18	ENSSSCG00000040001	TNFRSF25
43.3786	8.14833	0.918289	8.87338	7.09573e-19	7.16601e-18	ENSSSCG00000016122	CTLA4
164.018	1.80139	0.203166	8.86658	7.54296e-19	7.61284e-18	ENSSSCG00000010957	AGTPBP1
477.567	-9.30085	1.04901	-8.86628	7.56301e-19	7.62823e-18	ENSSSCG00000014092	S100Z
3228.54	-1.39519	0.157501	-8.85826	8.12731e-19	8.1922e-18	ENSSSCG00000026294	GMFB
4749.41	1.25926	0.142211	8.85488	8.37759e-19	8.43914e-18	ENSSSCG00000062938	VAMP8
2322.28	1.38637	0.156572	8.85452	8.40457e-19	8.46096e-18	ENSSSCG00000010067	MIF
78.0701	-6.9261	0.782529	-8.85092	8.67993e-19	8.73264e-18	ENSSSCG00000047491	ENSSSCG00000047491
19529.6	-2.13942	0.241914	-8.84371	9.25906e-19	9.30939e-18	ENSSSCG00000000136	CSF2RB
181.548	3.74466	0.423508	8.84199	9.40256e-19	9.4477e-18	ENSSSCG00000010640	NRAP
112.487	-3.39452	0.384034	-8.83909	9.64977e-19	9.68998e-18	ENSSSCG00000043503	ENSSSCG00000043503
12445.3	-1.1897	0.134616	-8.83774	9.76721e-19	9.80172e-18	ENSSSCG00000039221	MOB1A
2190.76	-1.53802	0.174043	-8.837	9.83261e-19	9.86113e-18	ENSSSCG00000014319	SMAD5
426.456	-1.80733	0.204537	-8.83622	9.901e-19	9.92346e-18	ENSSSCG00000011791	MAP3K13
556.403	-2.5031	0.283284	-8.836	9.92103e-19	9.93727e-18	ENSSSCG00000005981	FBXO32
20506.8	1.30388	0.147627	8.83225	1.02589e-18	1.02693e-17	ENSSSCG00000035904	ENSSSCG00000035904
276.907	1.28167	0.14516	8.82939	1.05246e-18	1.05219e-17	ENSSSCG00000054763	MCUR1
136.243	-2.20613	0.249872	-8.82904	1.05573e-18	1.05414e-17	ENSSSCG00000015802	ENSSSCG00000015802
315.835	-2.13286	0.24164	-8.8266	1.07902e-18	1.07672e-17	ENSSSCG00000036284	USP46
843.699	1.31825	0.149392	8.82409	1.10349e-18	1.10045e-17	ENSSSCG00000001057	ENSSSCG00000001057
915.264	1.17353	0.133225	8.80868	1.26624e-18	1.26117e-17	ENSSSCG00000017546	ZNF652
797.268	1.79949	0.204513	8.79886	1.3821e-18	1.37484e-17	ENSSSCG00000037682	HFE
3227.03	1.19809	0.136201	8.79648	1.41174e-18	1.40345e-17	ENSSSCG00000011356	UQCRC1
2077.63	-1.90229	0.216376	-8.79159	1.47453e-18	1.46495e-17	ENSSSCG00000026689	ENSSSCG00000026689
774.305	3.78884	0.431006	8.7907	1.48625e-18	1.47567e-17	ENSSSCG00000058057	LBH
525.764	1.50964	0.171743	8.7901	1.49429e-18	1.48273e-17	ENSSSCG00000011619	EEFSEC
51.9983	-6.67128	0.759129	-8.78807	1.52152e-18	1.50881e-17	ENSSSCG00000016061	MYO1B
509.262	-1.43325	0.163098	-8.78765	1.52721e-18	1.51351e-17	ENSSSCG00000001865	SCAPER
174.654	-2.4667	0.280719	-8.78709	1.53487e-18	1.52015e-17	ENSSSCG00000053881	ENSSSCG00000053881
393.42	-1.66891	0.189955	-8.78586	1.55178e-18	1.53594e-17	ENSSSCG00000005184	SNAPC3
213.863	3.49953	0.398394	8.78409	1.57637e-18	1.55834e-17	ENSSSCG00000033260	TNNI2
1790.23	1.55788	0.177424	8.78053	1.62699e-18	1.60639e-17	ENSSSCG00000022742	PRDX6
32.8357	3.84804	0.438292	8.77962	1.64034e-18	1.61857e-17	ENSSSCG00000022380	SH2D3A
3940.84	-1.70952	0.194761	-8.77752	1.67115e-18	1.64794e-17	ENSSSCG00000004024	ENSSSCG00000004024
1614.39	1.01014	0.11516	8.77157	1.76191e-18	1.73529e-17	ENSSSCG00000033885	PDCL3
97.4007	-3.39687	0.387545	-8.76509	1.8663e-18	1.83696e-17	ENSSSCG00000018462	SNORD65
2252.11	-1.00867	0.115099	-8.76356	1.89178e-18	1.86089e-17	ENSSSCG00000026596	SYNRG
1972.14	2.77238	0.316621	8.75615	2.02034e-18	1.98612e-17	ENSSSCG00000000014	FAM118A
1224.61	1.09553	0.12512	8.75581	2.02641e-18	1.99086e-17	ENSSSCG00000040352	DUS1L
96.2338	3.75181	0.428726	8.75105	2.11376e-18	2.07539e-17	ENSSSCG00000023848	VXN
1393.85	1.35288	0.154625	8.74943	2.14424e-18	2.10403e-17	ENSSSCG00000004951	AAGAB
51.2394	-5.43694	0.62175	-8.74457	2.23862e-18	2.19529e-17	ENSSSCG00000017998	GLP2R
1466.7	-1.93671	0.221537	-8.74214	2.28741e-18	2.24175e-17	ENSSSCG00000029380	ZFP2
3090.13	-1.84748	0.211414	-8.73867	2.35875e-18	2.31024e-17	ENSSSCG00000037905	ITGB5
2113.44	1.23523	0.141386	8.73658	2.40282e-18	2.35195e-17	ENSSSCG00000036812	ENSSSCG00000036812
67.5988	7.78991	0.891683	8.73619	2.41108e-18	2.35859e-17	ENSSSCG00000006862	VCAM1
1077.24	2.07705	0.23777	8.73556	2.42461e-18	2.37036e-17	ENSSSCG00000011120	USP6NL
305.918	2.32533	0.266294	8.73218	2.4981e-18	2.44071e-17	ENSSSCG00000039337	ITPRIPL2
15431.5	-1.02074	0.116948	-8.72815	2.58882e-18	2.52779e-17	ENSSSCG00000005466	PTBP3
685.647	1.603	0.183676	8.72735	2.60712e-18	2.5441e-17	ENSSSCG00000030182	DEDD2
860.527	-14.2901	1.63781	-8.72513	2.65865e-18	2.5928e-17	ENSSSCG00000022951	NFASC
696.27	-1.79736	0.206266	-8.7138	2.93854e-18	2.864e-17	ENSSSCG00000004999	MIS18BP1
70.7614	-3.33913	0.383232	-8.7131	2.95684e-18	2.88007e-17	ENSSSCG00000029855	LHFPL6
777.821	1.99466	0.229095	8.70669	3.12878e-18	3.04567e-17	ENSSSCG00000007715	ABHD11
1118.41	-6.50078	0.746963	-8.70294	3.23405e-18	3.14623e-17	ENSSSCG00000001382	DDR1
313.36	1.84597	0.212178	8.70009	3.31618e-18	3.22416e-17	ENSSSCG00000010568	NPM3
55.8988	-5.0399	0.579427	-8.69809	3.37515e-18	3.27948e-17	ENSSSCG00000039880	ENSSSCG00000039880
248.335	1.8203	0.209297	8.6972	3.40176e-18	3.30332e-17	ENSSSCG00000006219	MTFR1
1026.4	1.61849	0.186123	8.69579	3.44411e-18	3.3424e-17	ENSSSCG00000012779	ABCD1
6666.6	1.0679	0.122819	8.69491	3.47113e-18	3.36658e-17	ENSSSCG00000056128	PCBP1
1405.57	1.9939	0.229369	8.693	3.52981e-18	3.41932e-17	ENSSSCG00000027956	SSH3
34.9304	-4.80732	0.553169	-8.69052	3.60789e-18	3.49282e-17	ENSSSCG00000051680	IFN-OMEGA-6
12015.9	-1.54483	0.177777	-8.68974	3.63279e-18	3.51479e-17	ENSSSCG00000016267	ITM2C
1694.84	2.85227	0.328374	8.68603	3.75313e-18	3.62901e-17	ENSSSCG00000014920	FZD4
234.803	-2.17978	0.250994	-8.6846	3.80085e-18	3.67292e-17	ENSSSCG00000012108	WWC3
10653.3	2.75139	0.316854	8.68345	3.83955e-18	3.70807e-17	ENSSSCG00000030484	AHR
47.9217	-3.99181	0.4601	-8.67596	4.10059e-18	3.95777e-17	ENSSSCG00000057606	STON1
498.68	1.20409	0.138805	8.6747	4.1466e-18	3.99975e-17	ENSSSCG00000013463	LSM7
7814.25	4.58915	0.529162	8.67248	4.22817e-18	4.07596e-17	ENSSSCG00000027487	LAT2
38217.5	1.27548	0.147112	8.67014	4.31583e-18	4.15794e-17	ENSSSCG00000029724	RACK1
1046.94	1.02013	0.117748	8.66368	4.56768e-18	4.39791e-17	ENSSSCG00000028794	BCKDHA
97.23	-2.24766	0.259502	-8.66142	4.65906e-18	4.48318e-17	ENSSSCG00000056766	ENSSSCG00000056766
412.256	-2.50962	0.28986	-8.65803	4.7998e-18	4.61581e-17	ENSSSCG00000016027	ITGAV
445.533	-1.4744	0.170354	-8.6549	4.93326e-18	4.74129e-17	ENSSSCG00000006098	DPY19L4
488.811	-1.05757	0.122198	-8.65457	4.94779e-18	4.75238e-17	ENSSSCG00000012686	MOSPD1
321.26	-8.24697	0.953205	-8.65183	5.068e-18	4.86491e-17	ENSSSCG00000017186	RNF157
2142.28	1.34504	0.155469	8.65146	5.08435e-18	4.87767e-17	ENSSSCG00000030174	AP3S2
637.328	1.63819	0.189382	8.65015	5.14325e-18	4.93119e-17	ENSSSCG00000008310	EXOC6B
673.894	-1.66744	0.192794	-8.64877	5.20559e-18	4.98796e-17	ENSSSCG00000015386	HYCC1
23476.6	1.6192	0.187262	8.64671	5.30077e-18	5.0761e-17	ENSSSCG00000022343	ENO1
24912.7	1.17257	0.135651	8.64404	5.42584e-18	5.19275e-17	ENSSSCG00000013064	ENSSSCG00000013064
398.351	-1.92197	0.222368	-8.64317	5.46722e-18	5.2292e-17	ENSSSCG00000017993	NTN1
957.085	1.63547	0.189288	8.64009	5.61712e-18	5.36934e-17	ENSSSCG00000010521	UBTD1
160.654	-1.83477	0.212368	-8.63958	5.6419e-18	5.38656e-17	ENSSSCG00000058238	ENSSSCG00000058238
4277.57	1.02066	0.11818	8.63652	5.7949e-18	5.52932e-17	ENSSSCG00000057023	RAB1B
90.8062	-10.9139	1.26377	-8.63596	5.82339e-18	5.55317e-17	ENSSSCG00000038616	ENSSSCG00000038616
118.065	8.37418	0.969726	8.63561	5.84145e-18	5.56705e-17	ENSSSCG00000016992	NEURL1B
596.224	-3.9279	0.454924	-8.6342	5.91409e-18	5.6329e-17	ENSSSCG00000005312	SIT1
7246.78	1.39723	0.161835	8.63364	5.94313e-18	5.65718e-17	ENSSSCG00000036317	VASP
1438.73	-6.30773	0.730704	-8.6324	6.0076e-18	5.71174e-17	ENSSSCG00000003755	MCOLN2
245.621	1.58257	0.183337	8.63202	6.02774e-18	5.72744e-17	ENSSSCG00000003018	LIPE
137.986	-9.77578	1.1351	-8.61229	7.16166e-18	6.80079e-17	ENSSSCG00000007650	STAG3
999.88	-2.81679	0.327145	-8.61021	7.29248e-18	6.91677e-17	ENSSSCG00000024344	CCR5
476.163	1.4278	0.165883	8.60728	7.48161e-18	7.09193e-17	ENSSSCG00000028078	DPH1
2538.69	-1.42021	0.165191	-8.59736	8.1572e-18	7.72772e-17	ENSSSCG00000022534	ZNF644
98.4257	6.63022	0.771549	8.59338	8.44458e-18	7.99521e-17	ENSSSCG00000060360	ENSSSCG00000060360
31.3434	-4.61398	0.537164	-8.58951	8.7339e-18	8.26421e-17	ENSSSCG00000059210	ENSSSCG00000059210
563.53	1.12915	0.131555	8.58315	9.23107e-18	8.72946e-17	ENSSSCG00000003015	EXOSC5
25021.5	1.20675	0.140722	8.57538	9.87608e-18	9.32832e-17	ENSSSCG00000014855	RPS3
329.241	3.73549	0.435644	8.57463	9.94099e-18	9.38406e-17	ENSSSCG00000031336	ENSSSCG00000031336
4873.9	-1.20112	0.140129	-8.57151	1.02138e-17	9.63588e-17	ENSSSCG00000003395	PIK3CD
2402.63	-4.9445	0.577185	-8.56659	1.06594e-17	1.00444e-16	ENSSSCG00000036224	ENSSSCG00000036224
1872.09	-1.33672	0.156038	-8.56662	1.06567e-17	1.00444e-16	ENSSSCG00000006066	RNF19A
1882.34	1.27118	0.148487	8.56087	1.12021e-17	1.0537e-16	ENSSSCG00000008232	RNF181
5195.78	-1.16044	0.135711	-8.55081	1.22224e-17	1.14832e-16	ENSSSCG00000016101	CFLAR
134.18	-9.75791	1.14123	-8.55035	1.22712e-17	1.15222e-16	ENSSSCG00000017181	ENSSSCG00000017181
1003.24	1.32032	0.154419	8.55027	1.22805e-17	1.15241e-16	ENSSSCG00000026939	LMAN2L
1998.71	1.21357	0.141941	8.54987	1.23223e-17	1.15565e-16	ENSSSCG00000024052	GPX4
16765.9	1.16717	0.136514	8.54979	1.23314e-17	1.15583e-16	ENSSSCG00000014569	RPL27A
281.609	5.1622	0.603856	8.54873	1.24449e-17	1.16577e-16	ENSSSCG00000027778	GLO1
637.283	1.48549	0.17383	8.54562	1.27849e-17	1.19692e-16	ENSSSCG00000012844	SLC25A22
147.538	4.56602	0.534343	8.54511	1.28418e-17	1.20154e-16	ENSSSCG00000045878	ENSSSCG00000045878
69.1961	10.5569	1.2357	8.54327	1.30474e-17	1.22006e-16	ENSSSCG00000044764	ENSSSCG00000044764
4310.44	-1.95642	0.229108	-8.53929	1.35051e-17	1.26211e-16	ENSSSCG00000040793	CTSD
454.965	-1.59802	0.18717	-8.5378	1.36804e-17	1.27774e-16	ENSSSCG00000058485	ENSSSCG00000058485
3910.5	1.29726	0.151989	8.53525	1.39848e-17	1.30541e-16	ENSSSCG00000008024	CLCN7
52.5804	3.62795	0.425234	8.53166	1.44262e-17	1.34583e-16	ENSSSCG00000003248	ENSSSCG00000003248
117.874	1.73171	0.203055	8.52826	1.48559e-17	1.3851e-16	ENSSSCG00000003965	ENSSSCG00000003965
49.0895	-6.98253	0.81899	-8.52578	1.51779e-17	1.41429e-16	ENSSSCG00000061749	PATL2
264.44	-2.28204	0.267666	-8.52571	1.51877e-17	1.41438e-16	ENSSSCG00000026087	GKAP1
120.484	-11.1606	1.3094	-8.52341	1.54927e-17	1.44194e-16	ENSSSCG00000003768	NEXN
20495	1.53981	0.180668	8.52288	1.55628e-17	1.44762e-16	ENSSSCG00000012988	EHBP1L1
787.484	8.24421	0.96793	8.51736	1.63233e-17	1.51658e-16	ENSSSCG00000030300	MT1F
75.6528	10.8666	1.27614	8.5152	1.66297e-17	1.54415e-16	ENSSSCG00000028977	DOK6
1909.16	1.55954	0.183152	8.51501	1.66576e-17	1.54583e-16	ENSSSCG00000035366	MFHAS1
79.332	-6.17268	0.725019	-8.51382	1.68298e-17	1.55999e-16	ENSSSCG00000033350	ENSSSCG00000033350
8699.76	1.55544	0.182695	8.51386	1.68244e-17	1.55999e-16	ENSSSCG00000006379	CD48
1446.72	1.12487	0.132282	8.50355	1.83874e-17	1.70337e-16	ENSSSCG00000025092	CDK4
119.117	9.20983	1.08328	8.50178	1.86709e-17	1.72864e-16	ENSSSCG00000060597	ENSSSCG00000060597
39.9863	-4.63826	0.545662	-8.50024	1.89192e-17	1.7506e-16	ENSSSCG00000052938	ENSSSCG00000052938
1219.01	1.70896	0.201076	8.49907	1.91121e-17	1.76639e-16	ENSSSCG00000058942	ENSSSCG00000058942
486.601	-13.4175	1.57952	-8.49467	1.98492e-17	1.83345e-16	ENSSSCG00000000680	GPR162
271.331	1.52907	0.180005	8.49459	1.98629e-17	1.83366e-16	ENSSSCG00000024500	CFAP410
2028.61	-1.33465	0.157157	-8.49245	2.02326e-17	1.8667e-16	ENSSSCG00000040413	ENSSSCG00000040413
101.631	-2.13043	0.250915	-8.49065	2.05485e-17	1.89475e-16	ENSSSCG00000057811	ENSSSCG00000057811
294.802	4.07019	0.479495	8.4885	2.09326e-17	1.92905e-16	ENSSSCG00000015290	CDK18
69.5632	3.19043	0.375901	8.48743	2.11257e-17	1.94572e-16	ENSSSCG00000008429	EPCAM
406.134	3.71972	0.438289	8.48693	2.12176e-17	1.95305e-16	ENSSSCG00000023155	CLN8
1888.19	-1.04811	0.123554	-8.48298	2.19496e-17	2.01926e-16	ENSSSCG00000006520	SCAMP3
385.228	-1.9008	0.224136	-8.48057	2.24095e-17	2.06037e-16	ENSSSCG00000038701	EFNA2
206.701	-1.89699	0.224025	-8.46778	2.50114e-17	2.29828e-16	ENSSSCG00000006065	ANKRD46
275.663	-3.19371	0.377178	-8.46739	2.50948e-17	2.30461e-16	ENSSSCG00000060759	ENSSSCG00000060759
4258.35	1.51208	0.17859	8.46674	2.52367e-17	2.3163e-16	ENSSSCG00000006917	LRRC8C
3240.35	-3.82354	0.452082	-8.45762	2.72885e-17	2.50318e-16	ENSSSCG00000026383	NRP2
860.592	1.27788	0.151113	8.45648	2.75567e-17	2.52632e-16	ENSSSCG00000041220	NDUFA7
617.676	-1.5508	0.183426	-8.4546	2.80051e-17	2.56595e-16	ENSSSCG00000021275	DDX52
53.6776	-5.38223	0.636628	-8.45427	2.80828e-17	2.57159e-16	ENSSSCG00000062446	ENSSSCG00000062446
149.02	-2.57576	0.304676	-8.45412	2.81207e-17	2.57357e-16	ENSSSCG00000003815	ALG6
74.1141	-10.658	1.26101	-8.45195	2.86469e-17	2.62023e-16	ENSSSCG00000005194	PTPRD
175.017	-3.17305	0.375457	-8.45116	2.88415e-17	2.63651e-16	ENSSSCG00000002023	BCL2L2
2026.02	1.98395	0.234804	8.44937	2.92889e-17	2.67588e-16	ENSSSCG00000021911	NDRG4
17293	1.14438	0.135469	8.44751	2.97575e-17	2.71713e-16	ENSSSCG00000029785	RPS9
7125.78	4.77565	0.565503	8.44496	3.0415e-17	2.77557e-16	ENSSSCG00000009230	WDFY3
161.183	-10.4855	1.24171	-8.44436	3.05729e-17	2.78837e-16	ENSSSCG00000009228	MAPK10
4407.08	1.03285	0.122508	8.43088	3.43065e-17	3.12353e-16	ENSSSCG00000005477	FKBP15
10551.2	1.29613	0.153779	8.42854	3.50016e-17	3.18499e-16	ENSSSCG00000001502	RPS18
1199.22	-1.46389	0.173724	-8.42649	3.56177e-17	3.2392e-16	ENSSSCG00000005316	TPM2
1389.83	1.40402	0.166785	8.41817	3.82418e-17	3.47387e-16	ENSSSCG00000040944	SKI
957.928	-1.54741	0.183852	-8.41663	3.87465e-17	3.5157e-16	ENSSSCG00000012608	ZBTB33
79.1472	-5.13487	0.61016	-8.41561	3.90846e-17	3.54435e-16	ENSSSCG00000006877	SNX7
37.012	4.48949	0.533479	8.41548	3.91279e-17	3.54626e-16	ENSSSCG00000016513	KIAA1549
1489.68	1.02998	0.122414	8.41395	3.96425e-17	3.59086e-16	ENSSSCG00000018051	COPS3
67.4298	-10.411	1.23755	-8.41261	4.01002e-17	3.63025e-16	ENSSSCG00000012780	PLXNB3
927.711	1.54335	0.183474	8.41182	4.03689e-17	3.65249e-16	ENSSSCG00000001661	SRF
1428.72	-1.30309	0.154943	-8.41013	4.09567e-17	3.70357e-16	ENSSSCG00000013643	CDKN2D
4628.93	-3.28212	0.390314	-8.40892	4.13786e-17	3.73959e-16	ENSSSCG00000059775	ENSSSCG00000059775
78.8914	10.5041	1.24986	8.40426	4.30572e-17	3.88909e-16	ENSSSCG00000009498	ENSSSCG00000009498
44.4945	-4.10611	0.488591	-8.404	4.3153e-17	3.89552e-16	ENSSSCG00000060515	ENSSSCG00000060515
488.357	-1.53553	0.182723	-8.40362	4.32917e-17	3.90583e-16	ENSSSCG00000008066	ZNF484
297.655	1.89785	0.225852	8.40305	4.35032e-17	3.92269e-16	ENSSSCG00000002955	CATSPERG
126.926	3.2304	0.384555	8.40037	4.45061e-17	4.00857e-16	ENSSSCG00000022719	RAB20
65.2269	-3.03439	0.361249	-8.3997	4.47625e-17	4.02939e-16	ENSSSCG00000012448	ITM2A
40.067	-3.84657	0.457995	-8.39871	4.51414e-17	4.0612e-16	ENSSSCG00000030112	MACROD2
7173.68	1.16122	0.138281	8.39754	4.55924e-17	4.09945e-16	ENSSSCG00000024437	AP2M1
553.951	-2.59087	0.30854	-8.39719	4.57295e-17	4.10945e-16	ENSSSCG00000026940	CASP10
3342.2	1.81399	0.216032	8.39685	4.58618e-17	4.11669e-16	ENSSSCG00000001787	IL16
8601.04	-1.2024	0.143258	-8.39326	4.72848e-17	4.24203e-16	ENSSSCG00000002688	PLCG2
242.6	2.56481	0.305666	8.39091	4.82403e-17	4.32287e-16	ENSSSCG00000027169	ENOSF1
1938.52	-1.45466	0.173408	-8.38865	4.91736e-17	4.40403e-16	ENSSSCG00000017232	NHERF1
2885.38	4.71651	0.562407	8.38629	5.01745e-17	4.49114e-16	ENSSSCG00000038220	RXRA
10459	1.21568	0.145065	8.38024	5.28211e-17	4.72538e-16	ENSSSCG00000054578	RPS14
32.2505	3.89283	0.464673	8.37757	5.40332e-17	4.83109e-16	ENSSSCG00000038077	PPP1R14A
334.301	3.93054	0.469286	8.37558	5.49526e-17	4.91054e-16	ENSSSCG00000000399	TIMELESS
3012.99	-1.15752	0.138214	-8.37485	5.52919e-17	4.93532e-16	ENSSSCG00000024235	NPLOC4
478.383	-1.3875	0.165687	-8.37422	5.55903e-17	4.95916e-16	ENSSSCG00000008557	EMILIN1
13431.2	1.23403	0.147401	8.37189	5.67011e-17	5.05542e-16	ENSSSCG00000025928	RPL18
248.07	2.22894	0.26628	8.37064	5.73056e-17	5.10646e-16	ENSSSCG00000038439	PRX
43.2792	6.23303	0.744695	8.36991	5.766e-17	5.13517e-16	ENSSSCG00000022290	UMODL1
561.281	-1.79262	0.214267	-8.3663	5.9456e-17	5.29215e-16	ENSSSCG00000063433	FEN1
563.591	1.31741	0.157471	8.36605	5.95824e-17	5.30044e-16	ENSSSCG00000003851	CPT2
1946.23	-1.57319	0.188212	-8.35864	6.3447e-17	5.64108e-16	ENSSSCG00000009172	PPP3CA
680.703	1.80679	0.216182	8.35772	6.39437e-17	5.68206e-16	ENSSSCG00000027312	PTCH1
65.9455	-5.29431	0.633714	-8.35442	6.57576e-17	5.83672e-16	ENSSSCG00000057351	ENSSSCG00000057351
11390.7	1.24363	0.148965	8.34847	6.91548e-17	6.13247e-16	ENSSSCG00000024974	ENSSSCG00000024974
388.487	-1.87076	0.224085	-8.34845	6.91667e-17	6.13247e-16	ENSSSCG00000021586	ZHX2
805.477	-1.47021	0.176274	-8.34044	7.40122e-17	6.54749e-16	ENSSSCG00000005271	CARNMT1
992.873	-1.28117	0.153626	-8.3395	7.46037e-17	6.59248e-16	ENSSSCG00000006871	SLC35A3
2154.58	1.66565	0.199729	8.33952	7.45912e-17	6.59248e-16	ENSSSCG00000018061	ENSSSCG00000018061
305.366	-1.94416	0.233129	-8.3394	7.46653e-17	6.59426e-16	ENSSSCG00000013550	SLC25A23
1316.03	-1.3291	0.159401	-8.33804	7.55313e-17	6.66334e-16	ENSSSCG00000018016	MAP2K4
205.219	4.61039	0.553275	8.33292	7.88714e-17	6.95415e-16	ENSSSCG00000016589	LRRC4
4155.45	1.22442	0.14698	8.33051	8.04939e-17	7.09327e-16	ENSSSCG00000018063	ENSSSCG00000018063
52.6699	-4.16824	0.500422	-8.32944	8.12265e-17	7.15386e-16	ENSSSCG00000004781	PAK6
120.885	-5.36406	0.644015	-8.3291	8.14606e-17	7.17037e-16	ENSSSCG00000006298	XCL1
811.464	1.13235	0.135953	8.32903	8.1504e-17	7.17037e-16	ENSSSCG00000033620	SLC25A10
153.5	4.90466	0.588868	8.32896	8.15529e-17	7.1707e-16	ENSSSCG00000009457	DACH1
6081.01	-1.40112	0.168259	-8.32719	8.27851e-17	7.27503e-16	ENSSSCG00000032984	BEND7
581.205	1.23846	0.148748	8.32592	8.3675e-17	7.34512e-16	ENSSSCG00000040827	CFAP298
1287.77	1.47961	0.177714	8.32576	8.379e-17	7.35115e-16	ENSSSCG00000040333	NUP62
572.219	1.62204	0.194896	8.32258	8.60725e-17	7.54724e-16	ENSSSCG00000007664	AGFG2
521.797	1.49194	0.179367	8.31779	8.96199e-17	7.85396e-16	ENSSSCG00000028036	MAP3K10
20532.1	1.50344	0.18085	8.31318	9.3168e-17	8.16041e-16	ENSSSCG00000025133	ITGB2
424.022	-2.52578	0.303844	-8.31273	9.35258e-17	8.18724e-16	ENSSSCG00000003783	FPGT
39.666	-5.23534	0.629979	-8.31034	9.54249e-17	8.34889e-16	ENSSSCG00000052327	ENSSSCG00000052327
412.143	-2.09196	0.25175	-8.30964	9.59889e-17	8.39362e-16	ENSSSCG00000016134	FASTKD2
871.676	-1.32034	0.158979	-8.30516	9.9684e-17	8.71194e-16	ENSSSCG00000040056	ENSSSCG00000040056
6654.97	-1.15737	0.139363	-8.30468	1.00092e-16	8.74276e-16	ENSSSCG00000014149	MEF2C
63.769	-10.4208	1.25526	-8.3017	1.02628e-16	8.95941e-16	ENSSSCG00000033691	RAB26
59.9933	11.0855	1.33565	8.29971	1.04362e-16	9.10578e-16	ENSSSCG00000022383	GATA4
2634.8	1.01811	0.122759	8.29354	1.09923e-16	9.58574e-16	ENSSSCG00000022442	PAF1
121.617	3.17637	0.383071	8.29185	1.11496e-16	9.71757e-16	ENSSSCG00000054974	ENSSSCG00000054974
357.913	1.20718	0.145599	8.29111	1.12195e-16	9.77315e-16	ENSSSCG00000002344	RIOX1
410.551	3.10427	0.374966	8.27881	1.24408e-16	1.0831e-15	ENSSSCG00000004087	CCDC170
3418.7	-1.07384	0.129729	-8.27757	1.2571e-16	1.09385e-15	ENSSSCG00000032554	ENSSSCG00000032554
1374.53	2.82527	0.341414	8.27519	1.28249e-16	1.11472e-15	ENSSSCG00000020749	KCNAB2
53.1341	-7.75163	0.936939	-8.27336	1.30241e-16	1.13141e-15	ENSSSCG00000024552	CFAP92
11048.1	4.5119	0.545477	8.27147	1.32314e-16	1.14879e-15	ENSSSCG00000003253	ENSSSCG00000003253
293.046	1.45866	0.176414	8.2684	1.35765e-16	1.17811e-15	ENSSSCG00000014061	THOC3
356.184	-1.6741	0.202615	-8.2625	1.42654e-16	1.23722e-15	ENSSSCG00000005040	GNPNAT1
148.187	10.2547	1.24115	8.26228	1.42916e-16	1.23881e-15	ENSSSCG00000015281	PLEKHA6
517.849	-1.81392	0.219549	-8.26199	1.43265e-16	1.24116e-15	ENSSSCG00000016043	OSGEPL1
197.07	-5.46369	0.661324	-8.26174	1.43568e-16	1.24311e-15	ENSSSCG00000000735	TSPAN9
608.858	-2.36126	0.285835	-8.26091	1.44561e-16	1.25103e-15	ENSSSCG00000014116	MTX3
84.0015	-5.01938	0.607679	-8.25992	1.45765e-16	1.26076e-15	ENSSSCG00000012375	DLG3
123.234	3.81697	0.462245	8.25746	1.48804e-16	1.28635e-15	ENSSSCG00000014091	F2RL1
81.9601	-3.55504	0.430589	-8.25622	1.50354e-16	1.29904e-15	ENSSSCG00000006821	GSTM3
580.067	1.14714	0.138946	8.25607	1.50551e-16	1.30004e-15	ENSSSCG00000011113	NUDT5
5381.55	-1.41604	0.171582	-8.25283	1.54681e-16	1.33425e-15	ENSSSCG00000022815	PYGB
64.6457	2.58907	0.313812	8.25037	1.57905e-16	1.36132e-15	ENSSSCG00000010879	KIF26B
308.203	1.98169	0.240211	8.24978	1.58686e-16	1.36731e-15	ENSSSCG00000033037	ENSSSCG00000033037
391.592	6.71297	0.814009	8.24679	1.62705e-16	1.40118e-15	ENSSSCG00000024784	CACNA1S
44.8497	5.60386	0.679763	8.24384	1.66764e-16	1.43459e-15	ENSSSCG00000044260	ENSSSCG00000044260
11243.1	1.50383	0.182508	8.23982	1.72472e-16	1.48289e-15	ENSSSCG00000006016	EIF3H
245.676	1.57309	0.190924	8.23933	1.73179e-16	1.48816e-15	ENSSSCG00000052463	ENSSSCG00000052463
1714.05	-1.05032	0.127507	-8.23734	1.76083e-16	1.5123e-15	ENSSSCG00000028600	SLC39A9
86.97	-6.12473	0.743607	-8.23652	1.77286e-16	1.52181e-15	ENSSSCG00000045352	ENSSSCG00000045352
4432.66	2.39767	0.291109	8.23633	1.77571e-16	1.52343e-15	ENSSSCG00000004082	ENSSSCG00000004082
176.064	-3.00422	0.364929	-8.23235	1.83575e-16	1.57409e-15	ENSSSCG00000000766	CECR2
160.911	-1.61476	0.196247	-8.22821	1.90029e-16	1.62768e-15	ENSSSCG00000059123	ENSSSCG00000059123
169.593	-1.85137	0.225152	-8.22275	1.98882e-16	1.70259e-15	ENSSSCG00000040180	TMEM64
292.879	-1.54096	0.187454	-8.22049	2.02666e-16	1.73405e-15	ENSSSCG00000010122	CDC45
1481.66	-1.717	0.208892	-8.21956	2.04253e-16	1.74669e-15	ENSSSCG00000025406	PIK3C2A
1969.55	1.63068	0.198483	8.21573	2.10886e-16	1.80244e-15	ENSSSCG00000024488	NUBP1
324.287	2.13	0.259423	8.21053	2.20218e-16	1.88119e-15	ENSSSCG00000016317	AGAP1
86.1719	-1.85534	0.226072	-8.20687	2.27038e-16	1.93842e-15	ENSSSCG00000009862	RNFT2
2228.78	1.0714	0.130558	8.20626	2.28179e-16	1.94711e-15	ENSSSCG00000035852	CSNK1D
74.7123	-8.74236	1.06537	-8.20594	2.28798e-16	1.95135e-15	ENSSSCG00000000515	TRHDE
205.105	-1.7536	0.213722	-8.20505	2.30489e-16	1.96472e-15	ENSSSCG00000016778	NLN
14693.6	1.40183	0.170867	8.20423	2.32064e-16	1.97708e-15	ENSSSCG00000027358	RPS17
9385.16	1.18271	0.14418	8.20302	2.34415e-16	1.99604e-15	ENSSSCG00000005719	RAPGEF1
13878.5	1.15647	0.140993	8.20227	2.35883e-16	2.00747e-15	ENSSSCG00000033169	RPS15
2309.84	-2.60684	0.317884	-8.20061	2.39176e-16	2.03441e-15	ENSSSCG00000000299	TESPA1
4196.06	1.50756	0.183846	8.20017	2.40048e-16	2.04073e-15	ENSSSCG00000002457	ITPK1
70.8429	-7.84632	0.957005	-8.19883	2.42747e-16	2.06257e-15	ENSSSCG00000003366	CHD5
1747.4	1.77021	0.215943	8.19757	2.45296e-16	2.082e-15	ENSSSCG00000002917	NFKBID
1002.15	1.58055	0.192828	8.19667	2.47135e-16	2.0965e-15	ENSSSCG00000054264	BRI3BP
4297.65	1.40981	0.172024	8.19546	2.49634e-16	2.11656e-15	ENSSSCG00000004156	IFNGR1
629.942	3.20179	0.39076	8.19376	2.53181e-16	2.1455e-15	ENSSSCG00000004179	ENSSSCG00000004179
702.228	-1.828	0.223204	-8.1898	2.61652e-16	2.2161e-15	ENSSSCG00000016044	ORMDL1
328.97	-1.51787	0.185408	-8.18664	2.6863e-16	2.27399e-15	ENSSSCG00000002904	HAUS5
38.3571	4.08209	0.498645	8.18637	2.69212e-16	2.27771e-15	ENSSSCG00000022280	DACT3
4532.87	-2.06837	0.25272	-8.18444	2.73579e-16	2.31342e-15	ENSSSCG00000001549	FKBP5
1299.29	-1.78852	0.218561	-8.18313	2.76559e-16	2.33738e-15	ENSSSCG00000012853	IRF7
446.049	1.76515	0.215748	8.18153	2.80271e-16	2.3675e-15	ENSSSCG00000001709	SUPT3H
443.489	1.73137	0.211635	8.18095	2.81605e-16	2.3775e-15	ENSSSCG00000045906	ENSSSCG00000045906
1296.16	1.03932	0.127078	8.17855	2.87269e-16	2.42403e-15	ENSSSCG00000000719	NDUFA9
108.375	-2.82794	0.345857	-8.17661	2.91935e-16	2.4608e-15	ENSSSCG00000015331	PON2
2177.13	1.24104	0.151812	8.17484	2.96255e-16	2.49588e-15	ENSSSCG00000006512	FDPS
2100.49	2.19362	0.268384	8.17346	2.99668e-16	2.5233e-15	ENSSSCG00000010403	MARCHF8
8982.15	1.21267	0.148369	8.17333	2.99988e-16	2.52466e-15	ENSSSCG00000002873	GPI
2719.44	1.04613	0.128029	8.17102	3.05793e-16	2.57215e-15	ENSSSCG00000012963	SART1
60.0022	-5.18205	0.634709	-8.16445	3.22898e-16	2.71316e-15	ENSSSCG00000022726	RHOD
686.305	1.1381	0.1394	8.16425	3.23451e-16	2.71638e-15	ENSSSCG00000006641	PRUNE1
13427	1.3012	0.159432	8.16149	3.30927e-16	2.77769e-15	ENSSSCG00000039460	RPL28
2878.51	-1.35634	0.166196	-8.16107	3.32061e-16	2.78574e-15	ENSSSCG00000040617	TNFAIP8
82.2885	-3.41631	0.418667	-8.15997	3.35095e-16	2.80971e-15	ENSSSCG00000037766	NR3C2
1097.91	-11.8616	1.45382	-8.15894	3.37975e-16	2.83237e-15	ENSSSCG00000035849	PTPRF
1031.98	1.06207	0.130193	8.15768	3.41526e-16	2.86062e-15	ENSSSCG00000022757	TIMM13
404.815	-4.03846	0.495254	-8.15433	3.51123e-16	2.93791e-15	ENSSSCG00000025423	KCNK5
494.377	1.76842	0.216887	8.15363	3.53171e-16	2.95349e-15	ENSSSCG00000056714	ENSSSCG00000056714
442.187	-5.47725	0.671784	-8.15328	3.54184e-16	2.96041e-15	ENSSSCG00000005994	SNTB1
1295.89	1.00272	0.123019	8.15096	3.61052e-16	3.01464e-15	ENSSSCG00000031602	DNAJC5
53.8547	-10.2333	1.2555	-8.15081	3.61499e-16	3.01679e-15	ENSSSCG00000063206	ENSSSCG00000063206
53.4669	-3.30392	0.405481	-8.14816	3.69518e-16	3.08209e-15	ENSSSCG00000051429	ENSSSCG00000051429
3196.57	1.14218	0.14019	8.1474	3.7183e-16	3.09975e-15	ENSSSCG00000004371	CRYBG1
989.279	1.00037	0.122789	8.14704	3.72944e-16	3.10741e-15	ENSSSCG00000013045	OTUB1
36.0355	-5.04192	0.618896	-8.14663	3.74203e-16	3.11627e-15	ENSSSCG00000012540	SLC25A53
1135.21	-1.40578	0.172612	-8.14417	3.81881e-16	3.17523e-15	ENSSSCG00000014211	YTHDC2
132.351	1.79805	0.220796	8.14349	3.84041e-16	3.19151e-15	ENSSSCG00000060951	ENSSSCG00000060951
885.025	-1.04725	0.128694	-8.13752	4.03455e-16	3.34935e-15	ENSSSCG00000012542	FAM199X
4173.51	-1.27991	0.157315	-8.13601	4.08502e-16	3.38948e-15	ENSSSCG00000009432	DGKD
187.748	1.30344	0.160265	8.13305	4.18624e-16	3.47166e-15	ENSSSCG00000027827	GALE
10894.4	-1.29976	0.159843	-8.13148	4.24083e-16	3.51326e-15	ENSSSCG00000002450	SLC24A4
51.618	10.6425	1.30885	8.1312	4.25059e-16	3.51951e-15	ENSSSCG00000015402	CACNA2D1
429.302	1.29788	0.159627	8.13067	4.26913e-16	3.53302e-15	ENSSSCG00000039021	LSM2
37.5198	-4.38921	0.540052	-8.12739	4.38625e-16	3.62618e-15	ENSSSCG00000037432	PLPPR3
116.788	-2.70949	0.333652	-8.12069	4.63539e-16	3.83016e-15	ENSSSCG00000053283	SCN3B
754.283	-1.32012	0.162591	-8.11928	4.68974e-16	3.87305e-15	ENSSSCG00000041972	MED21
2000.68	1.51532	0.186683	8.11707	4.77591e-16	3.94217e-15	ENSSSCG00000008682	NSD2
16800.2	1.28549	0.158377	8.11668	4.79099e-16	3.95257e-15	ENSSSCG00000000576	ENSSSCG00000000576
1006.64	1.18285	0.145734	8.11651	4.79776e-16	3.9561e-15	ENSSSCG00000034406	MRPL58
91.9882	-1.84201	0.227015	-8.11407	4.89508e-16	4.03425e-15	ENSSSCG00000057522	CDO1
1697.16	1.17778	0.145154	8.114	4.89806e-16	4.03462e-15	ENSSSCG00000031249	PTTG1IP
394.517	2.63172	0.324481	8.11054	5.03964e-16	4.14909e-15	ENSSSCG00000058709	ENSSSCG00000058709
46.9786	-10.0697	1.24218	-8.10647	5.21095e-16	4.28791e-15	ENSSSCG00000013044	FLRT1
887.523	-12.2968	1.51698	-8.1061	5.22713e-16	4.299e-15	ENSSSCG00000008213	CD8B
2176.84	1.33628	0.164864	8.10535	5.25942e-16	4.32333e-15	ENSSSCG00000011295	SNRK
805.803	-2.02111	0.249483	-8.10119	5.44223e-16	4.47129e-15	ENSSSCG00000007161	LZTS3
357.484	-1.427	0.176168	-8.1002	5.48671e-16	4.5055e-15	ENSSSCG00000017865	CTNS
4467	-1.68402	0.207931	-8.09894	5.54379e-16	4.55003e-15	ENSSSCG00000017072	GALNT10
10963.9	1.35798	0.167679	8.09871	5.55469e-16	4.55662e-15	ENSSSCG00000053807	RPS26
327.457	-3.71399	0.458777	-8.09542	5.70654e-16	4.67637e-15	ENSSSCG00000032709	ARL4A
4604.96	1.04527	0.129144	8.09385	5.78079e-16	4.73477e-15	ENSSSCG00000000050	NAGA
672.397	-1.49152	0.184387	-8.08907	6.0121e-16	4.92169e-15	ENSSSCG00000014252	PRRC1
2090.4	1.20909	0.149475	8.08893	6.01914e-16	4.92492e-15	ENSSSCG00000000431	MBD6
306.543	1.13057	0.13978	8.08825	6.05299e-16	4.95007e-15	ENSSSCG00000045776	ZNF593
468.801	2.00752	0.248239	8.08705	6.11295e-16	4.99653e-15	ENSSSCG00000024549	LYL1
54.0066	10.3344	1.27811	8.08572	6.17984e-16	5.04861e-15	ENSSSCG00000056045	ENSSSCG00000056045
77605.1	1.22827	0.151923	8.08482	6.22562e-16	5.0808e-15	ENSSSCG00000025675	EEF2
1020.12	-1.50183	0.185758	-8.08486	6.2234e-16	5.0808e-15	ENSSSCG00000002445	ENSSSCG00000002445
589.854	-1.85454	0.229394	-8.08453	6.24019e-16	5.09007e-15	ENSSSCG00000008518	SLC30A6
2092.06	1.08965	0.134799	8.08353	6.2917e-16	5.12683e-15	ENSSSCG00000004544	SPG21
234.024	-2.84587	0.352175	-8.08085	6.43179e-16	5.2383e-15	ENSSSCG00000011563	FANCD2
4080.39	1.081	0.133838	8.07691	6.64284e-16	5.40742e-15	ENSSSCG00000032312	RAB11A
1492.21	-2.73545	0.338693	-8.07651	6.66482e-16	5.42254e-15	ENSSSCG00000009226	KLHL8
28048.6	1.033	0.127978	8.07169	6.93303e-16	5.63787e-15	ENSSSCG00000012365	MSN
654.17	-2.18612	0.270851	-8.0713	6.9551e-16	5.65293e-15	ENSSSCG00000032574	RTTN
310.392	-3.75203	0.465065	-8.06776	7.15993e-16	5.81644e-15	ENSSSCG00000021206	IL1RAP
73.1606	-4.8466	0.600835	-8.06643	7.2381e-16	5.87694e-15	ENSSSCG00000054384	ENSSSCG00000054384
324.587	1.34159	0.16632	8.06631	7.24571e-16	5.88012e-15	ENSSSCG00000006667	BOLA1
2242.58	1.14784	0.142415	8.05989	7.63643e-16	6.19088e-15	ENSSSCG00000027257	PSMB1
89.0737	-5.55394	0.689267	-8.05776	7.77079e-16	6.29339e-15	ENSSSCG00000011030	CUBN
772.252	5.31305	0.659633	8.05455	7.97692e-16	6.45704e-15	ENSSSCG00000001065	ATXN1
175.315	-3.53082	0.438395	-8.05397	8.01529e-16	6.4848e-15	ENSSSCG00000014898	DDIAS
207.305	-1.27926	0.158843	-8.0536	8.03969e-16	6.50124e-15	ENSSSCG00000011454	SFMBT1
96.1151	-2.52613	0.313679	-8.05324	8.0628e-16	6.51661e-15	ENSSSCG00000018942	ENSSSCG00000018942
14184.4	1.16837	0.145117	8.05124	8.19596e-16	6.61751e-15	ENSSSCG00000020817	RPS16
322.908	-1.63065	0.202621	-8.0478	8.42956e-16	6.80267e-15	ENSSSCG00000015669	ACVR2A
120.118	2.81374	0.349933	8.04079	8.92589e-16	7.1959e-15	ENSSSCG00000061744	ENSSSCG00000061744
36.2847	-5.55873	0.691328	-8.04066	8.93537e-16	7.1999e-15	ENSSSCG00000012564	MID2
934.421	3.40764	0.423887	8.03904	9.05471e-16	7.29236e-15	ENSSSCG00000000601	PTPRO
419.831	-4.16192	0.517737	-8.03867	9.08157e-16	7.31029e-15	ENSSSCG00000056370	ENSSSCG00000056370
85.666	2.76424	0.343962	8.03649	9.24481e-16	7.43794e-15	ENSSSCG00000008175	CHST10
743.029	-1.40853	0.175273	-8.03619	9.26759e-16	7.45249e-15	ENSSSCG00000003429	CLCN6
96.4358	3.45534	0.430025	8.0352	9.34267e-16	7.50907e-15	ENSSSCG00000026568	DNPH1
67.7069	3.45165	0.430007	8.02696	9.99161e-16	8.02659e-15	ENSSSCG00000036391	SSC4D
62.6701	6.78838	0.846007	8.02403	1.02335e-15	8.21678e-15	ENSSSCG00000041477	ENSSSCG00000041477
2995.78	6.26413	0.780874	8.02195	1.04084e-15	8.35294e-15	ENSSSCG00000032355	LY86
4862.25	-1.48865	0.185576	-8.02182	1.04194e-15	8.35755e-15	ENSSSCG00000004190	STX7
96.2491	-9.99354	1.24606	-8.02009	1.05666e-15	8.4714e-15	ENSSSCG00000054634	ENSSSCG00000054634
143.384	-2.1947	0.273912	-8.01242	1.12475e-15	9.01271e-15	ENSSSCG00000012517	ENSSSCG00000012517
822.022	1.27683	0.159379	8.01128	1.13517e-15	9.09168e-15	ENSSSCG00000039295	MRPL34
49.458	-10.077	1.25819	-8.00915	1.15504e-15	9.24616e-15	ENSSSCG00000040492	U6
2637.38	1.71103	0.21366	8.00818	1.16417e-15	9.31453e-15	ENSSSCG00000040977	SNX8
82.7047	-6.75241	0.843588	-8.00439	1.20058e-15	9.60099e-15	ENSSSCG00000026145	RAG1
213.911	1.37703	0.172064	8.00305	1.21372e-15	9.70121e-15	ENSSSCG00000037427	PTDSS2
1234.1	1.40336	0.175384	8.00163	1.22783e-15	9.80904e-15	ENSSSCG00000033695	KCTD15
472.168	-1.73484	0.216823	-8.00118	1.23234e-15	9.84019e-15	ENSSSCG00000024628	ALKBH8
126.924	-2.23438	0.279259	-8.00111	1.23304e-15	9.84079e-15	ENSSSCG00000050204	ENSSSCG00000050204
224.784	-1.55282	0.194148	-7.99816	1.26292e-15	1.00742e-14	ENSSSCG00000061816	ENSSSCG00000061816
845.797	6.46199	0.808017	7.99734	1.27136e-15	1.01364e-14	ENSSSCG00000042233	ENSSSCG00000042233
31.0484	10.0738	1.26004	7.99481	1.29773e-15	1.03415e-14	ENSSSCG00000051968	ENSSSCG00000051968
138.393	-2.87184	0.359306	-7.99275	1.31961e-15	1.05106e-14	ENSSSCG00000007659	ZCWPW1
1042.51	1.05933	0.132538	7.99265	1.32068e-15	1.05139e-14	ENSSSCG00000017479	WIPF2
725.088	1.28752	0.161128	7.99065	1.34232e-15	1.06808e-14	ENSSSCG00000038364	ENSSSCG00000038364
587.136	1.10639	0.138464	7.99045	1.34452e-15	1.06929e-14	ENSSSCG00000017502	PGAP3
83.4904	-3.43091	0.429486	-7.98842	1.36681e-15	1.08648e-14	ENSSSCG00000051005	ENSSSCG00000051005
984.79	-1.23019	0.153999	-7.98833	1.36781e-15	1.08673e-14	ENSSSCG00000009714	NEK1
808.181	-1.13237	0.141758	-7.98804	1.37102e-15	1.08874e-14	ENSSSCG00000007896	TXNDC11
2222.57	-1.29129	0.161723	-7.98456	1.41028e-15	1.11935e-14	ENSSSCG00000003738	MAPRE2
122.11	2.26068	0.283548	7.97281	1.55102e-15	1.22984e-14	ENSSSCG00000000764	HDHD5
2850.6	-1.28489	0.161204	-7.97061	1.57892e-15	1.25133e-14	ENSSSCG00000009345	PDS5B
43.1083	8.61788	1.08169	7.96706	1.62495e-15	1.28717e-14	ENSSSCG00000035083	ENSSSCG00000035083
63.6543	-8.69105	1.09099	-7.96619	1.63646e-15	1.29565e-14	ENSSSCG00000030362	ENSSSCG00000030362
122.409	-1.9105	0.239889	-7.9641	1.66431e-15	1.31704e-14	ENSSSCG00000002436	TTC7B
548.004	-1.41746	0.178006	-7.96299	1.67933e-15	1.32827e-14	ENSSSCG00000001070	FAM8A1
69.7085	10.1651	1.27666	7.96225	1.68935e-15	1.33552e-14	ENSSSCG00000055617	ENSSSCG00000055617
2342.78	-1.21498	0.152609	-7.96141	1.70091e-15	1.34333e-14	ENSSSCG00000004717	UBR1
44.5563	-5.02273	0.630938	-7.96073	1.71027e-15	1.34938e-14	ENSSSCG00000053280	H2AC6
625.549	1.23845	0.155584	7.96005	1.71963e-15	1.3561e-14	ENSSSCG00000007814	KATNIP
391.728	1.60778	0.20201	7.95892	1.73549e-15	1.36793e-14	ENSSSCG00000000895	SNRPF
122.685	1.63566	0.205544	7.95769	1.75276e-15	1.38085e-14	ENSSSCG00000031269	LYRM4
276.869	8.32688	1.0468	7.95462	1.79676e-15	1.41411e-14	ENSSSCG00000014428	HTR4
66.1379	-3.35722	0.422385	-7.94824	1.89175e-15	1.48667e-14	ENSSSCG00000003709	LAMA3
101.008	2.51385	0.316326	7.94702	1.91058e-15	1.50072e-14	ENSSSCG00000029553	CCDC57
400.362	-13.1733	1.65817	-7.9445	1.94975e-15	1.52998e-14	ENSSSCG00000003479	MFAP2
1225.72	1.12543	0.141674	7.94378	1.96107e-15	1.5381e-14	ENSSSCG00000015734	IMP4
952.644	1.24953	0.157317	7.94276	1.97734e-15	1.5501e-14	ENSSSCG00000015065	BUD13
616.388	-1.56188	0.196808	-7.93607	2.08692e-15	1.6352e-14	ENSSSCG00000007155	DNAAF9
323.542	-1.78723	0.225271	-7.93368	2.12739e-15	1.66609e-14	ENSSSCG00000053939	ENSSSCG00000053939
928.928	1.21445	0.153076	7.93361	2.12874e-15	1.66633e-14	ENSSSCG00000038776	GET3
1159.32	-1.96252	0.247404	-7.93243	2.14898e-15	1.68134e-14	ENSSSCG00000026506	RALGAPA2
425.196	-2.70579	0.341134	-7.93175	2.16084e-15	1.68979e-14	ENSSSCG00000006031	TMEM74
573.249	1.30603	0.164669	7.93122	2.17004e-15	1.69615e-14	ENSSSCG00000005528	NDUFA8
5924.2	1.365	0.172188	7.92737	2.23842e-15	1.74739e-14	ENSSSCG00000021825	RPS21
331.644	1.4081	0.177692	7.92435	2.29351e-15	1.78846e-14	ENSSSCG00000013397	BMAL1
2620.89	1.30534	0.164726	7.9243	2.29442e-15	1.78846e-14	ENSSSCG00000010606	SLK
80.3642	-4.35849	0.550017	-7.92427	2.29488e-15	1.78846e-14	ENSSSCG00000022998	PKIG
2045.97	1.36745	0.172592	7.92298	2.31891e-15	1.80629e-14	ENSSSCG00000039330	ANO8
100.116	1.96942	0.248761	7.91693	2.43454e-15	1.89543e-14	ENSSSCG00000052718	TPGS1
236.81	1.45424	0.183711	7.91593	2.45409e-15	1.90879e-14	ENSSSCG00000002959	FAM98C
648.852	-2.88863	0.364911	-7.91598	2.45305e-15	1.90879e-14	ENSSSCG00000026863	FARP1
661.135	1.80559	0.228153	7.91397	2.49315e-15	1.93727e-14	ENSSSCG00000021386	PTGR1
355.365	-1.6173	0.204398	-7.91254	2.52198e-15	1.95872e-14	ENSSSCG00000026181	AKTIP
1450.7	1.11839	0.141441	7.90713	2.63398e-15	2.04471e-14	ENSSSCG00000039867	UCK2
1066.88	-1.0009	0.126613	-7.90513	2.67651e-15	2.07671e-14	ENSSSCG00000015842	PPP2CB
182.217	-2.87388	0.363647	-7.90295	2.72388e-15	2.11243e-14	ENSSSCG00000041123	ENSSSCG00000041123
69.2876	9.1094	1.15318	7.89939	2.80279e-15	2.17258e-14	ENSSSCG00000057076	ENSSSCG00000057076
279.798	-1.25048	0.158349	-7.89698	2.85745e-15	2.21278e-14	ENSSSCG00000025349	CCDC14
55.8246	4.0523	0.5132	7.89614	2.87675e-15	2.22664e-14	ENSSSCG00000016655	GPR141
3886.51	1.56222	0.197972	7.89114	2.99434e-15	2.31654e-14	ENSSSCG00000000190	TUBA1B
247.756	-1.64899	0.20931	-7.87822	3.3207e-15	2.56528e-14	ENSSSCG00000015924	SPC25
126.375	3.9056	0.495829	7.87691	3.35566e-15	2.59102e-14	ENSSSCG00000054480	SHISA4
3108.95	1.46622	0.186231	7.87314	3.45847e-15	2.66911e-14	ENSSSCG00000017043	RNF145
1633.43	-1.77184	0.225145	-7.86978	3.55277e-15	2.74056e-14	ENSSSCG00000058007	ENSSSCG00000058007
3573.48	-1.67575	0.213001	-7.8673	3.62364e-15	2.79388e-14	ENSSSCG00000012452	ENSSSCG00000012452
241.755	-1.8352	0.233303	-7.86618	3.65627e-15	2.8163e-14	ENSSSCG00000014112	JMY
685.227	-1.63685	0.208121	-7.86492	3.69344e-15	2.84356e-14	ENSSSCG00000036307	OAF
1543.35	2.02065	0.256937	7.86439	3.70887e-15	2.85406e-14	ENSSSCG00000061347	TUBA1A
3706.34	-1.43492	0.182484	-7.86327	3.74243e-15	2.87849e-14	ENSSSCG00000000563	ENSSSCG00000000563
50.1363	-4.1813	0.531784	-7.86277	3.75738e-15	2.88859e-14	ENSSSCG00000016959	MARVELD2
11253.8	1.17895	0.15	7.85967	3.85138e-15	2.95942e-14	ENSSSCG00000037264	RAB31
66.6505	-10.5354	1.3416	-7.85283	4.06745e-15	3.12395e-14	ENSSSCG00000003277	ENSSSCG00000003277
58.7253	3.58557	0.456948	7.84678	4.2685e-15	3.27677e-14	ENSSSCG00000036367	PABPN1L
40.1896	5.1559	0.657217	7.84505	4.32776e-15	3.32066e-14	ENSSSCG00000010017	SMTN
31503.3	1.0825	0.137987	7.84489	4.33324e-15	3.32327e-14	ENSSSCG00000012119	TMSB4X
940.827	-1.08587	0.138468	-7.84205	4.43256e-15	3.3978e-14	ENSSSCG00000010160	TARBP1
412.543	-1.2197	0.155553	-7.84105	4.46778e-15	3.4215e-14	ENSSSCG00000000259	CSAD
649.461	-1.70479	0.217418	-7.84106	4.46775e-15	3.4215e-14	ENSSSCG00000016597	POT1
2636.16	-2.08797	0.2663	-7.84065	4.48218e-15	3.43087e-14	ENSSSCG00000008262	SEMA4F
1020.51	1.26432	0.161266	7.84001	4.50528e-15	3.4469e-14	ENSSSCG00000003701	SNRPD1
18648.3	1.01251	0.129148	7.83989	4.50954e-15	3.4485e-14	ENSSSCG00000013720	MAN2B1
85.2802	4.88815	0.623525	7.83955	4.52162e-15	3.45608e-14	ENSSSCG00000016431	GALNTL5
834.404	-1.49831	0.191134	-7.83906	4.53944e-15	3.46803e-14	ENSSSCG00000012324	IQSEC2
2275.59	-1.17157	0.149474	-7.83794	4.57987e-15	3.49724e-14	ENSSSCG00000015013	RDX
10513.6	-1.27539	0.162725	-7.83769	4.58928e-15	3.50274e-14	ENSSSCG00000013418	CFD
146.335	-1.60927	0.205345	-7.8369	4.6181e-15	3.52304e-14	ENSSSCG00000024914	CFB
1481.7	-1.12915	0.144114	-7.83514	4.68312e-15	3.56922e-14	ENSSSCG00000008515	MEMO1
108.821	-2.91324	0.371831	-7.83486	4.69356e-15	3.57547e-14	ENSSSCG00000058822	ENSSSCG00000058822
626.977	1.19146	0.152166	7.83001	4.87847e-15	3.71455e-14	ENSSSCG00000012857	CARS1
469.017	-1.5955	0.203867	-7.8262	5.02836e-15	3.82684e-14	ENSSSCG00000004148	CCDC28A
815.255	-1.19194	0.152398	-7.82122	5.23135e-15	3.97753e-14	ENSSSCG00000009335	B3GLCT
2159.78	-1.11448	0.142554	-7.81796	5.36856e-15	4.07795e-14	ENSSSCG00000038181	CCNT1
6576.22	1.07401	0.137583	7.8063	5.88892e-15	4.46469e-14	ENSSSCG00000023377	EMP3
80.0651	2.89684	0.371222	7.80353	6.02008e-15	4.56196e-14	ENSSSCG00000015129	ARHGEF12
35.8549	-3.1854	0.408484	-7.79809	6.28504e-15	4.76047e-14	ENSSSCG00000015223	DDX25
574.078	1.02485	0.131478	7.79482	6.44987e-15	4.88067e-14	ENSSSCG00000040666	REX1BD
4028.92	1.12006	0.143741	7.79224	6.58294e-15	4.979e-14	ENSSSCG00000038735	SNAP23
[truncated: 3,826 more rows]

## Sheet: bulk_cDC1_vs_tDC
Differential expression analysis (DESeq2): cDC1 vs tDC
baseMean	log2FoldChange	lfcSE	stat	pvalue	padj	gene	gene_name
586.182	5.07322	0.147441	34.4085	1.88038e-259	2.99093e-255	ENSSSCG00000037275	SNX22
14951.3	-5.53003	0.169317	-32.6609	5.61065e-234	4.46215e-230	ENSSSCG00000001710	RUNX2
1725.53	4.12722	0.130794	31.5551	1.52492e-218	8.08511e-215	ENSSSCG00000010900	DENND1B
3407.07	7.07533	0.251376	28.1464	2.65209e-174	1.0546e-170	ENSSSCG00000036352	RAB7B
2037.28	4.62555	0.176598	26.1925	3.23418e-151	1.02886e-147	ENSSSCG00000039946	CD34
8549.41	-6.24346	0.239541	-26.0643	9.26615e-150	2.45646e-146	ENSSSCG00000010504	BLNK
3925.91	-6.54011	0.25257	-25.8942	7.73128e-148	1.75677e-144	ENSSSCG00000009048	GAB1
6709.38	-2.96122	0.117076	-25.2931	3.80675e-141	7.56877e-138	ENSSSCG00000024059	VAT1
4310.44	-5.36301	0.214289	-25.027	3.11124e-138	5.49861e-135	ENSSSCG00000040793	CTSD
3764.02	6.1158	0.244654	24.9977	6.47225e-138	1.02948e-134	ENSSSCG00000004205	ARHGAP18
2210.4	-4.864	0.201118	-24.1848	3.21852e-129	4.65398e-126	ENSSSCG00000016140	FZD5
2823.48	1.83382	0.0765729	23.9487	9.53528e-127	1.2639e-123	ENSSSCG00000006236	NSMAF
2400.88	-6.56729	0.275221	-23.8619	7.62661e-126	9.33145e-123	ENSSSCG00000000175	ADCY6
5273.82	-4.79268	0.202644	-23.6507	1.16017e-123	1.31812e-120	ENSSSCG00000001422	C2
5328.13	-6.296	0.266956	-23.5844	5.57403e-123	5.91071e-120	ENSSSCG00000009626	SORBS3
1124.07	3.85304	0.165811	23.2375	1.90222e-119	1.89105e-116	ENSSSCG00000037580	ITPRIPL1
1026.66	-4.76594	0.205361	-23.2076	3.8119e-119	3.56659e-116	ENSSSCG00000006163	PKIA
5769.26	2.0084	0.0873316	22.9974	4.95264e-117	4.37649e-114	ENSSSCG00000013473	GNA15
1982.11	-7.57345	0.336136	-22.5309	2.06663e-112	1.73009e-109	ENSSSCG00000000092	NPTXR
5337.11	-4.47861	0.201507	-22.2256	1.94199e-109	1.54446e-106	ENSSSCG00000033381	IRF4
15303.1	-2.51422	0.115665	-21.7371	9.1427e-105	6.92494e-102	ENSSSCG00000012604	LAMP2
850.115	-6.68622	0.309306	-21.6169	1.24659e-103	9.01287e-101	ENSSSCG00000017237	CD300LB
2827.64	2.72742	0.12767	21.3631	2.94576e-101	2.03719e-98	ENSSSCG00000038401	TRAM2
5284.83	-5.5829	0.261771	-21.3274	6.32244e-101	4.1902e-98	ENSSSCG00000015283	PIK3C2B
5095.7	2.64095	0.123878	21.319	7.56541e-101	4.81342e-98	ENSSSCG00000011434	PPM1M
1132.82	-7.47419	0.354537	-21.0816	1.17453e-98	7.18544e-96	ENSSSCG00000006345	OLFML2B
267.347	6.23218	0.298224	20.8977	5.62261e-97	3.31234e-94	ENSSSCG00000013300	EHF
20938	-4.04457	0.19409	-20.8387	1.93134e-96	1.09714e-93	ENSSSCG00000036423	CCDC50
2099.79	-3.89414	0.18756	-20.7622	9.51919e-96	5.22111e-93	ENSSSCG00000012034	TIAM1
379.582	7.53823	0.369515	20.4004	1.66001e-92	8.80137e-90	ENSSSCG00000011090	NEBL
918.468	-7.46972	0.370186	-20.1783	1.51804e-90	7.78902e-88	ENSSSCG00000010654	ATRNL1
2833.88	-5.38413	0.267111	-20.1569	2.34157e-90	1.16391e-87	ENSSSCG00000038062	ENSSSCG00000038062
2125.7	3.3786	0.167873	20.1259	4.37755e-90	2.10998e-87	ENSSSCG00000011436	TLR9
7916.58	-2.28563	0.115537	-19.7826	4.20147e-87	1.96555e-84	ENSSSCG00000026084	SLC49A3
5258.64	1.96324	0.100806	19.4754	1.77428e-84	8.06334e-82	ENSSSCG00000014820	FCHSD2
3554.51	-4.00506	0.206339	-19.4101	6.34169e-84	2.80197e-81	ENSSSCG00000017868	P2RX5
1571.06	-3.91564	0.20217	-19.3681	1.43584e-83	6.17256e-81	ENSSSCG00000040208	PAG1
197.495	4.99632	0.258078	19.3598	1.68641e-83	7.05894e-81	ENSSSCG00000039311	NCS1
303.849	5.1575	0.269673	19.125	1.56447e-81	6.38061e-79	ENSSSCG00000016331	RAMP1
3044.04	-2.14775	0.112558	-19.0813	3.61427e-81	1.43721e-78	ENSSSCG00000004620	MYO5A
3458.93	-6.58206	0.347052	-18.9657	3.27895e-80	1.27207e-77	ENSSSCG00000001723	PLA2G7
3869.47	2.35207	0.124369	18.912	9.08145e-80	3.43927e-77	ENSSSCG00000027272	PIK3CG
12993.6	-2.8436	0.151015	-18.8299	4.29788e-79	1.58982e-76	ENSSSCG00000007700	HIP1
2013.46	2.25177	0.120044	18.7579	1.67002e-78	6.03711e-76	ENSSSCG00000016300	ATG16L1
3244.35	5.07097	0.271972	18.6452	1.38089e-77	4.88098e-75	ENSSSCG00000031831	CADM1
7926.18	-3.69084	0.198004	-18.6402	1.51688e-77	5.24511e-75	ENSSSCG00000021343	ENSSSCG00000021343
1946.28	1.73882	0.0933845	18.62	2.21366e-77	7.49158e-75	ENSSSCG00000005651	ODF2
5764.25	-7.42206	0.398839	-18.6092	2.70838e-77	8.9749e-75	ENSSSCG00000024791	ENSSSCG00000024791
1219.04	4.92138	0.266188	18.4884	2.56047e-76	8.3116e-74	ENSSSCG00000015917	XIRP2
2865.83	-4.4171	0.240656	-18.3544	3.0442e-75	9.6842e-73	ENSSSCG00000012117	TLR7
5781.75	-3.85586	0.210187	-18.3449	3.62813e-75	1.13155e-72	ENSSSCG00000010949	DAPK1
275.83	6.33534	0.34572	18.3251	5.2199e-75	1.59669e-72	ENSSSCG00000005284	GNA14
4710.53	-3.56463	0.194908	-18.2888	1.01721e-74	3.05278e-72	ENSSSCG00000004889	SERPINB10
6665.95	-8.22962	0.454816	-18.0944	3.52758e-73	1.03907e-70	ENSSSCG00000015535	QSOX1
32577.8	2.71441	0.15143	17.9252	7.49886e-72	2.16867e-69	ENSSSCG00000045502	WDFY4
1279.49	-3.03138	0.169572	-17.8767	1.79276e-71	5.09208e-69	ENSSSCG00000059998	ENSSSCG00000059998
544.741	3.51487	0.198024	17.7497	1.73213e-70	4.83357e-68	ENSSSCG00000025698	SERPINE1
1522.85	2.38968	0.136096	17.5587	5.09947e-69	1.39848e-66	ENSSSCG00000009960	HPS4
12091.5	1.57449	0.0897454	17.5439	6.61856e-69	1.78432e-66	ENSSSCG00000008583	ITSN2
983.353	-2.58449	0.147582	-17.5123	1.15448e-68	3.06053e-66	ENSSSCG00000016164	IKZF2
1018.78	5.24271	0.300518	17.4456	3.71775e-68	9.6942e-66	ENSSSCG00000060097	ENSSSCG00000060097
1151.36	-3.45007	0.19791	-17.4325	4.67558e-68	1.19951e-65	ENSSSCG00000024614	ITSN1
832.164	-5.978	0.345896	-17.2826	6.35839e-67	1.60534e-64	ENSSSCG00000025130	KLF12
2009.9	-4.76237	0.275901	-17.2611	9.22833e-67	2.29353e-64	ENSSSCG00000037426	ENSSSCG00000037426
444.276	2.81347	0.163154	17.2443	1.2351e-66	3.0224e-64	ENSSSCG00000034529	UQCC5
946.612	-7.91043	0.458756	-17.2432	1.25818e-66	3.03221e-64	ENSSSCG00000012637	KLHL13
3824.27	3.33363	0.194439	17.1448	6.87178e-66	1.63138e-63	ENSSSCG00000010261	PPA1
1221.47	5.85773	0.343181	17.0689	2.52935e-65	5.91644e-63	ENSSSCG00000006802	KCNA3
4349.6	-1.51607	0.0889529	-17.0436	3.90303e-65	8.99733e-63	ENSSSCG00000011760	TBL1XR1
3117.1	-4.66956	0.274255	-17.0263	5.23917e-65	1.19049e-62	ENSSSCG00000017236	CD300C
2275.43	2.41668	0.142358	16.976	1.23563e-64	2.76817e-62	ENSSSCG00000010053	SPECC1L
634.352	-7.54581	0.44725	-16.8716	7.28406e-64	1.60917e-61	ENSSSCG00000000553	TM7SF3
2330.48	-2.65963	0.157986	-16.8346	1.36175e-63	2.96713e-61	ENSSSCG00000020858	KIF13A
263.281	-4.95465	0.294552	-16.821	1.71235e-63	3.68064e-61	ENSSSCG00000014285	SEPTIN8
6249.12	-1.13347	0.0674325	-16.809	2.0982e-63	4.44986e-61	ENSSSCG00000014538	MGAT1
1738.3	-3.90819	0.232779	-16.7892	2.92569e-63	6.12316e-61	ENSSSCG00000007181	ENSSSCG00000007181
1637.59	-1.92382	0.115238	-16.6943	1.44205e-62	2.97886e-60	ENSSSCG00000037305	TMEM33
1102.75	-7.36633	0.442708	-16.6392	3.6214e-62	7.38487e-60	ENSSSCG00000006088	SDC2
582.689	-3.80463	0.229973	-16.5438	1.77522e-61	3.57426e-59	ENSSSCG00000053606	ENSSSCG00000053606
9936.58	-2.90946	0.176122	-16.5196	2.64998e-61	5.26883e-59	ENSSSCG00000049524	ENSSSCG00000049524
2825.67	-1.6428	0.0996021	-16.4936	4.07735e-61	8.0067e-59	ENSSSCG00000004626	TMOD3
2093.7	-2.30768	0.140173	-16.4631	6.7563e-61	1.31056e-58	ENSSSCG00000004249	CEP85L
650.816	1.96583	0.119725	16.4195	1.38652e-60	2.65711e-58	ENSSSCG00000013633	CARM1
3424.84	-4.35413	0.265936	-16.3728	2.98886e-60	5.65962e-58	ENSSSCG00000031346	CMKLR1
1155.43	-3.29073	0.201379	-16.341	5.04529e-60	9.44123e-58	ENSSSCG00000000588	PLEKHA5
507.369	4.21403	0.258166	16.3229	6.77891e-60	1.25378e-57	ENSSSCG00000013260	MDK
15431.5	-1.77759	0.109402	-16.2482	2.29886e-59	4.20294e-57	ENSSSCG00000005466	PTBP3
720.402	-3.88735	0.23943	-16.2358	2.81345e-59	5.0853e-57	ENSSSCG00000045356	ENSSSCG00000045356
1731.29	1.83678	0.113594	16.1697	8.25259e-59	1.4749e-56	ENSSSCG00000005668	SH3GLB2
566.13	-4.10279	0.255146	-16.0802	3.51272e-58	6.20814e-56	ENSSSCG00000031261	RHOQ
9692.43	-1.3514	0.0841862	-16.0526	5.48487e-58	9.58707e-56	ENSSSCG00000008540	PPP1CB
2710.84	-1.86895	0.116658	-16.0208	9.14383e-58	1.58089e-55	ENSSSCG00000039249	ENSSSCG00000039249
6010.96	-4.55275	0.284338	-16.0118	1.05759e-57	1.80882e-55	ENSSSCG00000055844	ENSSSCG00000055844
13252.2	1.35912	0.0852486	15.943	3.1868e-57	5.39248e-55	ENSSSCG00000005300	VCP
1835.58	4.47126	0.281819	15.8657	1.09479e-56	1.83303e-54	ENSSSCG00000015565	ENSSSCG00000015565
3753.94	1.58389	0.100963	15.6879	1.83046e-55	3.03284e-53	ENSSSCG00000001571	MTCH1
1585.29	1.80043	0.115085	15.6443	3.63263e-55	5.95676e-53	ENSSSCG00000011346	PLXNB1
2343.01	2.25072	0.143961	15.6343	4.25202e-55	6.90129e-53	ENSSSCG00000007985	PGAP6
1189.04	5.03601	0.323715	15.5569	1.42829e-54	2.29479e-52	ENSSSCG00000026587	BATF3
2636.16	-3.87545	0.249208	-15.5511	1.56488e-54	2.4891e-52	ENSSSCG00000008262	SEMA4F
94.3292	4.89759	0.315246	15.5358	1.98674e-54	3.12882e-52	ENSSSCG00000010831	DUSP10
1647.83	-2.27121	0.146315	-15.5227	2.43551e-54	3.79797e-52	ENSSSCG00000032650	SUB1
357.484	-2.56163	0.165048	-15.5205	2.52181e-54	3.89437e-52	ENSSSCG00000017865	CTNS
2466.33	2.73812	0.176788	15.4881	4.17253e-54	6.38157e-52	ENSSSCG00000015136	UBASH3B
284.591	6.75756	0.436807	15.4704	5.4994e-54	8.33081e-52	ENSSSCG00000006338	DDR2
5518.34	-2.98614	0.193044	-15.4687	5.64059e-54	8.46407e-52	ENSSSCG00000004535	TCF4
3830.07	4.49	0.291142	15.422	1.16465e-53	1.7313e-51	ENSSSCG00000037025	PLVAP
2658.64	1.84218	0.119924	15.3613	2.97688e-53	4.38428e-51	ENSSSCG00000026116	FHOD1
688.734	1.81298	0.118039	15.3592	3.07338e-53	4.48488e-51	ENSSSCG00000024481	PDE4DIP
510.013	4.35883	0.285111	15.2882	9.16983e-53	1.32596e-50	ENSSSCG00000008227	ST3GAL5
284.487	-4.50768	0.295549	-15.2519	1.59918e-52	2.29158e-50	ENSSSCG00000001073	TPMT
3996.65	1.34268	0.0881271	15.2358	2.04697e-52	2.90706e-50	ENSSSCG00000000444	DCTN2
1673.62	2.06836	0.135986	15.21	3.03316e-52	4.26951e-50	ENSSSCG00000001463	PSMB9
15389	1.13118	0.0744466	15.1945	3.84864e-52	5.36986e-50	ENSSSCG00000031707	CTDSP2
3022.36	-1.44229	0.0952736	-15.1385	9.03099e-52	1.2491e-49	ENSSSCG00000001563	STK38
411.52	-8.25091	0.545472	-15.1262	1.08838e-51	1.49239e-49	ENSSSCG00000017306	ITGB3
3928.23	1.31527	0.0871819	15.0866	1.98525e-51	2.69892e-49	ENSSSCG00000010311	CAMK2G
1006.92	-3.08903	0.204991	-15.0691	2.58683e-51	3.48696e-49	ENSSSCG00000037420	TMEM170B
282.897	-3.05521	0.203123	-15.0412	3.94376e-51	5.27139e-49	ENSSSCG00000003713	IMPACT
347.002	2.07579	0.138146	15.026	4.96019e-51	6.57473e-49	ENSSSCG00000028169	NCAPG2
3573.48	-2.99268	0.199316	-15.0148	5.87755e-51	7.72631e-49	ENSSSCG00000012452	ENSSSCG00000012452
4011.2	-4.09526	0.273012	-15.0003	7.3105e-51	9.53121e-49	ENSSSCG00000006418	ENSSSCG00000006418
5262.06	-2.4413	0.163321	-14.9479	1.60765e-50	2.07896e-48	ENSSSCG00000005215	JAK2
447.621	-4.01224	0.269399	-14.8933	3.6458e-50	4.67662e-48	ENSSSCG00000001458	ENSSSCG00000001458
3519.81	1.69065	0.113987	14.832	9.10073e-50	1.15805e-47	ENSSSCG00000007681	CUX1
3012.43	1.86473	0.125856	14.8164	1.14808e-49	1.44931e-47	ENSSSCG00000028123	VPS26B
1995.21	3.1323	0.211491	14.8106	1.25106e-49	1.56688e-47	ENSSSCG00000010665	SHTN1
10301.6	1.09755	0.074209	14.79	1.69918e-49	2.1115e-47	ENSSSCG00000011884	HCLS1
7025.02	-1.66598	0.112663	-14.7873	1.76956e-49	2.18191e-47	ENSSSCG00000010621	ADD3
855.879	-2.7802	0.188313	-14.7637	2.50968e-49	3.07069e-47	ENSSSCG00000023351	PLA2G4A
1219.01	2.79521	0.189689	14.7358	3.79874e-49	4.61242e-47	ENSSSCG00000058942	ENSSSCG00000058942
22270.6	-1.69614	0.115598	-14.6728	9.62982e-49	1.16039e-46	ENSSSCG00000059342	KCTD12
540.492	-2.00349	0.137004	-14.6236	1.98734e-48	2.37674e-46	ENSSSCG00000033323	UBE2D1
673.894	-2.64378	0.180844	-14.6191	2.12168e-48	2.51847e-46	ENSSSCG00000015386	HYCC1
657.598	4.12835	0.282428	14.6174	2.17646e-48	2.56435e-46	ENSSSCG00000061084	ENSSSCG00000061084
928.836	-2.1784	0.149357	-14.5852	3.48775e-48	4.07913e-46	ENSSSCG00000035648	MANEA
619.577	-2.59132	0.177725	-14.5806	3.73461e-48	4.33596e-46	ENSSSCG00000038229	EML2
1475.66	1.83213	0.125911	14.5511	5.75019e-48	6.62772e-46	ENSSSCG00000062839	FBXO6
1152.12	-1.71853	0.118349	-14.5209	8.92755e-48	1.0143e-45	ENSSSCG00000010171	TSNAX
2609.82	-6.11944	0.421416	-14.5211	8.90245e-48	1.0143e-45	ENSSSCG00000035960	ENSSSCG00000035960
3075.56	-1.82214	0.125921	-14.4705	1.86091e-47	2.09927e-45	ENSSSCG00000032740	TMEM106B
1050.45	-1.93076	0.134134	-14.3943	5.62216e-47	6.29761e-45	ENSSSCG00000038535	ARSB
1405.6	1.40334	0.0975162	14.3909	5.90445e-47	6.56756e-45	ENSSSCG00000027738	LRRFIP2
1356.99	-3.03974	0.212217	-14.3238	1.55499e-46	1.71762e-44	ENSSSCG00000009229	ARHGAP24
1296.93	-6.33441	0.442247	-14.3232	1.56632e-46	1.7182e-44	ENSSSCG00000063284	ENSSSCG00000063284
307.823	-3.10809	0.217436	-14.2943	2.37416e-46	2.58653e-44	ENSSSCG00000052847	ENSSSCG00000052847
2961.11	-1.7617	0.123292	-14.2888	2.57119e-46	2.78213e-44	ENSSSCG00000036083	ENSSSCG00000036083
4707.57	2.52273	0.176951	14.2567	4.07267e-46	4.37702e-44	ENSSSCG00000030209	MFNG
759.464	1.57712	0.110645	14.2539	4.23816e-46	4.52431e-44	ENSSSCG00000059665	CEP192
3582.31	1.51706	0.106647	14.2251	6.39727e-46	6.78366e-44	ENSSSCG00000012772	BCAP31
1490.71	-9.15203	0.6437	-14.2179	7.09909e-46	7.47802e-44	ENSSSCG00000002814	ADGRG3
1198.91	1.39307	0.0982896	14.1731	1.34435e-45	1.4068e-43	ENSSSCG00000013662	PPAN
3252.53	-1.82899	0.129084	-14.169	1.42585e-45	1.48232e-43	ENSSSCG00000004635	SPPL2A
1163.05	-4.34433	0.306841	-14.1582	1.66103e-45	1.7156e-43	ENSSSCG00000045353	ENSSSCG00000045353
4452.67	-1.29541	0.091604	-14.1414	2.11043e-45	2.16571e-43	ENSSSCG00000000839	ALDH1L2
3662.37	-1.52331	0.107767	-14.1353	2.30313e-45	2.34535e-43	ENSSSCG00000014119	SERINC5
4991.48	-1.48049	0.10474	-14.1349	2.31497e-45	2.34535e-43	ENSSSCG00000035658	VPS36
696.928	1.68475	0.119264	14.1262	2.61952e-45	2.6371e-43	ENSSSCG00000001657	CUL7
1083.73	-5.18762	0.367359	-14.1214	2.80397e-45	2.80503e-43	ENSSSCG00000010128	SEPTIN5
13764.4	-1.6891	0.11968	-14.1135	3.13733e-45	3.1189e-43	ENSSSCG00000009567	RASA3
77.284	4.75966	0.338345	14.0675	6.01993e-45	5.94739e-43	ENSSSCG00000017061	ENSSSCG00000017061
267.099	-2.60762	0.185399	-14.0649	6.24185e-45	6.12857e-43	ENSSSCG00000040550	DNAI7
2741.01	-1.89191	0.134837	-14.0311	1.00591e-44	9.81592e-43	ENSSSCG00000039397	ETNK1
1476.92	-1.81469	0.129486	-14.0145	1.27003e-44	1.23177e-42	ENSSSCG00000036828	SNX4
1079.41	2.9092	0.207804	13.9998	1.56398e-44	1.50768e-42	ENSSSCG00000013498	EBI3
958.177	-11.1571	0.796977	-13.9992	1.57563e-44	1.50976e-42	ENSSSCG00000007675	EPHB4
5383.49	-1.63771	0.117156	-13.9789	2.0984e-44	1.99863e-42	ENSSSCG00000024201	TASOR
9083.21	1.67874	0.120351	13.9487	3.20344e-44	3.01503e-42	ENSSSCG00000016590	SND1
460.403	-5.26172	0.377901	-13.9235	4.5578e-44	4.26449e-42	ENSSSCG00000017204	ITGB4
8384.25	1.51184	0.108599	13.9213	4.70588e-44	4.37729e-42	ENSSSCG00000062259	ICAM2
1494.41	2.78671	0.200691	13.8856	7.74455e-44	7.16191e-42	ENSSSCG00000006774	PPM1J
1304.95	-3.15847	0.227512	-13.8827	8.0685e-44	7.41835e-42	ENSSSCG00000015037	IL18
478.425	-1.63877	0.118224	-13.8616	1.08226e-43	9.89333e-42	ENSSSCG00000006184	TERF1
1876.38	1.95976	0.141492	13.8507	1.26007e-43	1.14529e-41	ENSSSCG00000011620	RUVBL1
850.905	-5.04951	0.364614	-13.8489	1.29115e-43	1.16688e-41	ENSSSCG00000016378	PASK
891.73	-1.68963	0.122062	-13.8424	1.4141e-43	1.27077e-41	ENSSSCG00000021885	MDFIC
3442.76	-8.97299	0.648798	-13.8302	1.6758e-43	1.49748e-41	ENSSSCG00000011102	NRP1
167.278	3.37853	0.2445	13.8181	1.98218e-43	1.76137e-41	ENSSSCG00000013282	ACCS
3432.06	1.4344	0.104062	13.7841	3.17755e-43	2.80789e-41	ENSSSCG00000007167	VPS16
154.471	-3.89015	0.282436	-13.7736	3.67595e-43	3.23037e-41	ENSSSCG00000006396	IGSF9
1152.76	-4.30474	0.312572	-13.772	3.75569e-43	3.28231e-41	ENSSSCG00000005249	ENTREP1
425.551	1.73795	0.126275	13.7632	4.24259e-43	3.68757e-41	ENSSSCG00000037325	UBIAD1
998.979	-3.12042	0.226733	-13.7625	4.28249e-43	3.70203e-41	ENSSSCG00000026922	DRAM2
858.217	5.43556	0.395402	13.7469	5.31546e-43	4.57014e-41	ENSSSCG00000025114	FMNL3
4686.39	-1.7663	0.128544	-13.7409	5.77815e-43	4.94125e-41	ENSSSCG00000005037	ERO1A
3363.09	1.38751	0.101057	13.73	6.71648e-43	5.71296e-41	ENSSSCG00000007030	IKBKB
668.38	1.85009	0.13507	13.6972	1.0548e-42	8.9243e-41	ENSSSCG00000000994	GMDS
732.35	-2.90429	0.212212	-13.6858	1.23477e-42	1.03916e-40	ENSSSCG00000034493	ST3GAL6
799.52	-4.0127	0.293268	-13.6827	1.28822e-42	1.07844e-40	ENSSSCG00000021606	FLVCR2
3785.16	1.9806	0.145052	13.6544	1.89975e-42	1.58207e-40	ENSSSCG00000002374	DLST
1584.67	1.2475	0.0914179	13.6461	2.13e-42	1.76457e-40	ENSSSCG00000031247	KAT8
339.139	2.51616	0.184464	13.6404	2.30367e-42	1.89856e-40	ENSSSCG00000032787	ALAD
862.497	1.32331	0.0970449	13.636	2.44582e-42	2.00532e-40	ENSSSCG00000029070	PAFAH1B3
382.406	2.17697	0.16015	13.5933	4.38934e-42	3.58035e-40	ENSSSCG00000040709	CACFD1
249.55	-3.41567	0.251687	-13.5711	5.94213e-42	4.82222e-40	ENSSSCG00000010494	SORBS1
1689.74	3.46524	0.25547	13.5642	6.52898e-42	5.27157e-40	ENSSSCG00000039222	ENSSSCG00000039222
1327.92	1.5752	0.1162	13.5559	7.31425e-42	5.87578e-40	ENSSSCG00000020823	BSCL2
1464.12	2.70895	0.199843	13.5554	7.35711e-42	5.88051e-40	ENSSSCG00000011782	ABCC5
3646.5	2.3963	0.176795	13.5541	7.49443e-42	5.96032e-40	ENSSSCG00000016570	TSPAN33
914.983	-1.94824	0.143857	-13.5429	8.72736e-42	6.90634e-40	ENSSSCG00000024635	SPART
1248.76	1.56809	0.116067	13.5102	1.36147e-41	1.07205e-39	ENSSSCG00000013087	TKFC
1050.09	-1.91474	0.141733	-13.5095	1.37472e-41	1.07716e-39	ENSSSCG00000037499	NEDD4
2231.65	-2.08645	0.154611	-13.4949	1.67634e-41	1.30705e-39	ENSSSCG00000022536	SLC37A2
3502.77	-1.83344	0.135904	-13.4907	1.7745e-41	1.37684e-39	ENSSSCG00000030197	CD2AP
3919.19	-3.09899	0.229942	-13.4773	2.12861e-41	1.64358e-39	ENSSSCG00000008980	SCARB2
7468	1.52113	0.113028	13.458	2.76146e-41	2.12192e-39	ENSSSCG00000025618	TAP1
3785.27	3.25246	0.242439	13.4155	4.90361e-41	3.74985e-39	ENSSSCG00000013145	DTX4
293.057	2.31716	0.173008	13.3934	6.60987e-41	5.03046e-39	ENSSSCG00000002004	PSME2
5391.67	-1.43857	0.107482	-13.3844	7.46382e-41	5.65331e-39	ENSSSCG00000031147	ACAP2
1259.6	1.16566	0.0871813	13.3705	8.99487e-41	6.78068e-39	ENSSSCG00000008097	ENSSSCG00000008097
2493.43	1.70548	0.127589	13.367	9.43068e-41	7.07568e-39	ENSSSCG00000028172	FAM78A
895.37	1.67217	0.12534	13.3411	1.33395e-40	9.96138e-39	ENSSSCG00000055869	SRM
1902.23	-3.32458	0.249672	-13.3158	1.87453e-40	1.39328e-38	ENSSSCG00000059746	ENSSSCG00000059746
634.995	-3.62901	0.272952	-13.2954	2.46187e-40	1.82133e-38	ENSSSCG00000056276	SLAMF9
2931.95	-10.6287	0.800855	-13.2717	3.37968e-40	2.48876e-38	ENSSSCG00000025176	NOTCH3
21147.6	1.50575	0.113486	13.2681	3.54389e-40	2.59766e-38	ENSSSCG00000001022	SSR1
730.861	3.0674	0.231281	13.2627	3.81155e-40	2.78103e-38	ENSSSCG00000032852	FAM167A
1145.59	1.26929	0.0957547	13.2557	4.18429e-40	3.03905e-38	ENSSSCG00000006554	C1orf43
981.019	-1.70444	0.128693	-13.2443	4.87102e-40	3.52175e-38	ENSSSCG00000017177	ST6GALNAC2
962.794	2.18122	0.164824	13.2336	5.6101e-40	4.03775e-38	ENSSSCG00000008202	CNNM4
5943.35	2.65883	0.201063	13.2238	6.39118e-40	4.57919e-38	ENSSSCG00000009759	SCARB1
5068.3	-1.39102	0.105201	-13.2225	6.50816e-40	4.6421e-38	ENSSSCG00000022845	PJA2
3275.24	1.47826	0.112046	13.1933	9.58594e-40	6.80687e-38	ENSSSCG00000014819	ATG16L2
5379.58	1.5015	0.113839	13.1896	1.00675e-39	7.11708e-38	ENSSSCG00000001852	IDH2
2279.81	1.13051	0.0857473	13.1842	1.0822e-39	7.61661e-38	ENSSSCG00000027779	TMEM259
272.576	4.93775	0.374993	13.1676	1.34876e-39	9.45082e-38	ENSSSCG00000006266	ST18
3408.26	-2.39715	0.182302	-13.1493	1.71654e-39	1.19751e-37	ENSSSCG00000009193	SMARCAD1
201.681	2.48221	0.188792	13.1478	1.75092e-39	1.21616e-37	ENSSSCG00000006698	BCL9
239.738	-3.37636	0.257172	-13.1288	2.25216e-39	1.55751e-37	ENSSSCG00000010929	CYB5R1
388.265	-9.49514	0.724641	-13.1032	3.1553e-39	2.17265e-37	ENSSSCG00000002817	DRC7
906.212	-1.76856	0.134977	-13.1027	3.17813e-39	2.17894e-37	ENSSSCG00000035414	XXYLT1
4009.77	1.08349	0.0827784	13.089	3.8044e-39	2.59712e-37	ENSSSCG00000008812	ATP10D
9782.05	-1.85101	0.141487	-13.0825	4.14341e-39	2.81646e-37	ENSSSCG00000010509	PIK3AP1
2419.72	3.17816	0.243479	13.0531	6.09959e-39	4.12852e-37	ENSSSCG00000000749	SLC6A12
1410.99	-9.22322	0.706951	-13.0465	6.65626e-39	4.48621e-37	ENSSSCG00000006463	PEAR1
9738.73	-1.61553	0.124026	-13.0257	8.74177e-39	5.86694e-37	ENSSSCG00000008239	CAPG
236.489	-4.33787	0.334589	-12.9648	1.93771e-38	1.29501e-36	ENSSSCG00000060845	ENSSSCG00000060845
412.256	-3.52966	0.27246	-12.9548	2.20689e-38	1.46874e-36	ENSSSCG00000016027	ITGAV
2378.9	-1.43541	0.110861	-12.9478	2.41678e-38	1.60172e-36	ENSSSCG00000025028	XIAP
916.908	1.57765	0.121857	12.9467	2.4538e-38	1.61951e-36	ENSSSCG00000007839	EEF2K
5529.41	-11.8889	0.920315	-12.9183	3.55049e-38	2.32403e-36	ENSSSCG00000008510	LTBP1
428.314	1.85974	0.143961	12.9184	3.54464e-38	2.32403e-36	ENSSSCG00000016629	ST7
1909.16	2.21423	0.171885	12.8821	5.67992e-38	3.70266e-36	ENSSSCG00000035366	MFHAS1
1540.61	1.41894	0.110207	12.8752	6.20967e-38	4.03147e-36	ENSSSCG00000013444	BTBD2
881.414	5.32051	0.413462	12.8682	6.79575e-38	4.39403e-36	ENSSSCG00000027505	ESYT3
2045.36	-8.47606	0.658898	-12.864	7.17751e-38	4.62208e-36	ENSSSCG00000014093	CRHBP
1416.8	-4.47226	0.347874	-12.856	7.96007e-38	5.10535e-36	ENSSSCG00000038089	COL18A1
375.622	-7.57766	0.589531	-12.8537	8.19908e-38	5.23753e-36	ENSSSCG00000037416	CLIC5
3780.43	2.69533	0.209758	12.8497	8.6294e-38	5.49037e-36	ENSSSCG00000011198	RFTN1
2898.72	-3.43269	0.267323	-12.841	9.6639e-38	6.09976e-36	ENSSSCG00000015523	RALGPS2
360.257	-5.89228	0.458862	-12.8411	9.65317e-38	6.09976e-36	ENSSSCG00000062670	ENSSSCG00000062670
2305.7	1.38647	0.108109	12.8247	1.19198e-37	7.49395e-36	ENSSSCG00000003561	ZDHHC18
992.873	-1.84645	0.143995	-12.823	1.21868e-37	7.63163e-36	ENSSSCG00000006871	SLC35A3
2354.72	-1.40948	0.109952	-12.819	1.28324e-37	8.00441e-36	ENSSSCG00000011474	PXK
626.517	-4.90257	0.382823	-12.8064	1.51037e-37	9.38433e-36	ENSSSCG00000011056	FRMD4A
1905.23	-2.55101	0.199975	-12.7567	2.86232e-37	1.77152e-35	ENSSSCG00000011874	PARP14
568.605	-4.89543	0.384024	-12.7477	3.21032e-37	1.9792e-35	ENSSSCG00000004968	PAQR5
4784.59	1.16059	0.0911891	12.7273	4.16946e-37	2.5606e-35	ENSSSCG00000005621	CDK9
1440.47	1.23548	0.0971245	12.7206	4.54253e-37	2.77898e-35	ENSSSCG00000040265	UBFD1
399.857	1.58852	0.125203	12.6876	6.93192e-37	4.22449e-35	ENSSSCG00000038614	NENF
869.961	-7.95112	0.626933	-12.6826	7.38727e-37	4.48481e-35	ENSSSCG00000035276	GAPT
10175.7	-1.31973	0.104162	-12.6699	8.6786e-37	5.24874e-35	ENSSSCG00000011942	CD47
2795.18	-1.49558	0.118196	-12.6534	1.07118e-36	6.45387e-35	ENSSSCG00000003401	KIF1B
696.27	-2.44552	0.193585	-12.6328	1.39217e-36	8.35619e-35	ENSSSCG00000004999	MIS18BP1
5079.58	1.05425	0.083483	12.6284	1.4731e-36	8.80868e-35	ENSSSCG00000013553	VAV1
75.7837	-3.63624	0.287961	-12.6275	1.48886e-36	8.8696e-35	ENSSSCG00000020701	TTC9
7172.51	-1.35946	0.107765	-12.615	1.74648e-36	1.03655e-34	ENSSSCG00000012642	STAG2
5349.45	-2.55304	0.203122	-12.569	3.1268e-36	1.84888e-34	ENSSSCG00000031819	TP53I11
420.019	-4.53042	0.36051	-12.5667	3.21874e-36	1.8962e-34	ENSSSCG00000004534	CCDC68
182.678	2.63871	0.210108	12.5588	3.5554e-36	2.0868e-34	ENSSSCG00000036553	SAMD12
2280.16	-2.32525	0.185173	-12.5572	3.63022e-36	2.1151e-34	ENSSSCG00000025053	RYBP
909.89	1.44019	0.114688	12.5574	3.62001e-36	2.1151e-34	ENSSSCG00000008553	PREB
308.19	1.874	0.149437	12.5404	4.4877e-36	2.60516e-34	ENSSSCG00000011404	NAA80
8437.51	-1.03615	0.0831052	-12.4679	1.11676e-35	6.43594e-34	ENSSSCG00000025770	ST6GAL1
601.345	1.94737	0.156228	12.4649	1.15951e-35	6.65816e-34	ENSSSCG00000024771	TICAM1
3067.47	-1.74263	0.139923	-12.4542	1.32692e-35	7.59208e-34	ENSSSCG00000001868	TSPAN3
224.937	-3.97399	0.319224	-12.4489	1.41758e-35	8.08172e-34	ENSSSCG00000030065	ZBTB47
3760.51	-3.11943	0.251228	-12.4167	2.12058e-35	1.20464e-33	ENSSSCG00000028282	SLC1A4
575.652	2.26491	0.18317	12.3651	4.0375e-35	2.28543e-33	ENSSSCG00000062141	ENSSSCG00000062141
436.276	3.80024	0.307496	12.3586	4.37457e-35	2.46744e-33	ENSSSCG00000000541	FAR2
500.866	4.22701	0.342504	12.3415	5.41619e-35	3.04417e-33	ENSSSCG00000053708	ENSSSCG00000053708
202.541	-3.85707	0.312617	-12.338	5.652e-35	3.16552e-33	ENSSSCG00000032728	EFNB1
830.05	2.39177	0.194089	12.323	6.80706e-35	3.79906e-33	ENSSSCG00000001905	ARID3B
581.812	-3.92303	0.318451	-12.3191	7.14668e-35	3.97465e-33	ENSSSCG00000039203	CYSLTR1
1715.35	1.39653	0.113386	12.3166	7.37353e-35	4.08653e-33	ENSSSCG00000033298	ENSSSCG00000033298
1814.59	1.99851	0.162777	12.2776	1.19429e-34	6.59595e-33	ENSSSCG00000038141	ENSSSCG00000038141
1454.85	-1.69834	0.138358	-12.275	1.2345e-34	6.79447e-33	ENSSSCG00000016090	SPATS2L
9702.44	-1.28998	0.105144	-12.2686	1.33539e-34	7.32438e-33	ENSSSCG00000016954	ERBIN
2191.69	1.92429	0.156929	12.2621	1.44623e-34	7.90507e-33	ENSSSCG00000021158	MCF2L
6666.6	1.41051	0.115042	12.2608	1.47042e-34	8.00974e-33	ENSSSCG00000056128	PCBP1
1090.3	1.65537	0.135102	12.2528	1.62325e-34	8.81209e-33	ENSSSCG00000035048	C1QBP
735.793	-4.34103	0.354761	-12.2365	1.98443e-34	1.07362e-32	ENSSSCG00000008866	GUCY1A1
926.536	2.14891	0.176016	12.2086	2.79706e-34	1.50814e-32	ENSSSCG00000010525	PI4K2A
2697.13	-4.46344	0.36582	-12.2012	3.06352e-34	1.64623e-32	ENSSSCG00000040513	AQP3
1344.04	-2.87534	0.235811	-12.1934	3.37106e-34	1.80539e-32	ENSSSCG00000011511	FRMD4B
111.495	7.7208	0.633643	12.1848	3.74619e-34	1.99956e-32	ENSSSCG00000010603	NEURL1
89.7913	5.72164	0.46974	12.1804	3.95103e-34	2.10184e-32	ENSSSCG00000028670	ENSSSCG00000028670
2095.83	1.21166	0.0995571	12.1705	4.46199e-34	2.36575e-32	ENSSSCG00000010872	AKT3
5380.09	1.36134	0.111935	12.1619	4.96155e-34	2.62187e-32	ENSSSCG00000011442	NISCH
3405.9	-2.44073	0.201129	-12.1351	6.88145e-34	3.62438e-32	ENSSSCG00000003848	LRP8
1009.33	2.11636	0.174475	12.1299	7.33126e-34	3.84855e-32	ENSSSCG00000031786	NCDN
253.381	2.94849	0.24331	12.1183	8.45283e-34	4.42272e-32	ENSSSCG00000036775	SLC48A1
4217.09	-1.47158	0.121485	-12.1132	8.99233e-34	4.68957e-32	ENSSSCG00000014173	LNPEP
214.971	3.30193	0.272768	12.1053	9.90547e-34	5.1489e-32	ENSSSCG00000011583	TMEM40
3054.14	-1.59584	0.132111	-12.0796	1.35445e-33	7.01755e-32	ENSSSCG00000037032	DNASE1L1
297.743	3.27238	0.270979	12.0761	1.4122e-33	7.29301e-32	ENSSSCG00000021774	B3GALNT1
1722.93	2.41793	0.200267	12.0735	1.45802e-33	7.50526e-32	ENSSSCG00000012699	ENSSSCG00000012699
952.804	1.71899	0.142483	12.0645	1.62704e-33	8.34831e-32	ENSSSCG00000037999	PPP1R14B
801.723	-1.24839	0.103609	-12.0491	1.96141e-33	1.00316e-31	ENSSSCG00000040281	ARMCX3
1810.69	-2.23486	0.185794	-12.0287	2.51222e-33	1.28075e-31	ENSSSCG00000040863	IPMK
4673.36	2.05042	0.170503	12.0257	2.60281e-33	1.3227e-31	ENSSSCG00000004547	PLEKHO2
1327.66	-5.35395	0.445651	-12.0138	3.0085e-33	1.52399e-31	ENSSSCG00000008870	GUCY1B1
1577.85	1.91554	0.159561	12.0051	3.34223e-33	1.68767e-31	ENSSSCG00000017544	ATP5MC1
2784.24	1.25493	0.104616	11.9956	3.74801e-33	1.88658e-31	ENSSSCG00000003898	MKNK1
7607.46	1.31781	0.109869	11.9944	3.80032e-33	1.90687e-31	ENSSSCG00000032381	ENSSSCG00000032381
3976.88	-3.81881	0.318426	-11.9928	3.87637e-33	1.93892e-31	ENSSSCG00000016031	CALCRL
5860.3	-4.0964	0.341715	-11.9878	4.1184e-33	2.05352e-31	ENSSSCG00000026653	ENSSSCG00000026653
6428.86	1.04639	0.0873845	11.9746	4.82788e-33	2.39976e-31	ENSSSCG00000012619	SEPTIN6
456.988	-3.92092	0.327513	-11.9718	4.99329e-33	2.47425e-31	ENSSSCG00000022288	STK38L
2636.59	-1.84263	0.154057	-11.9607	5.70812e-33	2.81094e-31	ENSSSCG00000009815	CAMKK2
445.333	-4.76649	0.398505	-11.9609	5.69073e-33	2.81094e-31	ENSSSCG00000022649	SLC7A11
914.415	1.34891	0.112809	11.9575	5.93043e-33	2.9114e-31	ENSSSCG00000031698	GFUS
5776.72	-6.50068	0.545303	-11.9212	9.17386e-33	4.48983e-31	ENSSSCG00000013551	C3
2817.38	-1.88348	0.158413	-11.8897	1.33959e-32	6.53605e-31	ENSSSCG00000016834	LMBRD2
183.142	1.8566	0.156251	11.8822	1.46488e-32	7.12548e-31	ENSSSCG00000017218	CDR2L
1349.29	-3.33863	0.280991	-11.8817	1.47424e-32	7.14916e-31	ENSSSCG00000049811	ENSSSCG00000049811
2668.3	1.68034	0.141479	11.8769	1.55966e-32	7.5404e-31	ENSSSCG00000013508	SH3GL1
122.079	-5.75289	0.484542	-11.8728	1.638e-32	7.89516e-31	ENSSSCG00000039103	ADIPOQ
1708.27	2.37666	0.200238	11.8692	1.71133e-32	8.22367e-31	ENSSSCG00000010381	ARHGAP22
568.861	-4.90367	0.413341	-11.8635	1.83138e-32	8.77409e-31	ENSSSCG00000000024	PARVB
12445.3	-1.49343	0.125962	-11.8562	1.99898e-32	9.54829e-31	ENSSSCG00000039221	MOB1A
1310.09	1.30784	0.110388	11.8476	2.21486e-32	1.05477e-30	ENSSSCG00000006365	DEDD
1293.49	-1.4686	0.124185	-11.8259	2.86762e-32	1.36156e-30	ENSSSCG00000016616	FAM3C
1550.85	-2.98449	0.252447	-11.8222	2.99631e-32	1.41843e-30	ENSSSCG00000031337	SNX18
516.44	1.54929	0.131299	11.7997	3.91536e-32	1.84801e-30	ENSSSCG00000011402	HYAL3
1233.31	4.12834	0.349973	11.7962	4.08425e-32	1.92201e-30	ENSSSCG00000032019	DNASE1L3
154.235	-3.71952	0.315582	-11.7862	4.5961e-32	2.15651e-30	ENSSSCG00000027428	ENHO
7147.01	1.04842	0.0891461	11.7607	6.22443e-32	2.91194e-30	ENSSSCG00000028297	APH1A
1592.87	-1.64635	0.140015	-11.7584	6.39608e-32	2.98346e-30	ENSSSCG00000014094	AGGF1
519.846	1.46781	0.124858	11.7558	6.59336e-32	3.06649e-30	ENSSSCG00000013029	TRMT112
9670.09	1.95312	0.166397	11.7377	8.16779e-32	3.78767e-30	ENSSSCG00000039408	ADCY7
2380.31	-1.41627	0.120715	-11.7323	8.7016e-32	4.02348e-30	ENSSSCG00000027608	ARB2A
374.332	2.0249	0.17273	11.7229	9.72712e-32	4.48462e-30	ENSSSCG00000011389	AMIGO3
1535.87	1.18923	0.101616	11.7032	1.2274e-31	5.64248e-30	ENSSSCG00000037077	SHMT2
43.1083	6.14683	0.52553	11.6964	1.32921e-31	6.09291e-30	ENSSSCG00000035083	ENSSSCG00000035083
805.477	-1.93249	0.165377	-11.6854	1.51338e-31	6.9172e-30	ENSSSCG00000005271	CARNMT1
1517.49	-1.25414	0.107357	-11.6819	1.57707e-31	7.18765e-30	ENSSSCG00000014190	FBXL17
294.987	-4.3182	0.370007	-11.6706	1.8018e-31	8.18841e-30	ENSSSCG00000056742	CD164L2
5388.56	1.56108	0.133908	11.6578	2.09374e-31	9.47974e-30	ENSSSCG00000002298	ZFYVE26
533.573	-3.32541	0.285256	-11.6576	2.09787e-31	9.47974e-30	ENSSSCG00000026962	A4GALT
3270.41	1.24368	0.106871	11.6372	2.66547e-31	1.20105e-29	ENSSSCG00000034874	FANCG
296.928	-3.70656	0.318547	-11.6358	2.70883e-31	1.21714e-29	ENSSSCG00000024872	CPT1C
7101.62	1.51047	0.129983	11.6205	3.24303e-31	1.45306e-29	ENSSSCG00000008190	INPP4A
91021.2	2.48792	0.214234	11.6131	3.53656e-31	1.58013e-29	ENSSSCG00000010281	PSAP
1273.74	1.40818	0.121274	11.6115	3.6006e-31	1.60423e-29	ENSSSCG00000037121	KIAA0319L
481.96	-4.4631	0.384407	-11.6103	3.65151e-31	1.62237e-29	ENSSSCG00000029460	RND2
4114.76	1.64981	0.142337	11.5909	4.58329e-31	2.03069e-29	ENSSSCG00000025248	PITPNA
1530.86	1.43635	0.123939	11.5892	4.67568e-31	2.06587e-29	ENSSSCG00000037536	SLC25A28
13220.3	1.14039	0.0984338	11.5854	4.88774e-31	2.15358e-29	ENSSSCG00000001470	SLA-DMA
1999.26	1.30688	0.112831	11.5827	5.04257e-31	2.21567e-29	ENSSSCG00000001414	CSNK2B
444.395	1.30175	0.112447	11.5766	5.41477e-31	2.37265e-29	ENSSSCG00000015878	PKP4
1676.53	1.67881	0.145251	11.558	6.72551e-31	2.9389e-29	ENSSSCG00000024827	ABTB1
904.777	-2.88184	0.249452	-11.5527	7.15553e-31	3.11824e-29	ENSSSCG00000033074	ZCCHC24
189.812	-3.86084	0.334572	-11.5397	8.32565e-31	3.61824e-29	ENSSSCG00000053766	ENSSSCG00000053766
1698.28	1.09581	0.0949894	11.5361	8.67405e-31	3.75939e-29	ENSSSCG00000030326	TCP11L1
119.767	3.66606	0.318105	11.5247	9.90714e-31	4.28215e-29	ENSSSCG00000011129	ITIH5
6824.89	1.81227	0.157538	11.5037	1.2638e-30	5.44771e-29	ENSSSCG00000000025	PARVG
277.118	-5.03877	0.438084	-11.5018	1.29123e-30	5.55089e-29	ENSSSCG00000037019	CAMK4
193.875	3.947	0.343229	11.4996	1.32499e-30	5.68068e-29	ENSSSCG00000016691	JAZF1
185.26	3.64785	0.317523	11.4885	1.50755e-30	6.44601e-29	ENSSSCG00000026176	CHRM3
1530.72	2.15473	0.187833	11.4715	1.83437e-30	7.82238e-29	ENSSSCG00000013296	SLC1A2
1606.6	-1.1215	0.0978355	-11.4631	2.02047e-30	8.59295e-29	ENSSSCG00000057209	POLR3B
790.86	1.23896	0.108109	11.4603	2.08875e-30	8.85964e-29	ENSSSCG00000040425	YRDC
2142.72	1.55655	0.135831	11.4595	2.10787e-30	8.91695e-29	ENSSSCG00000040449	ABHD12
1633.4	-5.59568	0.489094	-11.4409	2.6113e-30	1.10173e-28	ENSSSCG00000007644	ENSSSCG00000007644
5689.24	1.88256	0.164601	11.4372	2.72695e-30	1.14748e-28	ENSSSCG00000031871	ENTPD4
521.797	1.93198	0.169058	11.4279	3.03455e-30	1.27355e-28	ENSSSCG00000028036	MAP3K10
236.069	-4.07637	0.356917	-11.4211	3.28229e-30	1.3739e-28	ENSSSCG00000031780	MAGI2
247.756	-2.24796	0.197139	-11.4029	4.04334e-30	1.68801e-28	ENSSSCG00000015924	SPC25
465.643	-4.34228	0.381016	-11.3966	4.34721e-30	1.81012e-28	ENSSSCG00000023868	ENSSSCG00000023868
1847.17	-2.76665	0.242927	-11.3888	4.75365e-30	1.97419e-28	ENSSSCG00000005164	HACD4
22143.1	2.2517	0.197739	11.3872	4.84162e-30	2.00549e-28	ENSSSCG00000014316	TGFBI
2222.13	-1.96722	0.172775	-11.386	4.90986e-30	2.02848e-28	ENSSSCG00000034292	ZMYM1
2955.31	1.1069	0.0975385	11.3484	7.55554e-30	3.11343e-28	ENSSSCG00000024564	IMMT
605.667	4.83327	0.426041	11.3446	7.88896e-30	3.24242e-28	ENSSSCG00000038126	MGAT3
1227.61	1.24364	0.109692	11.3376	8.54967e-30	3.50492e-28	ENSSSCG00000025151	VPS4A
4829.7	1.15602	0.101995	11.3341	8.89755e-30	3.63816e-28	ENSSSCG00000014060	KIAA1191
1030.84	1.48972	0.131508	11.3279	9.54144e-30	3.89144e-28	ENSSSCG00000022687	NAA40
265.233	2.01339	0.177754	11.3268	9.66624e-30	3.93226e-28	ENSSSCG00000010735	LHPP
901.136	-5.27746	0.466572	-11.3111	1.15572e-29	4.6895e-28	ENSSSCG00000000234	TAMALIN
2298.39	1.02135	0.0903379	11.3059	1.22659e-29	4.96439e-28	ENSSSCG00000017248	COG1
214.813	-2.93144	0.259755	-11.2854	1.54913e-29	6.25392e-28	ENSSSCG00000034253	ENSSSCG00000034253
343.262	-3.63871	0.32259	-11.2797	1.6532e-29	6.65717e-28	ENSSSCG00000032438	FFAR2
2543.94	1.59769	0.141648	11.2793	1.66029e-29	6.66884e-28	ENSSSCG00000012902	CDK2AP2
1622.69	-1.2292	0.109061	-11.2708	1.82957e-29	7.33028e-28	ENSSSCG00000006296	ATP1B1
3228.54	-1.66192	0.147476	-11.2691	1.86566e-29	7.43737e-28	ENSSSCG00000026294	GMFB
2966.54	1.20525	0.106952	11.2691	1.86491e-29	7.43737e-28	ENSSSCG00000032985	GOT2
7042.49	1.06179	0.0943566	11.2529	2.24013e-29	8.90786e-28	ENSSSCG00000012957	SF3B2
2764.03	1.44884	0.129002	11.2311	2.86788e-29	1.13757e-27	ENSSSCG00000015298	SRI
1418.86	1.00279	0.0893152	11.2276	2.98547e-29	1.18126e-27	ENSSSCG00000013830	ILVBL
424.688	-2.4708	0.220232	-11.2191	3.28701e-29	1.29735e-27	ENSSSCG00000032282	ACP5
2005.44	-2.08344	0.185781	-11.2144	3.46339e-29	1.36358e-27	ENSSSCG00000034569	OBSCN
298.708	1.35781	0.121128	11.2098	3.65153e-29	1.43411e-27	ENSSSCG00000038992	TUBB6
236.942	-2.77952	0.247989	-11.2082	3.7152e-29	1.45552e-27	ENSSSCG00000008266	LOXL3
3461.21	1.14272	0.102119	11.1901	4.56012e-29	1.77911e-27	ENSSSCG00000013905	FKBP8
4035.26	1.73665	0.155196	11.19	4.56355e-29	1.77911e-27	ENSSSCG00000032010	RNH1
391.811	-1.72738	0.154398	-11.1878	4.67681e-29	1.81881e-27	ENSSSCG00000009820	GPN3
6314.16	1.83282	0.16412	11.1676	5.87498e-29	2.27921e-27	ENSSSCG00000011435	TWF2
443.489	2.22825	0.199611	11.1629	6.19072e-29	2.39004e-27	ENSSSCG00000045906	ENSSSCG00000045906
734.944	-6.19199	0.555611	-11.1445	7.6197e-29	2.9346e-27	ENSSSCG00000024043	ADAMTS2
3775.33	1.02307	0.0918834	11.1344	8.52705e-29	3.26822e-27	ENSSSCG00000023272	ILK
5204.74	1.10982	0.0996853	11.1333	8.64091e-29	3.3039e-27	ENSSSCG00000010310	NDST2
614.78	-10.5001	0.943309	-11.1311	8.84874e-29	3.37525e-27	ENSSSCG00000039194	KANK2
402.72	4.68872	0.421767	11.1168	1.03887e-28	3.94375e-27	ENSSSCG00000008125	NCAPH
9814.17	-1.07159	0.0965219	-11.1021	1.22559e-28	4.6415e-27	ENSSSCG00000003872	EPS15
4752.12	1.5884	0.143163	11.0951	1.3254e-28	5.00754e-27	ENSSSCG00000007815	GTF3C1
310.282	2.18967	0.197372	11.0941	1.33948e-28	5.04877e-27	ENSSSCG00000005373	NANS
3253.13	-1.70264	0.153493	-11.0926	1.36272e-28	5.12422e-27	ENSSSCG00000006342	UHMK1
74.2561	4.39403	0.396437	11.0838	1.50345e-28	5.64007e-27	ENSSSCG00000021815	ENSSSCG00000021815
2390.84	-1.54997	0.140001	-11.0712	1.73146e-28	6.48016e-27	ENSSSCG00000063154	ENSSSCG00000063154
1107.63	-1.79844	0.162513	-11.0664	1.82511e-28	6.81459e-27	ENSSSCG00000031348	ALPK1
3106.71	2.15178	0.194541	11.0608	1.94298e-28	7.23771e-27	ENSSSCG00000016502	PARP12
2501.61	1.0264	0.0927992	11.0604	1.9519e-28	7.25397e-27	ENSSSCG00000015107	VPS11
943.198	-2.7241	0.246401	-11.0556	2.06058e-28	7.64001e-27	ENSSSCG00000011925	CD200R1
1234.91	-3.66811	0.331895	-11.052	2.14297e-28	7.92698e-27	ENSSSCG00000003231	NKG7
480.545	-6.28028	0.568539	-11.0463	2.28313e-28	8.42586e-27	ENSSSCG00000031796	RAB3C
1258.9	2.2691	0.205443	11.0449	2.32023e-28	8.54297e-27	ENSSSCG00000013642	PDE4A
7982.34	-1.64787	0.149275	-11.0391	2.47382e-28	9.08745e-27	ENSSSCG00000011226	TGFBR2
1387.39	1.53754	0.13941	11.029	2.77046e-28	1.01303e-26	ENSSSCG00000036192	INTS15
3153.66	-3.38442	0.306927	-11.0268	2.83801e-28	1.03535e-26	ENSSSCG00000010146	LGALS8
5606.11	-1.22195	0.110835	-11.0249	2.89902e-28	1.05519e-26	ENSSSCG00000011772	ATP11B
2374.31	2.40808	0.218495	11.0212	3.01922e-28	1.09643e-26	ENSSSCG00000039838	RGS10
1038.51	-1.23614	0.11223	-11.0143	3.26068e-28	1.18142e-26	ENSSSCG00000011504	EOGT
731.788	-2.22639	0.202155	-11.0133	3.29884e-28	1.19253e-26	ENSSSCG00000015644	IKBKE
305.918	2.76604	0.251175	11.0124	3.32948e-28	1.20088e-26	ENSSSCG00000039337	ITPRIPL2
4297.65	1.77347	0.161085	11.0095	3.43818e-28	1.23728e-26	ENSSSCG00000004156	IFNGR1
263.141	-4.42131	0.401619	-11.0087	3.46945e-28	1.24571e-26	ENSSSCG00000015363	AGR2
2275.59	-1.5378	0.139999	-10.9843	4.54526e-28	1.62831e-26	ENSSSCG00000015013	RDX
5341.03	1.1535	0.105062	10.9793	4.80676e-28	1.71427e-26	ENSSSCG00000036938	CTDSP1
1467.1	-1.64096	0.149672	-10.9637	5.70918e-28	2.03155e-26	ENSSSCG00000006177	UBE2W
457.877	2.58226	0.235559	10.9623	5.80354e-28	2.06052e-26	ENSSSCG00000056685	PLCXD2
453.971	1.4333	0.130888	10.9506	6.60325e-28	2.33923e-26	ENSSSCG00000001577	TBC1D22B
443.546	1.65705	0.15148	10.939	7.4989e-28	2.65061e-26	ENSSSCG00000004761	ZFYVE19
272.961	2.25559	0.206214	10.9381	7.57967e-28	2.67322e-26	ENSSSCG00000004136	AIG1
359.857	-3.57472	0.328083	-10.8958	1.20746e-27	4.23037e-26	ENSSSCG00000040989	GPRC5C
101.066	-4.4572	0.409442	-10.886	1.34376e-27	4.69753e-26	ENSSSCG00000013263	CREB3L1
757.177	4.62611	0.425328	10.8766	1.49058e-27	5.19937e-26	ENSSSCG00000013119	STX3
260.926	-2.22877	0.204935	-10.8755	1.50829e-27	5.24965e-26	ENSSSCG00000008186	TSGA10
1002.15	1.96843	0.181038	10.873	1.54994e-27	5.38282e-26	ENSSSCG00000054264	BRI3BP
687.075	-1.92139	0.176781	-10.8688	1.6235e-27	5.62603e-26	ENSSSCG00000000554	FGFR1OP2
1098.96	-1.71345	0.15802	-10.8432	2.14764e-27	7.42618e-26	ENSSSCG00000032332	SOCS4
1359.33	-1.4995	0.138319	-10.8408	2.20488e-27	7.60757e-26	ENSSSCG00000028182	CDK17
3155.89	2.5171	0.23234	10.8337	2.38284e-27	8.20377e-26	ENSSSCG00000017777	FLOT2
819.106	-3.86356	0.356675	-10.8322	2.42368e-27	8.32637e-26	ENSSSCG00000015010	EXPH5
518.335	1.41446	0.130691	10.823	2.67946e-27	9.16547e-26	ENSSSCG00000011405	HYAL2
6393.74	-1.01362	0.0936738	-10.8208	2.7451e-27	9.36985e-26	ENSSSCG00000038752	C6orf62
243.442	2.61725	0.241883	10.8203	2.759e-27	9.39714e-26	ENSSSCG00000044588	ENSSSCG00000044588
353.418	3.73819	0.345546	10.8182	2.82199e-27	9.59115e-26	ENSSSCG00000002709	ENSSSCG00000002709
2295.47	1.17237	0.108376	10.8176	2.84085e-27	9.63467e-26	ENSSSCG00000006500	UBQLN4
2835.51	-5.61391	0.519311	-10.8103	3.07644e-27	1.04115e-25	ENSSSCG00000034211	SPIB
303.393	-1.88604	0.174488	-10.809	3.12202e-27	1.05433e-25	ENSSSCG00000056442	TMEM167A
1658.75	-1.48282	0.137381	-10.7935	3.69358e-27	1.24471e-25	ENSSSCG00000017866	TAX1BP3
2317.6	-1.74407	0.161639	-10.7899	3.84265e-27	1.2922e-25	ENSSSCG00000017238	TTYH2
111.046	7.22904	0.670537	10.781	4.23353e-27	1.42064e-25	ENSSSCG00000028923	SCNN1B
704.454	1.33339	0.123801	10.7705	4.74631e-27	1.58603e-25	ENSSSCG00000013238	SLC39A13
389.38	-5.58849	0.519504	-10.7574	5.47208e-27	1.82472e-25	ENSSSCG00000059963	ENSSSCG00000059963
825.417	-2.15623	0.201211	-10.7163	8.53683e-27	2.84073e-25	ENSSSCG00000048918	ENSSSCG00000048918
3375.54	1.35477	0.126441	10.7147	8.68792e-27	2.88497e-25	ENSSSCG00000001651	CNPY3
608.748	1.56635	0.146195	10.7141	8.73588e-27	2.89485e-25	ENSSSCG00000046182	ENSSSCG00000046182
152.746	4.79184	0.447303	10.7127	8.86971e-27	2.93309e-25	ENSSSCG00000034154	WNK2
3530.48	1.52597	0.142466	10.7111	9.02604e-27	2.97859e-25	ENSSSCG00000058042	ELMO1
833.993	-1.881	0.175665	-10.7079	9.34664e-27	3.07165e-25	ENSSSCG00000027652	KLHL15
644.967	-4.28379	0.400519	-10.6956	1.06713e-26	3.49974e-25	ENSSSCG00000038994	CLIC4
1825.04	-1.43904	0.134637	-10.6883	1.15512e-26	3.78052e-25	ENSSSCG00000024916	DHX36
2009.32	-1.36632	0.128061	-10.6693	1.41639e-26	4.62609e-25	ENSSSCG00000053937	ENSSSCG00000053937
512.659	1.85379	0.17382	10.665	1.4842e-26	4.83765e-25	ENSSSCG00000008077	CARD19
130.456	5.6155	0.526575	10.6642	1.49705e-26	4.86954e-25	ENSSSCG00000014943	DEUP1
3394.52	1.42041	0.133291	10.6564	1.62704e-26	5.27081e-25	ENSSSCG00000039909	ERN1
209.023	6.43306	0.603918	10.6522	1.70291e-26	5.50538e-25	ENSSSCG00000017896	SCIMP
84.8827	2.53214	0.237867	10.6452	1.83595e-26	5.92345e-25	ENSSSCG00000038901	CLDN15
1033.55	-1.81905	0.170902	-10.6438	1.86289e-26	5.99821e-25	ENSSSCG00000011828	FAM43A
3155.33	1.11976	0.10522	10.6421	1.898e-26	6.0989e-25	ENSSSCG00000015818	DDHD2
2055.02	-1.63891	0.154417	-10.6135	2.57792e-26	8.26701e-25	ENSSSCG00000015040	PTS
398.183	-3.25192	0.306555	-10.608	2.73611e-26	8.75664e-25	ENSSSCG00000000656	CLEC2B
393.698	-2.95211	0.278334	-10.6063	2.78427e-26	8.8929e-25	ENSSSCG00000020912	HECTD2
6664.99	1.27942	0.120749	10.5957	3.12114e-26	9.94066e-25	ENSSSCG00000037920	TRIM28
511.217	-2.00054	0.188809	-10.5956	3.12481e-26	9.94066e-25	ENSSSCG00000001974	G2E3
1107.72	-1.33237	0.125925	-10.5806	3.66424e-26	1.16103e-24	ENSSSCG00000017042	UBLCP1
10802	1.45392	0.137461	10.577	3.81082e-26	1.20507e-24	ENSSSCG00000016298	INPP5D
172.369	4.8255	0.4568	10.5637	4.3902e-26	1.38278e-24	ENSSSCG00000053662	ENSSSCG00000053662
1446.35	3.71513	0.35206	10.5525	4.94475e-26	1.55437e-24	ENSSSCG00000009410	RUBCNL
69.5632	3.90812	0.371479	10.5204	6.95685e-26	2.17826e-24	ENSSSCG00000008429	EPCAM
1313.73	-2.95718	0.281169	-10.5174	7.17937e-26	2.24352e-24	ENSSSCG00000006309	CD247
2245.43	-1.27014	0.120827	-10.5121	7.59845e-26	2.36982e-24	ENSSSCG00000034395	CREB1
94.9925	-6.45181	0.614049	-10.507	8.01975e-26	2.49632e-24	ENSSSCG00000012352	KLF8
6988.89	1.64763	0.156862	10.5037	8.30719e-26	2.58074e-24	ENSSSCG00000000018	KIAA0930
2008.63	1.64392	0.156527	10.5025	8.41581e-26	2.60939e-24	ENSSSCG00000001078	MBOAT1
187.748	1.60553	0.152912	10.4997	8.66555e-26	2.6816e-24	ENSSSCG00000027827	GALE
1234.24	1.06359	0.101335	10.4958	9.02961e-26	2.78343e-24	ENSSSCG00000028973	PHACTR4
706.399	-1.67816	0.159888	-10.4959	9.0235e-26	2.78343e-24	ENSSSCG00000034768	CYTH3
1237.03	1.46415	0.139605	10.4878	9.82929e-26	3.02408e-24	ENSSSCG00000012743	MTMR1
406.222	2.54034	0.242377	10.4809	1.05691e-25	3.23914e-24	ENSSSCG00000057805	ENSSSCG00000057805
410.302	-4.9114	0.468638	-10.4802	1.06555e-25	3.25935e-24	ENSSSCG00000004332	BACH2
10011.8	-2.37152	0.226363	-10.4766	1.10633e-25	3.3776e-24	ENSSSCG00000038549	ZFP36L2
1314.27	3.00963	0.28752	10.4675	1.21772e-25	3.71056e-24	ENSSSCG00000009880	SLC8B1
4495.88	1.01961	0.0974685	10.4609	1.30567e-25	3.97094e-24	ENSSSCG00000027294	CDV3
239.829	-3.35634	0.321263	-10.4473	1.50704e-25	4.57463e-24	ENSSSCG00000007239	CCM2L
661.807	1.23511	0.118275	10.4428	1.58157e-25	4.79171e-24	ENSSSCG00000013507	MPND
1289.51	-1.16668	0.111741	-10.441	1.61099e-25	4.87156e-24	ENSSSCG00000010250	VPS26A
186.93	-6.59541	0.631732	-10.4402	1.62455e-25	4.90325e-24	ENSSSCG00000017235	ENSSSCG00000017235
4791.06	1.09003	0.104457	10.4351	1.71384e-25	5.16293e-24	ENSSSCG00000016750	YKT6
1098.76	1.39751	0.133967	10.4318	1.77561e-25	5.33891e-24	ENSSSCG00000008558	AGBL5
1214.43	-1.64412	0.157638	-10.4297	1.81428e-25	5.44489e-24	ENSSSCG00000023357	ENSSSCG00000023357
561.65	2.72536	0.26132	10.4292	1.82453e-25	5.46534e-24	ENSSSCG00000014853	GDPD5
125.949	5.30079	0.508649	10.4213	1.98164e-25	5.92479e-24	ENSSSCG00000018076	ENSSSCG00000018076
1077.24	2.32163	0.222833	10.4187	2.03711e-25	6.07923e-24	ENSSSCG00000011120	USP6NL
87.4973	2.19584	0.210967	10.4084	2.26887e-25	6.75817e-24	ENSSSCG00000032188	METTL26
915.486	-3.32796	0.319806	-10.4062	2.32326e-25	6.90724e-24	ENSSSCG00000032622	SLC39A14
1472.38	-2.07213	0.199216	-10.4014	2.44241e-25	7.24793e-24	ENSSSCG00000009680	EXTL3
324.193	-4.95814	0.476822	-10.3983	2.52435e-25	7.47716e-24	ENSSSCG00000011326	PTH1R
2247.24	1.13447	0.109129	10.3957	2.59436e-25	7.67025e-24	ENSSSCG00000033359	CUEDC2
245.446	2.52977	0.243658	10.3825	2.97942e-25	8.79232e-24	ENSSSCG00000054443	ENSSSCG00000054443
4459.85	1.66783	0.160713	10.3777	3.13161e-25	9.22433e-24	ENSSSCG00000023894	AKNA
4465.17	-1.63477	0.157681	-10.3676	3.48021e-25	1.02133e-23	ENSSSCG00000031541	ARL5A
1235.11	-1.48178	0.143118	-10.3536	4.03135e-25	1.1809e-23	ENSSSCG00000024598	PRKAA1
385.063	-1.59596	0.154196	-10.3502	4.17524e-25	1.2208e-23	ENSSSCG00000006751	SIKE1
567.941	-1.84721	0.178476	-10.3499	4.18928e-25	1.22266e-23	ENSSSCG00000053419	ENSSSCG00000053419
755.842	1.30569	0.126177	10.3481	4.26998e-25	1.24392e-23	ENSSSCG00000022647	TIMM17B
147.02	4.42207	0.427405	10.3463	4.34836e-25	1.26444e-23	ENSSSCG00000013382	PLEKHA7
872.022	1.07494	0.103932	10.3428	4.51365e-25	1.31011e-23	ENSSSCG00000007098	DTD1
1488.29	2.09413	0.202553	10.3387	4.70898e-25	1.36432e-23	ENSSSCG00000007942	HMOX2
527.485	2.24946	0.217592	10.338	4.74562e-25	1.37243e-23	ENSSSCG00000013266	LARGE2
1469.09	-1.29084	0.125213	-10.3091	6.40876e-25	1.84336e-23	ENSSSCG00000017492	ORMDL3
1823.47	1.60954	0.156351	10.2944	7.46948e-25	2.14458e-23	ENSSSCG00000001398	ENSSSCG00000001398
1262.36	-1.96305	0.191034	-10.2759	9.04532e-25	2.59234e-23	ENSSSCG00000015897	IFIH1
991.196	-1.75472	0.170932	-10.2656	1.00681e-24	2.88028e-23	ENSSSCG00000006162	ZC2HC1A
2940.63	1.02578	0.0999267	10.2653	1.00976e-24	2.88353e-23	ENSSSCG00000003660	PABPC4
2850.6	-1.54881	0.150965	-10.2594	1.07414e-24	3.06188e-23	ENSSSCG00000009345	PDS5B
5618.04	1.12498	0.109758	10.2496	1.18828e-24	3.38117e-23	ENSSSCG00000004412	MICAL1
165.013	-2.39317	0.23374	-10.2386	1.3318e-24	3.78278e-23	ENSSSCG00000058841	ENSSSCG00000058841
639.961	-1.29599	0.126609	-10.2362	1.36547e-24	3.87152e-23	ENSSSCG00000009242	LIN54
1038.06	-1.61619	0.157931	-10.2335	1.40346e-24	3.97214e-23	ENSSSCG00000022806	LIN7C
400.009	-1.49121	0.145728	-10.2328	1.41373e-24	3.99411e-23	ENSSSCG00000045005	FAM133B
506.236	-3.0251	0.295699	-10.2303	1.45011e-24	4.08963e-23	ENSSSCG00000059472	TMEM233
155.713	3.51825	0.344168	10.2225	1.57253e-24	4.42702e-23	ENSSSCG00000011936	ZBED2
206.826	2.97842	0.291574	10.215	1.69927e-24	4.77537e-23	ENSSSCG00000008309	SPR
1247.91	1.02689	0.100543	10.2135	1.72506e-24	4.8393e-23	ENSSSCG00000037979	AARSD1
340.783	2.56353	0.251039	10.2117	1.75829e-24	4.91519e-23	ENSSSCG00000009968	TTC28
6396.71	-1.72118	0.168548	-10.2118	1.75553e-24	4.91519e-23	ENSSSCG00000006193	TRAM1
1450.7	1.35406	0.132636	10.2088	1.81055e-24	5.05238e-23	ENSSSCG00000039867	UCK2
2668.95	-1.86826	0.183013	-10.2083	1.82003e-24	5.06993e-23	ENSSSCG00000015485	SUCO
8864.88	-1.97967	0.194038	-10.2025	1.93301e-24	5.37524e-23	ENSSSCG00000006381	CD84
3128.27	-1.00729	0.0987786	-10.1975	2.03539e-24	5.65006e-23	ENSSSCG00000005015	SOS2
12094.8	-1.76881	0.173487	-10.1956	2.07393e-24	5.74703e-23	ENSSSCG00000010313	VCL
472.833	-1.40182	0.13756	-10.1906	2.18448e-24	6.04284e-23	ENSSSCG00000013308	FBXO3
102173	1.75913	0.172802	10.18	2.43458e-24	6.69973e-23	ENSSSCG00000033262	CD74
897.153	-1.18993	0.117011	-10.1695	2.71437e-24	7.45402e-23	ENSSSCG00000039004	CEBPZOS
1179.82	-2.48773	0.244631	-10.1693	2.71805e-24	7.45402e-23	ENSSSCG00000037541	ENSSSCG00000037541
1244.18	-1.29622	0.127466	-10.1691	2.72399e-24	7.45746e-23	ENSSSCG00000029198	CUL5
1046.94	1.12322	0.110547	10.1606	2.97167e-24	8.10761e-23	ENSSSCG00000028794	BCKDHA
393.951	1.6298	0.16042	10.1596	3.00367e-24	8.18088e-23	ENSSSCG00000008094	CHCHD5
534.159	-2.1445	0.211256	-10.1512	3.27337e-24	8.88502e-23	ENSSSCG00000008289	MTHFD2
1808.69	-3.36783	0.332168	-10.1389	3.71108e-24	1.00218e-22	ENSSSCG00000010683	GRK5
1518.94	-1.49387	0.147555	-10.1242	4.31574e-24	1.16153e-22	ENSSSCG00000022283	CEP135
188.318	-8.69578	0.859149	-10.1214	4.44066e-24	1.19313e-22	ENSSSCG00000048240	SAMD5
3075.02	1.40813	0.139242	10.1128	4.84754e-24	1.30025e-22	ENSSSCG00000002689	CMIP
298.613	-1.54864	0.153154	-10.1117	4.90386e-24	1.31314e-22	ENSSSCG00000028949	NUP35
428.853	-1.68781	0.166981	-10.1078	5.10141e-24	1.36375e-22	ENSSSCG00000004946	ZWILCH
1201.66	-1.81772	0.180059	-10.0951	5.80529e-24	1.54931e-22	ENSSSCG00000041202	SREK1IP1
933.901	-1.36609	0.135424	-10.0875	6.2728e-24	1.67128e-22	ENSSSCG00000008335	ENSSSCG00000008335
1220.05	-2.09956	0.208171	-10.0857	6.3878e-24	1.69692e-22	ENSSSCG00000013883	NIBAN3
969.59	-2.99644	0.297097	-10.0857	6.39039e-24	1.69692e-22	ENSSSCG00000009873	DTX1
1434.49	-1.1595	0.114997	-10.083	6.5721e-24	1.73937e-22	ENSSSCG00000011653	PCCB
2837.72	1.57116	0.155839	10.082	6.63711e-24	1.75365e-22	ENSSSCG00000038086	ECHS1
114.952	5.1268	0.508587	10.0805	6.73908e-24	1.77764e-22	ENSSSCG00000011245	ITGA9
4677.86	-1.40927	0.139883	-10.0746	7.15277e-24	1.88364e-22	ENSSSCG00000029803	ENSSSCG00000029803
69.2876	6.1466	0.610151	10.0739	7.20634e-24	1.89461e-22	ENSSSCG00000057076	ENSSSCG00000057076
3003.99	1.18061	0.117218	10.0719	7.35255e-24	1.92668e-22	ENSSSCG00000010692	WDR11
2480.54	-1.40284	0.139281	-10.072	7.34349e-24	1.92668e-22	ENSSSCG00000006037	OXR1
854.143	1.36176	0.135376	10.0591	8.37658e-24	2.19141e-22	ENSSSCG00000011755	NCEH1
2200.1	1.26761	0.12607	10.0548	8.74839e-24	2.28492e-22	ENSSSCG00000049656	ENSSSCG00000049656
3233.27	1.0541	0.104862	10.0522	8.98398e-24	2.34261e-22	ENSSSCG00000013445	CSNK1G2
58.7502	-4.53493	0.451382	-10.0468	9.49373e-24	2.46744e-22	ENSSSCG00000028892	ENSSSCG00000028892
196.538	2.40869	0.239774	10.0456	9.60311e-24	2.4918e-22	ENSSSCG00000032734	VOPP1
2946.08	1.49476	0.148899	10.0387	1.03013e-23	2.66426e-22	ENSSSCG00000017330	MAP3K14
8803.47	1.11436	0.111098	10.0304	1.12059e-23	2.89353e-22	ENSSSCG00000001900	CSK
5014.37	1.72781	0.172457	10.0188	1.2603e-23	3.249e-22	ENSSSCG00000004385	SNX3
2155.99	1.38226	0.137982	10.0177	1.27383e-23	3.27857e-22	ENSSSCG00000011234	CMTM7
6389.53	1.31107	0.130931	10.0134	1.33094e-23	3.42002e-22	ENSSSCG00000002965	ACTN4
926.511	-2.78559	0.278226	-10.0119	1.3507e-23	3.46521e-22	ENSSSCG00000033185	PPP2R3A
961.881	-1.64219	0.1641	-10.0072	1.41651e-23	3.62817e-22	ENSSSCG00000033787	ENSSSCG00000033787
1197.54	-3.21912	0.321959	-9.99854	1.54659e-23	3.955e-22	ENSSSCG00000032687	CYP4V2
1308.94	-5.40744	0.540885	-9.99739	1.56462e-23	3.99467e-22	ENSSSCG00000015474	PPFIA4
412.557	2.58572	0.25928	9.9727	2.00694e-23	5.11577e-22	ENSSSCG00000036446	PALD1
1153.77	1.22587	0.122929	9.9722	2.01715e-23	5.13357e-22	ENSSSCG00000007803	TUFM
176.571	-4.83746	0.485481	-9.96427	2.18474e-23	5.5512e-22	ENSSSCG00000023329	APC2
395.422	-2.2642	0.227315	-9.96061	2.26658e-23	5.74995e-22	ENSSSCG00000001619	FOXP4
1984.26	1.18645	0.119147	9.95786	2.33035e-23	5.90232e-22	ENSSSCG00000031781	PSMB10
2170.93	-5.22599	0.524895	-9.95625	2.36816e-23	5.98856e-22	ENSSSCG00000027074	FER
3642.35	1.24178	0.124729	9.95578	2.3796e-23	6.00792e-22	ENSSSCG00000010798	GGA2
97.9318	3.42674	0.344224	9.95495	2.39941e-23	6.04833e-22	ENSSSCG00000017464	KRT25
3361.6	1.6605	0.166955	9.94576	2.63154e-23	6.62298e-22	ENSSSCG00000004738	MAPKBP1
4468.4	1.11145	0.11182	9.93959	2.79978e-23	7.03527e-22	ENSSSCG00000026951	PSMB8
121.062	2.00188	0.201477	9.93603	2.90176e-23	7.26857e-22	ENSSSCG00000030016	PDE9A
194.421	-2.34643	0.23635	-9.92776	3.15257e-23	7.85968e-22	ENSSSCG00000012416	CHIC1
500.898	-2.69139	0.271262	-9.92172	3.34946e-23	8.33748e-22	ENSSSCG00000014041	MXD3
5272.79	-3.1766	0.320327	-9.91675	3.52019e-23	8.74878e-22	ENSSSCG00000028461	ENSSSCG00000028461
671.641	-1.28378	0.129516	-9.91211	3.68766e-23	9.1507e-22	ENSSSCG00000003980	EXO5
1565.36	1.06993	0.107946	9.91171	3.70254e-23	9.1733e-22	ENSSSCG00000000370	DGKA
61.9681	3.48837	0.352085	9.90777	3.85148e-23	9.52748e-22	ENSSSCG00000015632	ENSSSCG00000015632
530.241	-2.52993	0.255449	-9.90384	4.00594e-23	9.89416e-22	ENSSSCG00000005170	DENND4C
196.791	-2.64055	0.266791	-9.89748	4.26908e-23	1.05277e-21	ENSSSCG00000010457	KIF20B
549.513	1.47724	0.149504	9.88096	5.03506e-23	1.23975e-21	ENSSSCG00000023866	ACSF3
4022.6	-1.52441	0.154635	-9.85817	6.31913e-23	1.55111e-21	ENSSSCG00000032223	EIF1AX
393.42	-1.76577	0.179197	-9.85379	6.6004e-23	1.61766e-21	ENSSSCG00000005184	SNAPC3
406.134	4.05555	0.411743	9.84972	6.87365e-23	1.68204e-21	ENSSSCG00000023155	CLN8
365.385	-5.18466	0.527022	-9.83765	7.75033e-23	1.89365e-21	ENSSSCG00000022504	CDON
4500.51	-1.39823	0.142157	-9.8358	7.89375e-23	1.92574e-21	ENSSSCG00000040786	SPTBN1
323.462	-1.66948	0.16991	-9.82567	8.72938e-23	2.12458e-21	ENSSSCG00000041063	ENSSSCG00000041063
174.971	-3.53628	0.359905	-9.8256	8.73553e-23	2.12458e-21	ENSSSCG00000026537	CACNA2D4
2970.97	1.49935	0.152653	9.82195	9.05719e-23	2.19945e-21	ENSSSCG00000012956	PACS1
4140.69	1.22043	0.124265	9.82118	9.12656e-23	2.21291e-21	ENSSSCG00000007248	ASXL1
1961.8	-1.88477	0.191998	-9.8166	9.55101e-23	2.3123e-21	ENSSSCG00000029539	RAB23
988.819	-2.04023	0.208099	-9.80414	1.08061e-22	2.60821e-21	ENSSSCG00000021397	PODXL2
1493.46	-3.01019	0.307101	-9.80195	1.10428e-22	2.65728e-21	ENSSSCG00000006392	IGSF8
303.849	-2.96784	0.302984	-9.79534	1.17898e-22	2.83275e-21	ENSSSCG00000016305	MROH2A
170.391	-4.48893	0.458301	-9.79471	1.18632e-22	2.8461e-21	ENSSSCG00000061729	ENSSSCG00000061729
10464.8	1.4543	0.148546	9.79022	1.24022e-22	2.97093e-21	ENSSSCG00000011621	SEC61A1
415.621	1.59309	0.162821	9.78427	1.31536e-22	3.14618e-21	ENSSSCG00000011111	CAMK1D
541.36	-4.81811	0.492583	-9.78132	1.35439e-22	3.23467e-21	ENSSSCG00000025020	PCSK9
129.519	-6.74386	0.690048	-9.77303	1.46996e-22	3.49556e-21	ENSSSCG00000032674	TCEA3
671.577	-1.99951	0.204595	-9.77301	1.47022e-22	3.49556e-21	ENSSSCG00000034966	TTC33
1003.24	1.41325	0.144743	9.76389	1.60872e-22	3.80777e-21	ENSSSCG00000026939	LMAN2L
5566.74	1.64812	0.168797	9.76392	1.6082e-22	3.80777e-21	ENSSSCG00000017991	PIK3R5
1224.61	1.1441	0.11729	9.75439	1.76651e-22	4.16886e-21	ENSSSCG00000040352	DUS1L
2733.91	1.45388	0.149079	9.7524	1.80165e-22	4.2455e-21	ENSSSCG00000010990	NOL6
1837.48	-1.82673	0.187389	-9.74834	1.87509e-22	4.41202e-21	ENSSSCG00000010340	PRXL2A
391.29	1.58052	0.16235	9.73522	2.13358e-22	5.0128e-21	ENSSSCG00000023478	SLC46A1
45.8582	2.75689	0.283217	9.7342	2.15505e-22	5.05578e-21	ENSSSCG00000012053	CBR3
8951.21	-1.39444	0.143301	-9.73085	2.2272e-22	5.21737e-21	ENSSSCG00000005944	NDRG1
79.1874	-4.84005	0.498862	-9.70217	2.95158e-22	6.90408e-21	ENSSSCG00000025134	FAM171B
1516.06	1.04009	0.10721	9.70143	2.97304e-22	6.94408e-21	ENSSSCG00000032261	CCDC117
435.745	-5.43174	0.559923	-9.70087	2.9894e-22	6.97206e-21	ENSSSCG00000008923	STAP1
567.006	2.26436	0.233862	9.68248	3.57916e-22	8.32312e-21	ENSSSCG00000010739	ENSSSCG00000010739
140.426	-3.02528	0.312445	-9.68259	3.57533e-22	8.32312e-21	ENSSSCG00000038434	ENSSSCG00000038434
442.187	-6.32015	0.652768	-9.68206	3.59387e-22	8.34512e-21	ENSSSCG00000005994	SNTB1
2433.05	-1.23025	0.127124	-9.67762	3.75358e-22	8.70327e-21	ENSSSCG00000037384	BLOC1S6
888.292	-1.47717	0.152908	-9.66053	4.43546e-22	1.02693e-20	ENSSSCG00000014197	SLC25A46
1211.55	-2.90672	0.301083	-9.65422	4.71752e-22	1.09065e-20	ENSSSCG00000039074	TNFRSF13C
510.749	2.43955	0.252725	9.65298	4.77489e-22	1.10231e-20	ENSSSCG00000005277	GCNT1
3209.83	-1.31409	0.13614	-9.6525	4.79718e-22	1.10585e-20	ENSSSCG00000026753	OSBPL11
205.105	-1.94974	0.202129	-9.64602	5.11029e-22	1.17633e-20	ENSSSCG00000016778	NLN
191.115	1.78302	0.184878	9.64428	5.1977e-22	1.19472e-20	ENSSSCG00000033627	YIPF3
430.279	-1.90971	0.198073	-9.64144	5.34332e-22	1.22642e-20	ENSSSCG00000052644	ENSSSCG00000052644
616.082	-2.77361	0.287727	-9.6397	5.43459e-22	1.24557e-20	ENSSSCG00000023972	DRAM1
114.087	2.27535	0.236122	9.6363	5.61762e-22	1.28567e-20	ENSSSCG00000050726	ENSSSCG00000050726
3536.17	-1.4888	0.154596	-9.63021	5.96059e-22	1.3622e-20	ENSSSCG00000001074	KDM1B
888.434	1.51146	0.156956	9.6298	5.98466e-22	1.36574e-20	ENSSSCG00000057179	ENSSSCG00000057179
399.773	-11.722	1.21751	-9.62785	6.09903e-22	1.38984e-20	ENSSSCG00000016618	CPED1
831.751	-2.00693	0.208469	-9.62699	6.15048e-22	1.39833e-20	ENSSSCG00000014151	CETN3
2957.87	-1.66335	0.172781	-9.62693	6.15384e-22	1.39833e-20	ENSSSCG00000029593	FOXN2
[truncated: 3,923 more rows]

## Sheet: bulk_cDC1_vs_mono
Differential expression analysis (DESeq2): cDC1 vs monocytes
[truncated: 5,412 more rows]

[truncated: 11 more sheets: bulk_cDC2_vs_pDC, bulk_cDC2_vs_tDC, bulk_cDC2_vs_mono, bulk_mono_vs_pDC, bulk_mono_vs_tDC, bulk_pDC_vs_tDC, bulk_cDC1_vs_all, bulk_cDC2_vs_all, bulk_pDC_vs_all, bulk_tDC_vs_all, bulk_mono_vs_all]
