# Supplementary material for: Unraveling porcine dendritic-cell diversity: welcome tDC and DC3
Source: Front Immunol. 2025 Oct 29;16:1639553. doi: 10.3389/fimmu.2025.1639553 (PMC12606228; doi:10.3389/fimmu.2025.1639553)
Supplement: Supplementary file 2 [file Table2.xlsx]

## Sheet: Summary
Supplementary data 2 contains:
- Human dendritic cell subset gene signatures from Villani et al. (2017) converted to pig orthologs (related to Fig. 4H)
- Human dendritic cell subset gene signatures from Lubin et al. (2024) (dataset re-analyzed, see Material and Methods) converted to pig orthologs (related to Fig. 4I)
- Murine dendritic cell subset gene signatures from Bandeira et al. (2023) converted to pig orthologs (related to Fig. 4J)
- Porcine dendritic cell subset gene signatures from the present study (see Supp. Data 1 and 3) converted to human orthologs (related to Supp. Fig. 7C-D)
- Murine dendritic cell subset gene signatures from Bandeira et al. (2023) converted to human orthologs (related to Supp. Fig. 7F)

## Sheet: Fig.4H.Villani_et_al
Human dendritic cell subset gene signatures from Villani et al. (2017), converted to pig gene names or Ensembl ID
SINGLE CELL
DC1			DC2_CD1c_A			DC3_CD1c_B			DC4_CD1c_neg			DC5_AXL_DC			DC6_pDC
Human	Converted to pig		Human	Converted to pig		Human	Converted to pig		Human	Converted to pig		Human	Converted to pig		Human	Converted to pig
FLT3	FLT3		ETS2	ETS2		ANXA1	ANXA1		BACH1	BACH1		MRPS6	MRPS6		TBC1D4	TBC1D4
CPVL	CPVL		CREB5	CREB5		CREB5	CREB5		SAMSN1	ENSSSCG00000038062		SUCLA2	SUCLA2		N4BP2L1	N4BP2L1
LACC1	LACC1		CLIC2	CLIC2		MGST1	MGST1		FOXO1	FOXO1		SLC35C2	SLC35C2		SLC23A2	SLC23A2
OSBPL3	OSBPL3		PTAFR	PTAFR		AOAH	AOAH		FAM110A	FAM110A		DPYSL2	DPYSL2		GAS6	GAS6
ELOVL5	ELOVL5		ITGA5	ITGA5		PTAFR	PTAFR		ITM2B	ITM2B		GNAQ	GNAQ		TASP1	TASP1
NCALD	NCALD		CLEC17A	CLEC17A		ITGA5	ITGA5		ERICH1	ENSSSCG00000028195		MYO1E	MYO1E		GPR183	GPR183
PPM1H	PPM1H		ENTPD1	ENTPD1		LYZ	LYZ		BID	BID		RBL1	RBL1		RCL1	ENSSSCG00000005217
ASAP1	ASAP1		PER1	PER1		RNASE2	ENSSSCG00000035377		ZFAND5	ZFAND5		SOX4	SOX4		SGSM3	SGSM3
DSE	DSE		CD2	CD2		CD36	ENSSSCG00000061957		LYN	LYN		SP4	SP4		TRDMT1	TRDMT1
RGS10	RGS10		ADAM8	ADAM8		IL1B	ENSSSCG00000039214		ARL4A	ARL4A		LGMN	LGMN		DHRS7	DHRS7
STX3	STX3		PTGS1	PTGS1		HNMT	HNMT		KDM1B	KDM1B		RUNX2	RUNX2		NFX1	NFX1
INF2	ENSSSCG00000055777		MBOAT7	MBOAT7		BST1	BST1		NINJ1	NINJ1		KLF4	KLF4		TCF4	TCF4
CYB5R3	CYB5R3		AREG	AREG		F13A1	F13A1		PAG1	PAG1		COQ7	COQ7		PCMTD1	PCMTD1
NET1	NET1		CD33	ENSSSCG00000060070		MPP7	MPP7		SIRPB1	ENSSSCG00000027665		KLF12	KLF12		EGLN3	EGLN3
SLC9A9	SLC9A9		CCR6	CCR6		RETN	RETN		PTGER2	PTGER2		APEX1	APEX1		CLCN5	CLCN5
PPA1	PPA1		CD1E	CD1E		LAT2	LAT2		IFNGR2	IFNGR2		SUSD1	SUSD1		NOP56	NOP56
VAV3	ENSSSCG00000062186		CLEC10A	CLEC10A		IL27RA	IL27RA		MYOF	MYOF		CD22	CD22		HNRNPA1L2	ENSSSCG00000000288
SLC24A4	SLC24A4		NOD2	NOD2		RAB27A	RAB27A		KLF3	KLF3		NDRG1	NDRG1		ANKS3	ANKS3
CD38	CD38		CLEC4A	ENSSSCG00000040826		VCAN	VCAN		PIK3AP1	PIK3AP1		ADAM33	ADAM33		MYO1E	MYO1E
SNX22	SNX22		FCER1A	FCER1A		EREG	EREG		FGD3	FGD3		UPK3A	UPK3A		CYSLTR1	CYSLTR1
CTTNBP2NL	CTTNBP2NL		CACNA2D3	CACNA2D3		NFE2	NFE2		ABHD3	ABHD3		AXL	AXL		NRP1	NRP1
LGALS2	LGALS2		FCGR2B	ENSSSCG00000006350		IL13RA1	IL13RA1		TIAM1	TIAM1		RNF141	RNF141		SEL1L3	SEL1L3
APOL1	ENSSSCG00000000148		NR4A2	NR4A2		CLEC10A	CLEC10A		PDP1	PDP1		SIGLEC6	ENSSSCG00000060070		TXNDC5	TXNDC5
PIK3CB	PIK3CB		PID1	PID1		ASGR1	ASGR1		P2RX1	P2RX1		ZEB1	ZEB1		SYS1	SYS1
ANPEP	ANPEP		CD1D	CD1D		FCN1	ENSSSCG00000029414		HMOX1	HMOX1		ZNF789	ZNF789		ABCA7	ABCA7
GYPC	ENSSSCG00000040701		PEA15	PEA15		CD163	CD163		STK38	STK38		RNASEL	RNASEL		MYBL2	MYBL2
VAC14	ENSSSCG00000002729					RAB3D	RAB3D		CLEC7A	CLEC7A		BHLHE40	BHLHE40		SP4	SP4
APOL3	ENSSSCG00000000148					NOD2	NOD2		WSB1	WSB1		THBD	THBD		CDCA7L	CDCA7L
FAM135A	FAM135A					NLRP12	NLRP12		PLIN2	PLIN2		PLAC8	ENSSSCG00000009240		GNG7	GNG7
CYP2E1	CYP2E1					PLBD1	PLBD1		RXRA	RXRA		VASH1	VASH1		LGMN	LGMN
CPNE3	CPNE3					CSTA	ENSSSCG00000053320		SIRPB2	SIRPB2		LAX1	LAX1		TUBB6	TUBB6
SLAMF7	SLAMF7					MNDA	MNDA		TIMP1	TIMP1		CD72	CD72		ATP2A3	ATP2A3
CD40	CD40					CES1	CES1		BLVRA	BLVRA		SIGLEC1	SIGLEC1		DSN1	DSN1
HLA-DOB	HLA-DOB					TREM1	TREM1		CHST15	CHST15		CTSW	CTSW		RUNX2	RUNX2
ACTN1	ACTN1					FCER1A	FCER1A		SDCBP	SDCBP		CDH1	CDH1		AHNAK2	ENSSSCG00000035669
ASB2	ASB2					ADAM15	ADAM15		PYGL	PYGL		STX18	STX18		SLA2	SLA2
THBD	THBD					MTMR11	MTMR11		PIEZO1	PIEZO1		CCND3	CCND3		LAMP5	LAMP5
CD93	CD93					CD14	CD14		MAFB	MAFB		PPP1R14A	PPP1R14A		SMC6	SMC6
FCRL6	FCRL6					MICAL2	ENSSSCG00000031706		TNFRSF1B	TNFRSF1B		ENTPD7	ENTPD7		UBE2J1	UBE2J1
SLAMF8	SLAMF8					NAIP	ENSSSCG00000062377		WDR11	WDR11		CD5	CD5		SLC38A1	SLC38A1
IDO1	IDO1					HBEGF	HBEGF		BIN2	BIN2		ARHGAP18	ARHGAP18		APP	APP
NDRG2	NDRG2					NR4A2	NR4A2		SLA	SLA		TSEN54	TSEN54		CXCR3	CXCR3
PLCD1	PLCD1					PID1	PID1		ABI3	ENSSSCG00000035224		HIP1	HIP1		DERL3	DERL3
WDFY4	WDFY4					S100A9	ENSSSCG00000006588		MARCKS	MARCKS		SLC4A3	SLC4A3		SLC38A2	SLC38A2
KIF16B	KIF16B					S100A12	S100A12		ABCC3	ABCC3		CDKN1A	CDKN1A		SEC61G	SEC61G
ACSS2	ACSS2					S100A8	S100A8		CMTM7	CMTM7		PIM2	PIM2		TLR7	TLR7
PAFAH1B3	PAFAH1B3					CD1D	CD1D		PPM1F	PPM1F		IRF4	IRF4		TCL1A	TCL1A
ENPP1	ENPP1					CSF3R	CSF3R		RELT	RELT		TBC1D9	TBC1D9		SLC7A5	SLC7A5
PPM1M	PPM1M					LMNA	LMNA		PTPN13	PTPN13		ATF5	ATF5		MAGED1	MAGED1
TGM2	TGM2					NLRP3	NLRP3		APOL6	ENSSSCG00000000151		BAIAP2	BAIAP2		PAFAH2	PAFAH2
PDLIM1	PDLIM1								L1TD1	ENSSSCG00000059174		MECR	MECR		SLC7A11	SLC7A11
LRRC18	LRRC18								PDLIM5	PDLIM5		CD300LB	CD300LB		TMEM19	TMEM19
IDO2	IDO2								ZNFX1	ZNFX1		TXN	ENSSSCG00000033957		FCHSD2	FCHSD2
PTK2	PTK2								HCK	HCK		CEP95	CEP95		TPM2	TPM2
CLNK	CLNK								RNF149	RNF149		TNNI2	TNNI2		EFHC1	EFHC1
EHD4	EHD4								FLNA	FLNA		MGLL	MGLL		NPC2	NPC2
HLA-DQB1	SLA-DQB1								SLC31A2	SLC31A2		USF2	USF2		PLD4	PLD4
TLR10	TLR10								SPN	SPN		SLC41A2	SLC41A2		TNFRSF21	TNFRSF21
FNBP1	FNBP1								ASAH1	ASAH1		MED12L	MED12L		RNASEH2B	RNASEH2B
DPP4	DPP4								C5AR1	C5AR1		SNRNP25	SNRNP25		SPICE1	SPICE1
DNASE1L3	DNASE1L3								RNF144B	RNF144B		S100A10	S100A10		SSR4	SSR4
ADAM28	ADAM28								ATP1B3	ENSSSCG00000011676		TNFSF12	TNFSF12		RNASE6	RNASE6
TRERF1	TRERF1								MS4A7	MS4A7		MYH11	MYH11		TRAM1	TRAM1
TMEM14A	TMEM14A								CD68	CD68		CX3CR1	CX3CR1		IDH3A	IDH3A
SNX3	SNX3								NFAM1	NFAM1		SCN9A	SCN9A		CSF2RB	CSF2RB
KCNK6	KCNK6								MBD2	MBD2		CD300LG	ENSSSCG00000023014		SUSD1	SUSD1
RAB11FIP4	RAB11FIP4								EHD1	EHD1		DAB2	DAB2		PLP2	ENSSSCG00000058549
DST	DST								PSTPIP2	PSTPIP2		RAD1	RAD1		SIVA1	SIVA1
SCARF1	SCARF1								PLXNC1	PLXNC1		CXCR2	ENSSSCG00000016184		BCL11A	BCL11A
CAMK2D	CAMK2D								MYO1G	MYO1G		ALDH2	ALDH2		CLIC3	CLIC3
DENND1B	DENND1B								DMXL2	DMXL2		SLC20A1	SLC20A1		PPM1K	PPM1K
CCND1	CCND1								RALB	RALB		BIN1	BIN1		FUT7	FUT7
ID2	ID2								INSIG1	INSIG1		ATP2B4	ATP2B4		LRP8	LRP8
LIMA1	LIMA1								CDH23	ENSSSCG00000059909					SETBP1	SETBP1
PRELID2	PRELID2								FTL	ENSSSCG00000038998					ALOX5AP	ALOX5AP
CD59	ENSSSCG00000024791								IFIT3	IFIT3					CRYM	CRYM
HAVCR2	HAVCR2								ACOT9	ACOT9					TULP4	ENSSSCG00000031776
ZNF366	ZNF366								LTA4H	LTA4H					MCOLN2	MCOLN2
FUCA1	FUCA1								RAP1B	RAP1B					STRBP	STRBP
PDLIM7	PDLIM7								IFIT2	IFIT2					FOXRED2	FOXRED2
CSRP1	CSRP1								CCM2	CCM2					STT3A	STT3A
NAV1	NAV1								SLC2A6	SLC2A6					PPP6R1	PPP6R1
CADM1	CADM1								TESC	TESC					KIRREL3	KIRREL3
XCR1	XCR1								CYTIP	CYTIP					DUSP5	DUSP5
BCL6	BCL6								CAMKK2	CAMKK2					CRIM1	CRIM1
C1orf54	C1orf54								AIF1	AIF1					PHC3	PHC3
GSTM4	ENSSSCG00000053482								ICAM4	ICAM4					SND1	SND1
DUSP2	DUSP2								SAT1	SAT1					CMKLR1	CMKLR1
B3GNT7	B3GNT7								SWAP70	SWAP70					MGAT4A	MGAT4A
PDE4DIP	PDE4DIP								BCL2A1	BCL2A1					PPP1R14B	PPP1R14B
BATF3	BATF3								GIMAP2	GIMAP2					ALDH5A1	ALDH5A1
LMNA	LMNA								GIMAP1	ENSSSCG00000016451					COL24A1	COL24A1
DHRS3	DHRS3								IL12RB1	IL12RB1					CSNK1E	CSNK1E
DUSP10	DUSP10								LRP1	ENSSSCG00000050398					LMAN1	LMAN1
									IFI30	IFI30					ST6GALNAC4	ST6GALNAC4
									LRRC25	LRRC25					HPS4	HPS4
									DRAP1	DRAP1					SERPINF1	SERPINF1
									MTSS1	MTSS1					PTCRA	PTCRA
									CSGALNACT2	CSGALNACT2					ST3GAL2	ST3GAL2
									LGALS3	LGALS3					CYTH4	CYTH4
									DENND3	DENND3					SLC33A1	SLC33A1
									NUDT16	NUDT16					PTK7	PTK7
									HLA-E	ENSSSCG00000001341					DAAM1	DAAM1
									PRAM1	PRAM1					RASD1	RASD1
									TAGLN	TAGLN					CCDC50	CCDC50
									PSAP	PSAP					VIPR2	VIPR2
									ALOX5	ALOX5					RRBP1	RRBP1
									PTP4A3	PTP4A3					OFD1	ENSSSCG00000012125
									SCPEP1	SCPEP1					SMPD3	SMPD3
									PIK3IP1	PIK3IP1					TPST2	ENSSSCG00000034586
									NAAA	NAAA					PHEX	PHEX
									TMPO	ENSSSCG00000000887					LTB	LTB
									NBEAL2	NBEAL2					SFT2D2	SFT2D2
									SVIL	SVIL					ZNF527	ZNF527
									DNAJB1	DNAJB1					CD99	ENSSSCG00000055885
									CDC42EP3	CDC42EP3					GGA2	GGA2
									TSC22D3	ENSSSCG00000030241					ITM2C	ITM2C
									PNPLA6	PNPLA6					NPC1	NPC1
									ITGAL	ITGAL					TBCC	TBCC
									DDX60	DDX60					SEC11C	SEC11C
									TMEM134	TMEM134					POLB	POLB
									CKB	CKB					LY9	LY9
									PELI1	PELI1					ITPR2	ITPR2
									PECAM1	PECAM1					ZFYVE26	ZFYVE26
									TYROBP	TYROBP					SELL	SELL
									ARHGEF3	ARHGEF3					IGFLR1	ENSSSCG00000037542
									MSN	MSN					NGLY1	NGLY1
									GLUL	GLUL					FKBP2	FKBP2
									CAMK1	CAMK1					ADA	ADA
									CALML4	CALML4					FZD3	FZD3
									CSK	CSK					GALNT2	GALNT2
									PTPN6	PTPN6					PFKFB2	PFKFB2
									SLC44A2	SLC44A2					UGCG	UGCG
									C19orf38	C19orf38					TATDN3	TATDN3
									NAMPT	NAMPT					AHCY	AHCY
									ARRB2	ARRB2					AHI1	AHI1
									NAP1L1	NAP1L1					TP53I11	TP53I11
									CABP4	CABP4					SLC12A3	SLC12A3
									MS4A4A	ENSSSCG00000051873					HERPUD1	HERPUD1
									DOK2	DOK2					BTAF1	BTAF1
									GRAMD1A	GRAMD1A					SULF2	SULF2
									ICAM2	ICAM2					CLN8	CLN8
									SGPL1	SGPL1					KANK1	KANK1
									IFITM1	ENSSSCG00000014565					C12orf75	C12orf75
									IFITM3	ENSSSCG00000014565					LRRC36	LRRC36
									ARAP2	ARAP2					PDCD4	PDCD4
									C9orf72	C9orf72					RNF5	RNF5
									DENND5A	DENND5A					NOTCH4	NOTCH4
									HK1	HK1					NEK8	NEK8
									VPS53	VPS53					PPARA	PPARA
									CCPG1	CCPG1					PLAC8	ENSSSCG00000009240
									TLR4	TLR4					STAMBPL1	STAMBPL1
									TCF7L2	TCF7L2					MAN2B1	MAN2B1
									SASH1	SASH1					LIME1	LIME1
									CORO2A	CORO2A					PTPRCAP	PTPRCAP
									CASP4	ENSSSCG00000014997					DCPS	DCPS
									NR4A1	NR4A1					ST3GAL4	ST3GAL4
									GNG2	ENSSSCG00000028092					SIT1	SIT1
									PLEKHO2	PLEKHO2					MILR1	MILR1
									PITPNM1	PITPNM1					ABCA2	ABCA2
									TBCD	TBCD					SIDT1	SIDT1
									KLF11	KLF11					USP11	USP11
									KIAA0513	KIAA0513					BLNK	BLNK
									ARRDC3	ARRDC3					RNASET2	ENSSSCG00000004024
									SIGLEC10	ENSSSCG00000022906					VEGFB	VEGFB
									LILRA5	ENSSSCG00000037426					TMEM109	TMEM109
									C15orf39	C15orf39					BEX4	BEX4
									ITGB1	ITGB1					MIF4GD	MIF4GD
									SNX18	SNX18					GZMB	GZMB
									NADK	NADK					OGT	OGT
									STK10	STK10					ERN1	ERN1
									TBC1D8	TBC1D8					IGFBP3	IGFBP3
									CD52	CD52					P2RY6	P2RY6
									GPR155	GPR155					MRPL36	MRPL36
									FCN1	ENSSSCG00000029414					PPFIBP1	PPFIBP1
									TLE4	TLE4					S100PBP	S100PBP
									CNIH4	CNIH4					PFKP	PFKP
									SLC7A7	SLC7A7					ALG2	ALG2
									STX11	STX11					SEC61B	SEC61B
									HSBP1	HSBP1					PHLPP2	PHLPP2
									CDKN1C	CDKN1C					P4HB	P4HB
									LY6E	LY6E					ZBTB33	ZBTB33
									GNS	GNS					STMN1	STMN1
									YPEL2	YPEL2					SCARB2	SCARB2
									CD300A	ENSSSCG00000033918					TSPAN3	TSPAN3
									DPEP2	DPEP2					EMB	EMB
									UPP1	UPP1					RREB1	ENSSSCG00000052423
									TMEM154	TMEM154					ATP13A2	ATP13A2
									PTGER4	PTGER4					DAPK2	DAPK2
									EVL	EVL					NCF1	NCF1
									OAS1	OAS1					GPM6B	ENSSSCG00000063414
									RAB3D	RAB3D					HIGD1A	HIGD1A
									ARRB1	ARRB1					CCS	CCS
									POU2F2	POU2F2					LILRA4	ENSSSCG00000045883
									CSF1R	CSF1R					LAIR1	ENSSSCG00000046646
									SOD2	SOD2					SPIB	SPIB
									CTSS	CTSS					PAIP1	PAIP1
									FCAR	FCAR					VAMP1	ENSSSCG00000000703
									GBP1	GBP1					GLCE	GLCE
									GBP2	GBP2					IRF4	IRF4
									FGR	FGR					CYP46A1	CYP46A1
									IFI6	IFI6					MAPKAPK2	MAPKAPK2
									IRAK3	IRAK3					PAPLN	PAPLN
									ISG15	ISG15					SLC12A2	SLC12A2
									TSPAN14	TSPAN14					ASPH	ASPH
									P2RY13	P2RY13					NFATC2IP	NFATC2IP
									TTYH3	TTYH3					ABHD15	ABHD15
									LCP2	LCP2					CD164	CD164
									CFD	CFD					TP53I13	TP53I13
									AMPD2	AMPD2					B4GALT1	B4GALT1
									STXBP2	STXBP2					UBA5	UBA5
									NDUFB3	ENSSSCG00000016100					TACC1	ENSSSCG00000015814
									IFITM2	ENSSSCG00000014565					MDFIC	MDFIC
									DNASE2	DNASE2					PLXNA4	PLXNA4
									TKT	TKT					CCR2	CCR2
									FGD4	FGD4					MS4A6A	ENSSSCG00000013100
									PHTF2	PHTF2					ZDHHC4	ZDHHC4
									SCIMP	SCIMP					HSP90B1	HSP90B1
									RAB10	RAB10					MAP1A	MAP1A
									TBXAS1	TBXAS1					SBDS	SBDS
									CPPED1	CPPED1					SCAMP5	SCAMP5
									IMPDH1	IMPDH1					FLNB	FLNB
									CD79B	CD79B					MDN1	MDN1
									SH3BP2	SH3BP2					CARD11	CARD11
									TMC6	TMC6					CTSB	CTSB
									TLR2	TLR2					IRF8	IRF8
									UNC13D	UNC13D					TXN	ENSSSCG00000033957
									IRF1	IRF1					ZFAT	ZFAT
									TSPAN32	TSPAN32					DHTKD1	DHTKD1
									GIMAP4	GIMAP4					PDIA4	PDIA4
									TMEM176B	TMEM176B					ITPR1	ITPR1
									CASP1	CASP1					PACSIN1	PACSIN1
									AP2A1	AP2A1					MZB1	MZB1
									CLEC12A	CLEC12A					CNP	CNP
									DOK3	DOK3					EPHB1	EPHB1
									VASP	VASP					TEX2	TEX2
									CX3CR1	CX3CR1					ADAM19	ADAM19
									NPL	NPL					TRAF4	TRAF4
									S100A4	S100A4					LILRB4	ENSSSCG00000037426
									TCIRG1	TCIRG1					SNRPN	SNRPN
									RAB24	ENSSSCG00000014043					IFI44L	IFI44L
									MCTP1	MCTP1					P2RY14	P2RY14
									TXNIP	TXNIP					TMIGD2	TMIGD2
									DUSP1	DUSP1					ZDHHC17	ZDHHC17
									ZEB2	ENSSSCG00000021343					TRRAP	TRRAP
									S100A11	S100A11					NUCB2	ENSSSCG00000031731
									MXD3	MXD3					KRR1	KRR1
									UBXN11	UBXN11					SPON2	SPON2
									GPBAR1	GPBAR1					ERP29	ERP29
									TMBIM1	ENSSSCG00000016186					QDPR	QDPR
									LILRA6	ENSSSCG00000003272					N4BP2	N4BP2
									VAMP5	VAMP5					CEP135	CEP135
									MAP3K1	MAP3K1					EIF4A3	EIF4A3
									RASGRP4	RASGRP4					CREB3L2	CREB3L2
									HEG1	HEG1					TMEM63A	TMEM63A
									HK3	HK3					CTNS	CTNS
									GBP5	GBP5					CD2AP	CD2AP
									RAB37	RAB37					TAX1BP3	TAX1BP3
									CD300LF	ENSSSCG00000037541					ITGAE	ITGAE
									NFKBIZ	NFKBIZ					SNRNP25	SNRNP25
									LIMS1	ENSSSCG00000008137					TTC24	TTC24
									RHOC	RHOC					IRF2BP2	IRF2BP2
									CXCL16	ENSSSCG00000017920					TNFAIP3	TNFAIP3
									FCGR2C	ENSSSCG00000006350					GAB1	GAB1
									ARAP1	ARAP1					DPPA4	DPPA4
									TMTC1	TMTC1					MYB	MYB
									SIDT2	SIDT2					OCLN	OCLN
									SMAP2	SMAP2					TSPAN13	TSPAN13
									VMP1	VMP1					DENND5B	DENND5B
									DUSP6	DUSP6					PTPRS	PTPRS
									RAP1GAP2	RAP1GAP2					RABGAP1L	RABGAP1L
									TUBA1A	TUBA1A					NAPSA	NAPSA
									AGTRAP	ENSSSCG00000022401					IRF7	IRF7
									WDFY1	WDFY1					KRT5	KRT5
									TMEM11	TMEM11					FMNL3	FMNL3
									KSR1	KSR1					SLC3A2	SLC3A2
									SSH2	SSH2					SCN9A	SCN9A
									CLEC4F	CLEC4F					SEC61A1	SEC61A1
									LYST	LYST					ARL6IP6	ARL6IP6
									NCF2	NCF2					GAPT	GAPT
									PTPRC	PTPRC					DAB2	DAB2
									SYTL1	SYTL1					SPCS1	SPCS1
									FCGR2A	ENSSSCG00000006350					COBLL1	COBLL1
									FCGR3A	ENSSSCG00000036618					MEF2D	MEF2D
									FCGR3B	ENSSSCG00000036618					CCDC69	CCDC69
									SLC11A1	SLC11A1					IQGAP2	IQGAP2
									CD244	CD244					SERTAD2	SERTAD2
									NECAP2	NECAP2					SLC15A4	SLC15A4
															SLC20A1	SLC20A1
															PCYOX1	PCYOX1
															CUX2	CUX2
															NICN1	NICN1
															SORL1	SORL1
															PPM1J	PPM1J
															MAP2K6	MAP2K6
															MAP4K4	MAP4K4
															TGFBR2	TGFBR2
															MFSD2A	MFSD2A
															SPNS3	SPNS3
															TGFBI	TGFBI
															SLC2A1	SLC2A1
															PIK3CD	PIK3CD
															ABI2	ABI2
															PARK7	PARK7
															USP24	USP24

## Sheet: Fig.4I.Lubin_et_al
Human dendritic cell subset gene signatures from Lubin et al. (2024) (dataset re-analyzed, see Material and Methods), converted to pig gene names or Ensembl ID
SINGLE CELL
cluster1_DC2			cluster2_pDC			cluster3_DC2			cluster4_DC3			cluster5_pDC			cluster6_DC1			cluster7_ASDC			cluster8_pDC
Human	Converted to pig		Human	Converted to pig		Human	Converted to pig		Human	Converted to pig		Human	Converted to pig		Human	Converted to pig		Human	Converted to pig		Human	Converted to pig
RTN1	RTN1		COBLL1	COBLL1		HLA-DRA	HLA-DRA		VCAN	VCAN		GZMB	GZMB		CLEC9A	CLEC9A		SPOCK2	SPOCK2		NIBAN3	NIBAN3
AOAH	AOAH		LINC01478	LINC01478		HLA-DPB1	HLA-DPB1		S100A8	S100A8		IGKC	ENSSSCG00000036224		CADM1	CADM1		AXL	AXL		CUX2	CUX2
CCSER1	CCSER1		COL24A1	COL24A1		HLA-DPA1	HLA-DPA1		FCN1	ENSSSCG00000029414		LRRC26	LRRC26		ENOX1	ENOX1		CD22	CD22		EPHB1	EPHB1
CACNA2D3	CACNA2D3		CUX2	CUX2		HLA-DQA1	HLA-DQA1		S100A9	ENSSSCG00000006588		JCHAIN	JCHAIN		MIR924HG	MIR924HG		RGS16	RGS16		COL24A1	COL24A1
SLC8A1	SLC8A1		COL26A1	COL26A1		AIF1	AIF1		DPYD	DPYD		LIME1	LIME1		XCR1	XCR1		HAMP	HAMP		FCHSD2	FCHSD2
PAK1	PAK1		PACSIN1	PACSIN1		HLA-DQB1	HLA-DQB1		SLCO3A1	SLCO3A1		MZB1	MZB1		PAWR	PAWR		ATP1A2	ATP1A2		PLXNA4	PLXNA4
LRMDA	LRMDA		PHEX	PHEX		HLA-DRB5	HLA-DRB5		PID1	PID1		PTCRA	PTCRA		ENPP1	ENPP1		SIGLEC6	ENSSSCG00000060070		MALAT1	MALAT1
ITGAX	ITGAX		PLXNA4	PLXNA4		HLA-DQA2	HLA-DQA2		PLXDC2	PLXDC2		IGHM	IGHM		CCND1	CCND1		CXCR2	ENSSSCG00000016184		PTPRS	PTPRS
LYST	LYST		SEMA5A	SEMA5A		LST1	LST1		CD163	CD163		SCT	SCT		RAB7B	RAB7B		SIGLEC1	SIGLEC1		COBLL1	COBLL1
CD86	CD86		EPHB1	EPHB1		GAPDH	GAPDH		ARHGAP26	ARHGAP26		DERL3	DERL3		KCND3	KCND3		TNFRSF13C	TNFRSF13C		RABGAP1L	RABGAP1L
GPAT3	GPAT3		RGS7	RGS7		C1orf162	ENSSSCG00000025485		APLP2	APLP2		LILRA4	ENSSSCG00000045883		TOX	TOX		PPP1R14A	PPP1R14A		TCF4	TCF4
RIN3	RIN3		LINC01374	LINC01374		CARD16	CASP1		F13A1	F13A1		ITM2C	ITM2C		CLNK	CLNK		LTK	LTK		ZFAT	ZFAT
BASP1	ENSSSCG00000039222		NIBAN3	NIBAN3		CD1C	CD1C		LRP1	ENSSSCG00000050398		ALOX5AP	ALOX5AP		NCALD	NCALD		ANKRD33B	ANKRD33B		LHFPL2	LHFPL2
TENM4	TENM4		ZFAT	ZFAT		LGALS2	LGALS2		RIN2	ENSSSCG00000028004		CLIC3	CLIC3		THRB	THRB		MINDY4B	MINDY4B		LINC01374	LINC01374
ASAP1	ASAP1		HS3ST3B1	HS3ST3B1		TIMP1	TIMP1		LRMDA	LRMDA		PPP1R14B	PPP1R14B		IDO1	IDO1		ECE1	ECE1		GRAMD1B	GRAMD1B
GIPR	GIPR		RUBCNL	RUBCNL		ENHO	ENHO		TLR2	TLR2		IRF7	IRF7		RGCC	RGCC		TOGARAM2	TOGARAM2		RUNX2	RUNX2
ENTPD1	ENTPD1		LHFPL2	LHFPL2		CASP1	CASP1		IRAK3	IRAK3		SEC61B	SEC61B		C1orf54	C1orf54		VASH1	VASH1		PDE4B	PDE4B
ATP8B4	ATP8B4		CYP46A1	CYP46A1		COTL1	COTL1		USP3	USP3		SERPINF1	SERPINF1		CLSTN2	CLSTN2		IGSF10	IGSF10		CLEC4C	CLEC4C
CD1C	CD1C		RABGAP1L	RABGAP1L		IFITM2	ENSSSCG00000014565		CREB5	CREB5		SPCS1	SPCS1		GCSAM	GCSAM		PLS3	PLS3		AFF3	AFF3
RBPJ	RBPJ		SETBP1	SETBP1		CFP	CFP		RNASE2	ENSSSCG00000035377		NPC2	NPC2		C1orf21	C1orf21		S100A10	S100A10		SETBP1	SETBP1
ADAM28	ADAM28		FCHSD2	FCHSD2		CALHM6	CALHM6		CSTA	ENSSSCG00000053320		SSR4	SSR4		CCDC126	CCDC126		CDH1	CDH1		AUTS2	AUTS2
ALOX5	ALOX5		RHEX	RHEX		IFI30	IFI30		SGMS2	SGMS2		TPM2	TPM2		FBXO27	ENSSSCG00000002969		KLF4	KLF4		BCL11A	BCL11A
GPRIN3	GPRIN3		RBMS3	RBMS3		CSTB	CSTB		S100A12	S100A12		SPIB	SPIB		MRC2	MRC2		MED12L	MED12L		TNRC6B	TNRC6B
DOCK5	DOCK5		TBC1D4	TBC1D4		CTSH	CTSH		AGTPBP1	AGTPBP1		TSPAN13	TSPAN13		SDK1	SDK1		OTULINL	OTULINL		COL26A1	COL26A1
LST1	LST1		SAMD12	SAMD12		JUNB	JUNB		RAB27A	RAB27A		SELENOS	SELENOS		TMEM14A	TMEM14A		GPR146	GPR146		LINC01478	LINC01478
PSTPIP2	PSTPIP2		SLC35F3	SLC35F3		CD52	CD52		FGD4	FGD4		PLD4	PLD4		PNMA1	PNMA1		VASN	VASN		APP	APP
ST18	ST18		TCF4	TCF4		IGSF6	IGSF6		SBF2	SBF2		SRP14	SRP14		SLC24A4	SLC24A4		CFD	CFD		RUBCNL	RUBCNL
DENND1A	DENND1A		PDE4B	PDE4B		LGALS3	LGALS3		MPP7	MPP7		PTPRS	PTPRS		PPY	PPY		SEPTIN6	SEPTIN6		DACH1	DACH1
CRYBG1	CRYBG1		KCNK10	KCNK10		ICAM3	ICAM3		TREM1	TREM1		STMN1	STMN1		PPM1H	PPM1H		CD5	CD5		SLC35F3	SLC35F3
SCLT1	SCLT1		CD2AP	CD2AP		CD33	ENSSSCG00000060070		WDFY3	WDFY3		MAP1A	MAP1A		IDO2	IDO2		RNF213-AS1	RNF213-AS1		CDYL	CDYL
CLIC2	CLIC2		NRP1	NRP1		CEBPD	CEBPD		FNDC3B	FNDC3B		IL3RA	IL3RA		TACSTD2	TACSTD2		DAB2	DAB2		ARID1B	ARID1B
MAP3K20	MAP3K20		FLNB	FLNB		LGALS1	LGALS1		RTN1	RTN1		VEGFB	VEGFB		SLCO5A1	SLCO5A1		MMRN1	MMRN1		ADGRB3	ADGRB3
ENHO	ENHO		DACH1	DACH1		CIB1	CIB1		FOXN3	FOXN3		C12orf75	C12orf75		SH3RF2	SH3RF2		EMP1	EMP1		NPC1	NPC1
SPECC1	SPECC1		PTPRS	PTPRS		LMO2	LMO2		SIRPB2	SIRPB2		CYB561A3	CYB561A3		AIM2	AIM2		DRAP1	DRAP1		ST3GAL2	ST3GAL2
ETS2	ETS2		LINC00996	LINC00996		CSTA	ENSSSCG00000053320		ARHGAP10	ARHGAP10		NIBAN3	NIBAN3		CAMK2D	CAMK2D		ANXA2	ANXA2		CHD9	CHD9
DISC1	DISC1		DERL3	DERL3		IFITM3	ENSSSCG00000014565		CSF3R	CSF3R		NCF1	NCF1		CTNND2	CTNND2		APEX1	APEX1		CARD11	CARD11
SCIMP	SCIMP		MAP1A	MAP1A		LY86	LY86		VCAN-AS1	VCAN-AS1		DNASE1L3	DNASE1L3		CLCN4	CLCN4		NIBAN1	NIBAN1		ITCH	ITCH
TMEM131L	TMEM131L		SCAMP5	SCAMP5		CD1D	CD1D		MICAL2	ENSSSCG00000031706		PARK7	PARK7		FCRL6	FCRL6		BIN1	BIN1		ITPR2	ITPR2
PLXNC1	PLXNC1		RUNX2	RUNX2		CASP4	ENSSSCG00000014997		FPR1	FPR1		CLEC4C	CLEC4C		LIMA1	LIMA1		SLAMF7	SLAMF7		TBC1D4	TBC1D4
TMEM273	TMEM273		TNFRSF21	TNFRSF21		ABI3	ENSSSCG00000035224		CD14	CD14		LINC00996	LINC00996		BATF3	BATF3		ZEB1	ZEB1		SEL1L3	SEL1L3
ATP1B1	ATP1B1		CARD11	CARD11		FCER1A	FCER1A		DTNA	DTNA		NUCB2	ENSSSCG00000031731		HLA-DOB	HLA-DOB		NT5DC2	NT5DC2		SFMBT2	SFMBT2
TNFAIP2	TNFAIP2		NPC1	NPC1		RAB32	RAB32		ANXA1	ANXA1		SMPD3	SMPD3		VAC14	VAC14		FCGRT	FCGRT		SAMD12	SAMD12
SP140	ENSSSCG00000052127		IFNLR1	IFNLR1		CLEC4A	ENSSSCG00000040826		AOAH	AOAH		CTSC	CTSC		APOL1	ENSSSCG00000000148		CCND3	CCND3		PHEX	PHEX
TMEM154	TMEM154		STRBP	STRBP		DOK2	DOK2		SERPINA1	SERPINA1		CXCR3	CXCR3		CPNE3	CPNE3		GLUL	ENSSSCG00000040412		RGS7	RGS7
NCKAP5	NCKAP5		CLEC4C	CLEC4C		IL18	IL18		MYO1F	MYO1F		PLAC8	ENSSSCG00000009240		SEPTIN3	SEPTIN3		MGLL	MGLL		MCC	MCC
IPCEF1	IPCEF1		BCL11A	BCL11A		ZNF385A	ZNF385A		TIAM1	TIAM1		SMIM5	SMIM5		NMNAT3	NMNAT3		TNFSF13	TNFSF13		ADAM19	ADAM19
ZBTB46	ZBTB46		TSPAN13	TSPAN13		CLEC10A	CLEC10A		DENND1A	DENND1A		TXN	ENSSSCG00000033957		SNX3	SNX3		MYO1E	MYO1E		ZDHHC17	ZDHHC17
MPP7	MPP7		APP	APP		LRRC25	LRRC25		ATP2B1	ATP2B1		RHEX	RHEX		WDFY4	WDFY4		CRIP1	ENSSSCG00000037142		TCF4-AS1	TCF4-AS1
S100Z	S100Z		CCDC50	CCDC50		PLAAT4	PLAAT4		ATP8B4	ATP8B4		CUX2	CUX2		MTERF2	MTERF2		ATP2B4	ATP2B4		CD4	CD4
LINC00278	LINC00278		ERN1	ERN1		ATP1B1	ATP1B1		DOCK5	DOCK5		HERPUD1	HERPUD1		GRAP2	GRAP2		PLP2	ENSSSCG00000058549		TNFRSF21	TNFRSF21
CD200R1	CD200R1		MCC	MCC		TMEM273	TMEM273		PYGL	PYGL		PPIB	PPIB		ECE1	ECE1		GNAQ	GNAQ		PACSIN1	PACSIN1
HIF1A-AS3	HIF1A-AS3		ADGRG5	ADGRG5		NDRG2	NDRG2		MNDA	MNDA		SEC61G	SEC61G		ZNF366	ZNF366		SEPTIN9	SEPTIN9		CORO1C	CORO1C
SERINC5	SERINC5		CMKLR1	CMKLR1		SCIMP	SCIMP		SIK3	SIK3		SCAMP5	SCAMP5		RGS10	RGS10		S100A4	S100A4		USP24	USP24
WDFY3	WDFY3		LAIR1	ENSSSCG00000046646		IL1R2	IL1R2		PILRA	PILRA		PACSIN1	PACSIN1		GRHL1	GRHL1		SLC24A4	SLC24A4		UBE2E2	UBE2E2
MIR646HG	MIR646HG		UGCG	UGCG		TNFAIP8L2	TNFAIP8L2		CAST	CAST		HIGD1A	HIGD1A		LINC00299	LINC00299		IGHD	ENSSSCG00000040849		PHC3	PHC3
TBL1X	ENSSSCG00000038226		HHAT	HHAT		FCGR2B	ENSSSCG00000006350		TSPO	TSPO		VAMP8	VAMP8		CSRP1	CSRP1		ITGAL	ITGAL		HIVEP1	HIVEP1
TBL1X	ENSSSCG00000012102		ASPH	ASPH		CEBPA	CEBPA		SIRPA	ENSSSCG00000028461		LAMP5	LAMP5		ID2	ID2		CAMP	PG-2		ERN1	ERN1
PARP14	PARP14		USP24	USP24		LY6E	LY6E		CSF1R	CSF1R		PHEX	PHEX		FNBP1	FNBP1		CAMP	ENSSSCG00000058176		CD2AP	CD2AP
EPSTI1	EPSTI1		BLNK	BLNK		METRNL	METRNL		FLNA	FLNA		PMEPA1	PMEPA1		FKBP1B	FKBP1B		CTSW	CTSW		B4GALT1	B4GALT1
AGPAT3	AGPAT3		LRRC26	LRRC26		P2RY13	P2RY13		RAB31	RAB31		SLC15A4	SLC15A4		TGM2	TGM2		SCN9A	SCN9A		PI4KA	PI4KA
MOB3B	MOB3B		IGHM	IGHM		C19orf38	C19orf38		KIF13A	KIF13A		COBLL1	COBLL1		SLAMF8	SLAMF8		TANC1	TANC1		RHEX	RHEX
ENTPD1-AS1	ENTPD1-AS1		GRAMD1B	GRAMD1B		LILRA2	LILRA2		NEAT1	NEAT1		TLR9	TLR9		APBA1	APBA1		LINC02762	LINC02762		TUT4	TUT4
STON2	STON2		CCDC186	CCDC186		PDLIM1	PDLIM1		GIMAP4	GIMAP4		SVIP	SVIP		SHTN1	SHTN1		USF2	USF2		INPP4A	INPP4A
CX3CR1	CX3CR1		MAPKAPK2	MAPKAPK2		EVA1B	EVA1B		TRPS1	TRPS1		COL26A1	COL26A1		TSPAN2	TSPAN2		GPR160	GPR160		ZNRF2	ZNRF2
DTNA	DTNA		PTCRA	PTCRA		HOTAIRM1	HOTAIRM1		DDX60L	DDX60L		MPEG1	MPEG1		SNX22	SNX22		RASGEF1A	RASGEF1A		SLC7A11	SLC7A11
GSAP	GSAP		STAMBPL1	STAMBPL1		MARCKS	MARCKS		EMILIN2	EMILIN2		NRP1	NRP1		PRELID2	PRELID2		SCARA5	ENSSSCG00000009672		SEMA5A	SEMA5A
PDE4A	PDE4A		MZB1	MZB1		ISG15	ISG15		CEBPD	CEBPD		IRF8	IRF8		THBD	THBD		RHOU	RHOU		CYP46A1	CYP46A1
SEZ6L	SEZ6L		TEX2	TEX2		PKIB	PKIB		LYST	LYST		UGCG	UGCG		LACC1	LACC1		UBASH3B	UBASH3B		AFF1	AFF1
SVIL	SVIL		JCHAIN	JCHAIN		CAMK1	CAMK1		RAB3D	RAB3D		NPC1	NPC1		APOL3	ENSSSCG00000000148		STX18	STX18		MED12L	MED12L
HTR7	HTR7		SLC7A11	SLC7A11		GBP1	GBP1		NLRP1	NLRP1		PLXNA4	PLXNA4		TSPAN33	TSPAN33		TENT5C	TENT5C		RERE	ENSSSCG00000033497
PKIB	PKIB		ZDHHC17	ZDHHC17		MAGEF1	MAGEF1		SLC8A1	SLC8A1		PRXL2A	PRXL2A		PATJ	PATJ		PLAAT3	PLAAT3		NRP1	NRP1
BACH2	BACH2		LINC01226	LINC01226		TST	TST		NCF2	NCF2		SNRPN	SNRPN		CD226	CD226		CX3CR1	CX3CR1		PRKCB	PRKCB
SNX30	SNX30		SLC15A4	SLC15A4		MS4A7	MS4A7		ARHGEF10L	ARHGEF10L		GAPT	GAPT		GSTP1	GSTP1		GPX7	GPX7		FOXP1	FOXP1
PCNX2	ENSSSCG00000010165		ITPR2	ITPR2		ASCL2	ASCL2		ALOX5	ALOX5		MAPKAPK2	MAPKAPK2		CCSER1	CCSER1		NTAN1	NTAN1		STAG1	STAG1
ZNF804A	ZNF804A		GLT1D1	GLT1D1		COL9A2	COL9A2		MTMR11	MTMR11		HSP90B1	HSP90B1		CYP2E1	CYP2E1		COL9A3	COL9A3		DOCK2	DOCK2
RASSF4	RASSF4		PMEPA1	PMEPA1		MPST	MPST		FRY	ENSSSCG00000009338		TXNDC5	TXNDC5		LINC01357	LINC01357		DAPK2	DAPK2		LRRK1	LRRK1
CD83	CD83		PFKFB2	PFKFB2		CD1E	CD1E		TMEM71	TMEM71		LINC01478	LINC01478		GYPC	GYPC		PLAC8	ENSSSCG00000009240		TASP1	TASP1
CD300E	CD300E		IGF2R	IGF2R		MT2A	ENSSSCG00000056743		FGR	FGR		UBE2J1	UBE2J1		ANPEP	ANPEP		P2RY12	P2RY12		GAB2	GAB2
EPB41L2	EPB41L2		CDYL	CDYL		SIGIRR	SIGIRR		LINC00278	LINC00278		LAIR1	ENSSSCG00000046646		CD59	ENSSSCG00000024791		PCED1B	PCED1B		LINC00996	LINC00996
CLEC17A	CLEC17A		CA8	CA8		LTC4S	LTC4S		CES1	CES1		ERN1	ERN1		C10orf105	C10orf105		MRPS6	MRPS6		PPP1R16B	PPP1R16B
XAF1	XAF1		TASP1	TASP1		UPK3A	UPK3A		IL13RA1	IL13RA1		RUBCNL	RUBCNL		NAP1L1	NAP1L1		CD7	ENSSSCG00000037364		LINC-PINT	LINC-PINT
LPCAT2	LPCAT2		PLEKHD1	PLEKHD1		ORAI1	ORAI1		PLBD1	PLBD1		PLP2	ENSSSCG00000058549		ASAP1	ASAP1		CPNE2	CPNE2		SYK	SYK
HOTAIRM1	HOTAIRM1		PPM1K	PPM1K		CD300C	CD300C		AHNAK	ENSSSCG00000033010		EPHB1	EPHB1		PLEKHA5	PLEKHA5		SCN1A-AS1	SCN1A-AS1		HS3ST3B1	HS3ST3B1
TMCO4	TMCO4		SNX9	SNX9		C16orf74	C16orf74		CEBPB	CEBPB		TRAF4	TRAF4		TANC2	TANC2		UPK3A	UPK3A		TGFBR2	TGFBR2
TENT5A	TENT5A		AZIN2	AZIN2		CST7	CST7		PCSK5	PCSK5		PPM1K	PPM1K		CPVL	CPVL		CNR2	CNR2		MEF2C	MEF2C
AIG1	AIG1		LRRC36	LRRC36		MCRIP2	MCRIP2		FCGR2A	ENSSSCG00000006350		FLNB	FLNB		PIK3CB	PIK3CB		LILRB1	LILRB1		MCOLN2	MCOLN2
RNF24	RNF24		SCARB2	SCARB2		GIMAP7	GIMAP7		GIMAP7	GIMAP7		CIB2	CIB2		ACTN1	ACTN1		ARHGAP42	ARHGAP42		CUX1	CUX1
MAST2	MAST2		SMC6	SMC6		IFI6	IFI6		SAMSN1	SAMSN1		CCDC50	CCDC50		ENPP3	ENPP3		RHOC	RHOC		RUBCN	RUBCN
PLCB2	PLCB2		IGKC	ENSSSCG00000036224		CXCL16	ENSSSCG00000017920		LRRC8C	LRRC8C		RGS7	RGS7		CCDC26	CCDC26		GAS7	GAS7		UGCG	UGCG
NFATC2	NFATC2		DMXL2	DMXL2		SUSD3	SUSD3		CAMK1D	CAMK1D		ABHD15	ABHD15		PLCD1	PLCD1		ZHX2	ZHX2		SND1	SND1
HEATR5A	ENSSSCG00000061987		ADAM19	ADAM19		TNFSF12	TNFSF12		PLCB1	PLCB1		ZFAT	ZFAT		AP3M2	AP3M2		THBD	THBD		CCDC18-AS1	CCDC18-AS1
PITPNC1	PITPNC1		LILRA4	ENSSSCG00000045883		DHRS9	DHRS9		CLEC7A	CLEC7A		CCDC186	CCDC186		FUT8	FUT8		CD2	CD2		FTX	FTX
IL1R2	IL1R2		FMNL3	FMNL3		IL1B	ENSSSCG00000039214		MEGF9	MEGF9		CD164	CD164		S100A10	S100A10		RAB29	RAB29		CCDC50	CCDC50
AKAP7	AKAP7		SCN9A	SCN9A		FHL3	FHL3		KCTD12	KCTD12		SEMA5A	SEMA5A		BEND5	BEND5		C1orf21	C1orf21		WDFY4	WDFY4
DENND3	DENND3		B4GALT1	B4GALT1		TCEA3	TCEA3		PTAFR	PTAFR		ATP13A2	ATP13A2		CCDC122	CCDC122		SCT	SCT		UTRN	UTRN
LRP1B	LRP1B		ZNRF2	ZNRF2		ADAP1	ADAP1		NHSL2	NHSL2		UCP2	UCP2		ASB2	ASB2		ENTPD7	ENTPD7		CERS6	CERS6
DPYD-AS1	DPYD-AS1		ITCH	ITCH		CD101	CD101		ZNF804A	ZNF804A		CLN8	CLN8		ENO4	ENO4		LTA4H	LTA4H		ARID2	ARID2
FCGR2B	ENSSSCG00000006350		CYYR1	CYYR1		ZBP1	ZBP1		TRIO	TRIO		ST6GALNAC4	ST6GALNAC4		TLR3	TLR3		ARHGAP1	ARHGAP1		OGT	OGT
MAP3K20-AS1	MAP3K20-AS1		ETS1	ETS1		UTF1	UTF1		IPCEF1	IPCEF1		RFLNB	RFLNB		KIT	KIT		PTGDS	PTGDS		CREB3L2	CREB3L2
PTGER4	PTGER4		C5orf64	C5orf64		SIGLEC7	SIGLEC7		GAS7	GAS7		COL24A1	COL24A1		PIGZ	PIGZ		GASK1B	GASK1B		N4BP2	N4BP2
IFIH1	IFIH1		PRKCB	PRKCB		SPINT1	SPINT1		YBX3	YBX3		PLAAT3	PLAAT3		LMNA	LMNA		SNRNP25	SNRNP25		XBP1	XBP1
ARHGAP22	ARHGAP22		BLK	BLK		TP53I3	TP53I3		KCNE3	KCNE3		CARD11	CARD11		BASP1	ENSSSCG00000039222		PHYHD1	PHYHD1		IL3RA	IL3RA
PPARGC1B	PPARGC1B		SPIB	SPIB		GPBAR1	GPBAR1		CAPN2	CAPN2		CXXC5	CXXC5		PPT1	PPT1		KCNK17	KCNK17		USP15	USP15
SP140L	SP140L		TXNDC5	TXNDC5		CA2	CA2		RNF24	RNF24		CD68	CD68		SLC9A9	SLC9A9		PARP15	ENSSSCG00000011875		BLNK	BLNK
CCDC26	CCDC26		MDFIC	MDFIC		RHOB	RHOB		BACH1	BACH1		HS3ST3B1	HS3ST3B1		KIF16B	KIF16B		SPATS2L	SPATS2L		SNX9	SNX9
GBP1	GBP1		SEL1L3	SEL1L3		DOK1	DOK1		HK2	HK2		ETS1	ETS1		MYC	MYC		ABCC1	ABCC1		KCNK10	KCNK10
MS4A4E	ENSSSCG00000051873		TUT4	TUT4		SIGLEC10	ENSSSCG00000022906		NAIP	ENSSSCG00000062377		SLC35F3	SLC35F3		ANK3	ENSSSCG00000010212		FAM107B	FAM107B		ETV6	ETV6
TCEA3	TCEA3		UBE2J1	UBE2J1		GBP4	GBP4		EPB41L3	EPB41L3		APP	APP		DBN1	DBN1		FABP5	FABP5		PPP3CC	PPP3CC
PHC2	PHC2		RRBP1	RRBP1		EFNB1	EFNB1		NLN	NLN		TNFRSF21	TNFRSF21		MATK	MATK		EML4	EML4		RELL1	RELL1
PER1	PER1		IL3RA	IL3RA		TM6SF1	TM6SF1		NLRP12	NLRP12		LINC02812	LINC02812		NAAA	NAAA		RNF141	RNF141		CCR3	CCR3
LINC01504	LINC01504		RAP1GDS1	RAP1GDS1		OAS3	OAS3		LILRB3	ENSSSCG00000059775		SPCS2	SPCS2		RASAL2	RASAL2		MAGEH1	MAGEH1		STRBP	STRBP
SESTD1	SESTD1		GZMB	GZMB		GNGT2	ENSSSCG00000040110		IFI30	IFI30		BLNK	BLNK		CTNNAL1	CTNNAL1		GRINA	GRINA		FLNB	FLNB
INSL6	INSL6		ST3GAL2	ST3GAL2					DOK2	DOK2		ADGRG5	ADGRG5		ADGRG6	ADGRG6		LHFPL6	LHFPL6		SCYL3	SCYL3
C16orf74	C16orf74		SCT	SCT					CLEC12A	CLEC12A		TMIGD2	TMIGD2		HLA-DPA1	HLA-DPA1		MACORIS	MACORIS		APBB1IP	APBB1IP
EFHC2	EFHC2		PAFAH2	PAFAH2					SIPA1L1	SIPA1L1		B4GALT1	B4GALT1		CST3	CST3		STAT5B	STAT5B		PLEKHD1	PLEKHD1
PDLIM1	PDLIM1		CHD9	CHD9					PTPN12	PTPN12		LINC01374	LINC01374		LSM6	LSM6		STXBP2	STXBP2		CDC14A	CDC14A
MBNL1-AS1	MBNL1-AS1		IRF8	IRF8					NRGN	NRGN		ADAM19	ADAM19		PKP2	PKP2		LILRA2	LILRA2		MAPKAPK2	MAPKAPK2
MIR99AHG	MIR99AHG		TCF4-AS1	TCF4-AS1					SPTLC2	SPTLC2		IGFLR1	ENSSSCG00000037542		SLAMF7	SLAMF7		FAM118A	FAM118A		LINC01226	LINC01226
MS4A7	MS4A7		SLA2	SLA2					TLR4	TLR4		BCL11A	BCL11A		IRAK2	IRAK2		ATF5	ATF5		UVRAG	UVRAG
UBASH3B	UBASH3B		PLCB4	PLCB4					PHACTR2	PHACTR2		MANF	MANF		VAC14-AS1	VAC14-AS1		CEBPA	CEBPA		MDM4	MDM4
ICA1L	ICA1L		SMPD3	SMPD3					AAK1	AAK1		TCF4	TCF4		RAB32	RAB32		MIIP	MIIP		GLT1D1	GLT1D1
SLC49A4	SLC49A4		WAKMAR2	WAKMAR2					SESTD1	SESTD1		CD4	CD4		PRKCQ-AS1	PRKCQ-AS1		DAPK1	DAPK1		AHI1	AHI1
ARSG	ARSG		CRIM1	CRIM1					HIPK3	HIPK3		STRBP	STRBP		PPA1	PPA1		DPP4	DPP4		ATP11B	ATP11B
ADAM8	ADAM8		CLIC3	CLIC3					FBXL5	FBXL5		MYBL2	MYBL2		TMSB4X	TMSB4X		RGCC	RGCC		ANKRD12	ANKRD12
SULT1B1	SULT1B1		TLR9	TLR9					TEC	TEC		LHFPL2	LHFPL2		PDLIM7	PDLIM7		LILRA1	LILRA1		ASPH	ASPH
NOL4L	NOL4L		SFT2D2	SFT2D2					STX11	STX11		RASD1	RASD1		ZBED3	ZBED3		ARHGEF3	ARHGEF3		CA8	CA8
NLRP3	NLRP3		SERPINF1	SERPINF1					CLEC10A	CLEC10A		TRAM1	TRAM1		PPM1M	PPM1M		STAT5A	STAT5A		DMXL2	DMXL2
GABBR1	GABBR1		NUCB2	ENSSSCG00000031731					SERINC5	SERINC5		TBC1D4	TBC1D4		DGAT2	ENSSSCG00000038322		LDLRAP1	LDLRAP1		TEX2	TEX2
C2CD2	C2CD2		LIME1	LIME1					GLIPR2	GLIPR2		SAMD12	SAMD12		NUBPL	NUBPL		GALNT3	GALNT3		NT5C2	NT5C2
IL1B	ENSSSCG00000039214		CYFIP2	CYFIP2					ARHGEF40	ARHGEF40		IDH3A	IDH3A		CYB5R3	CYB5R3		XYLT1	XYLT1		IQGAP2	IQGAP2
ITGB2-AS1	ITGB2-AS1		PLAC8	ENSSSCG00000009240					MAP3K1	MAP3K1		RNASE6	RNASE6		GPT2	GPT2		CD300LB	CD300LB		CLN8	CLN8
ULK2	ULK2		PRXL2A	PRXL2A					ATG7	ATG7		PLEK	PLEK		LRRCC1	LRRCC1		KLF8	KLF8		LIMD1	LIMD1
KCNK13	KCNK13		ADGRB3	ADGRB3					ARL15	ARL15		SEL1L3	SEL1L3		PLEKHM3	PLEKHM3		SOX4	SOX4		MAP4K4	MAP4K4
HNRNPLL	HNRNPLL		MYBL2	MYBL2					KDM7A	KDM7A		RRBP1	RRBP1		TSPAN15	TSPAN15		KCNK10	KCNK10		DAPK2	DAPK2
GBP3	GBP3		LAMP5	LAMP5					FOS	FOS		GPR183	GPR183		LRRC1	LRRC1		FBLN2	FBLN2		PCMTD1	PCMTD1
CD1E	CD1E		C12orf75	C12orf75					TBXAS1	TBXAS1		XBP1	XBP1		CD40	CD40		MYO7B	MYO7B		ADK	ADK
MTHFD1L	MTHFD1L		PHC3	PHC3					PRAM1	PRAM1		ASIP	ASIP		QPRT	QPRT		CTSV	CTSV		ARHGAP15	ARHGAP15
MEFV	MEFV		TPM2	TPM2					GSE1	GSE1		IFNLR1	IFNLR1		BCL6	BCL6		TSEN54	TSEN54		IGF2R	IGF2R
PIK3R6	PIK3R6		KHDRBS2	KHDRBS2					MAP3K20	MAP3K20		SEC11C	ENSSSCG00000004912		PGAP1	PGAP1		MARCKSL1	MARCKSL1		P2RY14	P2RY14
GAS2L3	GAS2L3		AHI1	AHI1					MIR181A1HG	MIR181A1HG		KCNK17	KCNK17		FARS2	FARS2		HACD2	HACD2		RNF149	RNF149
TNFRSF10B	TNFRSF10B		LINC01684	LINC01684					RIN3	RIN3		SLA2	SLA2		HMGA1	HMGA1		CD300C	CD300C		GGA2	GGA2
NFAM1	NFAM1		SELENOS	SELENOS					PCCA	PCCA		A1BG	ENSSSCG00000004001		FAM221A	FAM221A		PRDX2	PRDX2		MAP3K2	MAP3K2
CAMK1	CAMK1		SND1	SND1					DENND4A	DENND4A		SETBP1	SETBP1		FLT3	FLT3		LIMA1	LIMA1		ANKRD11	ANKRD11
ZBP1	ZBP1		GLCCI1	GLCCI1					LGALS3	LGALS3		PTGDS	PTGDS		KCNQ5	KCNQ5		HRH2	HRH2		GLG1	GLG1
OPRM1	OPRM1		DAAM1	DAAM1					CD58	CD58		CIRBP	CIRBP		NET1	NET1		GCLC	GCLC		MDFIC	MDFIC
NLRC4	NLRC4		MTMR1	MTMR1					TBL1X	ENSSSCG00000038226		CMKLR1	CMKLR1		PSMB9	PSMB9		CHAF1A	CHAF1A		GAB1	GAB1
CLIP2	ENSSSCG00000007719		P3H2	P3H2					TBL1X	ENSSSCG00000012102		CDKN2D	CDKN2D		ZNF711	ZNF711		ITGB7	ITGB7		TBL1XR1	TBL1XR1
CYSLTR2	CYSLTR2		SMIM5	SMIM5					ARRB1	ARRB1		KCTD5	ENSSSCG00000008058		FAM135A	FAM135A		TNNI2	TNNI2		PPP2R5C	PPP2R5C
ZNF503	ZNF503		NGLY1	NGLY1					LDLRAD3	LDLRAD3		ZNF706	ZNF706		SCML1	SCML1		AKAP1	AKAP1		CRIM1	CRIM1
ZNF532	ZNF532		CIB2	CIB2					ARHGEF11	ARHGEF11		DSTN	DSTN		FMNL2	FMNL2		SLC1A4	SLC1A4		CYFIP2	CYFIP2
DEPTOR	DEPTOR		APBB1IP	APBB1IP					CD1D	CD1D		SNX9	SNX9		BTLA	BTLA		C9	C9		RAP1GDS1	RAP1GDS1
FBLN2	FBLN2		POLB	POLB					RPS6KC1	RPS6KC1		CYP46A1	CYP46A1		B3GNT7	B3GNT7		ARHGAP21	ARHGAP21		SCN9A	SCN9A
CYBRD1	CYBRD1		IFNAR2	IFNAR2					PVT1	PVT1		SCARB2	SCARB2		HLA-DPB1	HLA-DPB1		TNFSF15	TNFSF15		MNAT1	MNAT1
NOD2	NOD2		STMN1	STMN1					KLF2	KLF2		SLC44A2	SLC44A2		KIAA1958	KIAA1958		PLBD2	PLBD2		MT-ND5	ND5
RUNX3	RUNX3		LINC01176	LINC01176					S100Z	S100Z		PAXX	PAXX		MZT2A	ENSSSCG00000010104		NTHL1	NTHL1		GLS	GLS
PTGS1	PTGS1		AFF3	AFF3					SPECC1	SPECC1		SMC6	SMC6		RAB29	RAB29		RNASEL	RNASEL		WDR70	WDR70
COL9A2	COL9A2		PDZRN3	PDZRN3					OGFRL1	OGFRL1		LILRB4	ENSSSCG00000037426		DPP4	DPP4		GNG11	GNG11		RBMS3	RBMS3
CC2D2B	CC2D2B		P2RY14	P2RY14					NLRP3	NLRP3		OFD1	ENSSSCG00000012125		EVL	EVL		PDLIM7	PDLIM7		MOB1B	ENSSSCG00000008942
MYO1D	MYO1D		PTPRM	PTPRM					GPAT3	GPAT3		CD2AP	CD2AP		FGD6	FGD6		NBPF19	ENSSSCG00000035091		BIRC6	BIRC6
PADI2	PADI2		CTSC	CTSC					P2RY13	P2RY13		ADA	ADA		PLEKHA6	PLEKHA6		SEMA4B	SEMA4B		RAP1GAP2	RAP1GAP2
GBP4	GBP4		LINC00865	LINC00865					ACER3	ACER3		HS3ST1	HS3ST1		NAV1	NAV1		KTN1-AS1	KTN1-AS1		RREB1	ENSSSCG00000052423
MSR1	MSR1		CD4	CD4					FMN1	FMN1		BLK	BLK		SCARF1	SCARF1		LILRA5	ENSSSCG00000037426		ZCCHC7	ZCCHC7
DHRS9	DHRS9		OGT	OGT					APOL6	ENSSSCG00000000151		DAB2	DAB2		CTTNBP2NL	CTTNBP2NL		GNGT2	ENSSSCG00000040110		CHST11	CHST11
MAP7	MAP7		HSP90B1	HSP90B1					GASK1B	GASK1B		PLEKHD1	PLEKHD1		NBEAL2	NBEAL2		SLC5A3	SLC5A3		SNHG14	SNHG14
CD5	CD5		ARAP2	ARAP2					DGKG	DGKG		POLB	POLB		APOL2	ENSSSCG00000000148		PPM1J	PPM1J		GMDS-DT	GMDS-DT
OAS3	OAS3		ARID1B	ARID1B					CPPED1	CPPED1		ODC1	ODC1		TPMT	TPMT		SLC2A4RG	SLC2A4RG		SPIB	SPIB
HDX	HDX		ATP13A2	ATP13A2					SNTB1	SNTB1		P2RY14	P2RY14		EHD4	EHD4		SLC8B1	SLC8B1		SCAMP5	SCAMP5
MICAL3	MICAL3		MYB	MYB					LATS2	LATS2		GRAMD1B	GRAMD1B		DHRS3	DHRS3		DNASE2	DNASE2		BTAF1	BTAF1
CST7	CST7		PDCD4	PDCD4					GIMAP1	ENSSSCG00000016451		TCL1A	TCL1A		YBX3	YBX3		COL8A2	COL8A2		ATP10A	ATP10A
TLR5	TLR5		GGA2	GGA2					HNMT	HNMT		FMNL3	FMNL3		NIBAN1	NIBAN1		ASB2	ASB2		CLCN5	CLCN5
JHY	JHY		AUTS2	AUTS2					CD44	CD44		SIT1	SIT1		P2RY10	P2RY10		DAXX	DAXX		RBM47	RBM47
IPO9-AS1	IPO9-AS1		TLR7	TLR7					CPNE8	CPNE8		SPCS3	SPCS3		FNIP2	FNIP2		UNC119	UNC119		DENND5B	DENND5B
ADGRG6	ADGRG6		SNHG14	SNHG14					MAML3	MAML3		GAS6	GAS6		MBOAT2	MBOAT2		ADORA1	ADORA1		SLC15A4	SLC15A4
HSPA6	HSPA6		GAPT	GAPT					HK1	HK1		GNG7	GNG7		FGL2	FGL2		ADCY3	ADCY3		EXOC6	EXOC6
MPZL3	MPZL3		ALOX5AP	ALOX5AP					MS4A4E	ENSSSCG00000051873		IGF2R	IGF2R		CD38	CD38		ADCY9	ADCY9		TTC28	TTC28
EFNB1	EFNB1		CLN8	CLN8					ARRB2	ARRB2		MRPL36	MRPL36		SUSD3	SUSD3		CAMKK2	CAMKK2		SCN1A-AS1	SCN1A-AS1
TSPOAP1	TSPOAP1		CCDC102B	CCDC102B					NRG1	NRG1		ST3GAL2	ST3GAL2		TJP2	TJP2		PROC	PROC		TBC1D32	TBC1D32
IL7	IL7		NCF1	NCF1					ATP11A	ATP11A		PFKFB2	PFKFB2		BCL2A1	BCL2A1		PLOD3	PLOD3		ATP8A1	ATP8A1
ABCB4	ABCB4		AR	AR					TLR8	TLR8		ULK1	ULK1		AKAP6	AKAP6		PLXND1	PLXND1		MTMR1	MTMR1
RAB37	RAB37		ARID2	ARID2					MLKL	MLKL		TLR7	TLR7		ADORA2B	ADORA2B		STX18-AS1	STX18-AS1		SH3KBP1	SH3KBP1
CA2	CA2		ITM2C	ITM2C					BNIP3L	BNIP3L		CYYR1	CYYR1		PTK2	PTK2		BCL2	BCL2		STX7	STX7
INKA2	INKA2		MPEG1	MPEG1					ASGR1	ASGR1		AEBP1	AEBP1		CDK2AP1	CDK2AP1		CDKN1A	CDKN1A		MED13L	MED13L
TMLHE-AS1	TMLHE-AS1		ZHX2	ZHX2					TLE4	TLE4		ASPH	ASPH		EGLN3	EGLN3		MYOM1	MYOM1		PCNX1	PCNX1
TLR3	TLR3		GAB1	GAB1					PDE7B	PDE7B		PCED1B-AS1	PCED1B-AS1		TPD52	TPD52		CES1	CES1		UTY	ENSSSCG00000025253
SLC2A3	SLC2A3		ARID3A	ARID3A					PTK2B	PTK2B		KCNK10	KCNK10		TMEM238	TMEM238		SLC4A3	SLC4A3		LINC01684	LINC01684
ITSN1	ITSN1		PI4KA	PI4KA					HIF1A	HIF1A		LRRC36	LRRC36		IFT20	IFT20		ISOC2	ISOC2		JAZF1	JAZF1
UGGT2	UGGT2		NPC2	NPC2					LAT2	LAT2		TTC39A	TTC39A		PVT1	PVT1		PIGZ	PIGZ		RFX3	RFX3
SLC16A1	ENSSSCG00000063479		ANKRD12	ANKRD12					TMTC2	TMTC2		SELPLG	SELPLG		TAP1	TAP1		ASCL2	ASCL2		RICTOR	RICTOR
SLC35F2	SLC35F2		CYBB	GP91-PHOX					AGTRAP	ENSSSCG00000022401		LINC01226	LINC01226		DENND1B	DENND1B		RNF220	RNF220		PAG1	PAG1
RAB20	RAB20		ABHD15	ABHD15					TNFAIP2	TNFAIP2		GUK1	ENSSSCG00000013990		ZC3H12C	ZC3H12C					LYN	LYN
COPG2	COPG2		EPDR1	EPDR1					IL6R	IL6R		DHRS7	DHRS7		NCKAP5	NCKAP5					EXT1	EXT1
MEAK7	MEAK7		TRPM2	TRPM2					ENTPD1	ENTPD1		FAM30A	FAM30A		LYRM4	LYRM4					GNG7	GNG7
CENPA	CENPA		MED12L	MED12L					DUSP1	DUSP1		CDK2AP2	CDK2AP2		CNFN	CNFN					EXOC4	ENSSSCG00000016543
PPFIBP2	PPFIBP2		GNG7	GNG7					SAMD4A	SAMD4A		RBMS3	RBMS3		CLEC7A	CLEC7A					ZMYM2	ZMYM2
TTC8	TTC8		VEGFB	VEGFB					PCNX2	ENSSSCG00000010165		AHI1	AHI1		CSKMT	CSKMT					MEF2D	MEF2D
FLVCR2	FLVCR2		KCNK17	KCNK17					PARP14	PARP14		TEX14	TEX14		SMO	SMO					SUPT3H	SUPT3H
RHOXF1-AS1	RHOXF1-AS1		IRF7	IRF7					RCBTB2	RCBTB2		NADK	NADK		MCUR1	MCUR1					FRYL	FRYL
BEST1	BEST1		MAN1A1	MAN1A1					SOAT1	SOAT1		TUBB6	TUBB6		DST	DST					ARHGAP17	ARHGAP17
ERP27	ERP27		CD164	CD164					NR4A2	NR4A2		CCDC69	CCDC69		STX3	STX3					SULF2	SULF2
CFLAR-AS1	CFLAR-AS1		CUX1	CUX1					KSR1	KSR1		LMAN1	LMAN1		ADAM28	ADAM28					GALNT2	GALNT2
FRRS1	FRRS1		MGAT4A	MGAT4A					JUP	JUP		ZDHHC4	ZDHHC4		ARHGAP22	ARHGAP22					ITPR1	ITPR1
TG	TG		ZMYM2	ZMYM2					SLC11A1	SLC11A1		C12orf57	C12orf57		CBL	CBL					KDM4B	KDM4B
ITGAM	ITGAM		CYB561A3	CYB561A3					CPM	CPM		GPM6B	ENSSSCG00000012126		RASGRP3	RASGRP3					ADGRG5	ADGRG5
VIPR1	VIPR1		KCTD5	ENSSSCG00000008058					PRKAG2	PRKAG2		SNRNP25	SNRNP25		LRRK2	LRRK2					CLASP2	CLASP2
TESPA1	TESPA1		IQGAP2	IQGAP2					SLC7A7	SLC7A7		RMC1	RMC1		ICAM3	ICAM3					STAMBPL1	STAMBPL1
GRIK1	GRIK1		MAP4K4	MAP4K4					DPYD-AS1	DPYD-AS1		SEPTIN1	SEPTIN1		SERPINB6	ENSSSCG00000038404					NR3C1	NR3C1
LINC01637	LINC01637		JAZF1	JAZF1					TNFRSF1B	TNFRSF1B		MGAT4A	MGAT4A		ST7-AS2	ST7-AS2					PTK2	PTK2
IQCN	ENSSSCG00000053451		ZDHHC21	ZDHHC21					RNF217	RNF217		MCC	MCC		NDRG2	NDRG2					ZBTB20	ZBTB20
			SLC20A1	SLC20A1					PRKCE	PRKCE		MIF4GD	MIF4GD		HAVCR2	HAVCR2					WWOX	WWOX
			MNAT1	MNAT1					DENND3	DENND3		UNC93B1	UNC93B1		TRERF1	TRERF1					PFKFB2	PFKFB2
			PLD4	PLD4					RXRA	RXRA		BTG2	BTG2		GFOD1	GFOD1					NFAT5	NFAT5
			TM9SF2	TM9SF2					NFAM1	NFAM1		PDIA4	PDIA4		JPT1	JPT1					RALGPS2	RALGPS2
			PTK7	PTK7					SSBP3	SSBP3		DAAM1	DAAM1		ANO10	ANO10					USP34	USP34
			IKZF1	IKZF1					SVIL	SVIL		RABAC1	RABAC1		RAMP1	RAMP1					EP400	EP400
			INPP4A	INPP4A					B3GNT5	B3GNT5		DCK	DCK		AGPAT1	AGPAT1					ABI1	ABI1
			SH3D19	SH3D19					GBP2	GBP2		PAFAH2	PAFAH2		KDM1B	KDM1B					EPDR1	EPDR1
			HERPUD1	HERPUD1					PELI2	PELI2		SIDT1	SIDT1		TNFRSF11A	TNFRSF11A					TRAPPC9	TRAPPC9
			PPP1R14B	PPP1R14B					TET3	TET3		WAKMAR2	WAKMAR2		CRIP3	CRIP3					ZHX2	ZHX2
			TRAF4	TRAF4					LPCAT2	LPCAT2		GGA2	GGA2		NEDD4L	NEDD4L					PAPLN	PAPLN
			HIGD1A	HIGD1A					ETS2	ETS2		PROC	PROC		NEGR1	NEGR1					CYTH4	CYTH4
			CORO1C	CORO1C					MYADM	ENSSSCG00000003253		HHIP-AS1	HHIP-AS1		ZBED3-AS1	ZBED3-AS1					MYO1E	MYO1E
			ARL5C	ARL5C					TMEM131L	TMEM131L		GPATCH11	GPATCH11		KCNK6	KCNK6					PLAC8	ENSSSCG00000009240
			OFD1	ENSSSCG00000012125					RETN	RETN		IRF2BPL	IRF2BPL		SRI	SRI					ITFG1	ITFG1
			SLC7A5	SLC7A5					RASSF4	RASSF4		SLC7A5	SLC7A5		ADAP2	ADAP2					GATAD2B	GATAD2B
			TGFBR2	TGFBR2					TESC	TESC		TCF4-AS1	TCF4-AS1		MTSS2	MTSS2					CBLB	CBLB
			CCDC69	CCDC69					AHR	AHR		GLT1D1	GLT1D1		FUCA1	FUCA1					ZDHHC21	ZDHHC21
			ALDH5A1	ALDH5A1					SLC16A6	SLC16A6		PARP10	PARP10		COL4A4	COL4A4					SEMA4D	SEMA4D
			PCNX1	PCNX1					NCOA2	NCOA2		CA8	CA8		ACP6	ACP6					SH3D19	SH3D19
			NIPA1	NIPA1					ATXN1	ATXN1		PPP1R14B-AS1	PPP1R14B-AS1		NME4	NME4					HHAT	HHAT
			RASD1	RASD1					FCGR2B	ENSSSCG00000006350		SMARCB1	SMARCB1		ATP1A1	ATP1A1					FNBP4	FNBP4
			SPCS1	SPCS1					SLC22A15	SLC22A15		OPN3	OPN3		RAB33A	RAB33A					WAKMAR2	WAKMAR2
			USP9Y	ENSSSCG00000027046					CD300E	CD300E		CDCA7L	CDCA7L		AIG1	AIG1					SLC44A2	SLC44A2
			YPEL1	YPEL1					ZFHX3	ZFHX3		ATP2A3	ATP2A3		MRPL18	MRPL18					UBR2	UBR2
			MSRB3	MSRB3					NFE2	NFE2		TEX2	TEX2		FAH	FAH					ZDHHC14	ZDHHC14
			NOTCH4	NOTCH4					RPS6KA5	RPS6KA5		EIF1AY	EIF1AY		CYTOR	CYTOR					SMC6	SMC6
			SYCP2L	SYCP2L					CCDC170	CCDC170		CYSLTR1	CYSLTR1		PITPNC1	PITPNC1					UBAC2	UBAC2
			DNASE1L3	DNASE1L3					PLAUR	PLAUR		PPP1R16B	PPP1R16B		PARP3	PARP3					IRF4	IRF4
			DAPK2	DAPK2					LACTB	LACTB		LINC00865	LINC00865		MPST	MPST					ZNF521	ZNF521
			CLCN5	CLCN5					BLVRB	BLVRB		SIVA1	SIVA1		ST7	ST7					GMCL1	ENSSSCG00000008335
			ATP8A1	ATP8A1					MOB3B	MOB3B		CSF2RB	CSF2RB		PLK2	PLK2					VAV3	ENSSSCG00000062186
			MEF2D	MEF2D					AGO4	AGO4		HYOU1	HYOU1		PAM	PAM					CDK13	CDK13
			HS3ST1	HS3ST1					MIR646HG	MIR646HG		NEK8	NEK8		KATNA1	KATNA1					CEP128	CEP128
			MOB1B	ENSSSCG00000008942					TNFSF10	TNFSF10		ARID3A	ARID3A		TLR10	TLR10					UBE2W	UBE2W
			CREB3L2	CREB3L2					PSTPIP2	PSTPIP2		LAMP1	LAMP1		IPO9-AS1	IPO9-AS1					SFT2D2	SFT2D2
			SEC61B	SEC61B					SLC25A37	ENSSSCG00000033037		LINC-PINT	LINC-PINT		AKR7A2	AKR7A2					RPS6KA2	RPS6KA2
			C11orf80	C11orf80					NACC2	NACC2		CD320	CD320		RAB8B	RAB8B					IFNAR2	IFNAR2
			ULK1	ULK1					ARSG	ARSG		SLC3A2	SLC3A2		APBB2	APBB2					KAT2B	KAT2B
			PLEK	PLEK					LMNA	LMNA		PLVAP	PLVAP		LY75	LY75					HERPUD1	HERPUD1
			SORL1	SORL1					MAP3K3	MAP3K3		CYFIP2	CYFIP2		CCDC6	CCDC6					LDLRAD4	LDLRAD4
			BTG2	BTG2					RFX2	RFX2		CYTH4	CYTH4		TRANK1	TRANK1					ARAP2	ARAP2
			TTC28	TTC28					GSAP	GSAP		PDZRN3	PDZRN3		TAP2	TAP2					IKZF1	IKZF1
			XBP1	XBP1					IL1RN	IL1RN		SUSD1	SUSD1		MARCKSL1	MARCKSL1					ANKRD17	ANKRD17
			IDH3A	IDH3A					KCNK13	KCNK13		DUSP5	DUSP5		LONRF1	LONRF1					SENP6	SENP6
			PAG1	PAG1					NCEH1	NCEH1		SHD	SHD		CXCL16	ENSSSCG00000017920					PDZRN3	PDZRN3
			COBL	ENSSSCG00000015632					TMEM154	TMEM154		LCNL1	ENSSSCG00000053158		ST8SIA4	ST8SIA4					MAP2K6	MAP2K6
			TRAM1	TRAM1					TENT5A	TENT5A		PPM1J	PPM1J		DMD	ENSSSCG00000028148					ZNF292	ZNF292
			YPEL5	YPEL5					STK39	STK39		PTMS	ENSSSCG00000022176		SIGLEC10	ENSSSCG00000022906					CHD2	CHD2
			LINC00342	LINC00342					WWC2	WWC2		HHAT	HHAT		CD200	CD200					MYO9A	MYO9A
			ATP2A3	ATP2A3					KCNN4	KCNN4		CUEDC1	CUEDC1		ITGB2-AS1	ITGB2-AS1					LINC01237	LINC01237
			DMXL1	DMXL1					SLC31A2	SLC31A2		CNP	CNP		FAR2	FAR2					PTPRJ	PTPRJ
			MCOLN2	MCOLN2					CFD	CFD		EPHA2	EPHA2		REPIN1	REPIN1					ANKRD36	ANKRD36
			TBC1D32	TBC1D32					AGPS	AGPS		LTB	LTB		CDKL5	CDKL5					NFX1	NFX1
			PIK3AP1	PIK3AP1					NOD2	NOD2		EPS8L2	EPS8L2		RAVER2	RAVER2					ATF7IP	ATF7IP
			PPP1R16B	PPP1R16B					VMP1	VMP1		P3H2	P3H2		SERPINB9	SERPINB9					RRBP1	RRBP1
			LINC01163	LINC01163					IGFBP7	IGFBP7		PAIP1	PAIP1		ERO1A	ERO1A					POLB	POLB
			SVIP	SVIP					MTSS1	MTSS1		LINC01724	LINC01724		SLC66A1	SLC66A1					SETD2	SETD2
			PLAAT3	PLAAT3					OSCAR	OSCAR		BSPRY	BSPRY		FKBP14	FKBP14					MKLN1	MKLN1
			CEACAM21	CEACAM21					NIBAN2	NIBAN2		LYSMD2	LYSMD2		MYLK	MYLK					TLK1	TLK1
			RFLNB	RFLNB					PLD3	PLD3		KHDRBS2	KHDRBS2		DCTPP1	DCTPP1					MAN1A1	MAN1A1
			TBL1XR1	TBL1XR1					TBC1D12	TBC1D12		RPS6KA4	RPS6KA4		THEM4	ENSSSCG00000057672					ADPGK	ADPGK
			FZD3	FZD3					TNFRSF10B	TNFRSF10B		TNFRSF17	TNFRSF17		COMTD1	COMTD1					TRIM22	ENSSSCG00000014670
			RUBCN	RUBCN					NFIC	NFIC		MYB	MYB		MAML2	MAML2					MYO15B	MYO15B
			SLC44A2	SLC44A2					MRC1	MRC1		GLCCI1	GLCCI1		ST3GAL5	ST3GAL5					ATM	ATM
			EPHA2	EPHA2					MAST2	MAST2		AR	AR		ACSL5	ACSL5					CMKLR1	CMKLR1
			PLVAP	PLVAP					LRRK2	LRRK2		RPL22L1	ENSSSCG00000006770		ANXA4	ANXA4					CCDC69	CCDC69
			CERS6	CERS6					OAF	OAF		TMED9	TMED9		SMPDL3B	SMPDL3B					FBXW11	FBXW11
			HIVEP1	HIVEP1					SNX30	SNX30		CBX6	CBX6		RUSC1	RUSC1					KYNU	KYNU
			PIK3CD	PIK3CD					INPP5A	INPP5A		LINC02611	LINC02611		NLRC5	NLRC5					SORL1	SORL1
			PPARA	PPARA					SLC36A1	SLC36A1		SMIM6	SMIM6		MPP3	MPP3					IQSEC1	IQSEC1
			LINC-PINT	LINC-PINT					KLF4	KLF4		DSN1	DSN1		EGLN2	ENSSSCG00000002995					USP9Y	ENSSSCG00000027046
			CXXC5	CXXC5					ALDH3B1	ALDH3B1		TMEM8B	TMEM8B		SEPHS2	SEPHS2					RABGAP1	RABGAP1
			FAM30A	FAM30A					DRAM1	DRAM1		KCNA5	KCNA5		CHN2	CHN2					PTPN2	PTPN2
			DENND5B	DENND5B					TENM4	TENM4		PLCB4	PLCB4		TMEM97	TMEM97					RIC1	RIC1
			LMAN1	LMAN1					CLEC11A	CLEC11A		MSRB3	MSRB3		RGS3	ENSSSCG00000053708					PIK3CD	PIK3CD
			SENP6	SENP6					ASAH1	ASAH1		LY9	LY9		CD81	CD81					P3H2	P3H2
			MYO9A	MYO9A					FOXO1	FOXO1		E2F5	E2F5		TMEM191B	ENSSSCG00000038652					COMMD10	COMMD10
			TACC1	ENSSSCG00000015814					BMP2K	BMP2K		STAMBPL1	STAMBPL1		RAB11FIP4	RAB11FIP4					CYTH1	CYTH1
			SIDT1	SIDT1					CD244	CD244		TMEM141	TMEM141		RAB30	RAB30					LRRC36	LRRC36
			WASF1	ENSSSCG00000004404					SEZ6L	SEZ6L		SDHAF3	SDHAF3		SOX12	SOX12					ATP2A3	ATP2A3
			RMC1	RMC1					QPCT	QPCT		TATDN3	TATDN3		RYK	RYK					CERS4	CERS4
			AEBP1	AEBP1					MGST1	MGST1		ATG101	ATG101		ZNF608	ENSSSCG00000014242					KCNH8	KCNH8
			CBLB	CBLB					PER1	PER1		FUT7	FUT7		LINC01725	LINC01725					PRIM2	PRIM2
			RNF11	RNF11					MARCKS	MARCKS		SLC2A1	SLC2A1		GLTP	GLTP					STOX1	STOX1
			VIPR2	VIPR2					P2RX7	P2RX7		SNHG9	SNHG9		RNF8	RNF8					CRLF3	CRLF3
			MAP3K2	MAP3K2					CYSLTR2	CYSLTR2		TUBB	TUBB		CAMK2G	CAMK2G					RMC1	RMC1
			CXCR3	CXCR3					TLR5	TLR5		SLC20A1	SLC20A1		PRDX2	PRDX2					KLF6	KLF6
			ACSL3	ACSL3					LPAR6	LPAR6		LILRB1	LILRB1		RHOXF1-AS1	RHOXF1-AS1					SLC7A5	SLC7A5
			CUEDC1	CUEDC1					IL1RAP	IL1RAP		AZIN2	AZIN2		SH3D21	ENSSSCG00000028892					DIPK1A	DIPK1A
			LINC02812	LINC02812					LILRB2	LILRB2		SYCP2L	SYCP2L		BIN1	BIN1					SLA2	SLA2
			LINC01237	LINC01237					IGF2BP2	IGF2BP2		SNHG7	SNHG7		TUBA4A	TUBA4A					SLC20A1	SLC20A1
			SCN1A-AS1	SCN1A-AS1					UBXN11	UBXN11		OCIAD2	OCIAD2		MYO1D	MYO1D					SLC9A7	SLC9A7
			ZDHHC14	ZDHHC14					GIMAP6	ENSSSCG00000027196		NLRP7	NLRP7		SERPINF2	SERPINF2					LANCL1-AS1	LANCL1-AS1
			CSF2RB	CSF2RB					SWAP70	SWAP70		CHPF	CHPF		TCEAL3	ENSSSCG00000028062					MROH9	MROH9
			ST3GAL4	ST3GAL4					PXN	PXN		ARL5C	ARL5C		MVB12B	MVB12B					CYBB	GP91-PHOX
			NIN	NIN					SAP30	SAP30		CRYM	CRYM		DUSP10	DUSP10					NCOA1	NCOA1
			MYO1E	MYO1E					RASA3	RASA3		SLC7A11	SLC7A11		ZNRF1	ZNRF1					DNAJC1	DNAJC1
			PCMTD1	PCMTD1					CYFIP1	CYFIP1		C11orf80	C11orf80		SLC46A3	SLC46A3					CEACAM21	CEACAM21
			CRYM	CRYM					GPBAR1	GPBAR1		YPEL1	YPEL1		HMOX1	HMOX1					IFNLR1	IFNLR1
			CDC14A	CDC14A					IVNS1ABP	IVNS1ABP		GPX7	GPX7		MGST1	MGST1					FAM53B	FAM53B
			PPP2R5C	PPP2R5C					JDP2	JDP2		SH3D19	SH3D19		SLC35E4	SLC35E4					AZIN2	AZIN2
			ATP10A	ATP10A					TNFRSF10D	TNFRSF10D		DCPS	DCPS		GMPR	GMPR					GSK3B	GSK3B
			DAB2	DAB2					ST6GALNAC3	ST6GALNAC3		CKS2	ENSSSCG00000063352		TSGA10	TSGA10					DMXL1	DMXL1
			NFX1	NFX1					NQO2	NQO2		SLC39A6	SLC39A6		MMP25	MMP25					TRPM2	TRPM2
			CADM4	CADM4					ILRUN	ILRUN		SLC9C2	ENSSSCG00000015489		PPIF	PPIF					CYYR1	CYYR1
			DPPA4	DPPA4					CD300LF	ENSSSCG00000037541		PPARA	PPARA		GGT7	GGT7					LAIR1	ENSSSCG00000046646
			TUBB6	TUBB6					ANPEP	ANPEP		CARHSP1	CARHSP1		SPIN3	SPIN3					TTC39C	TTC39C
			KLHL13	KLHL13					PTGIR	PTGIR		MIR155HG	MIR155HG		SNX8	SNX8					LINC01572	LINC01572
			DUSP5	DUSP5					MRAS	MRAS		SYS1	SYS1		PAPSS1	PAPSS1					TRRAP	TRRAP
			SUPT3H	SUPT3H					SMARCD3	SMARCD3		AMIGO2	AMIGO2		NETO2	NETO2					LINC01176	LINC01176
			ADA	ADA					LIMCH1	LIMCH1		PTK7	PTK7		PARM1	PARM1					ACSL3	ACSL3
			TMEM63A	TMEM63A					ARFIP1	ARFIP1		NOTCH4	NOTCH4		KLF8	KLF8					GEN1	GEN1
			RHOH	RHOH					CA5B	ENSSSCG00000012141		ARMH1	ARMH1		CHST2	CHST2					ANKIB1	ANKIB1
			GPR183	GPR183					ITGA5	ITGA5		SRPX	SRPX		ICOSLG	ENSSSCG00000022246					DNM2	DNM2
			CYSLTR1	CYSLTR1					CEMIP2	CEMIP2		SLC2A8	SLC2A8		ACSS2	ACSS2					UST	UST
			NUS1	NUS1					SNX27	SNX27		DPPA4	DPPA4		PKP4	PKP4					VPS13D	VPS13D
			DCK	DCK					IPMK	IPMK		MOGAT1	MOGAT1		TRIP6	TRIP6					PRKCA	PRKCA
			SMOC1	SMOC1					TXK	TXK		DDIT4	DDIT4		MAP4K3-DT	MAP4K3-DT					CORO7	CORO7
			IRF2BP2	IRF2BP2					GPD2	GPD2		SMIM3	SMIM3		NBPF12	ENSSSCG00000035091					TTC14	TTC14
			TTC39A	TTC39A					DPEP2	DPEP2		CCDC138	CCDC138		SLC16A1	ENSSSCG00000063479					RTTN	RTTN
			CDCA7L	CDCA7L					SRGAP3	SRGAP3		CBX4	CBX4		EBPL	EBPL					S100PBP	S100PBP
			ADK	ADK					MEFV	MEFV		WASF1	ENSSSCG00000004404		KIF3B	KIF3B					PDS5A	PDS5A
			SPCS3	SPCS3					SLA	SLA		KDELR2	KDELR2		SPNS1	SPNS1					MGAT5	MGAT5
			SFMBT2	SFMBT2					GBP3	GBP3		NIPA1	NIPA1		KLRG1	KLRG1					SLC22A23	SLC22A23
			SNRPN	SNRPN					CLIP2	ENSSSCG00000007719		CRIM1	CRIM1		BCL2L11	BCL2L11					CCDC186	CCDC186
			TSPYL2	TSPYL2					CDC42EP3	CDC42EP3		TMEM53	TMEM53		ARHGEF12	ARHGEF12					ANTXR2	ANTXR2
			GLCE	GLCE					GBP1	GBP1		DDAH2	DDAH2		WNT2B	WNT2B					NGLY1	NGLY1
			BCL7A	BCL7A					IL15	IL15		RASGEF1B	RASGEF1B		NIPAL2	NIPAL2					LINC01692	LINC01692
			MMRN1	MMRN1					EMP1	EMP1		VIPR2	VIPR2		DCLK2	DCLK2					TRG-AS1	TRG-AS1
			GPM6B	ENSSSCG00000012126					CYBRD1	CYBRD1		KLHL13	KLHL13		BAG2	BAG2					AVEN	AVEN
			CCDC138	CCDC138					SLC2A9	SLC2A9		DNAJB9	DNAJB9		TENT5C	TENT5C					SMG7	SMG7
			PCM1	PCM1					CREG1	CREG1		WNT10A	WNT10A		TVP23C	ENSSSCG00000018027					DUSP5	DUSP5
			PTCHD1-AS	PTCHD1-AS					ADAM8	ADAM8		ZNF521	ZNF521		ANKDD1A	ANKDD1A					DIS3L2	DIS3L2
			TMIGD2	TMIGD2					ASGR2	ASGR2		L3MBTL3	L3MBTL3		PLBD2	PLBD2					LINC00342	LINC00342
			ASIP	ASIP					PDE4D	PDE4D		SDK2	ENSSSCG00000046071		KIAA0040	KIAA0040					SCARB2	SCARB2
			LINC01724	LINC01724					VEGFA	VEGFA		FAM177B	FAM177B		PDP1	PDP1					ST3GAL4	ST3GAL4
			SDK2	ENSSSCG00000046071					PPM1F	PPM1F		RHOH	RHOH		GAMT	GAMT					MSL2	MSL2
			ABI2	ABI2					GRK5	GRK5		TSPYL2	TSPYL2		MAP3K21	MAP3K21					OFD1	ENSSSCG00000012125
			IRF4	IRF4					PDE3B	PDE3B		TLE1	TLE1		GNAI1	GNAI1					MIR155HG	MIR155HG
			ERO1B	ERO1B					SSBP2	SSBP2		RNF5	RNF5		HLA-DQB2	SLA-DQB1					CTSC	CTSC
			TATDN3	TATDN3					NECTIN2	ENSSSCG00000003090		RPP25	RPP25		RAB3IP	RAB3IP					MT-ND6	ND6
			FEZ2	FEZ2					TMX4	TMX4		MIB2	MIB2		BIK	BIK					SLC35A3	SLC35A3
			CYTH4	CYTH4					OSBPL3	OSBPL3		TGFBR3	TGFBR3		LMCD1-AS1	LMCD1-AS1					LAMP5	LAMP5
			SLC9A7	SLC9A7					PPM1L	PPM1L		ZNF556	ZNF556		NT5C3B	NT5C3B					MYBPC2	MYBPC2
			SLC12A2	SLC12A2					MT2A	ENSSSCG00000056743		SLC12A3	SLC12A3		SLC25A25-AS1	SLC25A25-AS1					NIN	NIN
			TTC24	TTC24					EIF4E3	EIF4E3		LBH	LBH		CARM1	CARM1					DDX6	DDX6
			SLC12A3	SLC12A3					SORT1	SORT1		TTC24	TTC24		ARPIN	ARPIN					MREG	MREG
			PAPLN	PAPLN					ADAM15	ADAM15		NDRG1	NDRG1		FAM169A	FAM169A					PBX3	PBX3
			ZFYVE26	ZFYVE26					HDAC4	HDAC4		C5orf64	C5orf64		PXYLP1	PXYLP1					IKBKB	IKBKB
			SCML2	SCML2					SIGLEC9	SIGLEC9		MYL6B	MYL6B		LDLRAD2	LDLRAD2					TCF4-AS2	TCF4-AS2
			PALD1	PALD1					C16orf74	C16orf74		LINC01800	LINC01800		TRAF5	TRAF5					LRCH3	LRCH3
			NEK8	NEK8					ACOT11	ACOT11		CCS	CCS		SLC1A3	SLC1A3					FUBP1	FUBP1
			TLE1	TLE1					PARP9	PARP9		LINC02397	LINC02397		AFG1L	AFG1L					UBE2H	UBE2H
			ST6GALNAC4	ST6GALNAC4					ENC1	ENC1		LINC02132	LINC02132		FAM114A1	FAM114A1					TARBP1	TARBP1
			TMEM132B	TMEM132B					CD93	CD93		CCDC152	CCDC152		OAT	ENSSSCG00000010734					PTPRM	PTPRM
			CGAS	CGAS					PDLIM5	PDLIM5		CEACAM21	CEACAM21		CCNYL1	ENSSSCG00000024696					GLCE	GLCE
			NLRP7	NLRP7					TMEM164	TMEM164		MMP23B	MMP23B		STOM	STOM					PHF3	PHF3
			GALNT2	GALNT2					PPFIBP2	PPFIBP2		SEPHS1	SEPHS1		CHD7	CHD7					ZNF644	ZNF644
			NECTIN1	NECTIN1					SCPEP1	SCPEP1		RIMS3	RIMS3		PDE4DIP	PDE4DIP					NOTCH4	NOTCH4
			DSTN	DSTN					QSOX1	QSOX1		MFSD12	MFSD12		TMEM241	TMEM241					LINC00513	LINC00513
			IQSEC1	IQSEC1					ANO5	ANO5		SMOC1	SMOC1		APOC1	APOC1					GPM6B	ENSSSCG00000012126
			NADK	NADK					NDST1	NDST1		TP53I13	TP53I13		WDR91	WDR91					IDH3A	IDH3A
			MOGAT1	MOGAT1					PELI1	PELI1		TMEM63A	TMEM63A		B4GALT4	B4GALT4					BRWD1	BRWD1
			OPN3	OPN3					RP2	RP2		ITGAE	ITGAE		MCRIP2	MCRIP2					DAAM1	DAAM1
			MOXD1	MOXD1					NID1	NID1		SLC1A5	SLC1A5		ZNF707	ZNF707					TTC7A	TTC7A
			UBE2E3	UBE2E3					MAN1C1	MAN1C1		MCM6	MCM6		HDAC2-AS2	HDAC2-AS2					PHACTR1	PHACTR1
			HHIP-AS1	HHIP-AS1					TTYH3	TTYH3		TRPM2	TRPM2		DUSP18	DUSP18					C5orf64	C5orf64
			SPATA13	ENSSSCG00000009293					ATP2B1-AS1	ATP2B1-AS1		PAPLN	PAPLN		USP53	USP53					PCED1B	PCED1B
			SLC38A1	SLC38A1					BLVRA	BLVRA		MAST3	MAST3		CDKN2C	CDKN2C					SEC61A2	SEC61A2
			LIMD1	LIMD1					SYTL3	SYTL3		FZD3	FZD3		AEN	AEN					NECTIN1	NECTIN1
			LINC02207	LINC02207					DSTYK	DSTYK		EGLN3	EGLN3		BPHL	BPHL					DDHD1	DDHD1
			MGAT5	MGAT5					DEPTOR	DEPTOR		SNHG18	SNHG18		LDLRAD3	LDLRAD3					DTNBP1	DTNBP1
			DNAJC1	DNAJC1					FRMD4B	FRMD4B		COBL	ENSSSCG00000015632		ZNF823	ZNF823
			E2F5	E2F5					PDE8A	PDE8A		MIIP	MIIP		PITPNM1	PITPNM1
			GPATCH11	GPATCH11					ADGRE2	ENSSSCG00000036342		TPST2	ENSSSCG00000034586		MSANTD3	MSANTD3
			KCNH8	KCNH8					MTF1	MTF1		ALDH5A1	ALDH5A1		LPAR5	LPAR5
			S100PBP	S100PBP					WDFY1	WDFY1		CGAS	CGAS		SLC17A9	SLC17A9
			DNM2	DNM2					CHST13	CHST13		SIRPB1	ENSSSCG00000027665		L3MBTL4	L3MBTL4
			PDIA4	PDIA4					PSD3	PSD3		TMEM19	TMEM19		FAM20C	FAM20C
			KANTR	KANTR					IFI6	IFI6		PTCHD1-AS	PTCHD1-AS		HSPBP1	HSPBP1
			MDN1	MDN1					FAS	FAS		P2RX1	P2RX1		OXCT1	OXCT1
			ZNF521	ZNF521					MFHAS1	MFHAS1		PAIP2B	PAIP2B		MAGI3	MAGI3
			MROH9	MROH9					CD101	CD101		CAPN15	CAPN15		SLC25A25	SLC25A25
			EXT1	EXT1					C11orf21	C11orf21		SCML2	SCML2		NLRX1	NLRX1
			TDRD3	TDRD3					PLB1	PLB1		NAT8L	NAT8L		DDB2	DDB2
			SH3RF3	SH3RF3					ADAMTSL4-AS1	ADAMTSL4-AS1		LINC00910	LINC00910		SULT1A1	SULT1A1
			RASGEF1B	RASGEF1B					HSPBAP1	HSPBAP1		LINC02642	LINC02642		NFE2L3	NFE2L3
			CCDC18-AS1	CCDC18-AS1					VIPR1	VIPR1		CADM4	CADM4		BMERB1	BMERB1
			L3MBTL3	L3MBTL3					RYK	RYK		FLG-AS1	FLG-AS1		NMB	NMB
			IRF2BPL	IRF2BPL					NRROS	NRROS		KCNH8	KCNH8		SENCR	SENCR
			LINC01122	LINC01122					FAM151B	FAM151B		BTLA	BTLA		GNGT2	ENSSSCG00000040110
			LCNL1	ENSSSCG00000053158					AFDN	AFDN		CERNA2	CERNA2		CDRT4	ENSSSCG00000053835
			RASSF8	RASSF8					USP6NL	USP6NL		RASSF8	RASSF8		PLEKHO2	PLEKHO2
			FYCO1	ENSSSCG00000054177					SGK1	SGK1		GRK6	GRK6		STARD4	STARD4
			TRAF3	TRAF3					DAGLB	DAGLB		NUDT17	NUDT17		FRMD4A	FRMD4A
			PPP1R15A	PPP1R15A					HPCAL1	HPCAL1		SERPING1	SERPING1		GSTM4	ENSSSCG00000053482
			TNRC6C	TNRC6C					ITPRIPL2	ITPRIPL2		PNOC	PNOC		ROBO3	ROBO3
			NFAT5	NFAT5					ATXN7L1	ATXN7L1		MAGED1	MAGED1		ENDOD1	ENDOD1
			SELPLG	SELPLG					PLCL1	PLCL1		CTNS	CTNS		PTCD2	PTCD2
			RPS6KA2	RPS6KA2					KIF9-AS1	KIF9-AS1		TCF3	TCF3		GPR157	GPR157
			PLCXD2	PLCXD2					DOCK4	DOCK4		DRD4	DRD4		ZFYVE28	ZFYVE28
			LAMP1	LAMP1					HNRNPLL	HNRNPLL		TCL6	TCL6		FASN	FASN
			FAM177B	FAM177B					NOXA1	NOXA1		RHBDF2	RHBDF2		STARD8	STARD8
			IFNAR1	IFNAR1					CPEB3	CPEB3		DYRK3	DYRK3		ENPP4	ENPP4
			WWOX	WWOX					IMPDH1	IMPDH1		DANCR	DANCR		ARRDC4	ARRDC4
			KMO	KMO					CD200R1	CD200R1		NECTIN1	NECTIN1		TMEM150A	TMEM150A
			TBC1D8	TBC1D8					ARPIN	ARPIN		ALG2	ALG2		PLK3	PLK3
			SINHCAF	SINHCAF					NHSL1	NHSL1		STT3A	STT3A		ADGRL1	ADGRL1
			SMIM3	SMIM3					VPS37C	VPS37C		TMEM263	TMEM263		PCGF1	ENSSSCG00000033366
			PAIP1	PAIP1					RBMS2	RBMS2		MMRN1	MMRN1		ACRBP	ACRBP
			HYOU1	HYOU1					ITGAM	ITGAM		SDF2L1	SDF2L1		CDS1	CDS1
			SCAI	SCAI					CPEB2	CPEB2		RAD51AP1	RAD51AP1		RASGRP1	RASGRP1
			RAP1GAP2	RAP1GAP2					NINJ1	NINJ1		TUSC2	TUSC2		KCTD17	KCTD17
			LY9	LY9					PPARGC1B	PPARGC1B		SNTA1	SNTA1		PMM1	PMM1
			ZNF556	ZNF556					CHSY1	CHSY1		TMEM35B	TMEM35B		CCDC106	CCDC106
			RALGPS2	RALGPS2					VDR	VDR		RDH14	RDH14		EEF2KMT	ENSSSCG00000007920
			SLC2A1	SLC2A1					IFIH1	IFIH1		PTPRM	PTPRM
			TULP4	ENSSSCG00000031776					LIPA	LIPA		GGH	GGH
			STARD13	ENSSSCG00000009348					AGAP3	AGAP3		TP53I11	TP53I11
			DSN1	DSN1					LINC01504	LINC01504		PRR7	PRR7
			N4BP2	N4BP2					UPP1	UPP1		ZNF852	ZNF852
			LAMC1	LAMC1					CRY2	CRY2		SNHG26	SNHG26
			ANKRD36	ANKRD36					MS4A7	MS4A7		NME4	NME4
			SLC37A1	SLC37A1					SMAD1	SMAD1		MREG	MREG
			LINC01375	LINC01375					ABCC4	ENSSSCG00000026996		BAIAP2L1	BAIAP2L1
			MREG	MREG					VPS9D1	VPS9D1		PALD1	PALD1
			CCDC183	CCDC183					SLC40A1	SLC40A1		LINC02207	LINC02207
			NAALADL2	NAALADL2					PAPSS2	PAPSS2		JAKMIP2	JAKMIP2
			SEMA4D	SEMA4D					TSPAN4	TSPAN4		MILR1	MILR1
			SNX18	SNX18					RASGRP4	RASGRP4		BET1	BET1
			MAST3	MAST3					KCTD15	KCTD15		PRMT7	PRMT7
			MAP2K6	MAP2K6					CCR6	CCR6		GUCY2D	GUCY2D
			SEC23A	ENSSSCG00000026167					CYP2S1	CYP2S1		TBCC	TBCC
			TCL1A	TCL1A					CRYL1	CRYL1		KCTD19	KCTD19
			FIP1L1	FIP1L1					MXD1	MXD1		STARD4-AS1	STARD4-AS1
			PTGDS	PTGDS					SKI	SKI		LTK	LTK
			PCED1B-AS1	PCED1B-AS1					EXOC6B	EXOC6B		MTURN	MTURN
			ZNF589	ZNF589					TGIF1	TGIF1		MRNIP	ENSSSCG00000014015
			CEP128	CEP128					OPRM1	OPRM1		DYRK4	DYRK4
			MANF	MANF					KLF11	KLF11		RNF122	RNF122
			RIMS3	RIMS3					HMOX1	HMOX1		CKS1B	CKS1B
			ARHGAP17	ARHGAP17					RAB37	RAB37		REXO2	REXO2
			LINC02611	LINC02611					SLC35F2	SLC35F2		KLHL33	KLHL33
			KLHL33	KLHL33					IER5L	IER5L		STAT4	STAT4
			INTS6	INTS6					BACH2	BACH2		CRELD2	CRELD2
			FAM81A	FAM81A					INPP1	INPP1		SCYL3	SCYL3
			LINC00158	LINC00158					TMEM106B	TMEM106B		PDIA5	PDIA5
			EIF4A3	EIF4A3					NFIL3	NFIL3		DTX2	DTX2
			SLC35A3	SLC35A3					PPP1R12B	PPP1R12B		CCDC183	CCDC183
			COMMD10	COMMD10					CLIC4	CLIC4		KIRREL3	KIRREL3
			LINC02397	LINC02397					DDB2	DDB2		FUZ	FUZ
			TMEM53	TMEM53					GK	ENSSSCG00000016224		GLT8D1	GLT8D1
			LINC02641	LINC02641					SLC49A4	SLC49A4		HERC5	HERC5
			PROC	PROC					SIGLEC14	ENSSSCG00000058009		PXMP2	PXMP2
			AVEN	AVEN					ZNF532	ZNF532		NMRK1	NMRK1
			TARBP1	TARBP1					TMOD2	TMOD2		USP11	USP11
			SUSD1	SUSD1					PIK3CA	PIK3CA		ACP5	ACP5
			BAIAP2L1	BAIAP2L1					SYT11	SYT11		PDXP	PDXP
			CUBN	CUBN					SLFN5	SLFN5		IFIT2	IFIT2
			COLGALT1	COLGALT1					FLVCR2	FLVCR2		MAP3K2-DT	MAP3K2-DT
			CHML	CHML					MARVELD1	MARVELD1		SCARA5	ENSSSCG00000009672
			GAB2	GAB2					YPEL2	YPEL2		LLGL2	LLGL2
			ANKRD28	ANKRD28					RETREG1	RETREG1		TSPAN31	TSPAN31
			TSPAN3	TSPAN3					SLC31A1	SLC31A1		ELOF1	ENSSSCG00000013613
			GUCY1A1	GUCY1A1					SFXN3	SFXN3		BCAS4	BCAS4
			PRMT7	PRMT7					ZC2HC1A	ZC2HC1A		BEND6	BEND6
			KAT2B	KAT2B					DUSP10	DUSP10		LINC01163	LINC01163
			N4BP2L1	N4BP2L1					LINC02785	LINC02785		FHL1	FHL1
			SP4	SP4					FOSB	FOSB		EIF4EBP3	EIF4EBP3
			PCED1B	PCED1B					ESR1	ESR1		CCR3	CCR3
			ARHGAP12	ARHGAP12					CPD	CPD		LAMC1	LAMC1
			P2RX1	P2RX1					CCDC149	CCDC149		BTG3	BTG3
			TSBP1-AS1	TSBP1-AS1					LHPP	LHPP		GMPPB	GMPPB
			SMARCB1	SMARCB1					IRS2	IRS2		DNAH11	DNAH11
			SYNRG	SYNRG					CDS1	CDS1		FAM117A	FAM117A
			EIF4ENIF1	EIF4ENIF1					XYLB	XYLB		KANK1	KANK1
			PPP1R14B-AS1	PPP1R14B-AS1					SH3RF1	SH3RF1		TMEM132B	TMEM132B
			RIPOR1	RIPOR1					PTGS1	PTGS1		NCF4	NCF4
			LINC01800	LINC01800					AKAP7	AKAP7		LINC01215	LINC01215
			FNDC3A	FNDC3A					KLF7	KLF7		RBPMS	RBPMS
			GMDS-DT	GMDS-DT					MINDY1	MINDY1		ATP8B2	ATP8B2
			DCAF6	DCAF6					CDC42BPB	CDC42BPB		SLC2A4RG	SLC2A4RG
			SLC9C2	ENSSSCG00000015489					HTR7	HTR7		PDK2	PDK2
			CCDC152	CCDC152					BST1	BST1		RINL	RINL
			LILRB1	LILRB1					NLRC4	NLRC4		TRIP10	TRIP10
			TMEM263	TMEM263					LINC00963	LINC00963		LRP5	LRP5
			TMCC1	TMCC1					GCH1	GCH1		SLC18A2	SLC18A2
			SAP130	SAP130					NR6A1	NR6A1		KPTN	KPTN
			YLPM1	YLPM1					AGPAT4	AGPAT4		CHST15	CHST15
			CCR3	CCR3					ACSL1	ACSL1		SPON2	SPON2
			SNTA1	SNTA1					MITF	MITF		HOXB-AS1	HOXB-AS1
			PRIM2	PRIM2					FRAT1	FRAT1		RECQL5	RECQL5
			SEC11C	ENSSSCG00000004912					SLC37A2	SLC37A2		SCARB1	SCARB1
			MYBPC2	MYBPC2					TOR4A	TOR4A		PKIG	PKIG
			ABCA5	ABCA5					NFIA	NFIA		SLC35E2A	SLC35E2A
			CD68	CD68					ME3	ME3		NDUFAF1	NDUFAF1
			JAKMIP2	JAKMIP2					ZDHHC1	ZDHHC1		HSPA13	HSPA13
			EPS8L2	EPS8L2					LINC01138	LINC01138		FKBP2	FKBP2
			SH2D3C	SH2D3C					BCL2	BCL2		TRAF1	TRAF1
			ABCD2	ABCD2					IQCN	ENSSSCG00000053451		PGM2L1	PGM2L1
			GPX7	GPX7					HAAO	HAAO		PMP22	PMP22
			LINC02245	LINC02245					ITSN1	ITSN1		HYI	HYI
			GMCL1	ENSSSCG00000008335					IER3	IER3		GNB5	GNB5
			PCNX4	PCNX4					ANKRD50	ANKRD50		FKBP11	FKBP11
			SLC39A6	SLC39A6					HOMER2	HOMER2		ORMDL3	ORMDL3
			STAT4	STAT4					CCDC159	CCDC159		NME8	NME8
			BSPRY	BSPRY					FCHO2	FCHO2		TMEM107	TMEM107
			ODC1	ODC1					RHOB	RHOB		RAB40B	RAB40B
			LINC01480	LINC01480					TM6SF1	TM6SF1		ILF3-DT	ILF3-DT
			CCR2	CCR2					GTDC1	GTDC1		ABCA2	ABCA2
			TMEM19	TMEM19					UGGT2	UGGT2		PFKP	PFKP
			PIP5K1A	PIP5K1A					ANKH	ANKH		TNNI2	TNNI2
			FLG-AS1	FLG-AS1					RASAL2	RASAL2		PCYOX1	PCYOX1
			SEPTIN1	SEPTIN1					TIPARP	TIPARP		SRD5A3	ENSSSCG00000008845
			MTCL1	MTCL1					MCF2L2	MCF2L2		SLC2A11	SLC2A11
			AP3S1	ENSSSCG00000051099					CCNJ	CCNJ		HS6ST1	HS6ST1
			GAS6	GAS6					SLC2A3	SLC2A3		PRR5L	PRR5L
			MEF2C-AS1	MEF2C-AS1					TPPP3	TPPP3		KTI12	KTI12
			CBFA2T3	CBFA2T3					LINC00623	LINC00623		GCHFR	GCHFR
			ATP8B2	ATP8B2					ADCY9	ADCY9		HDHD3	HDHD3
			MIR155HG	MIR155HG					PLXND1	PLXND1		CCR5AS	CCR5AS
			TPST2	ENSSSCG00000034586					ASB13	ASB13		CHRM5	CHRM5
			ARHGAP18	ARHGAP18					PADI2	PADI2		HIRIP3	HIRIP3
			ST6GALNAC6	ENSSSCG00000005623					WDR49	WDR49		SLC39A7	SLC39A7
			NBEA	NBEA					SLC19A1	ENSSSCG00000030696		AACS	AACS
			ST14	ST14					DNMBP	DNMBP		DNMT3A	DNMT3A
			PBX3	PBX3					ADAP1	ADAP1		FAM43A	FAM43A
			SLC33A1	SLC33A1					HERC6	HERC6		MORC4	MORC4
			SIT1	SIT1					CD109	CD109		BAHCC1	BAHCC1
			VASH2	VASH2					HSPA6	HSPA6		SYVN1	SYVN1
			SLC22A23	SLC22A23					VIM-AS1	VIM-AS1		NUDT16L1	NUDT16L1
			TGFBR3	TGFBR3					RPGR	ENSSSCG00000012235		SPICE1	SPICE1
			ANKRD36C	ANKRD36C					ALDH3A2	ALDH3A2		CFAP410	CFAP410
			ELL	ELL					CARD9	CARD9		AMDHD2	AMDHD2
			LEMD3	LEMD3					EFHC2	EFHC2		TRIP6	TRIP6
			USP11	USP11					ZNRF1	ZNRF1		BCL2L12	BCL2L12
			DYRK3	DYRK3					SECTM1	ENSSSCG00000039807		TRPT1	TRPT1
			JADE3	JADE3					BATF	BATF		HOXB2	HOXB2
			SCARB1	SCARB1					FZD1	FZD1		TPRG1L	TPRG1L
			LNCAROD	LNCAROD					ASRGL1	ASRGL1		C2orf81	C2orf81
			PARP10	PARP10					MAP3K21	MAP3K21		SBF1	SBF1
			TNFRSF17	TNFRSF17					SLFN12	SLFN12		RBM38	RBM38
			STK32B	STK32B					CMTM4	CMTM4		PADI4	PADI4
			SGO1-AS1	SGO1-AS1					SEMA4B	SEMA4B		PATZ1	PATZ1
			HERC5	HERC5					CRACR2A	CRACR2A		SCCPDH	SCCPDH
			SCYL3	SCYL3					PUS7	PUS7		CFAP20	CFAP20
			ZNF827	ZNF827					FAR2	FAR2		SERPINF2	SERPINF2
			LTB	LTB					ERP27	ERP27		MDC1	MDC1
			CCDC146	CCDC146					AFMID	AFMID		TMEM129	TMEM129
			AMIGO2	AMIGO2					EPS8	EPS8		NOTCH1	NOTCH1
			LYSMD2	LYSMD2					ABCC5	ABCC5		POMGNT1	POMGNT1
			FNBP1L	FNBP1L					IFI44	IFI44		PRADC1	PRADC1
			ERCC6L2	ERCC6L2					HDX	HDX		TCTA	TCTA
			NDUFA9	NDUFA9					MT1X	MT1X		DYRK1B	DYRK1B
			C5orf34	C5orf34					OSBPL1A	OSBPL1A
			TCL6	TCL6					CMPK2	CMPK2
			KANK1	KANK1					MBOAT2	MBOAT2
			BCLAF3	BCLAF3					SLC2A13	SLC2A13
			ARPP21	ARPP21					UTS2	UTS2
			CUL4B	CUL4B					PCTP	ENSSSCG00000017608
			SDHAF3	SDHAF3					RAB20	RAB20
			IMMP2L	IMMP2L					DDX60	DDX60
			CD36	ENSSSCG00000061957					STS	ENSSSCG00000026520
			MTURN	MTURN					KCNMB4	KCNMB4
			ACVR2A	ACVR2A					NR3C2	NR3C2
			THUMPD2	THUMPD2					CALCRL	CALCRL
			BTLA	BTLA					TBC1D2	TBC1D2
			PPM1J	PPM1J					GABARAPL1	GABARAPL1
			CRPPA	CRPPA					AGAP9	AGAP9
			KLHDC4	KLHDC4					PCYOX1L	PCYOX1L
			SPATS2	SPATS2					HLX	HLX
			CTNS	CTNS					CHST2	CHST2
			BCAS4	BCAS4					IL7	IL7
			ZNF736	ZNF736					DNAH1	DNAH1
			KCNK1	KCNK1					TCP11L2	TCP11L2
			CNP	CNP					NR4A1	NR4A1
			LINC00513	LINC00513					DUSP6	DUSP6
			TMEM268	TMEM268					LINC02391	LINC02391
			PARVB	PARVB					RAB39A	RAB39A
			TRRAP	TRRAP					GFRA2	GFRA2
			RCL1	ENSSSCG00000005217					TRAF5	TRAF5
			DHTKD1	DHTKD1
			SEC61A2	SEC61A2
			KCNG2	KCNG2
			ZNF506	ZNF506
			ARMH1	ARMH1
			HLTF	HLTF
			PHLPP2	PHLPP2
			ZMYND11	ZMYND11
			GUCY2D	GUCY2D
			RNF19A	RNF19A
			RHBDD1	RHBDD1
			RHBDF2	RHBDF2
			NUDT17	NUDT17
			GEN1	GEN1
			MCM6	MCM6
			ADAM22	ADAM22
			FCRL5	ENSSSCG00000026210
			TCF3	TCF3
			MRNIP	ENSSSCG00000014015
			DTNBP1	DTNBP1
			SEPHS1	SEPHS1
			TTC39C	TTC39C
			SCMH1	SCMH1
			GPR39	GPR39
			MAGED1	MAGED1
			NAT8L	NAT8L
			CYYR1-AS1	CYYR1-AS1
			RBL1	RBL1
			VEZF1	VEZF1
			CLMN	CLMN
			REPS1	REPS1
			ESR2	ESR2
			EGLN3	EGLN3
			SLAIN1	SLAIN1
			RNF122	RNF122
			BEND6	BEND6
			TBC1D14	ENSSSCG00000032894
			NDRG1	NDRG1
			ENTPD4	ENTPD4
			RECQL5	RECQL5
			SENP2	SENP2
			STT3A	STT3A
			BCKDHB	BCKDHB
			CHRM5	CHRM5
			NUP160	NUP160
			RIOX2	RIOX2
			VPS45	VPS45
			KCTD19	KCTD19
			DTX4	DTX4
			SHD	SHD
			CPLANE1	CPLANE1
			MMP23B	MMP23B
			DIPK1A	DIPK1A
			GPR174	GPR174
			CBX6	CBX6
			LINC02642	LINC02642
			CHAMP1	CHAMP1
			ABHD17B	ABHD17B
			KLHL6	KLHL6
			ARHGEF7	ARHGEF7
			SIRPB1	ENSSSCG00000027665
			STARD4-AS1	STARD4-AS1
			TEP1	TEP1
			TP53I11	TP53I11
			CHPF	CHPF
			TTTY10	TTTY10
			TRG-AS1	TRG-AS1
			SLC35E2A	SLC35E2A
			RAB38	RAB38
			ZBTB10	ZBTB10
			SCARA5	ENSSSCG00000009672
			FAAH2	FAAH2
			CAPN15	CAPN15
			CEP120	CEP120
			SMARCAL1	SMARCAL1
			WNT10A	WNT10A
			VPS13A	VPS13A
			MIR193BHG	MIR193BHG
			OBSCN	OBSCN
			WARS2-AS1	WARS2-AS1
			RPA1	RPA1
			MME	MME
			KCNA5	KCNA5
			PNOC	PNOC
			IFIT2	IFIT2
			LINC01572	LINC01572
			AOPEP	ENSSSCG00000010943
			EEF2K	EEF2K
			C9	C9
			CFAP44	CFAP44
			LLGL2	LLGL2
			OCIAD2	OCIAD2
			FBXO16	FBXO16
			SLFN11	ENSSSCG00000032652
			NME8	NME8
			ELMO2	ELMO2
			ENPP2	ENPP2
			ODF2L	ODF2L
			LRP5	LRP5
			CSNK1G3	CSNK1G3
			KATNAL1	KATNAL1
			CPED1	CPED1
			CERNA2	CERNA2
			TBX19	TBX19
			DRD4	DRD4
			PLPP1	PLPP1
			CHST15	CHST15
			GNB5	GNB5
			DNAJB9	DNAJB9
			SLC4A5	SLC4A5
			RALGPS1	RALGPS1
			SLC29A1	SLC29A1
			PDIA5	PDIA5
			TCP11L1	TCP11L1
			CD320	CD320
			CKS2	ENSSSCG00000063352
			ZNF852	ZNF852
			WDPCP	WDPCP
			OPHN1	OPHN1
			ZDHHC4	ZDHHC4
			LINC01215	LINC01215
			ALMS1	ALMS1
			UHRF1	UHRF1
			CERS4	CERS4
			KIF20B	KIF20B
			MALRD1	MALRD1
			ALG2	ALG2
			FBXW4	FBXW4
			SOX5	SOX5
			PPCDC	PPCDC
			SRC	SRC
			IKZF2	IKZF2
			ANKRD53	ANKRD53
			RTTN	RTTN
			RAD51AP1	RAD51AP1
			KLHDC1	KLHDC1
			HIBCH	HIBCH
			TCF4-AS2	TCF4-AS2
			SHQ1	SHQ1
			MTR	MTR
			CSNK1E	CSNK1E
			CEP126	CEP126
			SNHG18	SNHG18
			CD79A	CD79A
			PRR5L	PRR5L
			ZNF791	ZNF791
			SLC38A6	SLC38A6
			SEMA3C	SEMA3C
			PIP5K1B	PIP5K1B
			LTK	LTK
			RNF121	RNF121
			MAP3K2-DT	MAP3K2-DT
			SEMA6A-AS1	SEMA6A-AS1
			LANCL1	LANCL1
			LRP8	LRP8
			SLC2A11	SLC2A11
			FAM221B	FAM221B
			PACS2	PACS2
			PMM2	ENSSSCG00000021236
			RMDN3	RMDN3
			SMIM6	SMIM6
			QDPR	QDPR
			USF3	USF3
			STOX1	STOX1
			PRH1	ENSSSCG00000049579
			PCDH9	PCDH9
			LBH	LBH
			COG3	COG3
			LINC01278	LINC01278
			FUT7	FUT7
			NEMP1	NEMP1
			POLE	POLE
			LINC02132	LINC02132
			TFPI	TFPI
			ZBTB33	ZBTB33
			PAIP2B	PAIP2B
			DNMT3A	DNMT3A
			SRPX	SRPX
			FUT8	FUT8
			RBPMS	RBPMS
			CCDC18	CCDC18
			SPRED2	SPRED2
			TRAF1	TRAF1
			PRR7	PRR7
			PRAG1	ENSSSCG00000052785
			PGM2L1	PGM2L1
			PCYOX1	PCYOX1
			ACAD11	ACAD11
			GFI1	GFI1
			ARRDC5	ARRDC5
			KPNA5	KPNA5
			RORA	RORA
			CSRP2	CSRP2
			AGPAT5	AGPAT5
			ANKRD36B	ANKRD36B
			ZNF519	ENSSSCG00000053955
			IQCE	IQCE
			LINC02021	LINC02021
			FAM13A	FAM13A
			SLC1A4	SLC1A4
			SLC18A2	SLC18A2
			SGSM3	SGSM3
			MYO18A	MYO18A
			ARHGAP42	ARHGAP42
			GARNL3	GARNL3
			KIFAP3	KIFAP3
			SLC25A46	SLC25A46
			FAM117A	FAM117A
			CASZ1	CASZ1
			LZTFL1	LZTFL1
			RORA-AS1	RORA-AS1
			ZRANB3	ZRANB3
			MAP9	MAP9
			AKR1C3	AKR1C3
			TMEM38B	TMEM38B
			ROR1	ROR1
			DNAH11	DNAH11
			TFEC	TFEC
			MDC1	MDC1
			LINC00571	LINC00571
			GGH	GGH
			COL23A1	COL23A1
			KIZ	KIZ
			CCDC14	CCDC14
			HOXB-AS1	HOXB-AS1
			METTL15	METTL15
			TCEAL9	TCEAL9
			STAP1	STAP1
			GPM6A	GPM6A
			XXYLT1	XXYLT1
			TPD52	TPD52
			CEP97	CEP97
			DNASE2	DNASE2
			BET1	BET1
			SLC2A8	SLC2A8
			KIAA0513	KIAA0513
			MLLT1	MLLT1
			ILF3-DT	ILF3-DT
			ZNF175	ZNF175
			PIK3CD-AS2	PIK3CD-AS2
			CYTH3	CYTH3
			LINC01725	LINC01725
			ZNF215	ZNF215
			TMEM135	TMEM135
			DPP4	DPP4
			NLRP2	ENSSSCG00000003277
			PIGN	PIGN
			ACTA2	ACTA2
			ZNF438	ZNF438
			MYEF2	MYEF2
			ZDHHC23	ZDHHC23
			TBC1D10A	TBC1D10A
			MORC4	MORC4
			ZNF888	ZNF888
			AACS	AACS
			KDM5D	KDM5D
			TMEM39A	TMEM39A
			LMTK2	LMTK2
			DCLK2	DCLK2
			FPGS	FPGS
			FAM241A	FAM241A
			SATB1-AS1	SATB1-AS1
			DTX2	DTX2
			GMPPB	GMPPB
			ABCA2	ABCA2
			LINC01252	LINC01252
			CNR2	CNR2
			LRGUK	LRGUK
			HACE1	HACE1
			KPTN	KPTN
			HSPA13	HSPA13
			METTL8	METTL8
			GLT8D1	GLT8D1
			FHL1	FHL1
			UMAD1	UMAD1
			TBPL1	TBPL1
			ENTPD7	ENTPD7
			CEP78	CEP78
			NDST2	NDST2
			SEMA6A	SEMA6A
			SLC8A1-AS1	SLC8A1-AS1
			APLF	APLF
			SNCA	SNCA
			USP46	USP46
			LRRC69	LRRC69
			LIMD1-AS1	LIMD1-AS1
			RAB40B	RAB40B
			ZNF587B	ZNF587B
			SNHG26	SNHG26
			KLHL23	KLHL23
			PXDNL	PXDNL
			SNHG20	SNHG20
			RUFY4	RUFY4
			TM7SF2	TM7SF2
			BTG3	BTG3
			ZMAT1	ZMAT1
			ORMDL3	ORMDL3
			GSTCD	GSTCD
			DCBLD2	DCBLD2
			LIX1-AS1	LIX1-AS1
			DNAJC9	DNAJC9
			SPTBN1	SPTBN1
			MIB2	MIB2
			EIF2AK3	EIF2AK3
			ALG1L2	ENSSSCG00000007919
			PGM3	PGM3
			MRTFB	MRTFB
			ACP5	ACP5
			EDRF1	EDRF1
			SERPING1	SERPING1
			FAM227B	FAM227B
			FAAH	FAAH
			ENOSF1	ENOSF1
			SSX2IP	SSX2IP
			C19orf81	C19orf81
			SLC2A4RG	SLC2A4RG
			CCR5AS	CCR5AS
			FOXRED2	FOXRED2
			RAPH1	ENSSSCG00000016119
			KIRREL3	KIRREL3
			PARD6B	PARD6B
			CEP290	CEP290
			BAHCC1	BAHCC1
			BTBD3	BTBD3
			RAB15	RAB15
			FECH	FECH
			SLC35E3	SLC35E3
			ANKAR	ANKAR
			CDYL2	CDYL2
			ARMC5	ARMC5
			C2orf88	C2orf88
			MEX3C	MEX3C
			ZNF70	ZNF70
			HELLS	HELLS
			AKT3	AKT3
			PBXIP1	PBXIP1
			SLC35E2B	SLC35E2B
			METTL25	METTL25
			GTF2IRD2B	ENSSSCG00000028635
			LINC01376	LINC01376
			KTN1-AS1	KTN1-AS1
			ZNF608	ENSSSCG00000014242
			CYP4V2	CYP4V2
			FBXO31	FBXO31
			RPH3AL	RPH3AL
			MIPEP	MIPEP
			ANKRD23	ANKRD23
			IGF1R	IGF1R
			ZNF10	ZNF10
			PDCD2L	PDCD2L
			CRADD	CRADD
			ASCC1	ASCC1
			IFT80	IFT80
			CEP112	CEP112
			PFKP	PFKP
			MFSD9	MFSD9
			SLC15A2	SLC15A2
			RAD18	RAD18
			CENPV	CENPV
			CCDC191	CCDC191
			USP40	USP40
			FANCC	FANCC
			MED26	MED26
			DBF4B	DBF4B
			SPICE1	SPICE1
			ZNF595	ZNF595
			ASAP2	ASAP2
			ERVK13-1	ERVK13-1
			SPON2	SPON2
			DAB1	DAB1
			ZDHHC13	ZDHHC13
			RAD51-AS1	RAD51-AS1
			DIRC3	DIRC3
			EFCAB7	EFCAB7
			GTF2IRD2	ENSSSCG00000028635
			MCPH1-AS1	MCPH1-AS1
			C12orf4	C12orf4
			ZNF500	ENSSSCG00000055551
			FAM169A	FAM169A
			ATAD5	ATAD5
			GPRC5C	GPRC5C
			LMNB2	LMNB2
			AMDHD2	AMDHD2
			ZNF395	ZNF395
			ALG9	ALG9
			BCL2L1	BCL2L1
			FANCI	FANCI
			GSDMB	GSDMB
			DYRK1B	DYRK1B
			BDH1	BDH1
			GSEC	GSEC
			EIF1B-AS1	EIF1B-AS1
			GRIP1	GRIP1
			LINC01422	LINC01422
			MORN1	ENSSSCG00000060855
			OVOL2	OVOL2
			PIAS3	PIAS3
			FANCD2	FANCD2
			AMN1	AMN1
			RDH13	RDH13
			CNTROB	CNTROB
			MAFK	MAFK
			FBXL13	FBXL13
			CYP2U1	CYP2U1
			POMGNT1	POMGNT1
			SMYD4	SMYD4
			MROH8	ENSSSCG00000035214
			SLFNL1-AS1	SLFNL1-AS1
			DAG1	DAG1
			LINC00907	LINC00907
			IPP	IPP
			ZNF107	ZNF107
			SLC35F1	SLC35F1
			FUZ	FUZ
			TRMT11	TRMT11
			ZSCAN16	ZSCAN16
			SYCE1L	ENSSSCG00000002700
			BRCA2	BRCA2
			EAF1	EAF1
			IFI27L1	IFI27L1
			SND1-IT1	SND1-IT1
			LMO7	LMO7
			CEP162	CEP162
			SPDL1	SPDL1
			TET1	TET1
			RABL2A	ENSSSCG00000034843
			TTPAL	TTPAL
			DPH6	DPH6
			ADGRA3	ADGRA3
			LINC00174	LINC00174
			RMDN2	RMDN2
			EXD2	EXD2
			SAV1	SAV1
			FANCM	FANCM
			LINC00662	LINC00662
			DTWD2	DTWD2
			ABCG1	ABCG1
			SLC25A42	SLC25A42
			PEX5	PEX5
			ZNF682	ZNF682
			ZNF569	ZNF569
			TUBG1	TUBG1
			WDR19	WDR19
			TBC1D19	TBC1D19
			GIMAP8	GIMAP8
			GCNA	GCNA
			RAP2C-AS1	RAP2C-AS1
			MTMR2	MTMR2
			PAM	PAM
			CCDC7	ENSSSCG00000032896
			CSGALNACT1	ENSSSCG00000035371
			ZNF813	ZNF813
			ALDH7A1	ALDH7A1
			MXI1	MXI1
			AGBL3	AGBL3
			C11orf65	C11orf65
			ZNF529-AS1	ZNF529-AS1
			NIFK-AS1	NIFK-AS1

## Sheet: Fig.4J.Sulczewski_et_al
Murine dendritic cell subset gene signatures from Sulczewski et al. (2023), converted to pig gene names or Ensembl ID
BULK			SINGLE CELL
tDC_bulk			cluster1_pDC			cluster2_pDC			cluster3_tDC_low			cluster4_tDC_hi			cluster5_DC2			cluster6_DC2			cluster7_DC1
Mouse	Converted to pig		Mouse	Converted to pig		Mouse	Converted to pig		Mouse	Converted to pig		Mouse	Converted to pig		Mouse	Converted to pig		Mouse	Converted to pig		Mouse	Converted to pig
Gpr156	GPR156		Ifnar1	IFNAR1		Ctsw	CTSW		Gcnt2	GCNT2		B4galt6	B4GALT6		B4galt6	B4GALT6		Csnk1g3	CSNK1G3		Ltbp2	LTBP2
Zdhhc15	ZDHHC15		Ifi44	IFI44		Acyp1	ENSSSCG00000002379		Hexb	HEXB		Hexb	HEXB		Gpr141	GPR141		B4galt6	B4GALT6		Tiam1	TIAM1
Klf12	KLF12		B3galnt1	B3GALNT1		Rhoq	RHOQ		Lgals3	LGALS3		Celf4	CELF4		Elmo1	ELMO1		Gpr141	GPR141		Lpin1	LPIN1
1500009L16Rik	C12orf75		Apc	APC		B3galnt1	B3GALNT1		Cebpd	CEBPD		Dab2	DAB2		Tbc1d4	TBC1D4		Elmo1	ELMO1		Lgals3	LGALS3
Ednrb	EDNRB		Mtss1	MTSS1		Gpr174	GPR174		Lyz2	LYZ		Ptcd2	PTCD2		Cd83	CD83		Tbc1d4	TBC1D4		Phf11a	PHF11
Themis	THEMIS		Ablim1	ABLIM1		Mtss1	MTSS1		Stard4	STARD4		Cd200r1	CD200R1		Asap1	ASAP1		Cd83	CD83		Jdp2	JDP2
Cd200r1	CD200R1		Trib1	TRIB1		Sqle	SQLE		Cysltr1	CYSLTR1		Rgl1	RGL1		Ncf2	NCF2		Gmnn	GMNN		Naga	NAGA
Cd200r4	ENSSSCG00000044512		Lifr	LIFR		Zfyve21	ZFYVE21		Cd200r1	CD200R1		Anxa5	ANXA5		Malt1	MALT1		Cd274	CD274		Adrb2	ADRB2
Gramd4	GRAMD4		Ldhb	ENSSSCG00000000576		Ablim1	ABLIM1		Marcksl1	MARCKSL1		Stard5	STARD5		Siglecg	ENSSSCG00000022906		Pik3r1	PIK3R1		Zdhhc23	ZDHHC23
Kcnk10	KCNK10		Ctsb	CTSB		Lifr	LIFR		Ctnna1	CTNNA1		Il16	IL16		Pmaip1	PMAIP1		Malt1	MALT1		Hfe	HFE
Ppp1r3d	PPP1R3D		Cmah	CMAH		Ldhb	ENSSSCG00000000576		Zyx	ZYX		Lta4h	LTA4H		Mapkapk3	MAPKAPK3		Siglecg	ENSSSCG00000022906		Gypc	ENSSSCG00000040701
Ttc3	TTC3		Agtrap	ENSSSCG00000022401		Ctsb	CTSB		Runx1	RUNX1		Tmem176b	TMEM176B		Sat1	SAT1		Sat1	SAT1		Arhgap18	ARHGAP18
Gimap3	ENSSSCG00000039407		Rftn1	RFTN1		Fdft1	FDFT1		Ncf2	NCF2		Tmem176a	ENSSSCG00000016443		Pim3	PIM3		Pim3	PIM3		Zfp366	ZNF366
Tiam2	TIAM2		Chdh	CHDH		Cmah	CMAH		Anxa5	ANXA5		Marveld1	MARVELD1		Npl	NPL		Npl	NPL		Lyz2	LYZ
Rwdd2a	RWDD2A		Gria3	GRIA3		Agtrap	ENSSSCG00000022401		Cd33	ENSSSCG00000060070		Mthfsl	MTHFS		Nlrp3	NLRP3		Tmem131l	TMEM131L		Lyz1	LYZ
Pros1	PROS1		Ripor2	RIPOR2		Rftn1	RFTN1		Acot9	ACOT9		Plk2	PLK2		Egr3	EGR3		Nlrp3	NLRP3		Cdc14a	CDC14A
Rasd1	RASD1		Arhgap32	ARHGAP32		Cds1	CDS1		Nfkbiz	NFKBIZ		Il6st	IL6ST		Myo1b	MYO1B		Tmpo	ENSSSCG00000000887		Pde1b	PDE1B
Lmo1	LMO1		Il7r	IL7R		Rpia	RPIA		Tlr2	TLR2		Ms4a6c	ENSSSCG00000013100		Ank	ANKH		Egr3	EGR3		Fam149a	ENSSSCG00000015802
Rab3il1	RAB3IL1		Arhgap24	ARHGAP24		Chdh	CHDH		Cks2	CKS2		Ms4a6b	ENSSSCG00000013100		Hsd17b4	HSD17B4		Myo1b	MYO1B		Tlr3	TLR3
P3h4	P3H4		Ets1	ETS1		Cd200	CD200		Tnfsf9	TNFSF9		Ciita	CIITA		Hck	HCK		Hck	HCK		Lrrc1	LRRC1
Fkbp10	FKBP10		Angptl7	ANGPTL7		Itsn1	ITSN1		Rasgrp2	RASGRP2		Smpdl3a	SMPDL3A		Slc25a33	SLC25A33		Slc25a33	SLC25A33		Eefsec	EEFSEC
Palld	PALLD		B3gnt8	B3GNT8		Il7r	IL7R		Plp2	ENSSSCG00000058549		Nfkb1	NFKB1		Tmem176b	TMEM176B		Elk3	ELK3		Rnf144b	RNF144B
Cd6	CD6		Ighm	IGHM		Arhgap24	ARHGAP24		Ehd4	EHD4		Idh2	IDH2		Tmem176a	ENSSSCG00000016443		Lta4h	LTA4H		Cystm1	CYSTM1
Lef1	LEF1		Atp2a1	ATP2A1		Ets1	ETS1		Eno1	ENO1		Cyp7b1	CYP7B1		Ptger3	PTGER3		Pxdc1	PXDC1		Rnf150	RNF150
Angpt1	ANGPT1		Obscn	OBSCN		Angptl7	ANGPTL7		Pdlim1	PDLIM1		Lrrk2	LRRK2		Peak1	PEAK1		Ptger3	PTGER3		Gcsam	GCSAM
Stat5a	STAT5A		Ctso	CTSO		B3gnt8	B3GNT8		Rara	RARA		Csf1r	CSF1R		Dscam	DSCAM		Stat4	STAT4		Tbc1d9	TBC1D9
Bcl11b	BCL11B		Xkrx	XKRX		Ighm	IGHM		Pros1	PROS1		Il13ra1	IL13RA1		Rtn1	RTN1		Esam	ESAM		Serpinf1	SERPINF1
Olr1	OLR1		Stambpl1	STAMBPL1		Dcaf1	DCAF1		Hpgd	HPGD		Gsr	GSR		Avpi1	AVPI1		Med21	MED21		Ncoa7	NCOA7
Vim	VIM		Dclre1c	DCLRE1C		Atp2a1	ATP2A1		Pid1	PID1		Cyp4f16	ENSSSCG00000052916		Marveld1	MARVELD1		Ctnnd2	CTNND2		Fnip2	FNIP2
Fry	ENSSSCG00000009338		Sh2b1	SH2B1		Manf	MANF		Tspan17	TSPAN17		Cfp	CFP		Pglyrp1	PGLYRP1		Cep83	CEP83		Extl3	EXTL3
Csad	CSAD		Smim5	SMIM5		Obscn	OBSCN		Wls	WLS		Nme4	NME4		Abcb1a	ENSSSCG00000032456		Plxnc1	PLXNC1		Atp2a2	ATP2A2
Itk	ITK		Spin1	SPIN1		Ctso	CTSO		Ak8	AK8		Slc52a2	ENSSSCG00000005908		Themis2	THEMIS2		Dscam	DSCAM		Id2	ID2
Bhlhe22	BHLHE22		Zc3h12c	ZC3H12C		Tspyl4	TSPYL4		Rin3	RIN3		L1cam	L1CAM		Bcl2a1d	BCL2A1		Rtn1	RTN1		Homer2	HOMER2
Cyp7b1	CYP7B1		Gpr18	GPR18		Xkrx	XKRX		Lmo1	LMO1		Mcemp1	ENSSSCG00000033183		Asb2	ASB2		Avpi1	AVPI1		Fzd1	FZD1
Crip2	CRIP2		Sec24d	SEC24D		Stambpl1	STAMBPL1		Acaa2	ACAA2		Cyb5r3	CYB5R3		Bcl2a1b	BCL2A1		Marveld1	MARVELD1		Cdk14	CDK14
Gstp3	ENSSSCG00000060071		Ldlrad4	LDLRAD4		Smim5	SMIM5		Emilin2	EMILIN2		Matk	MATK		Ifi27	ISG12(A)		Pglyrp1	PGLYRP1		Ap1s3	AP1S3
Cp	CP		Clcn5	CLCN5		Sec24d	SEC24D		Myadm	ENSSSCG00000003253		Ddit4	DDIT4		Ap1s2	AP1S2		Abcb1a	ENSSSCG00000032456		Sgms1	SGMS1
Pi16	PI16		Dgcr6	ENSSSCG00000032073		Clybl	CLYBL		Stxbp6	STXBP6		Chil5	CHIA		Acot7	ACOT7		Dym	DYM		Efr3a	EFR3A
Trim16	TRIM16		Klk1b27	KLK1		Ldlrad4	LDLRAD4		Ms4a6c	ENSSSCG00000013100		Slamf7	SLAMF7		Ms4a4c	ENSSSCG00000051873		Fcrl1	FCRL1		Aff1	AFF1
Sfxn3	SFXN3		Klk1	KLK1		Cobll1	COBLL1		Ms4a6b	ENSSSCG00000013100		Ccr1	CCR1		Serpina3g	ENSSSCG00000002483		Ifrd1	IFRD1		Lipa	LIPA
Upk1b	UPK1B		Cib2	CIB2		Acsl1	ACSL1		Nkiras2	NKIRAS2		Cadm3	CADM3		Ms4a6b	ENSSSCG00000013100		Themis2	THEMIS2		Trim35	TRIM35
Il2rb	IL2RB		Rhobtb2	RHOBTB2		Clcn5	CLCN5		Notch2	NOTCH2		Micu1	MICU1		Isg20	ISG20		Slc14a1	SLC14A1		Hsd17b11	HSD17B11
Tep1	TEP1		Nrxn2	ENSSSCG00000033229		Ormdl3	ORMDL3		Capn2	CAPN2		S100a4	S100A4		Man1a	MAN1A1		Bcl2a1d	BCL2A1		Nudt9	NUDT9
Slc34a1	SLC34A1		Galk1	GALK1		Dgcr6	ENSSSCG00000032073		Smpdl3a	SMPDL3A		Cd8a	CD8A		Chn2	CHN2		Asb2	ASB2		Htr7	HTR7
Ccnd3	CCND3		Gimap6	GIMAP6		Prodh	ENSSSCG00000033787		Stat5a	STAT5A		Klrd1	KLRD1		Snx20	SNX20		Bcl2a1a	BCL2A1		Galc	GALC
Tppp3	TPPP3		Gimap1	ENSSSCG00000016451		Hmgn3	HMGN3		Sema4a	SEMA4A		Cx3cr1	CX3CR1		Dusp1	DUSP1		Bcl2a1b	BCL2A1		Tubb6	TUBB6
Alox5	ALOX5		Tceal8	ENSSSCG00000012523		Zdhhc8	ZDHHC8		Vim	VIM		Knop1	KNOP1		Rgs12	RGS12		Ifi27	ISG12(A)		Gpr65	GPR65
L1cam	L1CAM		Arhgef10	ARHGEF10		Klk1b27	KLK1		Emb	EMB		Akr7a5	AKR7A2		Rtp4	ENSSSCG00000061023		Acot7	ACOT7		Tm9sf2	TM9SF2
Plvap	PLVAP		Tubb2a	TUBB2A		Rasa3	RASA3		Anxa1	ANXA1		Cd300a	ENSSSCG00000033918		Ggct	GGCT		Agpat4	AGPAT4		Abcg3	ABCG2A
Fam78b	FAM78B		Tubb2b	TUBB2B		Klk1	KLK1		Eif4e3	EIF4E3		Il4i1	IL4I1		Tgfbi	TGFBI		Kit	KIT		Polr1a	POLR1A
S1pr1	S1PR1		Slco4a1	SLCO4A1		Rasgrp2	RASGRP2		Klrk1	KLRK1		Rem1	REM1		St8sia6	ST8SIA6		Ms4a4c	ENSSSCG00000051873		Serpinb6b	SERPINB6
Arhgef17	ENSSSCG00000014822		Tcf4	TCF4		Capg	CAPG		Map4k1	MAP4K1					Pla2g7	PLA2G7		Serpina3g	ENSSSCG00000002483		St3gal5	ST3GAL5
Mob3b	MOB3B		Robo3	ROBO3		Cib2	CIB2		Slk	SLK					Lpcat2	LPCAT2		Mcm3	MCM3		Serpinb9	SERPINB9
Otof	OTOF		Spib	SPIB		Stk26	STK26		Arhgef18	ARHGEF18					Gpr34	GPR34		Man1a	MAN1A1		Prelid2	PRELID2
Aqp3	AQP3		St3gal6	ST3GAL6		Slc37a2	SLC37A2		Add3	ADD3					Havcr2	HAVCR2		Chn2	CHN2		Sdc3	SDC3
Fxyd5	ENSSSCG00000025499		Zdhhc14	ZDHHC14		Nrxn2	ENSSSCG00000033229		Sike1	SIKE1					Bex6	BEX4		Snx20	SNX20		Apobr	ENSSSCG00000033623
Bmp2k	BMP2K		Tm7sf3	TM7SF3		Galk1	GALK1		Ybx3	YBX3					Sirpb1a	ENSSSCG00000027665		Slc46a3	SLC46A3		Glrx	GLRX
Paqr3	PAQR3		Dap	DAP		Gimap9	ENSSSCG00000031897		Apod	APOD					Sirpb1b	ENSSSCG00000027665		Rgs12	RGS12		Egr3	EGR3
Tpcn1	TPCN1		Blnk	BLNK		Gimap6	GIMAP6		Itgb7	ITGB7					Sirpb1c	ENSSSCG00000027665		Mcm6	MCM6		Myof	MYOF
Chil5	CHIA		Itpkb	ENSSSCG00000040100		Gimap1	ENSSSCG00000016451		Rarg	RARG					Sash1	SASH1		St8sia6	ST8SIA6		Chsy1	CHSY1
Dpysl2	DPYSL2		Iglc3	ENSSSCG00000010077		Gimap5	ENSSSCG00000039407		Vcl	VCL					Cd86	CD86		Gsto1	GSTO1		Olfm1	OLFM1
Cnn3	CNN3		Iglc2	ENSSSCG00000010077		Fhit	FHIT		Fkbp1b	FKBP1B					Plk3	PLK3		Lpcat2	LPCAT2		Ttc7b	TTC7B
Ccr1	CCR1		Dntt	DNTT		Ostm1	OSTM1		Bcl3	BCL3					Egr1	EGR1		Slc12a2	SLC12A2		Plce1	PLCE1
Ccr2	CCR2		Igf1r	IGF1R		Sgcb	SGCB		Adora2b	ADORA2B					Ptpn22	PTPN22		Havcr2	HAVCR2		Snx24	SNX24
Micu1	MICU1		Rai1	RAI1		Slco4a1	SLCO4A1		Crip2	CRIP2					Atf3	ATF3		Anpep	ANPEP		Trio	TRIO
Emp1	EMP1		Them6	THEM6		Tcf4	TCF4		Crip1	ENSSSCG00000037142					Stap1	STAP1		Bex6	BEX4		Hells	HELLS
Ckap4	CKAP4		Jade1	JADE1		Robo3	ROBO3		Frmd8	FRMD8					Ube2e2	UBE2E2		Specc1	SPECC1		Camk1d	CAMK1D
Fgfr1	FGFR1		Lynx1	LYNX1		Spib	SPIB		Scarb1	SCARB1					Fgl2	FGL2		Sirpb1a	ENSSSCG00000027665		Epb41	EPB41
Ap2a2	AP2A2		Ly6d	LY6D		St3gal6	ST3GAL6		Plec	PLEC					Csf1r	CSF1R		Sirpb1b	ENSSSCG00000027665		Fgd6	FGD6
Ptgr1	PTGR1		Mctp2	MCTP2		Zdhhc14	ZDHHC14		Hivep2	HIVEP2					Isg15	ISG15		Sash1	SASH1		Arl6	ARL6
Trbc1	ENSSSCG00000052350		Btg3	BTG3		Dap	DAP		Bin1	BIN1					App	APP		Arhgef2	ARHGEF2		Ahr	AHR
Cd3g	ENSSSCG00000054409		Clcn3	CLCN3		Net1	NET1		Vat1	VAT1					Cd80	CD80		Frmd5	FRMD5		Larp1b	LARP1B
Cd3d	CD3D		Neil1	NEIL1		Blnk	BLNK		Cdkn1a	CDKN1A					Arl4c	ARL4C		Vegfa	VEGFA		Pid1	PID1
Ngfr	NGFR		Lefty1	LEFTY2		Iglc3	ENSSSCG00000010077		Tnip3	TNIP3					Neurl3	NEURL3		Chka	CHKA		Ralb	RALB
Rpusd2	RPUSD2		Fads3	FADS3		Dntt	DNTT		Kcnn4	KCNN4					Cyp4f16	ENSSSCG00000052916		Cd86	CD86		Cpq	CPQ
Tle1	TLE1		Ap1ar	AP1AR		Igf1r	IGF1R		Cox6b2	COX6B2					Ear2	ENSSSCG00000035377		Plk3	PLK3		BC028528	C1orf54
Dkkl1	DKKL1		Gapt	GAPT		Lactb2	LACTB2		Csf1r	CSF1R					Acp5	ACP5		Egr1	EGR1		Atp2b1	ATP2B1
Plscr3	PLSCR3		Fads2	FADS2		Them6	THEM6		Tmem238	TMEM238					Tgm2	TGM2		Flvcr1	FLVCR1		Ppfibp2	PPFIBP2
Zbtb32	ZBTB32		Cep57	CEP57		Spaca9	SPACA9		Fgd2	FGD2					Bbs9	BBS9		Ptpn22	PTPN22		Ppfibp1	PPFIBP1
Gprc5c	GPRC5C		Txndc5	TXNDC5		Lynx1	LYNX1		Trf	TF					Lrrc25	LRRC25		Rras2	ENSSSCG00000033786		Arhgap42	ARHGAP42
Cdr2l	CDR2L		Mgst2	MGST2		Ly6d	LY6D		Cd14	CD14					Gpr35	GPR35		Cep63	CEP63		Laptm4b	LAPTM4B
Hopx	ENSSSCG00000008898		Pir	PIR		Mctp2	MCTP2		Ptpro	PTPRO					Haus8	HAUS8		Stap1	STAP1		Cd1d1	CD1D
Arhgap23	ARHGAP23		Cdip1	CDIP1		Evi5	EVI5		Il13ra1	IL13RA1					Tmem51	TMEM51		Ube2e2	UBE2E2		Stk39	STK39
			Syne2	SYNE2		Btg3	BTG3		Acer3	ACER3					Klf4	KLF4		Isg15	ISG15		Osbpl3	OSBPL3
			Dnajc7	DNAJC7		Nfe2l3	NFE2L3		Cd300lg	ENSSSCG00000023014					Ccrl2	CCRL2		Crtc3	CRTC3		Cpd	CPD
			Tmem163	TMEM163		Lefty1	LEFTY2		Col23a1	COL23A1					Adgre1	ENSSSCG00000013556		App	APP		Pi4k2a	PI4K2A
			Npc1	NPC1		Tifa	TIFA		Tep1	TEP1					Krt80	KRT80		Eps8	EPS8		Dynlt1a	DYNLT1
			Slc9a1	SLC9A1		Fads3	FADS3		Nfkbia	NFKBIA					Trps1	TRPS1		Cd80	CD80		Ttc39a	TTC39A
			Tmem106c	ENSSSCG00000028397		Pls3	PLS3		Rbpms	RBPMS					Mcemp1	ENSSSCG00000033183		Arl4c	ARL4C		Slco3a1	SLCO3A1
			Tram2	TRAM2		Gapt	GAPT		Ahnak	ENSSSCG00000033010					Ffar2	FFAR2		Flnb	FLNB		Slc25a26	SLC25A26
			Snx18	SNX18		Fam241a	FAM241A		Prr7	PRR7					Cd22	CD22		Ggt5	GGT5		Vwf	VWF
			Tmem229b	ENSSSCG00000023791		Tmem63a	TMEM63A		Ccnd3	CCND3					Arap2	ARAP2		Tiparp	TIPARP		Got1	GOT1
			Scrn1	SCRN1		Fads2	FADS2		Tppp3	TPPP3					Ltb	LTB		Pglyrp2	PGLYRP2		Met	MET
			Zfp521	ZNF521		Elovl6	ELOVL6		Plpp2	PLPP2					Dtx1	DTX1		Neurl3	NEURL3		Pfkp	PFKP
			Pml	PML		Txndc5	TXNDC5		Kcne3	KCNE3					Rasgef1b	RASGEF1B		Cyp4f16	ENSSSCG00000052916		Bcl2a1a	BCL2A1
			Gpm6b	ENSSSCG00000063414		Mgst2	MGST2		L1cam	L1CAM					Lysmd2	LYSMD2		Acp5	ACP5		Endod1	ENDOD1
			Stoml1	STOML1		Pir	PIR		Tstd3	ENSSSCG00000038757					Igsf6	IGSF6		Tgm2	TGM2		Mfsd6	MFSD6
			Rad51b	RAD51B		Abhd15	ABHD15		Pnp	PNP					Il1b	ENSSSCG00000039214		Rogdi	ENSSSCG00000007932		Inpp1	INPP1
			Maged1	MAGED1		Cdip1	CDIP1		Lrrfip2	LRRFIP2					Egr2	EGR2		Bbs9	BBS9		Frmd4b	FRMD4B
			Rps6ka1	RPS6KA1		Sytl1	SYTL1		Mgst3	MGST3					Rgs2	RGS2		Gpr35	GPR35		Sh3pxd2b	SH3PXD2B
			Cd69	CD69		Ubl7	UBL7		Flna	FLNA					Rgs1	RGS1		Tmem131	TMEM131		Arid3b	ARID3B
			Tlr7	TLR7		Rhno1	RHNO1		Bach2	BACH2					Stra6l	ENSSSCG00000040711		Stk40	STK40		Man2b1	MAN2B1
			Fam3c	FAM3C		Hadh	HADH		Mcemp1	ENSSSCG00000033183					Ptgs2	PTGS2		Ndel1	NDEL1		Cyb5a	CYB5A
			Slc25a12	SLC25A12		Cnp	CNP		Prkx	PRKX					Mmp12	MMP12		Dut	ENSSSCG00000032141		Igf2r	IGF2R
			Tnfrsf13b	TNFRSF13B		Dnajc7	DNAJC7		Fcgr2b	ENSSSCG00000006350					Fosl2	FOSL2		Haus8	HAUS8		Gpr4	GPR4
			Adpgk	ADPGK		Tmem163	TMEM163		Tspo	TSPO					Mapk14	MAPK14		Tmem51	TMEM51		Plpp1	PLPP1
			Snx29	SNX29		Msmo1	MSMO1		Mob3b	MOB3B					S100a4	S100A4		Ccrl2	CCRL2		Cd207	CD207
			Svil	SVIL		Npc1	NPC1		Racgap1	RACGAP1					Rgs3	ENSSSCG00000053708		Trps1	TRPS1		Flt1	FLT1
			Zbtb10	ZBTB10		Tmem106c	ENSSSCG00000028397		Atic	ATIC					Cotl1	COTL1		Ffar2	FFAR2		Pkib	PKIB
			Tspan2	TSPAN2		Snx18	SNX18		Anxa2	ANXA2					Mdh2	MDH2		Maff	MAFF		Trabd2b	TRABD2B
			Abhd17b	ABHD17B		Tmem229b	ENSSSCG00000023791		Mvd	MVD					Adap1	ADAP1		Arhgap6	ENSSSCG00000012112		Itga8	ITGA8
			Rgcc	RGCC		Scrn1	SCRN1		Fcer1g	FCER1G					Btg2	BTG2		Arap2	ARAP2		St6gal1	ST6GAL1
			Csf2rb2	CSF2RB		Ergic1	ERGIC1		Dusp2	DUSP2					Rinl	RINL		Ltb	LTB		Mindy3	MINDY3
			Enpp4	ENPP4		Pml	PML		Mcub	MCUB					Rnf149	RNF149		Mical3	MICAL3		Itga1	ITGA1
			Runx2	RUNX2		Stoml1	STOML1		Fxyd5	ENSSSCG00000025499					Il1r2	IL1R2		Hmgb2	HMGB2		Sema4a	SEMA4A
			Ankrd28	ANKRD28		Rad51b	RAD51B		Mcl1	MCL1					Clec4a1	ENSSSCG00000040826		Slc6a13	SLC6A13		Rasgrp3	RASGRP3
			Fam43a	FAM43A		Maged1	MAGED1		Snx21	SNX21					Ggta1	ENSSSCG00000005518		Mreg	MREG		Evl	EVL
			Dyrk3	DYRK3		Cd69	CD69		Ddit4	DDIT4					Dab2ip	DAB2IP		Dtx1	DTX1		Lacc1	LACC1
			Rabgap1l	RABGAP1L		Tlr7	TLR7		Tpcn1	TPCN1					Abi3	ENSSSCG00000035224		Rasgef1b	RASGEF1B		Acox3	ACOX3
			Calcoco1	CALCOCO1		Fam3c	FAM3C		Ggh	GGH					Gngt2	ENSSSCG00000040110		Nrm	NRM		Tgfbi	TGFBI
			Fam83f	FAM83F		Slc25a12	SLC25A12		Cd48	CD48					Pnpo	PNPO		Lysmd2	LYSMD2		Lima1	LIMA1
			Foxr1	FOXR1		Tnfrsf13b	TNFRSF13B		Cyp4f18	CYP4F3					Ifitm3	ENSSSCG00000014565		Igsf6	IGSF6		Usp22	USP22
			Mzb1	MZB1		Snx29	SNX29		Dpysl2	DPYSL2					Ifitm6	ENSSSCG00000014565		Rgs2	RGS2		P3h2	P3H2
			Smc6	SMC6		Serinc5	SERINC5		Glipr2	GLIPR2					Hic1	HIC1		Rgs1	RGS1		C2cd2l	C2CD2L
			Havcr1	ENSSSCG00000017061		Abhd17b	ABHD17B		Igsf8	IGSF8					Abhd12	ABHD12		Stra6l	ENSSSCG00000040711		Apol7c	ENSSSCG00000000148
			Sema4b	SEMA4B		Csf2rb2	CSF2RB		Ier2	IER2					Spint1	SPINT1		Ptgs2	PTGS2		Ttc39b	TTC39B
			Cxxc5	CXXC5		Cnpy2	CNPY2		Ccr1	CCR1					Nr4a2	NR4A2		Cadm3	CADM3		Arsb	ARSB
			Wfs1	WFS1		Runx2	RUNX2		Ccr2	CCR2					Rab37	RAB37		S100a11	S100A11		Dtnb	ENSSSCG00000008576
			Jakmip1	JAKMIP1		Fam43a	FAM43A		Tagln2	ENSSSCG00000006395					Limd2	LIMD2		Nr4a3	NR4A3		Clic4	CLIC4
			Ptprcap	PTPRCAP		Adk	ADK		Ifi207	ENSSSCG00000006418					Ppp1r14a	PPP1R14A		Mmp12	MMP12		Syne1	ENSSSCG00000004082
			Gpr171	GPR171		Rabgap1l	RABGAP1L		Mndal	MNDA					Adgrl3	ADGRL3		Rrad	RRAD		Morn1	ENSSSCG00000060855
			P2ry14	P2RY14		Calcoco1	CALCOCO1		Pepd	PEPD					Lcp2	LCP2		Prkcb	PRKCB		Arl5b	ARL5B
			Cdc14b	ENSSSCG00000027557		Serp1	SERP1		Ifi203	ENSSSCG00000006418					Kcnip3	KCNIP3		Gsg1	GSG1		Atp6v0a2	ATP6V0A2
			P2ry13	P2RY13		Foxr1	FOXR1		S100a10	S100A10					Sulf2	SULF2		Fosl2	FOSL2		Gpr34	GPR34
			Grm8	GRM8		Mzb1	MZB1		Cmtm3	ENSSSCG00000038151								S100a4	S100A4		Tshz1	TSHZ1
			Irf2bp2	IRF2BP2		Ttc13	TTC13		Elmo2	ELMO2								Rgs3	ENSSSCG00000053708		Dkk3	DKK3
			Atf7ip	ATF7IP		Havcr1	ENSSSCG00000017061		Dbi	DBI								Cotl1	COTL1		Havcr2	HAVCR2
			Man2a2	MAN2A2		Sema4b	SEMA4B		Def6	DEF6								Cyld	CYLD		Anpep	ANPEP
			Ptprf	PTPRF		Cxxc5	CXXC5		Cdkn2d	CDKN2D								Chst10	CHST10		Plin2	PLIN2
			Rnf122	RNF122		Cib1	CIB1		Sigmar1	SIGMAR1								Mdh2	MDH2		Arpin	ARPIN
			Fbxl13	FBXL13		Wfs1	WFS1		Ldlr	LDLR								Adap1	ADAP1		Zbtb46	ZBTB46
			Paqr5	PAQR5		Cbx4	CBX4		S100a4	S100A4								Tipin	TIPIN		Map3k20	MAP3K20
			Plaur	PLAUR		Inf2	ENSSSCG00000055777		S100a6	S100A6								Pcna	PCNA		Wdfy4	WDFY4
			Srgap3	SRGAP3		Jakmip1	JAKMIP1		Fgfr1	FGFR1								Stk32c	STK32C		Cnr2	CNR2
			Ifnar2	IFNAR2		Pld4	PLD4		Rasa4	ENSSSCG00000027890								Cass4	CASS4		Fuca1	FUCA1
			Sla2	SLA2		Tespa1	TESPA1		Ap2a2	AP2A2								Adam23	ADAM23		Prkar2a	PRKAR2A
			Cep164	CEP164		Gpr155	GPR155		Zfp467	ZNF467								Rnf149	RNF149		Mllt3	MLLT3
			Hs3st1	HS3ST1		Ptprcap	PTPRCAP		Tax1bp3	TAX1BP3								Il1r2	IL1R2		Myo9a	MYO9A
			Tom1	TOM1		Ntpcr	NTPCR		Slc31a2	SLC31A2								Clec4a1	ENSSSCG00000040826		Pik3cb	PIK3CB
			Svbp	ENSSSCG00000060526		P2ry14	P2RY14		Cx3cr1	CX3CR1								Ggta1	ENSSSCG00000005518		Pdia5	PDIA5
			Hs2st1	HS2ST1		Cdc14b	ENSSSCG00000027557		Ccl9	ENSSSCG00000033457								Dab2ip	DAB2IP		Cd36	ENSSSCG00000061957
			Slf2	SLF2		P2ry13	P2RY13		Ccl6	ENSSSCG00000033457								Gngt2	ENSSSCG00000040110		Ildr1	ILDR1
			Hs3st3b1	HS3ST3B1		P2ry12	P2RY12		Ifitm2	ENSSSCG00000014565								Knop1	KNOP1		Dapk1	DAPK1
			Ankrd9	ENSSSCG00000039713		Grm8	GRM8		Ifitm3	ENSSSCG00000014565								Ifitm1	ENSSSCG00000014565		Rtl8a	ENSSSCG00000052926
			Sh3bp4	SH3BP4		Man2a2	MAN2A2		Ifitm6	ENSSSCG00000014565								Map3k14	MAP3K14		Rtl8a	ENSSSCG00000057424
			Capn5	CAPN5		Idi1	IDI1		Icam1	ICAM1								Ifitm6	ENSSSCG00000014565		Rtl8a	ENSSSCG00000056196
			Grina	GRINA		Ptprf	PTPRF		Tle1	TLE1								Hic1	HIC1		Rtl8a	ENSSSCG00000053526
			Bcr	BCR		Aacs	AACS		Rras	RRAS								Spint1	SPINT1		Rtl8b	ENSSSCG00000052926
			Upb1	UPB1		Rnf122	RNF122		Fcgrt	FCGRT								Nav1	NAV1		Rtl8b	ENSSSCG00000057424
			Nceh1	NCEH1		Prdx5	PRDX5		Zbtb32	ZBTB32								Csrp1	CSRP1		Rtl8b	ENSSSCG00000056196
			Cdh5	CDH5		Zcchc18	ENSSSCG00000062552		Cd300a	ENSSSCG00000033918								Nr4a2	NR4A2		Rtl8b	ENSSSCG00000053526
			Abhd6	ABHD6		Fbxl13	FBXL13		Cd300c2	CD300C								Rrm1	RRM1		Xlr	SYCP3
			Cd28	CD28		Paqr5	PAQR5		Crlf2	ENSSSCG00000051874								Actr1b	ACTR1B		Fbxo4	FBXO4
			Cybb	GP91-PHOX		Plaur	PLAUR		Crlf2	ENSSSCG00000034469								Limd2	LIMD2		Ctdp1	CTDP1
			Dnajc13	DNAJC13		Srgap3	SRGAP3		Hopx	ENSSSCG00000008898								Ppp1r14a	PPP1R14A		Pitpnm1	PITPNM1
			Fndc3b	FNDC3B		Ifnar2	IFNAR2		Camkk2	CAMKK2								Relb	RELB		Pak1	PAK1
			Ppif	PPIF		Sla2	SLA2		Borcs6	BORCS6								Chd3	CHD3		Lrrk2	LRRK2
			Serpinh1	SERPINH1		Hs3st1	HS3ST1		Ryr1	RYR1								Adgrl3	ADGRL3		Rab7b	RAB7B
			Cd38	CD38		Tom1	TOM1		Rasgrp4	RASGRP4								Rel	REL		Txndc16	TXNDC16
			Hsd11b1	HSD11B1		Myb	MYB		Milr1	MILR1								Lcp2	LCP2		Tifab	TIFAB
			Blcap	BLCAP		Ethe1	ETHE1		Tmc6	TMC6								Kcnip3	KCNIP3		Ccser1	CCSER1
			Ahnak	ENSSSCG00000033010		Mmgt2	MMGT1		Cd7	ENSSSCG00000037364								Spi1	SPI1		Stard3nl	STARD3NL
			Peli2	PELI2		Svbp	ENSSSCG00000060526											Sulf2	SULF2		Mctp1	MCTP1
			Atp1b1	ATP1B1		Ankrd9	ENSSSCG00000039713														Plbd1	PLBD1
			Trit1	TRIT1		Capn5	CAPN5														Alms1	ALMS1
			Padi1	PADI1		Dpm3	DPM3														Batf3	BATF3
			Epha2	EPHA2		Grina	GRINA														Hps3	HPS3
			Nucb2	ENSSSCG00000031731		Snn	SNN														Dlgap4	DLGAP4
			Rnase6	RNASE6		Bcr	BCR														Cdc25a	CDC25A
			Rubcn	RUBCN		Upb1	UPB1														Fgl2	FGL2
			Atp1a3	ATP1A3		Nceh1	NCEH1														Ifngr1	IFNGR1
			Pim2	PIM2		Cdh5	CDH5														Sipa1l3	SIPA1L3
			Mpeg1	MPEG1		Cd28	CD28														Slc4a7	SLC4A7
			Dusp9	DUSP9		Ppif	PPIF														Cenpv	ENSSSCG00000018034
			Pnck	PNCK		Zcchc24	ZCCHC24														Eps8	EPS8
			Slc39a14	SLC39A14		Serpinh1	SERPINH1														Tnfaip2	TNFAIP2
			Ocel1	OCEL1		Rac2	RAC2														Cpeb2	CPEB2
			Pdzd4	PDZD4		Kdm1b	KDM1B														Ckb	CKB
			Eepd1	EEPD1		Hsd11b1	HSD11B1														Arhgap31	ARHGAP31
			Bst2	BST2		Nrp1	NRP1														Plekha5	PLEKHA5
			Mvb12a	MVB12A		Dctn6	DCTN6														Ms4a1	MS4A1
			Sh3bgr	SH3BGR		Arhgef10l	ARHGEF10L														Esyt2	ESYT2
			Tmem221	TMEM221		Scap	SCAP														Pde8a	PDE8A
			Slc27a1	SLC27A1		Ramp1	RAMP1														Tspan33	TSPAN33
			Robo2	ROBO2		Peli2	PELI2														Dnase1l3	DNASE1L3
			Slc41a2	SLC41A2		Ctnnbl1	CTNNBL1														Hk3	HK3
			Rpgrip1	RPGRIP1		Atp1b1	ATP1B1														Gdpd5	GDPD5
			Trp53i11	TP53I11		Vps37a	VPS37A														Ppt1	PPT1
			Insig1	INSIG1		Padi1	PADI1														Arrb1	ARRB1
			Kansl1l	KANSL1L		Padi2	PADI2														Actn1	ACTN1
			St8sia4	ST8SIA4		Cbx6	CBX6														Dbn1	DBN1
			Fyn	FYN		Epha2	EPHA2														Lrrc3	LRRC3
			Serinc3	SERINC3		Nucb2	ENSSSCG00000031731														Trpm2	TRPM2
			Fcrla	FCRLA		Tcf7l2	TCF7L2														Pdlim7	PDLIM7
			Pkig	PKIG		Rnase6	RNASE6														Mospd2	MOSPD2
			Ikzf2	IKZF2		Usp20	USP20														Txndc15	TXNDC15
			Irf8	IRF8		Dusp28	DUSP28														Zfp367	ZNF367
			Prr5	PRR5		Pnck	PNCK														Habp4	HABP4
			Slpi	SLPI		Slc39a14	SLC39A14														Cadm1	CADM1
			Med16	MED16		Prkag2	PRKAG2														Map4k5	MAP4K5
			Cxcr3	CXCR3		Pdzd4	PDZD4														Pik3c2a	PIK3C2A
			Sdc4	ENSSSCG00000038594		Eepd1	EEPD1														Shtn1	SHTN1
			Rell1	RELL1		Bst2	BST2														Agpat3	AGPAT3
			Trp53inp1	TP53INP1		Mvb12a	MVB12A														Asap2	ASAP2
			Tbc1d1	TBC1D1		Sh3bgr	SH3BGR														Lpar6	LPAR6
			Adipor2	ADIPOR2		Tmem221	TMEM221														Creg1	CREG1
			Ldlrad3	LDLRAD3		Slc27a1	SLC27A1														Cbr3	CBR3
			Tcf12	TCF12		Pgls	PGLS														Gm3336	ENSSSCG00000013902
			Pltp	ENSSSCG00000007435		Lgals1	LGALS1														Tmem131	TMEM131
			Tmigd3	ADORA3		Creb3l2	CREB3L2														Itpripl2	ITPRIPL2
			Klf2	KLF2		Slc41a2	SLC41A2														Ppp1r12b	PPP1R12B
			Cd44	CD44		Rpgrip1	RPGRIP1														Dpy19l1	DPY19L1
			Siglech	ENSSSCG00000060070		Trp53i11	TP53I11														Dock5	DOCK5
			Gne	GNE		Slfn8	SLFN11														Plekho2	PLEKHO2
			Tubgcp5	TUBGCP5		Insig1	INSIG1														Rala	RALA
			Ccr5	CCR5		Lancl1	LANCL1														Sh3bp1	SH3BP1
			Grhpr	GRHPR		Aff3	AFF3														Fnbp1	FNBP1
			Slamf9	SLAMF9		Fyn	FYN														Smagp	SMAGP
			Tex2	TEX2		Serinc3	SERINC3														Pbx1	ENSSSCG00000062927
			Ccr9	CCR9		Pafah1b3	PAFAH1B3														Fndc7	FNDC7
			Phlpp2	PHLPP2		Fcrla	FCRLA														Snx22	SNX22
			Dusp18	DUSP18		Pkig	PKIG														Acvrl1	ACVRL1
			Tgfbr1	TGFBR1		Il12a	IL12A														Tbxas1	TBXAS1
			Cd164	CD164		Cmtm7	CMTM7														Parp12	PARP12
			Pacsin1	PACSIN1		Rpl31	ENSSSCG00000008170														Aph1c	APH1B
			Hvcn1	HVCN1		Irf8	IRF8														Vav3	ENSSSCG00000062186
			Nudt19	NUDT19		Prr5	PRR5														Rab19	RAB19
			R3hdm4	R3HDM4		Slpi	SLPI														Fam168a	FAM168A
			Pip5k1c	PIP5K1C		Arid3a	ARID3A														Naaa	NAAA
			Tbxa2r	TBXA2R		Cxcr3	CXCR3														Sdad1	SDAD1
			Clec10a	CLEC10A		Matn2	MATN2														Cxcl9	CXCL9
			Clec12a	CLEC12A		Sdc4	ENSSSCG00000038594														Adcy4	ADCY4
			Prkca	PRKCA		Msh5	MSH5														Qpct	QPCT
			Cdh1	CDH1		Rell1	RELL1														Fchsd2	FCHSD2
			Gna11	GNA11		Rab33b	RAB33B														Rbpj	RBPJ
			Clec4g	CLEC4G		Mindy2	MINDY2														Lrrc40	ENSSSCG00000003792
			Ptprs	PTPRS		Rad52	RAD52														Stbd1	ENSSSCG00000008981
			AU040320	KIAA0319L		Ldlrad3	LDLRAD3														Itpripl1	ITPRIPL1
			Phgdh	PHGDH		Tcf12	TCF12														Synrg	SYNRG
			Emid1	EMID1		Zdhhc13	ZDHHC13														Tmtc3	TMTC3
			Klra17	ENSSSCG00000000636		Pltp	ENSSSCG00000007435														Lsr	LSR
			Spsb2	SPSB2		Txnip	TXNIP														Casp6	CASP6
			Cd4	CD4		Tmigd3	ADORA3														Aif1	AIF1
			Lag3	LAG3		Hoxa7	HOXA7														Prr5l	PRR5L
			Sell	SELL		Pik3ip1	PIK3IP1														Galnt7	GALNT7
			Zfp810	ENSSSCG00000052755		Siglech	ENSSSCG00000060070														Slc8b1	SLC8B1
			Gng12	GNG12		Gm12253	ENSSSCG00000039869														Mrpl42	ENSSSCG00000030478
			Scimp	SCIMP		Pon3	PON3														Serpinb8	SERPINB8
			Rilpl2	RILPL2		Gne	GNE														Galnt10	GALNT10
			Rilpl1	RILPL1		Tubgcp5	TUBGCP5														Dennd1b	DENND1B
			Hpse	HPSE		Fdps	FDPS														Nck2	NCK2
			Ncf1	NCF1		Ccr5	CCR5														Ipcef1	IPCEF1
			Gtf2i	GTF2I		Grhpr	GRHPR														Hepacam2	HEPACAM2
			Fyb2	FYB2		Slamf9	SLAMF9														Trafd1	TRAFD1
			Cd8b1	CD8B		Igsf9	IGSF9														Xcr1	XCR1
			Atp2a3	ATP2A3		Tex2	TEX2														Egr2	EGR2
			Atp2b4	ATP2B4		Ccr9	CCR9														Rgs2	RGS2
			Gem	GEM		Rgs18	RGS18														Slamf8	SLAMF8
			Sertad3	SERTAD3		Phlpp2	PHLPP2														Ubfd1	UBFD1
			Sertad1	SERTAD1		Tgfbr1	TGFBR1														Rab11fip1	ENSSSCG00000015823
			Snx5	ENSSSCG00000007088		Cd164	CD164														Ifi211	MNDA
			Notch1	NOTCH1		Pacsin1	PACSIN1														Ifi205	MNDA
			Lrp8	LRP8		Slamf6	SLAMF6														Prkab2	PRKAB2
			Man1c1	MAN1C1		Hvcn1	HVCN1														Nr4a3	NR4A3
			Wnt10a	WNT10A		Nudt19	NUDT19														Stx17	STX17
			Myzap	MYZAP		R3hdm4	R3HDM4														Tmeff1	TMEFF1
			Khk	KHK		Mgl2	CLEC10A														Cd24a	CD24
			Gas7	GAS7		Tbxa2r	TBXA2R														Ppa1	PPA1
			Dgkd	DGKD		Clec10a	CLEC10A														Efhd2	EFHD2
			Dll4	DLL4		Mfsd12	MFSD12														Ocstamp	OCSTAMP
			Atp13a2	ATP13A2		Clec12a	CLEC12A														S100a1	S100A1
			Ralgps2	RALGPS2		Smim24	ENSSSCG00000038067														Clec1b	CLEC1B
			Timp2	ENSSSCG00000017164		Prkca	PRKCA														Mtmr4	MTMR4
			Cacna1e	CACNA1E		Cdh1	CDH1														Serpinb2	SERPINB2
			Cd300c	CD300C		S1pr4	S1PR4														Psap	PSAP
			Inafm2	INAFM2		Gna15	GNA15														Cd9	CD9
			Traf4	TRAF4		Gna11	GNA11														Gfpt1	GFPT1
			Ppp1r16b	PPP1R16B		Clec4g	CLEC4G														Arih2	ARIH2
			Cox6a2	COX6A2		Ptprs	PTPRS														Slc25a20	SLC25A20
			Cebpa	CEBPA		Hmgcs2	HMGCS2														Slc16a6	SLC16A6
			Grn	GRN		Phgdh	PHGDH														Dynll2	DYNLL2
			Adam11	ADAM11		Dusp7	DUSP7														Eef1b2	EEF1B2
			N4bp3	N4BP3		Gnptg	GNPTG														Slc11a1	SLC11A1
			Irf7	IRF7		Emid1	EMID1														Sema4f	SEMA4F
			Xbp1	XBP1		Dhcr7	DHCR7														Gm11837	C8orf88
			Pgam2	PGAM2		Klra17	ENSSSCG00000000636														Klra5	ENSSSCG00000000636
			Lair1	ENSSSCG00000046646		Pdgfa	PDGFA														Pdlim5	PDLIM5
			Mgat1	MGAT1		Ralgps1	RALGPS1														Armc8	ARMC8
			Edem2	EDEM2		Spsb2	SPSB2														Map2k6	MAP2K6
			Fam169b	ENSSSCG00000027232		Gpr162	GPR162														Ece1	ECE1
			Socs3	SOCS3		Cd4	CD4														Ppt2	PPT2
			Pmepa1	PMEPA1		Sell	SELL														Pianp	PIANP
						Card11	CARD11														Adam8	ADAM8
						Rnaset2b	ENSSSCG00000004024														Snx8	SNX8
						Zfp810	ENSSSCG00000052755														Gusb	GUSB
						Gng12	GNG12														Zfyve9	ZFYVE9
						Scimp	SCIMP														Mpzl2	MPZL2
						Rilpl1	RILPL1														Cd8a	CD8A
						Tmem86a	TMEM86A														Plcb4	PLCB4
						Ech1	ECH1														Fndc5	FNDC5
						Spns3	SPNS3														Itgae	ITGAE
						Lgals4	LGALS4														Txn1	ENSSSCG00000033957
						Chchd10	CHCHD10														Tm6sf1	TM6SF1
						Fyb2	FYB2														Elac2	ELAC2
						Atp2a3	ATP2A3														Sult1a1	SULT1A3
						Atp2b4	ATP2B4														Ubash3b	UBASH3B
						Dag1	DAG1														Spint1	SPINT1
						Blvrb	BLVRB														Chac1	CHAC1
						Snx5	ENSSSCG00000007088														Cyb5r1	CYB5R1
						Inpp4a	INPP4A														Nr4a2	NR4A2
						Notch1	NOTCH1														Ly75	LY75
						Lrp8	LRP8														Rab11fip4	RAB11FIP4
						Fam117a	FAM117A														Cxcl16	ENSSSCG00000017920
						Mob3c	MOB3C														Gatm	GATM
						Man1c1	MAN1C1														Cd81	CD81
						Khk	KHK														Tssc4	TSSC4
						Gas7	GAS7														Slc22a18	SLC22A18
						Nek6	NEK6														Unc119b	UNC119B
						Dll4	DLL4														Klf3	KLF3
						Atp13a2	ATP13A2														Arap1	ARAP1
						Tyrobp	TYROBP														Ppef2	PPEF2
						Timp2	ENSSSCG00000017164														Proser2	PROSER2
						Cacna1e	CACNA1E														Cst3	CST3
						Cd300c	CD300C														Ptgis	PTGIS
						Inafm2	INAFM2														Fmnl2	FMNL2
						Ppp1r16b	PPP1R16B
						Cox6a2	COX6A2
						Grn	GRN
						Irf1	IRF1
						N4bp3	N4BP3
						Tpp1	TPP1
						Xbp1	XBP1
						Pgam2	PGAM2
						Lair1	ENSSSCG00000046646
						Mgat1	MGAT1
						Nav2	NAV2
						Pmepa1	PMEPA1

## Sheet: Supp.Fig.7C-D.Baillou_et_al
Porcine dendritic cell subset gene signatures from the present study (see Supp. Data 1 and 3), converted to human gene names or Ensembl ID
BULK															SINGLE CELL
cDC1			cDC2			pptDC			pDC			monocytes			cluster6_cDC1			cluster1_cDC2			cluster3_pptDC			cluster4_pptDC			cluster2_pDC			cluster12_pDC
Pig	Converted to human		Pig	Converted to human		Pig	Converted to human		Pig	Converted to human		Pig	Converted to human		Pig	Converted to human		Pig	Converted to human		Pig	Converted to human		Pig	Converted to human		Pig	Converted to human		Pig	Converted to human
SNX22	SNX22		ENSSSCG00000006350	FCGR2B		MAPK11	MAPK11		TRIM34	TRIM34		DUS2	DUS2		RAB7B	RAB7B		SLC8A1	SLC8A1		AQP3	AQP3		MAGI2	MAGI2		CD4	CD4		NFASC	NFASC
GNA14	GNA14		HIVEP2	HIVEP2		UBE2D1	UBE2D1		SNX9	SNX9		ADGRE3	ADGRE3		TOX	TOX		FCER1A	FCER1A		ZBTB16	ZBTB16		CTSD	CTSD		NFASC	NFASC		MGP	MGP
ITSN2	ITSN2		CCR6	CCR6		CLIC5	CLIC5		NPR2	NPR2		PAIP2B	PAIP2B		CLNK	CLNK		MYO1E	MYO1E		TMEM233	TMEM233		ENHO	ENHO		SKAP1	SKAP1		CD4	CD4
DUSP10	DUSP10		DUSP16	DUSP16		ENSSSCG00000028892	SH3D21		PTPRK	PTPRK		EAF1	EAF1		ARHGAP18	ARHGAP18		ADAM28	ADAM28		SORBS1	SORBS1		TMCC3	TMCC3		COBLL1	COBLL1		NCR1	NCR1
ATG16L1	ATG16L1		ABCA6	ABCA6		TJP3	TJP3		SLC15A4	SLC15A4		MSL1	MSL1		XIRP2	XIRP2		CREB5	CREB5		XCR1	XCR1		QSOX1	QSOX1		ENSSSCG00000010077	IGLL1		SEPTIN11	SEPTIN11
NISCH	NISCH		ENSSSCG00000012362	ARHGEF9		PCSK4	PCSK4		CBX4	CBX4		ARID5B	ARID5B		BATF3	BATF3		ITGAM	ITGAM		SNX21	SNX21		TGFBR3	TGFBR3		CD247	CD247		CDIP1	CDIP1
UBN2	UBN2		SEMA3F	SEMA3F		ADIPOQ	ADIPOQ		PTPRA	PTPRA		PNPLA6	PNPLA6		ANPEP	ANPEP		FGD2	FGD2		ZBTB46	ZBTB46		KLF4	KLF4		SMIM5	SMIM5		COBLL1	COBLL1
TRABD2B	TRABD2B		ENSSSCG00000022246	ICOSLG		RYBP	RYBP		BLTP2	BLTP2		MSL3	MSL3		ATP9A	ATP9A		CHPT1	CHPT1		FZD5	FZD5		NPTXR	NPTXR		SLA2	SLA2		ENSSSCG00000010077	IGLL1
RAB7B	RAB7B		PDE4C	PDE4C		FZD5	FZD5		CBFA2T2	CBFA2T2		ANO10	ANO10		XCR1	XCR1		S100A11	S100A11		ACTN1	ACTN1		ATRNL1	ATRNL1		ADAMTS2	ADAMTS2		SLA2	SLA2
CDR2L	CDR2L		MAML3	MAML3		NFKB1	NFKB1		PHLDB3	PHLDB3		GPNMB	GPNMB		ENSSSCG00000039222	BASP1		CD9	CD9		TSPAN13	TSPAN13		PIK3C2B	PIK3C2B		MGP	MGP		SKAP1	SKAP1
HPS4	HPS4		BMF	BMF		MBTD1	MBTD1		INSR	INSR		FBXO34	FBXO34		SETBP1	SETBP1		DGKG	DGKG		TCF7L2	TCF7L2		FZD5	FZD5		CDIP1	CDIP1		ZDHHC14	ZDHHC14
TRIM55	TRIM55		THBS2	THBS2		NUSAP1	NUSAP1		UBE2J1	UBE2J1		ZSWIM6	ZSWIM6		RAB32	RAB32		LRMDA	LRMDA		EHD1	EHD1		EPHB4	EPHB4		ZDHHC14	ZDHHC14		DERL3	DERL3
MAP3K10	MAP3K10		ZMYND10	ZMYND10		ETNPPL	ETNPPL		ENSSSCG00000009293	SPATA13		LYPLA1	LYPLA1		ID2	ID2		PAK1	PAK1		KLF4	KLF4		KLHL13	KLHL13		NCR1	NCR1		ATP13A2	ATP13A2
UQCC5	UQCC5		DLEC1	DLEC1		SORBS1	SORBS1		TMTC2	TMTC2		ATG2B	ATG2B		ENSSSCG00000015664	CD55		LY86	LY86		PLEKHA5	PLEKHA5		DPP4	DPP4		ATP13A2	ATP13A2		ADAMTS2	ADAMTS2
CHST10	CHST10		PDGFB	PDGFB		ZAN	ZAN		CNPY4	CNPY4		PGD	PGD		NEBL	NEBL		PKIB	PKIB		KIT	KIT		CD164L2	CD164L2		SEPTIN11	SEPTIN11		WASF3	WASF3
NCAPG2	NCAPG2		CEACAM16	CEACAM16		STOM	STOM		KCNAB1	KCNAB1		SOD2	SOD2		SHTN1	SHTN1		MYO1F	MYO1F		NXN	NXN		DYNC1I1	DYNC1I1		CPPED1	CPPED1		NRXN1	NRXN1
SLC6A8	SLC6A8		ZFPM1	ZFPM1		ANP32E	ANP32E		CSTF1	CSTF1		FGD1	FGD1		DNASE1L3	DNASE1L3		IRAK2	IRAK2		ADCY6	ADCY6		ARL8A	ARL8A		CST7	CST7		SYT14	SYT14
PHACTR4	PHACTR4		CLEC4F	CLEC4F		PLEKHA4	PLEKHA4		RRBP1	RRBP1		WBP2	WBP2		DOP1B	DOP1B		CFP	CFP		GRK5	GRK5		ECE1	ECE1		EXTL3	EXTL3		STAP1	STAP1
TAP1	TAP1		CADM1	CADM1		G2E3	G2E3		CEP164	CEP164		NXPE3	NXPE3		PRKCQ	PRKCQ		EPB41L2	EPB41L2		IL6ST	IL6ST		NOTCH3	NOTCH3		WASF3	WASF3		CD247	CD247
CD34	CD34		HTR7	HTR7		UCK1	UCK1		IL2RB	IL2RB		GPCPD1	GPCPD1		SLAMF7	SLAMF7		CADM1	CADM1		DPP4	DPP4		ANXA6	ANXA6		SYT14	SYT14		SMIM5	SMIM5
ODF2	ODF2		SERPINF2	SERPINF2		CBFB	CBFB		STT3A	STT3A		VPS13C	VPS13C		CHST11	CHST11		ALOX5AP	ALOX5AP		ARL8A	ARL8A		TCF7L2	TCF7L2		TRIM34	TRIM34		DOCK1	DOCK1
ENSSSCG00000017061	HAVCR1		NOTCH4	NOTCH4		GPC4	GPC4		UGCG	UGCG		TFIP11	TFIP11		GNA14	GNA14		NCOA7	NCOA7		CDA	CDA		SPIB	SPIB		AFF2	AFF2		CPPED1	CPPED1
ATP5MC1	ATP5MC1		SCN2B	SCN2B		ENSSSCG00000040110	GNGT2		HM13	HM13		AUH	AUH		GSAP	GSAP		ATXN1	ATXN1		CRIM1	CRIM1		IL17RA	IL17RA		IGSF8	IGSF8		UGCG	UGCG
PPA1	PPA1		MYOF	MYOF		RAB27B	RAB27B		PPIF	PPIF		TGM1	TGM1		NCOA7	NCOA7		PHACTR2	PHACTR2		CLIC5	CLIC5		GAB1	GAB1		F2R	F2R		PTPRK	PTPRK
NPFFR1	NPFFR1		MPZL1	MPZL1		OSBPL8	OSBPL8		UXS1	UXS1		WWP1	WWP1		CD34	CD34		CYP2S1	CYP2S1		FAS	FAS		GRK5	GRK5		DERL3	DERL3		UBALD2	UBALD2
CARM1	CARM1		OTOF	OTOF		MAGI2	MAGI2		IL27RA	IL27RA		DENND10	DENND10		SNX22	SNX22		TIMP1	TIMP1		ADGRG1	ADGRG1		CACNA2D4	CACNA2D4		NRP2	NRP2		RRBP1	RRBP1
RHOU	RHOU		POU2F2	POU2F2		KANK2	KANK2		DOCK1	DOCK1		HIPK1	HIPK1		ZNF366	ZNF366		ENSSSCG00000006350	FCGR2B		PLA2R1	PLA2R1		TTYH2	TTYH2		ACSS3	ACSS3		NIBAN3	NIBAN3
ENSSSCG00000039009	PRUNE2		CCDC134	CCDC134		RAP1GAP	RAP1GAP		TBC1D9B	TBC1D9B		RBSN	RBSN		CD226	CD226		EPAS1	EPAS1		TP53I11	TP53I11		GABBR2	GABBR2		UBALD2	UBALD2		EXTL3	EXTL3
ARHGAP18	ARHGAP18		GSN	GSN		NDRG1	NDRG1		TMEM131	TMEM131		ABHD17C	ABHD17C		MPEG1	MPEG1		ARHGEF10L	ARHGEF10L		PECAM1	PECAM1		SEMA4F	SEMA4F		SCARB2	SCARB2		SPATS2	SPATS2
YKT6	YKT6		MORC4	MORC4		ENSSSCG00000036529	RIOK2		NAPB	NAPB		SIRT1	SIRT1		CADM1	CADM1		NIBAN1	NIBAN1		ENSSSCG00000035224	ABI3		FAM43A	FAM43A		RHBDF2	RHBDF2		CST7	CST7
NSMAF	NSMAF		CEP43	CEP43		TSNAX	TSNAX		CREB3L2	CREB3L2		NR1D2	NR1D2		ADGB	ADGB		FRMD4B	FRMD4B		PARVB	PARVB		ST6GAL1	ST6GAL1		DENND5B	DENND5B		DSE	DSE
VOPP1	VOPP1		AVPI1	AVPI1		CENPW	CENPW		SELENOW	SELENOW		INPP5A	INPP5A		SLC8A1	SLC8A1		RGCC	RGCC		PRKD2	PRKD2		TP53I11	TP53I11		VASH2	VASH2		CCSER1	CCSER1
NEBL	NEBL		DNAH5	DNAH5		CACNA2D2	CACNA2D2		CDR2	CDR2		ITM2B	ITM2B		RAMP1	RAMP1		SNX24	SNX24		TGFBR3	TGFBR3		ARSB	ARSB		ADAM19	ADAM19		TRIM34	TRIM34
WDFY4	WDFY4		HR	HR		LIN7C	LIN7C		USP24	USP24		PIGA	PIGA		MDK	MDK		RAB32	RAB32		ST6GALNAC3	ST6GALNAC3		TNNI2	TNNI2		MCF2L2	MCF2L2		OGFRL1	OGFRL1
ANK1	ANK1		CD34	CD34		KLHL28	KLHL28		PIAS3	PIAS3		NFU1	NFU1		MFSD6	MFSD6		CAPN2	CAPN2		SEMA4F	SEMA4F		RASGRP2	RASGRP2		UGCG	UGCG		F2R	F2R
TTC28	TTC28		CRYBG1	CRYBG1		EPHB4	EPHB4		NXF1	NXF1		EVI2B	EVI2B		FGD2	FGD2		YBX3	YBX3		RGCC	RGCC		CAMKK2	CAMKK2		NIBAN3	NIBAN3		NRP2	NRP2
ACTG2	ACTG2		KCNA3	KCNA3		TMEM160	TMEM160		HSPB6	HSPB6		ENSSSCG00000010401	WASHC2A		RGS10	RGS10		NCKAP5	NCKAP5		STOM	STOM		CD300C	CD300C		SERHL2	SERHL2		ENSSSCG00000036224	IGKC
ALAD	ALAD		FAM118B	FAM118B		FAM133B	FAM133B		EDEM2	EDEM2		MIIP	MIIP		NFATC2	NFATC2		PTPN22	PTPN22		MME	MME		ENSSSCG00000013100	MS4A6A		ENSSSCG00000024791	CD59		TDRD1	TDRD1
GRINA	GRINA		GGCT	GGCT		CYP2R1	CYP2R1		SAP30BP	SAP30BP		NR1H3	NR1H3		S100A11	S100A11		ZYX	ZYX		WDFY3	WDFY3		RFFL	RFFL		PLA2G7	PLA2G7		VASH2	VASH2
CLNK	CLNK		FCRLB	FCRLB		NAA50	NAA50		PACC1	PACC1		ZDHHC20	ZDHHC20		MBOAT1	MBOAT1		AMPD3	AMPD3		ENSSSCG00000007719	CLIP2		KANK2	KANK2		DST	DST		IGSF8	IGSF8
PALM2AKAP2	PALM2AKAP2		IFI30	IFI30		ETNK1	ETNK1		MAPRE2	MAPRE2		SPIDR	SPIDR		PDE7B	PDE7B		PTAFR	PTAFR		EGFL8	EGFL8		VSIG10	VSIG10		PPFIA4	PPFIA4		TMTC2	TMTC2
ZFYVE19	ZFYVE19		RBPJ	RBPJ		FRS2	FRS2		YPEL2	YPEL2		GSR	GSR		CLEC7A	CLEC7A		LAT2	LAT2		PDLIM7	PDLIM7		OSBPL10	OSBPL10		GUCY1A1	GUCY1A1		SOD1	SOD1
SRI	SRI		HEG1	HEG1		TMEM262	TMEM262		ENSSSCG00000012541	ZCCHC18		CDS2	CDS2		FAR2	FAR2		ENSSSCG00000003272	LILRA6		NR4A1	NR4A1		NDRG1	NDRG1		GPR174	GPR174		FYB1	FYB1
TOX	TOX		NUBP1	NUBP1		HRH4	HRH4		FIG4	FIG4		TALDO1	TALDO1		LY86	LY86		TNS1	TNS1		ENSSSCG00000026996	ABCC4		KLF12	KLF12		GAPT	GAPT		TCF4	TCF4
KLC4	KLC4		MET	MET		CIAO3	CIAO3		GAL3ST4	GAL3ST4		CALCOCO2	CALCOCO2		PRKG1	PRKG1		SMAD3	SMAD3		ECM1	ECM1		FLNB	FLNB		PRXL2A	PRXL2A		CST3	CST3
LRRFIP2	LRRFIP2		ENSSSCG00000062927	PBX1		SPC24	SPC24		LIN37	LIN37		RIOK3	RIOK3		STX3	STX3		TBXAS1	TBXAS1		MAML2	MAML2		VAT1	VAT1		S100Z	S100Z		ITM2C	ITM2C
PSMB9	PSMB9		STYXL1	STYXL1		ENHO	ENHO		TRAPPC14	TRAPPC14		CPD	CPD		UBASH3B	UBASH3B		CD83	CD83		CAMKK2	CAMKK2		TPM1	TPM1		GUCY1B1	GUCY1B1		IFNAR2	IFNAR2
ITGA2	ITGA2		ADGRG6	ADGRG6		ZC3H8	ZC3H8		KHDC4	KHDC4		NDEL1	NDEL1		PKIB	PKIB		CD207	CD207		DYNC1I1	DYNC1I1		ENSSSCG00000026996	ABCC4		CACNA1D	CACNA1D		BTAF1	BTAF1
SSR1	SSR1					VSIG10	VSIG10		LHFPL6	LHFPL6		PTPN12	PTPN12		MAP4K3	MAP4K3		IL13RA1	IL13RA1		ACER3	ACER3		ZCCHC24	ZCCHC24		ADAMTS12	ADAMTS12		SCARB2	SCARB2
TSPAN15	TSPAN15					SPSB4	SPSB4		AFF2	AFF2		ZCCHC2	ZCCHC2		LGMN	LGMN		FGR	FGR		TBC1D8	TBC1D8		ABCC3	ABCC3		SLC44A2	SLC44A2		PDCD4	PDCD4
SLC66A2	SLC66A2					CETN3	CETN3		CPPED1	CPPED1		GSTK1	GSTK1		P2RY12	P2RY12		RHOB	RHOB		SLC9A1	SLC9A1		EPHX2	EPHX2		PIK3C2B	PIK3C2B		DENND5B	DENND5B
RUVBL1	RUVBL1					CDC42EP2	CDC42EP2		TMEM44	TMEM44		RCBTB2	RCBTB2		GCA	GCA		CSF1R	CSF1R		CTSD	CTSD		GALNT2	GALNT2		OPTN	OPTN		ARPP21	ARPP21
SPECC1L	SPECC1L					GLS	GLS		COL27A1	COL27A1		TRANK1	TRANK1		ATXN1	ATXN1		SLCO3A1	SLCO3A1		CXXC5	CXXC5		ST3GAL6	ST3GAL6		EXPH5	EXPH5		PHLDB3	PHLDB3
UBASH3B	UBASH3B					GPR82	GPR82		TMEM248	TMEM248		RIT1	RIT1		NSMAF	NSMAF		CYSLTR2	CYSLTR2		CD164L2	CD164L2		CLIC5	CLIC5		PTPRK	PTPRK		GPR174	GPR174
ARL4C	ARL4C					ENSSSCG00000023357	REST		CCDC171	CCDC171		ENSSSCG00000050627	TGOLN2		MYO1F	MYO1F		PLVAP	PLVAP		FASN	FASN		HS6ST1	HS6ST1		TDRD1	TDRD1		GAS7	GAS7
ITPRIPL2	ITPRIPL2					INAFM2	INAFM2		EMG1	EMG1		PAFAH2	PAFAH2		MFNG	MFNG		PARVB	PARVB		MYO1G	MYO1G		PXN	PXN		STAP1	STAP1		CCDC50	CCDC50
C17orf49	C17orf49					PET117	PET117		SLC44A2	SLC44A2		FNIP1	FNIP1		IL6ST	IL6ST		NIBAN2	NIBAN2		HS6ST1	HS6ST1		MCUB	MCUB		INSR	INSR		BLNK	BLNK
GNA15	GNA15					PGBD5	PGBD5		ATP13A2	ATP13A2		RNF114	RNF114		IRAK2	IRAK2		ARHGAP10	ARHGAP10		STAT5A	STAT5A		ST6GALNAC3	ST6GALNAC3		ENSSSCG00000038960	HGSNAT		RHBDF2	RHBDF2
NDE1	NDE1					CNTNAP1	CNTNAP1		INTS7	INTS7		FBXL5	FBXL5		LY75	LY75		ARHGAP22	ARHGAP22		GPR157	GPR157		STAT5A	STAT5A		CRHBP	CRHBP		ENSSSCG00000061957	CD36
ABCC5	ABCC5					RRAD	RRAD		GORASP1	GORASP1		BACH1	BACH1		GCSAM	GCSAM		ARHGAP26	ARHGAP26		CSRP1	CSRP1		ZNF831	ZNF831		DOCK1	DOCK1		GUCY1B1	GUCY1B1
LSM7	LSM7					TBL1XR1	TBL1XR1		CYB561A3	CYB561A3		CCDC93	CCDC93		ST18	ST18		ADAM8	ADAM8		KIAA0040	KIAA0040		MN1	MN1		DSE	DSE		GUCY1A1	GUCY1A1
SCNN1B	SCNN1B					ENSSSCG00000013078	MYRF		ENSSSCG00000030362	KALRN		MFSD11	MFSD11		ARHGAP26	ARHGAP26		TBC1D9	TBC1D9		SAMD5	SAMD5		ADCY6	ADCY6		PHLDB3	PHLDB3		ENSSSCG00000009338	FRY
CD226	CD226					CD164L2	CD164L2		KNSTRN	KNSTRN		ENSSSCG00000014800	IL18BP		BIN1	BIN1		SULF2	SULF2		IGF1R	IGF1R		PTGER4	PTGER4		TMTC2	TMTC2		AFF2	AFF2
OMG	OMG					SOCS5	SOCS5		SFMBT1	SFMBT1		DCUN1D3	DCUN1D3		MFHAS1	MFHAS1		S100A10	S100A10		ENSSSCG00000051873	MS4A4A		ENSSSCG00000035224	ABI3		PAQR5	PAQR5		LIN37	LIN37
CEL	CEL					LINGO4	LINGO4		SNPH	SNPH		UBE3C	UBE3C		TEX9	TEX9		ENSSSCG00000015632	COBL		MOB3B	MOB3B		MS4A2	MS4A2		MCOLN2	MCOLN2		CTSS	CTSS
STIMATE	STIMATE					MEX3D	MEX3D		SLC25A53	SLC25A53		AMPD2	AMPD2		LRRC1	LRRC1		GPR137B	GPR137B		ARRB1	ARRB1		TMEM233	TMEM233		KCNQ5	KCNQ5		OPTN	OPTN
TADA3	TADA3					POLE2	POLE2		HSBP1	HSBP1		HELZ	HELZ		NCKAP5	NCKAP5		CHST11	CHST11		GHDC	GHDC		MOB3B	MOB3B		ENSSSCG00000061957	CD36		KIF1B	KIF1B
PITPNA	PITPNA					NDUFA5	NDUFA5		ERLEC1	ERLEC1		CHMP3	CHMP3		RAB30	RAB30		PLD1	PLD1		BCL6	BCL6		DIP2C	DIP2C		SLC1A4	SLC1A4		YPEL2	YPEL2
ENSSSCG00000032073	DGCR6					GATA2	GATA2		PUS3	PUS3		E2F3	E2F3		ENTPD4	ENTPD4		CRYBG1	CRYBG1		SPTAN1	SPTAN1		IGF1R	IGF1R		RHOH	RHOH		CACNA1D	CACNA1D
VCP	VCP					ENSSSCG00000031166	ZNF296		MCPH1	MCPH1		TMEM50B	TMEM50B		EBI3	EBI3		TNFRSF1B	TNFRSF1B		FKBP11	FKBP11		PYGB	PYGB		PODXL2	PODXL2		MTHFD1L	MTHFD1L
SCIMP	SCIMP					ENSSSCG00000018178	ENSG00000222966		SDC1	SDC1		ENSSSCG00000004983	MIA2		ENSSSCG00000002709	CHST6		ENSSSCG00000039407	GIMAP5		DAPK2	DAPK2		ITGAV	ITGAV		FER	FER		DNMBP	DNMBP
ENOSF1	ENOSF1					PRXL2C	PRXL2C		C9orf78	C9orf78		DIP2B	DIP2B		PAK1	PAK1		PEAK1	PEAK1		P2RX5	P2RX5		BACH2	BACH2		RAB23	RAB23		LRRN2	LRRN2
ATRIP	ATRIP					PYGM	PYGM		PLEKHA1	PLEKHA1		GNS	GNS		LRRC18	LRRC18		SLA-DOA	HLA-DOA		DRC7	DRC7		SNX30	SNX30		TNFRSF21	TNFRSF21		ADAMTS12	ADAMTS12
BCL9	BCL9					SOCS4	SOCS4		SHMT1	SHMT1		UBR2	UBR2		NLRP3	NLRP3		RIN3	RIN3		ABCC3	ABCC3		EHD1	EHD1		GPR155	GPR155		SNX9	SNX9
MED7	MED7					ENSSSCG00000018402	SNORA46		EYA1	EYA1		ENSSSCG00000010278	CDH23		MBP	MBP		GK5	GK5		RASGRP1	RASGRP1		P2RX5	P2RX5		LTBP1	LTBP1		ACSS3	ACSS3
SH3BP1	SH3BP1					TAL1	TAL1		ZDHHC3	ZDHHC3		MXI1	MXI1		TNS3	TNS3		PARVG	PARVG		MARCKS	MARCKS		ITSN1	ITSN1		AMMECR1	AMMECR1		P2RY14	P2RY14
MRPL48	MRPL48					SLC4A10	SLC4A10		SYNRG	SYNRG		PTPRC	PTPRC		MVB12B	MVB12B		MRTFB	MRTFB		ORAI1	ORAI1		ENSSSCG00000030269	B4GALNT2		CLEC2B	CLEC2B		MCFD2	MCFD2
RPS19BP1	RPS19BP1					TUG1	TUG1		C5	C5		ARRDC4	ARRDC4		CD40	CD40		AHRR	AHRR		TRERF1	TRERF1		PCCB	PCCB		KIAA1217	KIAA1217		KIF13B	KIF13B
DSG2	DSG2					C19orf81	C19orf81		ORMDL3	ORMDL3		PARP8	PARP8		CD5	CD5		TIAM1	TIAM1		RXRA	RXRA		ITGA6	ITGA6		NRXN1	NRXN1		FER	FER
CHCHD5	CHCHD5					CAMK2B	CAMK2B		ATP8A1	ATP8A1		ENSSSCG00000063479	SLC16A1		ATF7IP2	ATF7IP2		DOP1B	DOP1B		DIPK1A	DIPK1A		PDE8B	PDE8B		TLR7	TLR7		FMNL2	FMNL2
MFNG	MFNG					ENSSSCG00000031117	DHFR		SLC2A11	SLC2A11		TCP11L2	TCP11L2		RUBCNL	RUBCNL		ANXA2	ANXA2		SLAMF9	SLAMF9		RALGPS2	RALGPS2		TOP3B	TOP3B		ZFYVE26	ZFYVE26
NCDN	NCDN					SBK1	SBK1		OGFRL1	OGFRL1		ABCB6	ABCB6		PARVG	PARVG		TMEM223	TMEM223		RUNX3	RUNX3		SMARCAD1	SMARCAD1		HMOX2	HMOX2		PXDN	PXDN
PSMB10	PSMB10					SPPL2A	SPPL2A		C1QL4	C1QL4		BTG3	BTG3		NOCT	NOCT		ANXA4	ANXA4		EPHB4	EPHB4		FDFT1	FDFT1		CMKLR1	CMKLR1		ENSSSCG00000038960	HGSNAT
AK8	AK8					RABL3	RABL3		NPLOC4	NPLOC4		P4HA1	P4HA1		SAMD12	SAMD12		MAP3K9	MAP3K9		TCEA3	TCEA3		HIP1	HIP1		SELL	SELL		HM13	HM13
STX2	STX2					PLK4	PLK4		NIF3L1	NIF3L1		RAB3IP	RAB3IP		ENAH	ENAH		TBC1D2B	TBC1D2B		GPRC5C	GPRC5C		TLE5	TLE5		OGFRL1	OGFRL1		PPFIA4	PPFIA4
ENSSSCG00000008582	FAM228A					ENSSSCG00000013584	PRR36		PITPNM2	PITPNM2		ENSSSCG00000063532	TUT7		TMEM156	TMEM156		MS4A2	MS4A2		NEDD9	NEDD9		SIPA1L3	SIPA1L3		SERINC5	SERINC5		EXPH5	EXPH5
SNX3	SNX3					TYW5	TYW5		PARD3B	PARD3B		FUCA1	FUCA1		UBN2	UBN2		SERPINB1	SERPINB1		PHLPP2	PHLPP2		FADS3	FADS3		CBX4	CBX4		LAMP2	LAMP2
ANKRD23	ANKRD23					ADAM11	ADAM11		TOP3B	TOP3B		LRPAP1	LRPAP1		FNBP1L	FNBP1L		OTULINL	OTULINL		PLXNA4	PLXNA4		OLFML2B	OLFML2B		CREB3L2	CREB3L2		PRXL2A	PRXL2A
SELENOI	SELENOI					ADGRB1	ADGRB1		PPM1F	PPM1F		YOD1	YOD1		C1orf54	C1orf54		FOS	FOS		OXCT1	OXCT1		CD300LB	CD300LB		RUBCNL	RUBCNL		INSR	INSR
UBIAD1	UBIAD1					KIF3A	KIF3A		ANKZF1	ANKZF1		TENT5A	TENT5A		PIK3CG	PIK3CG		ENSSSCG00000003236	SIGLEC5		FOXO1	FOXO1		UNC5C	UNC5C		CYB561A3	CYB561A3		SERHL2	SERHL2
TYMS	TYMS					EIF4E	EIF4E		KCNK5	KCNK5		MLX	MLX		SLC2A13	SLC2A13		TMEM273	TMEM273		NIPAL1	NIPAL1		PSTPIP2	PSTPIP2		SLC39A14	SLC39A14		BCL11A	BCL11A
TG	TG					CD69	CD69		NDC1	NDC1		THG1L	THG1L		ATG16L1	ATG16L1		ENSSSCG00000027665	SIRPB1		IMMP2L	IMMP2L		SLCO4C1	SLCO4C1		RAB3C	RAB3C		RHOH	RHOH
GTF3C1	GTF3C1					SLC44A1	SLC44A1		PRSS50	PRSS50		CASK	CASK		GAB2	GAB2		PER1	PER1		RASA3	RASA3		GALNT7	GALNT7		LIN37	LIN37		TTC7A	TTC7A
PRKX	PRKX					ENSSSCG00000012835	MUC6		B4GALT7	B4GALT7		DNAJC25	DNAJC25		ENSSSCG00000007719	CLIP2		SPINT2	SPINT2		FRMPD4	FRMPD4		ZFPM2	ZFPM2		SORBS3	SORBS3		ERN1	ERN1
SEPTIN9	SEPTIN9					SMC2	SMC2		MED17	MED17		SLC26A6	SLC26A6		GRAP2	GRAP2		SLC39A8	SLC39A8		AGR2	AGR2		MYO5A	MYO5A		ABLIM1	ABLIM1		GKAP1	GKAP1
PKP4	PKP4					ASPA	ASPA		TCF12	TCF12		CASTOR2	CASTOR2		JAZF1	JAZF1		ENSSSCG00000009633	TNFRSF10A		LGALS3	LGALS3		RYBP	RYBP		YPEL2	YPEL2		FGFR1	FGFR1
FPGS	FPGS					CRLS1	CRLS1		C1QTNF1	C1QTNF1		ASAH1	ASAH1		ARHGAP22	ARHGAP22		LCP2	LCP2		RAP1GAP2	RAP1GAP2		SPATS2L	SPATS2L		GKAP1	GKAP1		PODXL2	PODXL2
SPR	SPR					ITGB3	ITGB3		XPO4	XPO4		ITPR2	ITPR2		FAM118A	FAM118A		PITPNC1	PITPNC1		MYOF	MYOF		RASA3	RASA3		TTLL7	TTLL7		DAPK1	DAPK1
ITIH5	ITIH5					ZFP92	ZFP92		NRBP2	NRBP2		TRPS1	TRPS1		PLEK	PLEK		ENSSSCG00000012112	ARHGAP6		KIF7	KIF7		SLC25A38	SLC25A38		QSOX1	QSOX1		EYA1	EYA1
GOT2	GOT2					LZTFL1	LZTFL1		YPEL1	YPEL1		TRUB2	TRUB2		PI4K2A	PI4K2A		CYFIP1	CYFIP1		TPMT	TPMT		STK38	STK38		BAG2	BAG2		CMKLR1	CMKLR1
ZDHHC8	ZDHHC8					HES4	HES4		ENSSSCG00000007188	FKBP1A		TMEM87A	TMEM87A		SELENOI	SELENOI		CHSY1	CHSY1		HAVCR2	HAVCR2		RAP1GAP2	RAP1GAP2		EPHA4	EPHA4		LMBRD2	LMBRD2
GARIN3	GARIN3					CREB1	CREB1		ADNP2	ADNP2		ADPGK	ADPGK		PLEKHO1	PLEKHO1		LFNG	LFNG		TMEM131L	TMEM131L		ENSSSCG00000022773	CARD18		STAMBPL1	STAMBPL1		ENSSSCG00000013052	RTN3
MFHAS1	MFHAS1					PTS	PTS		KCNJ9	KCNJ9		SGMS1	SGMS1		LYZ	LYZ		PIK3CB	PIK3CB		DOCK4	DOCK4		ZMYND11	ZMYND11		NRP1	NRP1		ST6GALNAC4	ST6GALNAC4
BCAP31	BCAP31					ZC2HC1A	ZC2HC1A		FNDC3A	FNDC3A		SLC3A2	SLC3A2		RUVBL1	RUVBL1		ENSSSCG00000003253	MYADM		RAPGEF1	RAPGEF1		SPC24	SPC24		LMBRD2	LMBRD2		ADAM19	ADAM19
MRPL28	MRPL28					ARL3	ARL3		HACD3	HACD3		LRRC75A	LRRC75A		CTTNBP2	CTTNBP2		IL2RG	IL2RG		NOTCH2	NOTCH2		MAML3	MAML3		P2RY14	P2RY14		DST	DST
LMAN2L	LMAN2L					CREB3L1	CREB3L1		TOR1B	TOR1B		ING3	ING3		PRKX	PRKX		TLR2	TLR2		PIP4K2A	PIP4K2A		RRAD	RRAD		MAPKAPK2	MAPKAPK2		GAPT	GAPT
IDH2	IDH2					CENPH	CENPH		LMAN1	LMAN1		PAM	PAM		CAMK1D	CAMK1D		GLIPR2	GLIPR2		CPNE4	CPNE4		PTPN1	PTPN1		MCFD2	MCFD2		GLCE	GLCE
DNAH8	DNAH8					GPR3	GPR3		CDCA7L	CDCA7L		ETS2	ETS2		CENPP	CENPP		RARA	RARA		CLIC4	CLIC4		CDC42EP2	CDC42EP2		GPR34	GPR34		SLC4A4	SLC4A4
NCAPH	NCAPH					EIF1AX	EIF1AX		CDIP1	CDIP1		ELL2	ELL2		FLOT2	FLOT2		SASH1	SASH1		ENSSSCG00000026210	FCRL5		CSF2RB	CSF2RB		TESPA1	TESPA1		CCDC186	CCDC186
GALE	GALE					CCDC85B	CCDC85B		HDAC3	HDAC3		LONRF3	LONRF3		GCNT1	GCNT1		SGK3	SGK3		IER5	IER5		CREB3L1	CREB3L1		CDH2	CDH2		ADA2	ADA2
XCR1	XCR1					TAX1BP3	TAX1BP3		USP46	USP46		IVNS1ABP	IVNS1ABP		NRIP1	NRIP1		BCAR3	BCAR3		MAP3K9	MAP3K9		MROH1	MROH1		SPIB	SPIB		S100Z	S100Z
ANKRD39	ANKRD39					GCSAML	GCSAML		NYNRIN	NYNRIN		MGAT4A	MGAT4A		LDLRAD4	LDLRAD4		PLXND1	PLXND1		MN1	MN1		ITGB7	ITGB7		KIF1B	KIF1B		CYB561A3	CYB561A3
TIAM2	TIAM2					DRC7	DRC7		FAM43B	FAM43B		ENSSSCG00000050581	TMEM187		RASA1	RASA1		IPCEF1	IPCEF1		EPAS1	EPAS1		RCSD1	RCSD1		UBE2O	UBE2O		RHOD	RHOD
PNPO	PNPO					RNF39	RNF39		MMP17	MMP17		PLD3	PLD3		B4GALT6	B4GALT6		BCL2A1	BCL2A1		PKD1	PKD1		TSPAN3	TSPAN3		RNF24	RNF24		SLC44A2	SLC44A2
GNRH1	GNRH1					TMEM168	TMEM168		HELQ	HELQ		ELOA	ELOA		EHF	EHF		AHR	AHR		TTYH2	TTYH2		VCL	VCL		NTN1	NTN1		GPR155	GPR155
SERPINB7	SERPINB7					SP7	SP7		GSC	GSC		LAPTM4A	LAPTM4A		DOK6	DOK6		LPCAT2	LPCAT2		MNDA	MNDA		JAK2	JAK2		APMAP	APMAP		MCCC1	MCCC1
CALM3	CALM3					ZMAT3	ZMAT3		GPC2	GPC2		NFIA	NFIA		HMGB2	HMGB2		RGS10	RGS10		CLIC2	CLIC2		NFKB1	NFKB1		HM13	HM13		EDEM3	EDEM3
ATF5	ATF5					CKM	CKM		DARS2	DARS2		CLIP1	CLIP1		TPD52	TPD52		ENSSSCG00000036618	FCGR3A		JUP	JUP		DOCK4	DOCK4		SDC2	SDC2		CRHBP	CRHBP
PHGDH	PHGDH					IER5	IER5		STOML1	STOML1		TP53INP2	TP53INP2		USP6NL	USP6NL		TUBA1A	TUBA1A		PLXNB2	PLXNB2		RUNX2	RUNX2		GLCE	GLCE		ASB1	ASB1
B3GNTL1	B3GNTL1					SPMIP11	SPMIP11		APLN	APLN		RNF13	RNF13		UPK3A	UPK3A		MOV10	MOV10		TNFRSF13C	TNFRSF13C		DOCK5	DOCK5		LRP8	LRP8		MAPKAPK2	MAPKAPK2
CTLA4	CTLA4					FAM98B	FAM98B		P4HA2	P4HA2		ENSSSCG00000038506	CD46		ITGA2	ITGA2		DEPTOR	DEPTOR		ENSSSCG00000052847	KDM2B		SMCHD1	SMCHD1		SPATS2	SPATS2		ENSSSCG00000009240	PLAC8
LRRC32	LRRC32					SNX21	SNX21		SHQ1	SHQ1		ARV1	ARV1		ENSSSCG00000017920	CXCL16		RELL1	RELL1		HMGCS1	HMGCS1		NOTCH2	NOTCH2		CCDC186	CCDC186		SERINC5	SERINC5
NARS2	NARS2					BYSL	BYSL		PIEZO2	PIEZO2		RIOX2	RIOX2		RHPN2	RHPN2		PRKAG2	PRKAG2		MBNL3	MBNL3		MXD3	MXD3		SLC38A1	SLC38A1		MSI2	MSI2
TAP2	TAP2					ZSWIM9	ZSWIM9		TSPAN9	TSPAN9		ENSSSCG00000021675	ADGRE2		RAB11FIP4	RAB11FIP4		KLF10	KLF10		CD5	CD5		SLC44A1	SLC44A1		AOAH	AOAH		PLA2G7	PLA2G7
FFAR4	FFAR4					ENSSSCG00000052847	KDM2B		DDX25	DDX25		CD68	CD68		TAP1	TAP1		SLAMF9	SLAMF9		SESN2	SESN2		CDKN1A	CDKN1A		ANKZF1	ANKZF1		CREB3L2	CREB3L2
NUP62	NUP62					KCTD12	KCTD12		ENSSSCG00000059123	CTU1		USP35	USP35		STMN1	STMN1		ALCAM	ALCAM		DNPH1	DNPH1		MGLL	MGLL		ENSSSCG00000036224	IGKC		TNFRSF21	TNFRSF21
BAIAP2L1	BAIAP2L1					TERT	TERT		DDX52	DDX52		TNFSF13	TNFSF13		DENND1B	DENND1B		SHTN1	SHTN1		F11R	F11R		THBD	THBD		SLC15A4	SLC15A4		B4GALT1	B4GALT1
CFAP61	CFAP61					FGFR3	FGFR3		GPR68	GPR68		ENSSSCG00000055078	TUT7		CALM3	CALM3		RAMP1	RAMP1		SHC3	SHC3		SLC38A1	SLC38A1		PLEKHG5	PLEKHG5		MCF2L2	MCF2L2
ANKRD37	ANKRD37					OXCT1	OXCT1		GAS7	GAS7		XPR1	XPR1		TUBB6	TUBB6		SLC7A7	SLC7A7		LZTFL1	LZTFL1		SDC2	SDC2		ASB1	ASB1		RBM47	RBM47
ECM2	ECM2					CXCR5	CXCR5		SLC50A1	SLC50A1		ENSSSCG00000000148	APOL3		GNAI1	GNAI1		DPYSL2	DPYSL2		RORA	RORA		RORA	RORA		ENSSSCG00000009293	SPATA13		NTN1	NTN1
ARL16	ARL16					YEATS4	YEATS4		RNF157	RNF157		SRXN1	SRXN1		RNF150	RNF150		ENSSSCG00000030241	TSC22D3		CCDC149	CCDC149		SKI	SKI		ATP6V0A1	ATP6V0A1		RNF24	RNF24
ME1	ME1					CEP135	CEP135		ENSSSCG00000049023	TRDV1		MCL1	MCL1		SLAMF8	SLAMF8		PHACTR1	PHACTR1		PPP1R12C	PPP1R12C		TNFRSF13C	TNFRSF13C		PXDN	PXDN		MGAT5	MGAT5
MDK	MDK					IL4I1	IL4I1		GLT8D2	GLT8D2		RNF19B	RNF19B		CXCR3	CXCR3		TRAK1	TRAK1		UNC13B	UNC13B		SPTBN1	SPTBN1		CYTH3	CYTH3		ENSSSCG00000009293	SPATA13
TUFM	TUFM					FAM171A2	FAM171A2		ZNF16	ZNF16		CREBRF	CREBRF		MPP7	MPP7		SQOR	SQOR		FAM20C	FAM20C		ZBTB16	ZBTB16		ABCB10	ABCB10		NCF4	NCF4
SCN8A	SCN8A					SERPINE3	SERPINE3		TMCO4	TMCO4		BLTP1	BLTP1		PIK3CB	PIK3CB		S100A6	S100A6		CDKN1A	CDKN1A		BCL2	BCL2		PLAAT3	PLAAT3		SLC15A4	SLC15A4
ACY1	ACY1					ZFHX2	ZFHX2		FEN1	FEN1		FGFRL1	FGFRL1		PPA1	PPA1		PLXDC2	PLXDC2		AREG	AREG		ENSSSCG00000020777	TRIOBP		NCF4	NCF4		CBX4	CBX4
MGST3	MGST3					DCHS2	DCHS2		ENSSSCG00000000563	IRAG2		IDS	IDS		SPECC1	SPECC1		DENND11	DENND11		TAX1BP3	TAX1BP3		FRMD4A	FRMD4A		LRRN2	LRRN2		UBE2J1	UBE2J1
CDK2AP2	CDK2AP2					ZNF770	ZNF770		CCSER1	CCSER1		EREG	EREG		CACNA2D1	CACNA2D1		ATP8B4	ATP8B4		PITPNM1	PITPNM1		CEBPA	CEBPA		FHL3	FHL3		BAG2	BAG2
APBB2	APBB2					PTPRB	PTPRB		TTC21A	TTC21A		LYST	LYST		STK3	STK3		HSPB1	HSPB1		IFIH1	IFIH1		SNTB1	SNTB1		C1orf54	C1orf54		AMMECR1	AMMECR1
SCIN	SCIN					DNAJC24	DNAJC24		APMAP	APMAP		ARL8B	ARL8B		DUSP10	DUSP10		LYZ	LYZ		CD200	CD200		GPRC5C	GPRC5C		GP91-PHOX	CYBB		FIG4	FIG4
MTFR2	MTFR2					ENSSSCG00000061560	ENSG00000288629		BHLHA15	BHLHA15		ZDHHC7	ZDHHC7		GLO1	GLO1		NUMB	NUMB		ENHO	ENHO		SLAIN1	SLAIN1		CORO7	CORO7		TESPA1	TESPA1
DPCD	DPCD					C4orf3	C4orf3		NRXN1	NRXN1		MAP3K2	MAP3K2		GPR157	GPR157		CASP1	CASP1		PSTPIP2	PSTPIP2		MYBPC2	MYBPC2		SLAMF6	SLAMF6		ENSSSCG00000024791	CD59
CAMK2G	CAMK2G					ADCY6	ADCY6		EFNA1	EFNA1		FNDC3B	FNDC3B		SUSD3	SUSD3		CIITA	CIITA		LOXL3	LOXL3		ARHGEF3	ARHGEF3		IL27RA	IL27RA		RAB23	RAB23
GRAP2	GRAP2					ZNF892	ZNF892		SLC23A2	SLC23A2		SSH2	SSH2		KCNA3	KCNA3		ENSSSCG00000002918	HCST		PNP	PNP		GRK4	GRK4		EDEM3	EDEM3		C3	C3
DECR2	DECR2					ENSSSCG00000015390	ABCB1		ANKRD52	ANKRD52		PLEKHM3	PLEKHM3		HAVCR2	HAVCR2		S100A4	S100A4		SMAD7	SMAD7		CPED1	CPED1		XBP1	XBP1		SELL	SELL
DOCK5	DOCK5					ENSSSCG00000032422	TCAF2		ASPHD2	ASPHD2		SETD7	SETD7		ENOSF1	ENOSF1		PSD3	PSD3		PHLDA2	PHLDA2		SSX2IP	SSX2IP		HMCES	HMCES		NRP1	NRP1
THOP1	THOP1					COL4A3	COL4A3		ENSSSCG00000013380	NUCB2		TEAD2	TEAD2		ITPRIPL1	ITPRIPL1		BIN1	BIN1		CCND1	CCND1		DNTTIP1	DNTTIP1		SLC4A4	SLC4A4		RNF157	RNF157
MSRB3	MSRB3					FLT1	FLT1		SPCS2	SPCS2		SLC27A4	SLC27A4		RASGRP1	RASGRP1		DAPK2	DAPK2		KLF11	KLF11		TAX1BP3	TAX1BP3		ENSSSCG00000007940	C16orf96		TTLL7	TTLL7
RPUSD3	RPUSD3					ZNF570	ZNF570		NIBAN3	NIBAN3		ABHD5	ABHD5		TYMS	TYMS		RHOC	RHOC		SLC17A9	SLC17A9		DRC7	DRC7		SUSD1	SUSD1		DPYS	DPYS
SETBP1	SETBP1					ELOVL7	ELOVL7		TIPIN	TIPIN		PXYLP1	PXYLP1		PITPNA	PITPNA		NFKBIA	NFKBIA		TMPPE	TMPPE		SEMA5A	SEMA5A		MPEG1	MPEG1		NIPSNAP3B	NIPSNAP3B
FZD6	FZD6					LRRC8B	LRRC8B		NUMBL	NUMBL		ENSSSCG00000025940	CCZ1		PPP1R14A	PPP1R14A		GSAP	GSAP		MFSD12	MFSD12		LDLR	LDLR		ERN1	ERN1		SLC39A14	SLC39A14
FAR2	FAR2					ADD3	ADD3		NDUFA4L2	NDUFA4L2		HGF	HGF		CLN8	CLN8		GLB1	GLB1		EML2	EML2		PAGR1	PAGR1		NXF1	NXF1		ABLIM1	ABLIM1
SLAMF7	SLAMF7					SREK1IP1	SREK1IP1		BTAF1	BTAF1		RAB9A	RAB9A		ADGRA3	ADGRA3		HTR4	HTR4		CNR2	CNR2		SHC3	SHC3		NLRC5	NLRC5		MCOLN2	MCOLN2
CUL7	CUL7					ENSSSCG00000001407	NCR3		VASH2	VASH2		INPP1	INPP1		SLC6A12	SLC6A12		CSGALNACT2	CSGALNACT2		NAALADL1	NAALADL1		SNX21	SNX21		MZB1	MZB1		GRAMD1B	GRAMD1B
FBXO15	FBXO15					DAAM2	DAAM2		EDEM3	EDEM3		OTUB2	OTUB2		MGST3	MGST3		ST7	ST7		TSTD1	TSTD1		SAMHD1	SAMHD1		SFMBT2	SFMBT2		APMAP	APMAP
NEU3	NEU3					MAPK12	MAPK12		PRKN	PRKN		PTPN1	PTPN1		DDR2	DDR2		IRAK3	IRAK3		RAMP2	RAMP2		FBXO17	FBXO17		GPD1L	GPD1L		UBE2O	UBE2O
GATA4	GATA4					RAP1GAP2	RAP1GAP2		SKAP1	SKAP1		ENSSSCG00000036342	ADGRE2		GNA15	GNA15		ITGA5	ITGA5		MAFF	MAFF		XXYLT1	XXYLT1		ZFYVE26	ZFYVE26		AOAH	AOAH
SLC25A4	SLC25A4					BLOC1S6	BLOC1S6		ATG4D	ATG4D		COP1	COP1		MXI1	MXI1		PLCD1	PLCD1		SIGIRR	SIGIRR		SPOCK2	SPOCK2		MAPK10	MAPK10		KCNQ5	KCNQ5
DCPS	DCPS					KDR	KDR		RAB22A	RAB22A		VMP1	VMP1		HNRNPLL	HNRNPLL		CLIC2	CLIC2		ZNF318	ZNF318		AGAP1	AGAP1		RNF157	RNF157		XBP1	XBP1
XIRP2	XIRP2					CHIC1	CHIC1		ARHGAP21	ARHGAP21		TBC1D24	TBC1D24		NCAPH	NCAPH		NAPSA	NAPSA		PKP4	PKP4		NDRG4	NDRG4		GPSM2	GPSM2		ROR2	ROR2
ENSSSCG00000030801	GBP6					SLC30A4	SLC30A4		PPFIA4	PPFIA4		CCRL2	CCRL2		RNH1	RNH1		TPST1	TPST1		CKS1B	CKS1B		C19orf25	C19orf25		C3	C3		TOP3B	TOP3B
PSMB8	PSMB8					PKD2L2	PKD2L2		RHEB	RHEB		GNA11	GNA11		PLEKHA7	PLEKHA7		RAMP2	RAMP2		CCDC28B	CCDC28B		PASK	PASK		LRP12	LRP12		FHL3	FHL3
KCNA3	KCNA3					CSPG4	CSPG4		ACAA1	ACAA1		ASB7	ASB7		ITK	ITK		CD58	CD58		OLFML2B	OLFML2B		KLF11	KLF11		PAG1	PAG1		IFNAR1	IFNAR1
COA4	COA4					NIPAL1	NIPAL1		SEC63	SEC63		ENSSSCG00000007932	ROGDI		ENSSSCG00000053708	RGS3		DAGLB	DAGLB		SEZ6L2	SEZ6L2		MICU3	MICU3		ARID5A	ARID5A		HMOX2	HMOX2
ITGA9	ITGA9					TTC22	TTC22		BRMS1L	BRMS1L		AKAP10	AKAP10		AQP11	AQP11		RHOQ	RHOQ		CRTAP	CRTAP		HMGCS1	HMGCS1		MACROD2	MACROD2		RND2	RND2
PPP2R5B	PPP2R5B					HAX1	HAX1		SLC25A41	SLC25A41		RIGI	RIGI		PIK3R5	PIK3R5		PLAUR	PLAUR		SYTL3	SYTL3		FAM20C	FAM20C		ZNF704	ZNF704		EPHA4	EPHA4
PTPRE	PTPRE					AP1S3	AP1S3		PKIG	PKIG		GPAT3	GPAT3		LRRFIP2	LRRFIP2		POLD4	POLD4		TTYH1	TTYH1		CD22	CD22		CDR2	CDR2		KCNK5	KCNK5
TSPAN11	TSPAN11					C9orf85	C9orf85		SLA2	SLA2		DIAPH2	DIAPH2		ITGA1	ITGA1		JUNB	JUNB		ABCA7	ABCA7		CKS1B	CKS1B		DNASE1L1	DNASE1L1		ENSSSCG00000007940	C16orf96
LDHD	LDHD					RHEX	RHEX		CTSS	CTSS		ZDHHC15	ZDHHC15		TGFBI	TGFBI		CD40	CD40		MTSS2	MTSS2		PLEKHG3	PLEKHG3		USP46	USP46		LPGAT1	LPGAT1
SCLY	SCLY					MAMSTR	MAMSTR		ITM2C	ITM2C		POGLUT1	POGLUT1		SCIMP	SCIMP		IGSF6	IGSF6		HLA-DOB	HLA-DOB		CCDC57	CCDC57		KCNK5	KCNK5		P2RY6	P2RY6
FAM118A	FAM118A					MTTP	MTTP		EPS8L2	EPS8L2		BCAT1	BCAT1		EVL	EVL		RP2	RP2		PWWP2B	PWWP2B		ENSSSCG00000038991	S100A13		COQ2	COQ2		CDH2	CDH2
RHPN2	RHPN2					KLHDC1	KLHDC1		SLC38A5	SLC38A5		TFE3	TFE3		ME1	ME1		PRR5	PRR5		PRKG1	PRKG1		CCDC170	CCDC170		TMCO4	TMCO4		PKIG	PKIG
KLC2	KLC2					LIMA1	LIMA1		SLC25A23	SLC25A23		B4GALNT1	B4GALNT1		SRI	SRI		EHD4	EHD4		RALGPS1	RALGPS1		ANGPTL1	ANGPTL1		KIF13B	KIF13B		CD8B	CD8B
ESYT3	ESYT3					SIKE1	SIKE1		CYTH4	CYTH4		SORL1	SORL1		PSMB9	PSMB9		C5AR1	C5AR1		MTA3	MTA3		DNPH1	DNPH1		B4GALT1	B4GALT1		GPD1L	GPD1L
TCTN2	TCTN2					INAVA	INAVA		ZDHHC14	ZDHHC14		TMEM140	TMEM140		ATP5MC1	ATP5MC1		PRRG4	PRRG4		POLD1	POLD1		DDIAS	DDIAS		IKZF2	IKZF2		TLR7	TLR7
NRAP	NRAP					C2orf69	C2orf69		ENSSSCG00000038719	IGLV3-19		SESN1	SESN1		HS3ST1	HS3ST1		CTNND1	CTNND1		ADCY9	ADCY9		JUP	JUP		LY6E	LY6E		RMND5A	RMND5A
AK1	AK1					ENSSSCG00000007421	WFDC3		ENSSSCG00000007940	C16orf96		FOXO4	FOXO4		DPP10	DPP10		SPI1	SPI1		ENSSSCG00000029414	FCN1		RANGAP1	RANGAP1		MED17	MED17		CORO7	CORO7
ANKDD1A	ANKDD1A					ENSSSCG00000040236	CTU1		SERINC5	SERINC5		AZIN2	AZIN2		BSPRY	BSPRY		PYCARD	PYCARD		GFRA2	GFRA2		DCP1B	DCP1B		ADA2	ADA2		CLEC2B	CLEC2B
DNAJC15	DNAJC15					LRRC8E	LRRC8E		LMO7	LMO7		FLI1	FLI1		ENSSSCG00000035992	UBL3		PTPRO	PTPRO		OSBPL3	OSBPL3		ENSSSCG00000015802	FAM149A		DUSP5	DUSP5		RNF220	RNF220
DENND1B	DENND1B					IGFALS	IGFALS		TTC7A	TTC7A		STXBP1	STXBP1		SNX3	SNX3		CEBPB	CEBPB		ADAP2	ADAP2		GLI3	GLI3		PACC1	PACC1		ANKRD28	ANKRD28
TKFC	TKFC					TCN1	TCN1		RSRP1	RSRP1		PLXNC1	PLXNC1		CDV3	CDV3		PKM	PKM					DAAM1	DAAM1		DPYS	DPYS		SLC1A4	SLC1A4
KIF5A	KIF5A					ENSSSCG00000028345	ZNF33B		KCTD17	KCTD17		ICAM3	ICAM3		SLC9A9	SLC9A9		DEPDC7	DEPDC7					CXorf38	CXorf38		PPP2R3A	PPP2R3A		CDON	CDON
ANGEL1	ANGEL1					EFCAB10	EFCAB10		ZFYVE26	ZFYVE26		ARHGEF11	ARHGEF11		HIPK3	HIPK3		ADAMTSL4	ADAMTSL4					ENSSSCG00000029414	FCN1		NEGR1	NEGR1		ABHD15	ABHD15
ENSSSCG00000011851	MUC20					TTYH1	TTYH1		ZMYM2	ZMYM2		SMIM35	SMIM35		COMMD10	COMMD10		TVP23A	TVP23A					NEIL2	NEIL2		KLF12	KLF12		ANKZF1	ANKZF1
CAMTA1	CAMTA1					POLD1	POLD1		ISCU	ISCU		SQSTM1	SQSTM1		LGALS1	LGALS1		POU2F2	POU2F2					ENSSSCG00000054384	RAPGEF5		PTPDC1	PTPDC1		GP91-PHOX	CYBB
TIMELESS	TIMELESS					KIF11	KIF11		AKAP6	AKAP6		NAGK	NAGK		PDE4B	PDE4B		NLRP3	NLRP3					DYRK2	DYRK2		NPLOC4	NPLOC4		ALDH18A1	ALDH18A1
MYOCD	MYOCD					SEMA4F	SEMA4F		RUBCN	RUBCN		STEAP4	STEAP4		ITSN2	ITSN2		GAB2	GAB2					ENSSSCG00000012141	CA5B		IFNAR1	IFNAR1		PTPRF	PTPRF
DCAKD	DCAKD					USP45	USP45		APBB1IP	APBB1IP		HACD2	HACD2		SSR1	SSR1		TFEB	TFEB					SH3RF3	SH3RF3		TXNDC11	TXNDC11		GAL3ST4	GAL3ST4
TBC1D22B	TBC1D22B					CACNB3	CACNB3		BCR	BCR		SMOX	SMOX		AKT3	AKT3		KCNAB2	KCNAB2					ENSSSCG00000027557	CDC14B		FLNB	FLNB		TMEM44	TMEM44
CLDN15	CLDN15					HMGCS1	HMGCS1		GLCE	GLCE		PNPLA8	PNPLA8		PSAP	PSAP		GALNT3	GALNT3					HECTD2	HECTD2		GORASP1	GORASP1		SLC16A10	SLC16A10
HSBP1L1	HSBP1L1					ENSSSCG00000029600	ZNF517		GLIS2	GLIS2		NT5DC2	NT5DC2		ACTG1	ACTG1		NFAM1	NFAM1					GAS2L1	GAS2L1		BRMS1L	BRMS1L		ENSSSCG00000009348	STARD13
CNNM4	CNNM4					CACNA2D4	CACNA2D4		PTPDC1	PTPDC1		MXD1	MXD1		WDFY4	WDFY4		KCP	KCP					SLC9B2	SLC9B2		MCPH1	MCPH1		RUBCNL	RUBCNL
TUBB6	TUBB6					RNF141	RNF141		MAP1A	MAP1A		ENSSSCG00000033909	GIMAP1		OSBPL3	OSBPL3		AAGAB	AAGAB					IMPA2	IMPA2		ARID3B	ARID3B		HMCES	HMCES
ITPRIPL1	ITPRIPL1					CTBS	CTBS		DIS3L	DIS3L		C3orf70	C3orf70		FSD1L	FSD1L		PDE4A	PDE4A								IRF7	IRF7		ORMDL3	ORMDL3
MAP7	MAP7					SYTL3	SYTL3		AXIN2	AXIN2		OSBPL2	OSBPL2		MRPL44	MRPL44		EEF2K	EEF2K								BLNK	BLNK		SEC61A1	SEC61A1
GCSAM	GCSAM					DHRS4	DHRS4L2		UBE2O	UBE2O		MITF	MITF		EXOC6B	EXOC6B		FNBP1L	FNBP1L								ENSSSCG00000013042	CCDC88B		SLAMF6	SLAMF6
RIMS2	RIMS2					ZBTB7C	ZBTB7C		ssc-let-7d	MIRLET7D		RAB1A	RAB1A		ACSF3	ACSF3		PSTPIP1	PSTPIP1								CYTH4	CYTH4		ABCB10	ABCB10
PPP1R14A	PPP1R14A					PCDH7	PCDH7		THAP9	THAP9		NFE2L2	NFE2L2		SLC8B1	SLC8B1		LPXN	LPXN								PARD3B	PARD3B		PAQR5	PAQR5
LHPP	LHPP					LTBP3	LTBP3		SKP2	SKP2		NCOA2	NCOA2		SLCO3A1	SLCO3A1		PLB1	PLB1								CDCA7L	CDCA7L		ATP6V0A1	ATP6V0A1
TBC1D10C	TBC1D10C					CEP85L	CEP85L		ACOX2	ACOX2		SNAI1	SNAI1		JUP	JUP		LPIN1	LPIN1								RUBCN	RUBCN		NXF1	NXF1
UPK3A	UPK3A					PCLAF	PCLAF		GP9	GP9		TAB3	TAB3		RALA	RALA		RNF144B	RNF144B								ZC3H12C	ZC3H12C		NPC2	NPC2
DNASE1L3	DNASE1L3					TIA1	TIA1		NFASC	NFASC		TMEM43	TMEM43		ADAM8	ADAM8		TNFSF13B	TNFSF13B								MDFIC	MDFIC		GPR34	GPR34
APIP	APIP					HCN2	HCN2		ABCB10	ABCB10		LY96	LY96		RAB11A	RAB11A		MKNK1	MKNK1								SLC2A6	SLC2A6		CYTH3	CYTH3
ZBTB32	ZBTB32					HLTF	HLTF		CC2D1A	CC2D1A		SLC66A1	SLC66A1		MYO9A	MYO9A		KIAA0930	KIAA0930								ENSSSCG00000037426	LILRB4		RAB3C	RAB3C
ZNF396	ZNF396					GPRC5C	GPRC5C		C6orf15	C6orf15		ENSSSCG00000010952	TUT7		PHACTR4	PHACTR4		NDRG2	NDRG2								ALDH18A1	ALDH18A1		LRP12	LRP12
MRPL44	MRPL44					ENSSSCG00000058108	REST		SLC4A11	SLC4A11		DYNLT3	DYNLT3		ACOT7	ACOT7		PNP	PNP								BTG1	BTG1		BTG1	BTG1
CLEC2L	CLEC2L					TNFAIP8L2	TNFAIP8L2		CD247	CD247		MYLIP	MYLIP		GTDC1	GTDC1		PLGRKT	PLGRKT								PTPRF	PTPRF		ST8SIA1	ST8SIA1
METTL27	METTL27					PTK7	PTK7		ARPP21	ARPP21		PRKD3	PRKD3		AIG1	AIG1		EFHD2	EFHD2								NOVA1	NOVA1		PLEKHG5	PLEKHG5
ECHS1	ECHS1					CLIC4	CLIC4		RMND5A	RMND5A		SCAMP1	SCAMP1		CTTNBP2NL	CTTNBP2NL		HIPK2	HIPK2								MED12L	MED12L		CD93	CD93
NYNRIN	NYNRIN					SOD3	SOD3		C3	C3		NUDT7	NUDT7		TBC1D10C	TBC1D10C		ENSSSCG00000028461	SIRPA								KLHL13	KLHL13		TXNDC11	TXNDC11
HMGA1	HMGA1					WDHD1	WDHD1		LRRN2	LRRN2		TENM1	TENM1		UTRN	UTRN		C19orf38	C19orf38								RASAL1	RASAL1		ABTB1	ABTB1
P4HTM	P4HTM					CDH24	CDH24		NTN1	NTN1		C21orf91	C21orf91		RAB33B	RAB33B		VASP	VASP								JAML	JAML		SCML2	SCML2
NAXE	NAXE					APLF	APLF		ANKRD29	ANKRD29		FUCA2	FUCA2		ENSSSCG00000004179	VNN2		NADSYN1	NADSYN1								PPM1F	PPM1F		STT3A	STT3A
ANXA9	ANXA9					ENSSSCG00000040446	EOLA1		LAMC1	LAMC1		UBXN8	UBXN8		ABHD12	ABHD12		ARPIN	ARPIN								CDK14	CDK14		ARID5A	ARID5A
SLC48A1	SLC48A1					BBS5	BBS5		RAB5IF	RAB5IF		TMEM70	TMEM70		HPS4	HPS4		ENSSSCG00000014997	CASP4								SEMA5A	SEMA5A		TUBA4A	TUBA4A
ENSSSCG00000039222	BASP1					PRRT2	PRRT2		PHF2	PHF2		BBS4	BBS4		CD1D	CD1D		MMP25	MMP25								ARPP21	ARPP21		DRAM1	DRAM1
ENTPD4	ENTPD4					CCDC68	CCDC68		ENSSSCG00000035371	CSGALNACT1		GPD2	GPD2		CARM1	CARM1		PPM1J	PPM1J								TLR9	TLR9		GORASP1	GORASP1
LRRK1	LRRK1					DNAL1	DNAL1		NCR1	NCR1		ENSSSCG00000057215	TNFRSF8		ADAP2	ADAP2		LPCAT1	LPCAT1								CLEC1B	CLEC1B		PYCR1	PYCR1
PARD6B	PARD6B					STAT5A	STAT5A		OPTN	OPTN		CALHM2	CALHM2		NCOA1	NCOA1		RASA2	RASA2								PRIM2	PRIM2		ENSSSCG00000058255	PDZD2
CFI	CFI					APOBEC2	APOBEC2		CCDC181	CCDC181		P2RY13	P2RY13		CERS6	CERS6		SNTB2	SNTB2								STT3A	STT3A		GPSM2	GPSM2
MRPL51	MRPL51					ATP1A4	ATP1A4		ENSSSCG00000018027	TVP23B		ADGRL2	ADGRL2		CERT1	CERT1		GLUD1	GLUD1								NFATC1	NFATC1		STAMBPL1	STAMBPL1
ATP9A	ATP9A					IGSF3	IGSF3		PLEKHA8	PLEKHA8		ENSSSCG00000040707	RASEF		HLA-DOB	HLA-DOB		NOD1	NOD1								MMP16	MMP16		SUSD1	SUSD1
TMEM131L	TMEM131L					IGF1R	IGF1R		CD4	CD4		TBC1D8B	TBC1D8B		NCAPG2	NCAPG2		LIPA	LIPA								GNPTAB	GNPTAB		CDK14	CDK14
DUOX1	DUOX1					LRRCC1	LRRCC1		TMED3	TMED3		RENBP	RENBP		XKR6	XKR6		CDC42BPA	CDC42BPA								SLC16A10	SLC16A10		PTCRA	PTCRA
PRTFDC1	PRTFDC1					DBN1	DBN1		ENSSSCG00000013052	RTN3		NDFIP2	NDFIP2		FAM167A	FAM167A		RASGRP4	RASGRP4								DRAM1	DRAM1		TLR9	TLR9
PEAK3	PEAK3					JAM2	JAM2		ENSSSCG00000025687	LILRA6		TLR1	TLR1		BAIAP2L1	BAIAP2L1		NCF2	NCF2								CEP164	CEP164		EXT1	EXT1
AKT3	AKT3					PRKD2	PRKD2		GNPTAB	GNPTAB		CD164	CD164		KIAA0930	KIAA0930		FAM13A	FAM13A								MAPRE2	MAPRE2		MACROD2	MACROD2
CADM1	CADM1					ZNF711	ZNF711		PRCD	PRCD		F10	F10		BCL6	BCL6		PADI2	PADI2								NPC2	NPC2		STAM	STAM
SERPINE1	SERPINE1					TMC4	TMC4		SNX29	SNX29		NFKBIZ	NFKBIZ		ETS1	ETS1		TNFRSF1A	TNFRSF1A								TMEM80	TMEM80		MCPH1	MCPH1
SLC25A17	SLC25A17					PLXNA4	PLXNA4		CD93	CD93		ANG	ANG		LIMK1	LIMK1		MCU	MCU								SEC61A1	SEC61A1		TMEM42	TMEM42
TRABD	TRABD					TONSL	TONSL		SLC44A3	SLC44A3		ENSSSCG00000035189	TMEM37		ATP6V0A2	ATP6V0A2		ASAP2	ASAP2								APPL2	APPL2		PPM1F	PPM1F
LRRC18	LRRC18					UHMK1	UHMK1		NES	NES		FCAR	FCAR		VASH1	VASH1		FGF11	FGF11								KIF13A	KIF13A		BRMS1L	BRMS1L
NPM3	NPM3					PEAR1	PEAR1		ADRB1	ADRB1		RNASE4	RNASE4		PLVAP	PLVAP		PBX3	PBX3								ANKRD28	ANKRD28		RUBCN	RUBCN
FBXO6	FBXO6					MME	MME		REXO2	REXO2		TLL1	TLL1		NRROS	NRROS		FCHO2	FCHO2								PKP2	PKP2		DUSP5	DUSP5
BSPRY	BSPRY					TMEM82	TMEM82		NEB	NEB		OSGIN1	OSGIN1		PLCB4	PLCB4		ICAM1	ICAM1								NEXN	NEXN		ANKRD29	ANKRD29
NXNL2	NXNL2					TSPEAR	TSPEAR		DNAJC22	DNAJC22		PLBD2	PLBD2		SNTB2	SNTB2		ABCC1	ABCC1								ARHGAP27	ARHGAP27		ENSSSCG00000013042	CCDC88B
TMEM178A	TMEM178A					MN1	MN1		SPATS2	SPATS2		SAT1	SAT1		ZNF800	ZNF800		GMFG	GMFG								MTHFD1L	MTHFD1L		ARHGEF26	ARHGEF26
OPLAH	OPLAH					HDC	HDC		DUSP5	DUSP5		SGPP1	SGPP1		CHCHD5	CHCHD5		PAM	PAM								CYFIP2	CYFIP2		MED17	MED17
CELSR2	CELSR2					BMPR1B	BMPR1B		HDGF	HDGF		CD80	CD80		IL21R	IL21R		BIRC3	BIRC3								ABTB1	ABTB1		PALD1	PALD1
IGSF1	IGSF1					TMEM167A	TMEM167A		CHD5	CHD5		ADIPOR1	ADIPOR1		TIFAB	TIFAB		TM6SF1	TM6SF1								MLXIP	MLXIP		IL27RA	IL27RA
SAV1	SAV1					ZNF471	ZNF471		EEF1AKMT3	EEF1AKMT3		RESF1	RESF1		IFNGR1	IFNGR1		ENSSSCG00000038151	CMTM3								SPTBN1	SPTBN1		INSYN2A	INSYN2A
BRI3BP	BRI3BP					SLC35A3	SLC35A3		TCAF1	TCAF1		CEMIP2	CEMIP2		HMGA1	HMGA1		RNF125	RNF125								RALGPS2	RALGPS2		MAPK10	MAPK10
PTPMT1	PTPMT1					ZNF383	ZNF383		RASAL2	RASAL2		ENSSSCG00000005623	ST6GALNAC6		ZNF652	ZNF652		ITPRID2	ITPRID2								LRRIQ3	LRRIQ3		NEGR1	NEGR1
MYO18B	MYO18B					EPOP	EPOP		CDO1	CDO1		RNF170	RNF170		PIK3R6	PIK3R6		JDP2	JDP2								RNLS	RNLS		CEP164	CEP164
RALA	RALA					SPMIP7	SPMIP7		FLRT1	FLRT1		MERTK	MERTK		ST7	ST7		FCRLA	FCRLA								DARS2	DARS2		ZNF704	ZNF704
ACSF3	ACSF3					LACTB2	LACTB2		DNA2	DNA2		KRT23	KRT23		GSTO1	GSTO1		ABR	ABR								CBFA2T2	CBFA2T2		SDC2	SDC2
MFGE8	MFGE8					RNF144A	RNF144A		ARHGEF26	ARHGEF26		CD14	CD14		B4GALT5	B4GALT5		NFATC2	NFATC2								TSPAN33	TSPAN33		ARRDC3	ARRDC3
BATF3	BATF3					FZD7	FZD7		RAD17	RAD17		FTL	FTL		GM2A	GM2A		STK39	STK39								ENSSSCG00000014670	TRIM22		PACC1	PACC1
WIF1	WIF1					SLC22A4	SLC22A4		DACT1	DACT1		HNMT	HNMT		USP18	USP18		DACH1	DACH1								TMEM39A	TMEM39A		KIAA1217	KIAA1217
PLEKHA7	PLEKHA7					ENSSSCG00000002891	FFAR3		ZDHHC9	ZDHHC9		ULK1	ULK1		TBC1D2B	TBC1D2B		RGS19	RGS19								TNRC6C	TNRC6C		ILDR2	ILDR2
HYAL3	HYAL3					TSPAN6	TSPAN6		MTRF1	MTRF1		NOCT	NOCT		SLC25A40	SLC25A40		ENSSSCG00000032135	CSF2RA								EIF4E3	EIF4E3		DACT1	DACT1
ENSSSCG00000018055	PEMT					RORA	RORA		ENSSSCG00000009338	FRY		CPM	CPM		MAN1C1	MAN1C1		TLR4	TLR4								TMEM42	TMEM42		CDR2	CDR2
SMC1B	SMC1B					COL4A4	COL4A4		MAP2K4	MAP2K4		MCTP2	MCTP2		DTX4	DTX4		ADGB	ADGB								HELLS	HELLS		TRAM2	TRAM2
C1QBP	C1QBP					PTPRR	PTPRR		B4GALT1	B4GALT1		TTC39B	TTC39B		PIM1	PIM1		SLC7A11	SLC7A11								FIG4	FIG4		NEXN	NEXN
SOX13	SOX13					CTNS	CTNS		POLR3B	POLR3B		CD37	CD37		CPNE3	CPNE3		CAVIN3	CAVIN3								RMND5A	RMND5A		AP3M2	AP3M2
MVB12B	MVB12B					ANKRD45	ANKRD45		TP53I13	TP53I13		NUMB	NUMB		TMEM65	TMEM65		LMNA	LMNA								TMEM44	TMEM44		TMCO4	TMCO4
PSRC1	PSRC1					SYT3	SYT3		SRPRA	SRPRA		ZFAND5	ZFAND5		GOT2	GOT2		SVIL	SVIL								KLHL8	KLHL8		SHMT2	SHMT2
DBNL	DBNL					TGM2	TGM2		IGSF8	IGSF8		ARG2	ARG2		PLCXD2	PLCXD2		ITGB2	ITGB2								SLC50A1	SLC50A1		PHF2	PHF2
HS3ST1	HS3ST1					ENSSSCG00000026719	ALG10		SHPRH	SHPRH		PRKAB1	PRKAB1		PPM1M	PPM1M		CD200R1	CD200R1								KHDC4	KHDC4		CCDC181	CCDC181
GFUS	GFUS					FAM227A	FAM227A		ZNRF3	ZNRF3		DDX3X	DDX3X		ANKRD37	ANKRD37		ABCA6	ABCA6								TMEM109	TMEM109		GNAZ	GNAZ
FAM78A	FAM78A					FAAP20	FAAP20		RAB19	RAB19		IL4R	IL4R		PPM1J	PPM1J		MRPS6	MRPS6								ROR2	ROR2		LZTS1	LZTS1
GTDC1	GTDC1					OTUD7B	OTUD7B		ENSSSCG00000027124	TMEM119		LAMP1	LAMP1		CNNM4	CNNM4		ENSSSCG00000021624	LAD1								VGLL4	VGLL4		SEMA6B	SEMA6B
ACE	ACE					FCRL4	FCRL4		INTS2	INTS2		LIPA	LIPA		MRPL30	MRPL30		FHL1	FHL1								PLEKHA8	PLEKHA8		SFMBT2	SFMBT2
CHST14	CHST14					ENSSSCG00000037995	EOLA1		HYLS1	HYLS1		CRACR2A	CRACR2A		SERPINB8	SERPINB8		LGALS1	LGALS1								ARRDC3	ARRDC3		ZC3H12C	ZC3H12C
DPH1	DPH1					ENPP1	ENPP1		TMEM241	TMEM241		SCRG1	SCRG1		SLC25A17	SLC25A17		SGK1	SGK1								ORMDL3	ORMDL3		ARID3B	ARID3B
DHRS13	DHRS13					SKA2	SKA2		SNORD21	SNORD21		ENSSSCG00000009157	TET2		ELOVL6	ELOVL6		PBX4	PBX4								CLEC12A	CLEC12A		GNB5	GNB5
TMEM9	TMEM9					DR1	DR1		TMEM39A	TMEM39A		OLFML3	OLFML3		DACH1	DACH1		SPON2	SPON2								AKAP6	AKAP6		RASAL1	RASAL1
RAMP3	RAMP3					TERF1	TERF1		BTD	BTD		PAPLN	PAPLN		ARPIN	ARPIN		TGFB1	TGFB1								ATP8A1	ATP8A1		SPTBN1	SPTBN1
ENSSSCG00000007135	NINL					RORC	RORC		MGP	MGP		SLC38A7	SLC38A7		ALAD	ALAD		PLXNB2	PLXNB2								EYA1	EYA1		PKP2	PKP2
PHLPP1	PHLPP1					LYRM7	LYRM7		FKBP14	FKBP14		NFIL3	NFIL3		MTFR2	MTFR2		PPFIBP2	PPFIBP2								PDE7A	PDE7A		MMD	MMD
TPD52	TPD52					COX11	COX11		ZNF704	ZNF704		LAX1	LAX1		STX2	STX2		RBPMS	RBPMS								ST6GALNAC4	ST6GALNAC4		LY6E	LY6E
VPS28	VPS28					ARL2BP	ARL2BP		KATNAL1	KATNAL1		LAPTM4B	LAPTM4B		CCDC28B	CCDC28B		ALDH2	ALDH2								NCF1	NCF1		TMOD1	TMOD1
MEX3B	MEX3B					SNORD24	SNORD24		OTOGL	OTOGL		PCK2	PCK2		KCTD9	KCTD9		RELT	RELT								JMY	JMY		PRIM2	PRIM2
SLC6A12	SLC6A12					ZBTB16	ZBTB16		DISP2	DISP2		QKI	QKI		ENSSSCG00000015632	COBL		XG	XG								C2	C2		C5	C5
EVL	EVL					RAB21	RAB21		CSAD	CSAD		SRGAP1	SRGAP1		VOPP1	VOPP1		CDC42EP4	CDC42EP4								TEX30	TEX30		TEX30	TEX30
COQ8A	COQ8A					SUB1	SUB1		CCDC122	CCDC122		ATP6V1B2	ATP6V1B2		CSGALNACT2	CSGALNACT2		CXCR4	CXCR4								TMEM104	TMEM104		LTB	LTB
PAQR8	PAQR8					GRK4	GRK4		EXPH5	EXPH5		ACP2	ACP2		ADORA3	ADORA3		TEC	TEC								UBE2J1	UBE2J1		GNE	GNE
LURAP1	LURAP1					ENSSSCG00000034572	MPHOSPH6		RAB4A	RAB4A		MGST1	MGST1		PKP4	PKP4		MSN	MSN								TLR3	TLR3		SLC2A6	SLC2A6
CENPP	CENPP					P2RX5	P2RX5		TXNDC5	TXNDC5		FURIN	FURIN		F5	F5		LMO2	LMO2								GNE	GNE		B3GNT2	B3GNT2
KDM8	KDM8					DAB2IP	DAB2IP		KCNQ5	KCNQ5		CPEB4	CPEB4		SOAT1	SOAT1		SAMD9	SAMD9								LRIG1	LRIG1		TOR1B	TOR1B
PTDSS2	PTDSS2					CKS1B	CKS1B		GNE	GNE		ENSSSCG00000039473	USP32		SLC16A3	SLC16A3		RPS6KA2	RPS6KA2								PPP1R14B	PPP1R14B		NRBP2	NRBP2
PGAP6	PGAP6					ENSSSCG00000028786	GTF2H2		PTGER2	PTGER2		LAPTM5	LAPTM5		ARAP3	ARAP3		STEAP3	STEAP3								LZTS1	LZTS1		CECR2	CECR2
GNAI1	GNAI1					KLF8	KLF8		MLH3	MLH3		DVL3	DVL3		ST3GAL5	ST3GAL5		ABCA9	ABCA9								ZHX2	ZHX2		SIT1	SIT1
EEFSEC	EEFSEC					ENSSSCG00000018050	GRAPL		DUSP7	DUSP7		APLP2	APLP2		FAM241A	FAM241A		CD244	CD244								CD93	CD93		IRF7	IRF7
ZNF652	ZNF652					ACTR6	ACTR6		EIF4E3	EIF4E3		GALC	GALC		FGF11	FGF11		TRIB1	TRIB1								SGSM3	SGSM3		SERPINI1	SERPINI1
EBI3	EBI3					GTF2A1	GTF2A1		NPY	NPY		SLC43A3	SLC43A3		SLC22A15	SLC22A15		CTSZ	CTSZ								B3GNT2	B3GNT2		TRAF4	TRAF4
GLO1	GLO1					ZSWIM2	ZSWIM2		MYCN	MYCN		MAPK13	MAPK13		AGTPBP1	AGTPBP1		RBPJ	RBPJ								ADGRG5	ADGRG5		FUT8	FUT8
CEP131	CEP131					IFT25	IFT25		TMEM42	TMEM42		BAZ2B	BAZ2B		NCEH1	NCEH1		ADRB2	ADRB2								GRAMD1B	GRAMD1B		LRRIQ3	LRRIQ3
TRAF1	TRAF1					FOXF1	FOXF1		ZHX2	ZHX2		GLIS3	GLIS3		EEF2K	EEF2K		MTURN	MTURN								MGAT5	MGAT5		CLEC1B	CLEC1B
ABHD11	ABHD11					ARHGAP29	ARHGAP29		PGM3	PGM3		SMAD4	SMAD4		PLEKHO2	PLEKHO2		DHRS11	DHRS11								RNF220	RNF220		LRIG1	LRIG1
MELK	MELK					CMTR2	CMTR2		SLAMF6	SLAMF6		PINK1	PINK1		DCUN1D5	DCUN1D5		DAGLA	DAGLA								EXT1	EXT1		AKAP6	AKAP6
DEUP1	DEUP1					ERI2	ERI2		CD8B	CD8B		CSF3R	CSF3R		C8orf34	C8orf34		MBOAT2	MBOAT2								SNX18	SNX18		SGSM3	SGSM3
ENSSSCG00000053708	RGS3					PPP1CB	PPP1CB		VPREB1	VPREB1		MAP3K1	MAP3K1		GPR35	GPR35		PRAM1	PRAM1								SCML2	SCML2		PLEKHA8	PLEKHA8
C11orf97	C11orf97					RHOBTB2	RHOBTB2		HS3ST3B1	HS3ST3B1		AAK1	AAK1		DIPK2A	DIPK2A		SYNGR2	SYNGR2								ROBO2	ROBO2		PLIN2	PLIN2
WDR59	WDR59					MTA3	MTA3		VARS2	VARS2		CTSC	CTSC		BRI3BP	BRI3BP		CTTNBP2NL	CTTNBP2NL								KSR1	KSR1		JMY	JMY
LMNB2	LMNB2					NIBAN3	NIBAN3		COBLL1	COBLL1		PLAGL2	PLAGL2		ODF2	ODF2		ITPK1	ITPK1								SURF4	SURF4		TP53I13	TP53I13
FAM167A	FAM167A					WDR89	WDR89		DNASE1L1	DNASE1L1		SLC40A1	SLC40A1		TMEM238	TMEM238		NHSL1	NHSL1								CHST15	CHST15		NPC1	NPC1
CACNA1S	CACNA1S					SGO2	SGO2		FRMPD1	FRMPD1		ENSSSCG00000002446	ATXN3		TNFSF13B	TNFSF13B		SOAT1	SOAT1								MANF	MANF		PARD3B	PARD3B
B3GALT1	B3GALT1					SLC38A9	SLC38A9		CPT1B	CPT1B		DDIT3	DDIT3		TMEM35B	TMEM35B		SLA-DMB	HLA-DMB								P2RY6	P2RY6		BEX1	BEX2
TMEM40	TMEM40					ZNF713	ZNF713		STAG3	STAG3		PIGH	PIGH		ERI1	ERI1		IFI30	IFI30								BID	BID		TIPIN	TIPIN
GCNT1	GCNT1					FAM133A	FAM133A		FGFR1	FGFR1		CCDC83	CCDC83		BMT2	BMT2		KLF2	KLF2								CDON	CDON		ZBP1	ZBP1
WDR18	WDR18					LINGO1	LINGO1		ZSWIM7	ZSWIM7		BCL2L15	BCL2L15		THYN1	THYN1		PCNX1	PCNX1								UXS1	UXS1		SIDT2	SIDT2
MACROD1	MACROD1					SPC25	SPC25		ATP13A1	ATP13A1		BANK1	BANK1		BLK	BLK		ANXA1	ANXA1								MYO18A	MYO18A		NOVA1	NOVA1
SIAH1	SIAH1					ANKRD42	ANKRD42		ENSSSCG00000013760	BRME1		SIGLEC1	SIGLEC1		ABHD11	ABHD11		RFTN1	RFTN1								NIPSNAP3B	NIPSNAP3B		BTBD3	BTBD3
METTL26	METTL26					EXPH5	EXPH5		SFTPB	SFTPB		LONRF1	LONRF1		FUNDC1	FUNDC1		ATP2B1	ATP2B1								OAF	OAF		GPR68	GPR68
USP18	USP18					ssc-let-7f-2	MIRLET7F1		XKRX	XKRX		NAGLU	NAGLU		RBM12B	RBM12B		DENND4A	DENND4A								TOR1B	TOR1B		ENSSSCG00000004404	WASF1
ASNS	ASNS					CD247	CD247		GPRC5B	GPRC5B		DUSP1	DUSP1		PHTF1	PHTF1		CALM2	CALM2								KATNAL1	KATNAL1		IL10RB	IL10RB
LYRM4	LYRM4					HSPG2	HSPG2		ENTPD5	ENTPD5		CRYBG3	CRYBG3		GHDC	GHDC		TXNIP	TXNIP								PRKN	PRKN		TMEM86A	TMEM86A
WNK2	WNK2					OIP5	OIP5		LYPD3	LYPD3		STN1	STN1		NQO2	NQO2		SLA-DQB1	HLA-DQB1								LPCAT3	LPCAT3		A4GALT	A4GALT
CTU2	CTU2					KCTD16	KCTD16		FYB1	FYB1		DUSP2	DUSP2		HIP1R	HIP1R		PSAP	PSAP								ARHGAP21	ARHGAP21		CAMK4	CAMK4
CORO1A	CORO1A					SLC22A16	SLC22A16		PTCRA	PTCRA		SLC38A6	SLC38A6		ABL2	ABL2		HLA-DRA	HLA-DRA								SMARCAD1	SMARCAD1		CHST15	CHST15
ENSSSCG00000007749	MRPS17					SLC25A34	SLC25A34		NIPSNAP3B	NIPSNAP3B		CDIPT	CDIPT		TOR3A	TOR3A		CD63	CD63								SRPRB	SRPRB		ANKRD46	ANKRD46
TTLL4	TTLL4					ZNF569	ZNF569		GLP2R	GLP2R		TMEM51	TMEM51		ZDHHC23	ZDHHC23		TYROBP	TYROBP								ZMYM5	ZMYM5		CARNMT1	CARNMT1
ENSSSCG00000035083	AQP12B					PKD1	PKD1		ABHD3	ABHD3		DYSF	DYSF		CEP112	CEP112		VIM	VIM								TUBA4A	TUBA4A		TMEM53	TMEM53
AGTPBP1	AGTPBP1					COL5A1	COL5A1		ERO1B	ERO1B		PPT1	PPT1		PHLPP1	PHLPP1		CD74	CD74								NPC1	NPC1		KIAA1958	KIAA1958
ADCY3	ADCY3					PLEKHA5	PLEKHA5		SMIM5	SMIM5		CDS1	CDS1		TTC28	TTC28		TMSB10	TMSB10								RHOD	RHOD		MYO10	MYO10
DDR2	DDR2					UBE2C	UBE2C		CHD9	CHD9		SLC19A2	SLC19A2		STX6	STX6		DPY19L3	DPY19L3								GOLM1	GOLM1		PRR5L	PRR5L
MAN2C1	MAN2C1					FANCA	FANCA		NEFH	NEFH		ENSSSCG00000022401	AGTRAP		APIP	APIP		PRDX6	PRDX6								EIF2AK2	EIF2AK2		IMPDH1	IMPDH1
HAPLN4	HAPLN4					ITGAV	ITGAV		CADM4	CADM4		MAPK6	MAPK6		ASNS	ASNS		SLC2A13	SLC2A13								UST	UST		SH2D4B	SH2D4B
EHF	EHF					FASLG	FASLG		NANP	NANP		PLK3	PLK3		CDC42BPA	CDC42BPA		TNFAIP8L2	TNFAIP8L2								SUFU	SUFU		GXYLT2	GXYLT2
CNRIP1	CNRIP1					ANO9	ANO9		FASTKD2	FASTKD2		SOS2	SOS2		ISOC1	ISOC1		TNS3	TNS3								CCDC66	CCDC66		DARS2	DARS2
LRRC1	LRRC1					SLC39A14	SLC39A14		PTK2B	PTK2B		GADD45B	GADD45B		VPS26B	VPS26B		BAIAP2	BAIAP2								PALD1	PALD1		SLC37A3	SLC37A3
OSGIN2	OSGIN2					ARL5A	ARL5A		EXTL3	EXTL3		NT5C2	NT5C2		TRAF1	TRAF1		ACOT7	ACOT7								ENSSSCG00000009240	PLAC8		SEMA4D	SEMA4D
PSME2	PSME2					PPM1E	PPM1E		PALS2	PALS2		KLF7	KLF7		SAV1	SAV1		CEBPD	CEBPD								PHF2	PHF2		CTNNA3	CTNNA3
MARVELD3	MARVELD3					MXD3	MXD3		MAN2A1	MAN2A1		SHLD2	SHLD2		TNFAIP8L2	TNFAIP8L2		PLEKHO2	PLEKHO2								TRAM2	TRAM2		BTD	BTD
IFT43	IFT43					LOXL3	LOXL3		TMC6	TMC6		ACVR1B	ACVR1B		LHPP	LHPP		SFXN3	SFXN3								SHQ1	SHQ1		CTSK	CTSK
HIP1R	HIP1R					ADAM12	ADAM12		SLC4A4	SLC4A4		ENSSSCG00000014997	CASP4		CCDC117	CCDC117		ODC1	ODC1								ZNRF1	ZNRF1		CHD7	CHD7
PRKCQ	PRKCQ					PRIM1	PRIM1		PRDX2	PRDX2		FKBP15	FKBP15		PACSIN1	PACSIN1		B3GNT3	B3GNT3								PGLS	PGLS		ARL4A	ARL4A
SLC9A9	SLC9A9					SLC38A4	SLC38A4		SCAMP3	SCAMP3		HCK	HCK		TG	TG		IQCE	IQCE								ATP6V1C1	ATP6V1C1		TMEM104	TMEM104
CHRM3	CHRM3					GIMD1	GIMD1		MEIG1	MEIG1		NCOA4	NCOA4		N4BP2L1	N4BP2L1		STON2	STON2								ATP13A3	ATP13A3		NCLN	NCLN
BAHCC1	BAHCC1					GIPC2	GIPC2		PLPPR3	PLPPR3		FOSL1	FOSL1		SNX16	SNX16		AHI1	AHI1								COMMD3	COMMD3		MEIS1	MEIS1
KIF26B	KIF26B					TCEA3	TCEA3		MYOG	MYOG		KLHL7	KLHL7		PLA2G12A	PLA2G12A		LGALS8	LGALS8								PYGB	PYGB		LDLRAD3	LDLRAD3
ALDOC	ALDOC					APOLD1	APOLD1		GNAZ	GNAZ		NCOA1	NCOA1		AMZ2	AMZ2		CASS4	CASS4								SOD1	SOD1		RBMS3	RBMS3
KCTD7	KCTD7					SETDB2	SETDB2		SV2B	SV2B		BMX	BMX		SLC6A6	SLC6A6		TNFSF8	TNFSF8								INTS2	INTS2		EPS8L2	EPS8L2
GABRA3	GABRA3					CARNMT1	CARNMT1		PAPSS2	PAPSS2		GINM1	GINM1		SGK1	SGK1		SELENON	SELENON								IGF2R	IGF2R		ZFP30	ZFP30
VPS26B	VPS26B					TTC9	TTC9		RND2	RND2		NECAP2	NECAP2		FADS2	FADS2		DBNDD2	DBNDD2								CD8B	CD8B		ETS1	ETS1
FNIP2	FNIP2					MINDY2	MINDY2		XRCC2	XRCC2		PIAS1	PIAS1		PLPP1	PLPP1		TMEM144	TMEM144								ENSSSCG00000009348	STARD13		HELLS	HELLS
AP3S2	AP3S2					VASH2	VASH2		SHMT2	SHMT2		NRGN	NRGN		METTL26	METTL26		PTGR1	PTGR1								RPN2	RPN2		ENSSSCG00000014822	ARHGEF17
MPZL3	MPZL3					ANKRD55	ANKRD55		KIF13B	KIF13B		RIPK3	RIPK3		RCAN3	RCAN3		CD86	CD86								SYPL1	SYPL1		RCVRN	RCVRN
ABL2	ABL2					CCR10	CCR10		PATL2	PATL2		BTBD1	BTBD1		MED7	MED7		CD80	CD80								RND2	RND2		FABP5	FABP5
RHEBL1	RHEBL1					SLC9A3	SLC9A3		TRAF4	TRAF4		KCTD6	KCTD6		ARL11	ARL11		MB21D2	MB21D2								PDRG1	PDRG1		AHCY	AHCY
PIK3CG	PIK3CG					NALF2	NALF2		SRPRB	SRPRB		STAT5B	STAT5B		FAM185A	FAM185A		NKG7	NKG7								FOXO3	FOXO3		RRP8	RRP8
CTTNBP2	CTTNBP2					SGTB	SGTB		PHC2	PHC2		ERC1	ERC1		MSRB2	MSRB2		SORBS2	SORBS2								SRPRA	SRPRA		CAND2	CAND2
TMEM132A	TMEM132A					SPTSSA	SPTSSA		RBMS2	RBMS2		SDCCAG8	SDCCAG8		HDAC7	HDAC7		CRYBG3	CRYBG3								PLIN2	PLIN2		OAF	OAF
SEMA4A	SEMA4A					CAPN9	CAPN9		MAPKAPK2	MAPKAPK2		JUN	JUN		FAM174A	FAM174A		TMEM156	TMEM156								POLR3B	POLR3B		SLC7A5	SLC7A5
ANPEP	ANPEP					TMEM220	TMEM220		SPCS1	SPCS1		SLC30A1	SLC30A1		CACNB4	CACNB4		CEP192	CEP192								KIAA1958	KIAA1958		NAPB	NAPB
ENSSSCG00000028159	DCAF4					TMEM81	TMEM81		MACROD2	MACROD2		ENSSSCG00000061721	MUC19		FHL1	FHL1		TENT5C	TENT5C								ABHD15	ABHD15		OSBPL5	OSBPL5
HSPBP1	HSPBP1					MEIOC	MEIOC		LETM2	LETM2		GNG10	GNG10		DHRS11	DHRS11		RAB11FIP4	RAB11FIP4								FYB1	FYB1		BCR	BCR
BLOC1S1	BLOC1S1					ENSSSCG00000032330	THY1		RPN2	RPN2		PSTPIP1	PSTPIP1		SORBS2	SORBS2		ENSSSCG00000060070	CD33								UBA6	UBA6		DCLK1	DCLK1
TCP11L1	TCP11L1					ENSSSCG00000029523	OPN1LW		TMOD1	TMOD1		LRIG3	LRIG3		GDPD5	GDPD5		MFSD6	MFSD6								RGS2	RGS2		ENSSSCG00000054384	RAPGEF5
LHFPL2	LHFPL2					FAM43A	FAM43A		NAB1	NAB1		ACSL1	ACSL1		SPRED1	SPRED1		CEP112	CEP112								ARID3A	ARID3A		INTS2	INTS2
NAA40	NAA40					ENSSSCG00000007435	PLTP		SLC37A3	SLC37A3		IRF2	IRF2		STIMATE	STIMATE		SYNE2	SYNE2								ENSSSCG00000055956	FBRSL1		FMNL3	FMNL3
RPTOR	RPTOR					NTRK1	NTRK1		TMEM116	TMEM116		CH25H	CH25H		TCTN2	TCTN2		AREG	AREG								MSH6	MSH6		CSAD	CSAD
SLC35F2	SLC35F2					PDGFA	PDGFA		ENSSSCG00000036224	IGKC		CEP170	CEP170		NPM3	NPM3		KLF9	KLF9								BTG2	BTG2		E2F2	E2F2
C7orf50	C7orf50					DSE	DSE		XBP1	XBP1		TEN1	TEN1		ATL1	ATL1		CPT1A	CPT1A								LPGAT1	LPGAT1		FRMPD1	FRMPD1
POLD2	POLD2					XKRX	XKRX		ARHGEF10	ARHGEF10		SHOC1	SHOC1		RAC3	RAC3		CCNG2	CCNG2								GNPDA1	GNPDA1		CXCR3	CXCR3
SH2D3A	SH2D3A					EIF5A2	EIF5A2		VSTM5	VSTM5		ZFP36L1	ZFP36L1		TMEM120B	TMEM120B		PIK3R6	PIK3R6								LDLRAD3	LDLRAD3		BEX4	BEX4
UCK2	UCK2					ENSSSCG00000052785	PRAG1		ZBTB8A	ZBTB8A		ENSSSCG00000033457	CCL15		TNFRSF11A	TNFRSF11A		BCAT1	BCAT1								SERINC3	SERINC3		MYB	MYB
AIG1	AIG1					PRRT1B	PRRT1B		SNORA29	SNORA29		CDADC1	CDADC1		NUDT16L1	NUDT16L1		MRC2	MRC2								SHMT2	SHMT2		TTC7B	TTC7B
ATP6V0A2	ATP6V0A2					TMEM233	TMEM233		RCVRN	RCVRN		CDC25B	CDC25B		KLF2	KLF2		PDE7B	PDE7B								PKIG	PKIG		CACFD1	CACFD1
ZNF366	ZNF366					TNNC2	TNNC2		TSR3	TSR3		EGR2	EGR2		ATF5	ATF5		LIMK1	LIMK1								ENSSSCG00000039331	C1D		KLHL32	KLHL32
MTARC1	MTARC1					CENPK	CENPK		MANEAL	MANEAL		FHIP1B	FHIP1B		PNPO	PNPO		ACVRL1	ACVRL1								CTNNA3	CTNNA3		KLHL21	KLHL21
ENSSSCG00000010104	MZT2B					DBNDD1	DBNDD1		DST	DST		MID1IP1	MID1IP1		MB21D2	MB21D2		ATF3	ATF3								ERP29	ERP29		MX1	MX1
KLHDC8B	KLHDC8B					NDUFAF8	NDUFAF8		VPS8	VPS8		ETHE1	ETHE1		TTC21B	TTC21B		GGCT	GGCT								BCR	BCR		TPM2	TPM2
LDLRAD4	LDLRAD4					GDF11	GDF11		DEPDC5	DEPDC5		OSER1	OSER1		STEAP3	STEAP3		ENSSSCG00000055375	AHNAK								FAR2	FAR2		ENSSSCG00000059775	LILRB3
TMEM177	TMEM177					ENSSSCG00000025687	LILRA6		ENSSSCG00000003277	NLRP2		IRS2	IRS2		COQ8A	COQ8A		GABBR1	GABBR1								IL10RB	IL10RB		TET1	TET1
C1orf122	C1orf122					CYB5R4	CYB5R4		AP3M2	AP3M2		SH3PXD2B	SH3PXD2B		C2CD2	C2CD2		SESTD1	SESTD1								RAD17	RAD17		FPGS	FPGS
CBLN3	CBLN3					ZNF382	ZNF382		DERL3	DERL3		CCPG1	CCPG1		PLXNB1	PLXNB1		VASH1	VASH1								ISCU	ISCU		CYSLTR1	CYSLTR1
TMEM120B	TMEM120B					H2AX	H2AX		RAG1	RAG1		ZNFX1	ZNFX1		RBBP8	RBBP8		SYTL3	SYTL3								PPIF	PPIF		TNF	TNF
C20orf96	C20orf96					ENSSSCG00000045794	GNGT2		ANKRD46	ANKRD46		TENT4B	TENT4B		NPR3	NPR3		GFRA2	GFRA2								RBM47	RBM47		ABCG1	ABCG1
FCRL1	FCRL1					PTPN7	PTPN7		GPD1L	GPD1L		NECAP1	NECAP1		WDR59	WDR59		ARHGAP9	ARHGAP9								MYB	MYB		LHFPL6	LHFPL6
USP6NL	USP6NL					TMCC3	TMCC3		PLEKHH2	PLEKHH2		HK3	HK3		CACFD1	CACFD1		HLA-DOB	HLA-DOB								ERO1B	ERO1B		ST3GAL1	ST3GAL1
TIMD4	TIMD4					DNAI2	DNAI2		IRS1	IRS1		TSPAN14	TSPAN14		STON2	STON2		DTX4	DTX4								EMG1	EMG1		EPSTI1	EPSTI1
ZDHHC23	ZDHHC23					SSX2IP	SSX2IP		SPTBN2	SPTBN2		NUP42	NUP42		FOSB	FOSB		SMPD2	SMPD2								ARNT	ARNT		ATG9A	ATG9A
ECHDC2	ECHDC2					VAV2	VAV2		LRP12	LRP12		ZYG11B	ZYG11B		NFIL3	NFIL3		GM2A	GM2A								TIPIN	TIPIN		DCBLD2	DCBLD2
ST14	ST14					EPS8L1	EPS8L1		RABGAP1L	RABGAP1L		VCAN	VCAN		ENSSSCG00000000091	APOBEC3H		SNX20	SNX20								CCDC50	CCDC50		SLC2A11	SLC2A11
SLC25A22	SLC25A22					ZNF25	ZNF25		IFNAR2	IFNAR2		RNF130	RNF130		SDF2L1	SDF2L1		FAM210B	FAM210B								MGAT1	MGAT1		APC2	APC2
ST18	ST18					TTC33	TTC33		HYAL1	HYAL1		DNAH3	DNAH3		GRAMD2B	GRAMD2B		CD1D	CD1D								MMD	MMD		RCC1	RCC1
CCDC57	CCDC57					CNGA1	CNGA1		ADGRB2	ADGRB2		TTC13	TTC13		ANGEL1	ANGEL1		SLC6A6	SLC6A6								ACTN4	ACTN4		SLC38A5	SLC38A5
PAWR	PAWR					CASD1	CASD1		FHL3	FHL3		GAA	GAA					ENSSSCG00000022401	AGTRAP								XPO4	XPO4		MICALL1	MICALL1
HPSE2	HPSE2					HABP4	HABP4		LZTS1	LZTS1		TSPAN7	TSPAN7					MTFR1	MTFR1								ANKRD29	ANKRD29		PDXP	PDXP
MTMR11	MTMR11					ETFRF1	ETFRF1		HAUS5	HAUS5		DHX34	DHX34					SLC6A9	SLC6A9								MYBPC2	MYBPC2		PCED1B	PCED1B
MPEG1	MPEG1					DNPH1	DNPH1		PROCR	PROCR		IRF9	IRF9					HDAC7	HDAC7								TRAF4	TRAF4		INTS1	INTS1
SPMIP1	SPMIP1					MAPK15	MAPK15		TIMM29	TIMM29		TREM1	TREM1					BAG3	BAG3								MCCC1	MCCC1		DHRS7	DHRS7
B4GAT1	B4GAT1					MIS18BP1	MIS18BP1		TAF7L	TAF7L		GALNT11	GALNT11					C1orf53	C1orf53								SELENOW	SELENOW		KNSTRN	KNSTRN
PLA2G12A	PLA2G12A					PDC	PDC		TUBD1	TUBD1		PHKA2	PHKA2					DUSP12	DUSP12								ENSSSCG00000004404	WASF1		GREB1L	GREB1L
ENSSSCG00000003965	CCDC30					ANKDD1B	ANKDD1B		UNC93B1	UNC93B1		USP25	USP25					PTCH1	PTCH1								IRF8	IRF8		ABCA1	ABCA1
SH3GL1	SH3GL1					SLC22A17	SLC22A17		COX6A2	COX6A2		TNFSF12	TNFSF12					ZC3H12D	ZC3H12D								SLC33A1	SLC33A1		LPAR6	LPAR6
FCHSD2	FCHSD2					ZNF300	ZNF300		TARBP1	TARBP1		SHISA5	SHISA5					NINJ1	NINJ1								ITPR1	ITPR1		ANGPT2	ANGPT2
STX3	STX3					SLC1A4	SLC1A4		SUFU	SUFU		GBE1	GBE1					CATSPERG	CATSPERG								KLF6	KLF6		RFESD	RFESD
SLC25A25	SLC25A25					ZNF891	ZNF891		TEX30	TEX30		TMEM26	TMEM26					NR4A2	NR4A2								IFNAR2	IFNAR2		BLK	BLK
CACNA2D1	CACNA2D1					GPR32	GPR32		PCYOX1	PCYOX1		DPYD	DPYD					IDH3A	IDH3A								LMTK2	LMTK2		PRIMPOL	PRIMPOL
CHADL	CHADL					TMEM106B	TMEM106B		MYO18A	MYO18A		IFNGR2	IFNGR2					SLC31A1	SLC31A1								ZDHHC9	ZDHHC9		EXO5	EXO5
FARS2	FARS2					ENSSSCG00000050273	ZNF878		DENND4B	DENND4B		ENSSSCG00000016085	FTCDNL1					B4GALT4	B4GALT4								PANK3	PANK3
ENSSSCG00000002650	APRT					BMERB1	BMERB1		PRDM4	PRDM4		OLFM1	OLFM1					NOCT	NOCT								NAV3	NAV3
PLXNB1	PLXNB1					C20orf204	C20orf204		DSC3	DSC3		HERPUD1	HERPUD1					GRB10	GRB10								L3MBTL3	L3MBTL3
HIPK4	HIPK4					CD6	CD6		ALDH18A1	ALDH18A1		RNF217	RNF217					TMEM150B	TMEM150B								PUS7	PUS7
PPM1M	PPM1M					ENSSSCG00000046222	H2AC16		BICC1	BICC1		PRDM1	PRDM1					SHFL	SHFL								IQSEC1	IQSEC1
GINS3	GINS3					HOXB3	HOXB3		CAPN7	CAPN7		KDM4B	KDM4B					PPEF2	PPEF2								OSGEPL1	OSGEPL1
TIMM22	TIMM22					MYBL1	MYBL1		MGAT1	MGAT1		SDS	SDS					FNDC3B	FNDC3B								TCF3	TCF3
KCTD9	KCTD9					CRYBG2	CRYBG2		NEGR1	NEGR1		C2CD2L	C2CD2L					SLC22A15	SLC22A15								PRKCE	PRKCE
ENSSSCG00000060951	SLC7A6					F12	F12		LMBRD2	LMBRD2		PARP9	PARP9					IGF2BP3	IGF2BP3								TAF5L	TAF5L
PIF1	PIF1					CDKN3	CDKN3		ENSSSCG00000009348	STARD13		THEMIS2	THEMIS2					SYTL1	SYTL1								LTB	LTB
MRI1	MRI1					TP53I11	TP53I11		ZFP69B	ZFP69B		ENSSSCG00000002259	AKAP13					PDE4D	PDE4D								CTSK	CTSK
TIGIT	TIGIT					DNAI1	DNAI1		AOAH	AOAH		ABTB3	ABTB3														ANKRD46	ANKRD46
GRHPR	GRHPR					TNFRSF13C	TNFRSF13C		SLC12A6	SLC12A6		PPARD	PPARD														INSYN2A	INSYN2A
LZTS2	LZTS2					EFNB2	EFNB2		PRIM2	PRIM2		TNIK	TNIK														PLA2G4A	PLA2G4A
MRPS25	MRPS25					GARIN5A	GARIN5A		BEND7	BEND7		FAM13A	FAM13A														SLC12A6	SLC12A6
VASH1	VASH1					COL13A1	COL13A1		NR6A1	NR6A1		F8	F8														ENSSSCG00000014822	ARHGEF17
NCEH1	NCEH1					ZNF248	ZNF248		RECK	RECK		JMJD7	JMJD7														INPP4A	INPP4A
SCARB1	SCARB1					TMEM150C	TMEM150C		ABHD15	ABHD15		FCGR1A	FCGR1A														OXR1	OXR1
SLC27A6	SLC27A6					ACSL6	ACSL6		BNIP1	BNIP1		KCNJ2	KCNJ2														FRMD4A	FRMD4A
MST1R	MST1R					EFNB1	EFNB1		ATP6V1C1	ATP6V1C1		FRMD3	FRMD3														SLC30A7	SLC30A7
PDE9A	PDE9A					ARL8A	ARL8A		MCFD2	MCFD2		DCTPP1	DCTPP1														NRBP2	NRBP2
HDHD5	HDHD5					TMEM33	TMEM33		AMMECR1	AMMECR1		ADCK1	ADCK1														ITGB5	ITGB5
ITGA1	ITGA1					C1QTNF1	C1QTNF1		CLEC1B	CLEC1B		SLC36A1	SLC36A1														STAM	STAM
LCAT	LCAT					CIMAP2	CIMAP2		LRIG1	LRIG1		TSPAN2	TSPAN2														SLC23A2	SLC23A2
FMC1	FMC1					NXN	NXN		ZMYM5	ZMYM5		STX11	STX11														SIT1	SIT1
PTP4A3	PTP4A3					PLA2R1	PLA2R1		ENSSSCG00000034625	PXMP4		SLC16A7	SLC16A7														ARHGEF26	ARHGEF26
EXO1	EXO1					GNAZ	GNAZ		CRACD	CRACD		OPHN1	OPHN1														TET1	TET1
NR1D1	NR1D1					JUP	JUP		SYNC	SYNC		RPS6KC1	RPS6KC1														DDHD2	DDHD2
CCDC149	CCDC149					ENSSSCG00000059930	CLCA4		RPP40	RPP40		ADGRE5	ADGRE5														SLC7A1	SLC7A1
IFNGR1	IFNGR1					KCNIP3	KCNIP3		PRXL2A	PRXL2A		SP3	SP3														ELL	ELL
NCS1	NCS1					ZNF260	ZNF260		ADAMTS6	ADAMTS6		PELI1	PELI1														NDC1	NDC1
KIF1C	KIF1C					ST3GAL6	ST3GAL6		PCGF2	PCGF2		PLOD1	PLOD1														MSI2	MSI2
FOXRED2	FOXRED2					MND1	MND1		ADAMTS14	ADAMTS14		C9orf152	C9orf152														TMEM268	TMEM268
ATP10D	ATP10D					CABCOCO1	CABCOCO1		TAF5L	TAF5L		PPP2R2A	PPP2R2A														DGKD	DGKD
ENSSSCG00000002709	CHST6					SLC25A47	SLC25A47		CSRP3	CSRP3		FAM135A	FAM135A														FGFR1	FGFR1
RTL6	RTL6					SDHAF4	SDHAF4		HSP90B1	HSP90B1		BRI3	BRI3														FHIT	FHIT
NOA1	NOA1					MICU3	MICU3		ZFP62	ZFP62		MEF2A	MEF2A														LAMP1	LAMP1
PI4K2A	PI4K2A					SPATA1	SPATA1		NFATC1	NFATC1		AZU1	AZU1														HDAC3	HDAC3
HAVCR2	HAVCR2					ENSSSCG00000036083	PCGF5		COQ10A	COQ10A		STXBP2	STXBP2														SIDT2	SIDT2
AQP11	AQP11					PPFIA4	PPFIA4		ONECUT2	ONECUT2		CAST	CAST														GNAZ	GNAZ
FER1L5	FER1L5					SYT14	SYT14		RWDD2A	RWDD2A		MARCHF8	MARCHF8														ENSSSCG00000009338	FRY
GSTO1	GSTO1					CD200	CD200		CECR2	CECR2		AGBL2	AGBL2														DNAJB9	DNAJB9
NTNG1	NTNG1					E2F5	E2F5		PAK6	PAK6		ABHD10	ABHD10														TXNDC5	TXNDC5
CDT1	CDT1					FOXD2	FOXD2		GPR12	GPR12		CAPN3	CAPN3														CAMK4	CAMK4
MICAL3	MICAL3					PRSS23	PRSS23		IFN-OMEGA-6	IFNW1		MMP19	MMP19														SPCS2	SPCS2
SRGAP3	SRGAP3					CAMKK2	CAMKK2		RFESD	RFESD		FAM111A	FAM111A														RRP1B	RRP1B
NEURL1	NEURL1					JRKL	JRKL		RAB36	RAB36		TP53INP1	TP53INP1														B3GLCT	B3GLCT
CCDC154	CCDC154					FGB	FGB		XKR8	XKR8		DENND3	DENND3														LDAH	LDAH
GHDC	GHDC					ANKRD34A	ANKRD34A		HFM1	HFM1		ENSSSCG00000012235	RPGR														PTCRA	PTCRA
CARMIL1	CARMIL1					DUSP19	DUSP19		CCDC28A	CCDC28A		GADD45G	GADD45G														CNP	CNP
SNORD94	SNORD94					FBLIM1	FBLIM1		CYTH3	CYTH3		IER3	IER3														TP53I13	TP53I13
TICAM1	TICAM1					SCOC	SCOC		RTKN	RTKN		JARID2	JARID2														GXYLT2	GXYLT2
SPINDOC	SPINDOC					TMEM38B	TMEM38B		GNB5	GNB5		MTHFR	MTHFR														SYNRG	SYNRG
ID3	ID3					KBTBD3	KBTBD3		TMEM268	TMEM268		ATP6V0B	ATP6V0B														CYSLTR1	CYSLTR1
FAM219B	FAM219B					MFSD4A	MFSD4A		MGME1	MGME1		B3GAT3	B3GAT3														NLN	NLN
SPIRE1	SPIRE1					FAM228B	FAM228B		ENSSSCG00000006719	HSD3B1		F13A1	F13A1														ENSSSCG00000037541	CD300LF
NAA80	NAA80					DNAAF11	DNAAF11		RHOD	RHOD		ENSSSCG00000035376	VAMP3														ADAM17	ADAM17
PAFAH1B3	PAFAH1B3					ENSSSCG00000033286	PHOSPHO1		PALB2	PALB2		ZDHHC18	ZDHHC18														ALG5	ALG5
SNORA68	SNORA68					GAB1	GAB1		TMCC2	TMCC2		CEBPD	CEBPD														C9orf78	C9orf78
HPDL	HPDL					MINPP1	MINPP1		KLHL32	KLHL32		VPS54	VPS54														DNMBP	DNMBP
CCDC92	CCDC92					OAZ3	OAZ3		STK24	STK24		PLAC9	PLAC9														ZNF16	ZNF16
TNK1	TNK1					SLAIN1	SLAIN1		SLITRK5	SLITRK5		PLSCR1	PLSCR1														BAZ2A	BAZ2A
ICA1	ICA1					ZBED5	ZBED5		ASB1	ASB1		RILPL2	RILPL2														SAP30BP	SAP30BP
ZNF827	ZNF827					AQP3	AQP3		MSH6	MSH6		SEPTIN10	SEPTIN10														PDCD4	PDCD4
PATJ	PATJ					MEIKIN	MEIKIN		FBXO48	FBXO48		MORC3	MORC3														ARL4A	ARL4A
BAIAP2L2	BAIAP2L2					TMEM45B	TMEM45B		DNAJB9	DNAJB9		DYM	DYM														RNF121	RNF121
ENGASE	ENGASE					TPM1	TPM1		ADAR	ADAR		EZH1	EZH1														SLC1A5	SLC1A5
DDAH2	DDAH2					RHBDL2	RHBDL2		GRIN2C	GRIN2C		TNIP3	TNIP3														LY9	LY9
ITPR3	ITPR3					THTPA	THTPA		LHFPL5	LHFPL5		TFDP2	TFDP2														SEC24D	SEC24D
B9D1	B9D1					CNIH3	CNIH3		ENSSSCG00000014670	TRIM22		TRIB1	TRIB1														A4GALT	A4GALT
MGAT3	MGAT3					MR1	MR1		TFAP4	TFAP4		ALAS1	ALAS1														CSRNP1	CSRNP1
SNRPA	SNRPA					GCSAM	GCSAM		ZNF644	ZNF644		SLA	SLA														PLCG2	PLCG2
CAMK1D	CAMK1D					PGAP1	PGAP1		UBALD2	UBALD2		SLC2A4RG	SLC2A4RG														RPN1	RPN1
KLRG1	KLRG1					NUF2	NUF2		C15orf39	C15orf39		LARP1B	LARP1B														FABP5	FABP5
ARHGAP22	ARHGAP22					SLCO4C1	SLCO4C1		LY9	LY9		IPO11	IPO11														PRKDC	PRKDC
CIB2	CIB2					CARMIL3	CARMIL3		SLC46A3	SLC46A3		RBFOX3	RBFOX3														SMS	SMS
OGN	OGN					FANCM	FANCM		DNAAF9	DNAAF9		PDXK	PDXK														SCAPER	SCAPER
VCAM1	VCAM1					HEYL	HEYL		SLC33A1	SLC33A1		LRRC70	LRRC70														CSAD	CSAD
KIAA1549	KIAA1549					IRAK1BP1	IRAK1BP1		CLCN6	CLCN6		ENSSSCG00000016184	CXCR2														ENSSSCG00000016970	SMN1
SLC2A8	SLC2A8					MCOLN2	MCOLN2		CNTFR	CNTFR		PMAIP1	PMAIP1														EPC2	EPC2
TLN2	TLN2					SBSN	SBSN		SLAMF1	SLAMF1		RFFL	RFFL														RAB22A	RAB22A
ZBED2	ZBED2					EML2	EML2		UROC1	UROC1		ENSSSCG00000039706	APOL3														PTK2B	PTK2B
TCTN3	TCTN3					ENSSSCG00000036224	IGKC		SRP54	SRP54		UTP23	UTP23														SCAMP3	SCAMP3
DMC1	DMC1					ADGRG3	ADGRG3		NXPH3	NXPH3		ENSSSCG00000040056	NUDT4														CD84	CD84
GPR27	GPR27					IL18	IL18		FLVCR1	FLVCR1		SBF2	SBF2														NAPB	NAPB
ACTG1	ACTG1					EHD1	EHD1		RPS6KA5	RPS6KA5		ENSSSCG00000014996	CASP12														SSH2	SSH2
CCR8	CCR8					RND2	RND2		DAPK1	DAPK1		ARRB2	ARRB2														PPM1M	PPM1M
SPINT1	SPINT1					PAQR5	PAQR5		PIGK	PIGK		TMEM164	TMEM164														PPFIA2	PPFIA2
AFDN	AFDN					ENSSSCG00000005457	LPAR1		SDCBP2	SDCBP2		IRAK4	IRAK4														EDEM2	EDEM2
GRAMD1C	GRAMD1C					TMPRSS11E	TMPRSS11E		XCL1	XCL1		SLC38A2	SLC38A2														VPS8	VPS8
CBR3	CBR3					GMFB	GMFB		PACRG	PACRG		NCLN	NCLN														FUT8	FUT8
DGKA	DGKA					PRC1	PRC1		SLC1A2	SLC1A2		PIK3R3	PIK3R3														USP22	USP22
PACS1	PACS1					TMEM65	TMEM65		ACOT12	ACOT12		ING2	ING2														C5	C5
SALL2	SALL2					VWA1	VWA1		ST6GALNAC4	ST6GALNAC4		ENSSSCG00000017164	TIMP2														ENSSSCG00000013768	MISP3
CLEC12B	CLEC12B					ENSSSCG00000026701	PHOSPHO1		NFXL1	NFXL1		ENSSSCG00000008056	ATP6V0C														CHD7	CHD7
NLRP6	NLRP6					XK	XK		PIK3C2G	PIK3C2G		P2RY1	P2RY1														UFL1	UFL1
RNH1	RNH1					LGR6	LGR6		TTPAL	TTPAL		IL10	IL10														MIGA1	MIGA1
IL21R	IL21R					FER	FER		TXNDC11	TXNDC11		CAMKK1	CAMKK1														B3GALNT1	B3GALNT1
BLK	BLK					GIPR	GIPR		NIPAL4	NIPAL4		PLA2G4B	PLA2G4B														CD2AP	CD2AP
E2F1	E2F1					ZNF197	ZNF197		FARP1	FARP1		ETV3	ETV3														SFMBT1	SFMBT1
PIP4K2C	PIP4K2C					PBK	PBK		PROX1	PROX1		EGFR	EGFR														DNAJC13	DNAJC13
ACACA	ACACA					GUCY1B1	GUCY1B1		B3GLCT	B3GLCT		NPL	NPL														SLC46A3	SLC46A3
LRFN4	LRFN4					ZSWIM3	ZSWIM3		B3GALNT2	B3GALNT2		ENSSSCG00000059775	LILRA6														ZMYM1	ZMYM1
PYCR3	PYCR3					RPRD1A	RPRD1A		RETREG1	RETREG1		FHAD1	FHAD1														RAB4A	RAB4A
ACOT7	ACOT7					RUNX2	RUNX2		PDXP	PDXP		TRIM36	TRIM36														MTERF2	MTERF2
CCDC102A	CCDC102A					MYOG	MYOG		NUPR1	NUPR1		TLR6	TLR6														PHC2	PHC2
LMNTD2	LMNTD2					TOP2A	TOP2A		CPEB2	CPEB2		MAOB	MAOB														ERLEC1	ERLEC1
RFTN1	RFTN1					MMP11	MMP11		ENSSSCG00000034540	ZNF677		GIMAP2	GIMAP2														TANGO2	TANGO2
STMN1	STMN1					COBLL1	COBLL1		ITGB5	ITGB5		FOSL2	FOSL2														CD302	CD302
LRATD2	LRATD2					GZMK	GZMK		CACNA1D	CACNA1D		KIAA0513	KIAA0513														ENSSSCG00000017754	LGALS9
SDF2L1	SDF2L1					ST6GALNAC3	ST6GALNAC3		FBXL12	FBXL12		REV3L	REV3L														IPO4	IPO4
GPR35	GPR35					ABCC3	ABCC3		PCSK1	PCSK1		BCL6B	BCL6B														USO1	USO1
ENSSSCG00000026248	GREP1					HS3ST6	HS3ST6		MTHFD1L	MTHFD1L		LAT	LAT														U2AF1L4	U2AF1L4
PRR5L	PRR5L					ZNF829	ZNF829		CLSTN1	CLSTN1		ENSSSCG00000008240	SH2D6														DACT1	DACT1
DNAH10	DNAH10					CMTM5	CMTM5		SNORD81	SNORD81		IL1RAP	IL1RAP														ITM2C	ITM2C
POGLUT2	POGLUT2					SAMHD1	SAMHD1		SLC2A6	SLC2A6		ITPKC	ITPKC														ORC4	ORC4
LPAR5	LPAR5					SLF1	SLF1		FOXRED1	FOXRED1		CC2D2A	CC2D2A														SEMA4B	SEMA4B
ENSSSCG00000039915	R3HCC1					AGR2	AGR2		ENSSSCG00000033104	TRAV22		CYP1B1	CYP1B1														EFL1	EFL1
GUCY2C	GUCY2C					VCL	VCL		RIMBP2	RIMBP2		SEL1L3	SEL1L3														MX1	MX1
ZNF385A	ZNF385A					ABCA4	ABCA4		TLCD4	TLCD4		SIGLEC15	SIGLEC15														ENSSSCG00000013052	RTN3
ANKRD31	ANKRD31					AOX1	AOX1		ENSSSCG00000055956	FBRSL1		TREM2	TREM2														ENSSSCG00000058255	PDZD2
MYCBPAP	MYCBPAP					SHCBP1	SHCBP1		SNORA3A	SNORA3A		VGLL4	VGLL4														RETREG1	RETREG1
TRAPPC6A	TRAPPC6A					ADAMTS10	ADAMTS10		TLE1	TLE1		ENSSSCG00000001970	HEATR5A														PTPRA	PTPRA
BCL6	BCL6					EGFL8	EGFL8		GNL3	GNL3		OTUD1	OTUD1														VEGFB	VEGFB
SAMD12	SAMD12					CCNB1IP1	CCNB1IP1		LZTS3	LZTS3		FAM210B	FAM210B														RSRP1	RSRP1
ZSCAN25	ZSCAN25					PODXL2	PODXL2		SUOX	SUOX		GLMP	GLMP														SERPINI1	SERPINI1
ANKRD6	ANKRD6					BHLHA15	BHLHA15		SEC61A1	SEC61A1		TIE1	TIE1														MBD5	MBD5
ABAT	ABAT					MYT1L	MYT1L		ZNF862	ZNF862		RALGAPA2	RALGAPA2														PELI1	PELI1
PRX	PRX					RASGRF1	RASGRF1		RBM20	RBM20		PMEPA1	PMEPA1														DAPK1	DAPK1
SLC4A8	SLC4A8					TC2N	TC2N		LPGAT1	LPGAT1		ANXA1	ANXA1														IMPDH1	IMPDH1
MST1	MST1					LRIF1	LRIF1		SYT14	SYT14		RELL1	RELL1														SLC7A5	SLC7A5
HDAC7	HDAC7					LRTM2	LRTM2		PTPRF	PTPRF		SBNO2	SBNO2														BEX1	BEX2
LGALS1	LGALS1					ENSSSCG00000039095	SLC30A10		ERG28	ERG28		TBC1D30	TBC1D30														CECR2	CECR2
GPR141	GPR141					RFLNB	RFLNB		MFSD9	MFSD9		HES1	HES1														SEMA4D	SEMA4D
ST3GAL5	ST3GAL5					GBX1	GBX1		CCDC186	CCDC186		SMKR1	SMKR1														ENSSSCG00000059775	LILRB3
ZMYND15	ZMYND15					EMB	EMB		XDH	XDH		BIRC3	BIRC3														TMOD1	TMOD1
GMDS	GMDS					PSD2	PSD2		CPNE9	CPNE9		ANXA11	ANXA11														IFI44L	IFI44L
SCUBE1	SCUBE1					TLDC2	TLDC2		ENSSSCG00000017181	CYGB		ENSSSCG00000032554	SLC25A51														OPHN1	OPHN1
CMTM4	CMTM4					CCDC39	CCDC39		DSE	DSE		CTSL	CTSL														HDLBP	HDLBP
DOCK9	DOCK9					TNNI2	TNNI2		CCSAP	CCSAP		CAMK1	CAMK1														FLVCR1	FLVCR1
FHOD1	FHOD1					SLC39A4	SLC39A4		COMMD3	COMMD3		PDE4B	PDE4B														ZW10	ZW10
KIFC2	KIFC2					MCF2L2	MCF2L2		CFAP92	CFAP92		TPK1	TPK1														GAL3ST4	GAL3ST4
NANS	NANS					FCMR	FCMR		TMEM214	TMEM214		ODC1	ODC1														SEC24A	SEC24A
MVK	MVK					SPOCK2	SPOCK2		CACFD1	CACFD1		ADORA2A	ADORA2A														LMAN1	LMAN1
FBL	FBL					SMIM5	SMIM5		UBA6	UBA6		ENSSSCG00000027903	CYP4F2														PLIN3	PLIN3
ENAH	ENAH					CDON	CDON		VTN	VTN		KLHL5	KLHL5														TTC7B	TTC7B
ENSSSCG00000010212	ANK3					OCIAD2	OCIAD2		ENSSSCG00000054177	FYCO1		RUSC2	RUSC2														FMNL3	FMNL3
ENSSSCG00000004082	SYNE1					RBL1	RBL1		COQ2	COQ2		LACTB	LACTB														CARNMT1	CARNMT1
GDPD5	GDPD5					ITGA6	ITGA6		CTSK	CTSK		CCL21	CCL21														FPGT	FPGT
ENSSSCG00000005901	GPT					LRRD1	LRRD1		ENSSSCG00000039658	CDNF		SERTAD1	SERTAD1														DYNLL2	DYNLL2
MAPKBP1	MAPKBP1					ZDHHC14	ZDHHC14		ARHGEF19	ARHGEF19		ZNF395	ZNF395														JAZF1	JAZF1
TOR3A	TOR3A					PHYHD1	PHYHD1		OAF	OAF		IFIT3	IFIT3														LAMP2	LAMP2
MTMR1	MTMR1					GCNT4	GCNT4		MFAP2	MFAP2		CNR2	CNR2														ITCH	ITCH
CLEC1A	CLEC1A					EML1	EML1		THSD1	THSD1		TPST1	TPST1														ADAR	ADAR
						WDR35	WDR35		HMCES	HMCES		INSIG1	INSIG1														SNX7	SNX7
						SCX	SCX		PCBP4	PCBP4		G6PD	G6PD														GNB5	GNB5
						MORN2	MORN2		SNTA1	SNTA1		LPAR6	LPAR6														PCED1B	PCED1B
						GNB5	GNB5		GCNT2	GCNT2		NRG1	NRG1														FYN	FYN
						NR4A3	NR4A3		SERPINI1	SERPINI1		KLHL36	KLHL36														URB1	URB1
						BACH2	BACH2		MMP11	MMP11		UTP11	UTP11														ANGPTL1	ANGPTL1
						MYO5B	MYO5B		ABTB1	ABTB1		P2RY2	P2RY2														KNSTRN	KNSTRN
						TSTD1	TSTD1		SNX7	SNX7		DTX3L	DTX3L														AP3M2	AP3M2
						SNORA57	SNORA57		INKA1	INKA1		TNFSF13B	TNFSF13B														BTBD3	BTBD3
						CCND1	CCND1		STON1	STON1		ENSSSCG00000013842	CYP4F2														DIS3L	DIS3L
						GRK5	GRK5		BLCAP	BLCAP		TNFSF9	TNFSF9														CPEB2	CPEB2
						DIPK2A	DIPK2A		ORMDL1	ORMDL1		THBS1	THBS1														RCVRN	RCVRN
						BMPR1A	BMPR1A		HIRA	HIRA		ADCY9	ADCY9														BNC2	BNC2
						PLN	PLN		CHAC1	CHAC1		PECR	PECR														CRELD2	CRELD2
						ENSSSCG00000015662	C4BPA		HECW2	HECW2		SLC16A6	SLC16A6														CXCR3	CXCR3
						SAMD5	SAMD5		DDHD2	DDHD2		MSRB1	MSRB1														EPS8L2	EPS8L2
						DPEP1	DPEP1		SNORA25	SNORA25		ENSSSCG00000008981	STBD1														GBF1	GBF1
						ZNF367	ZNF367		PDE8A	PDE8A		ABCB9	ABCB9														UNC93B1	UNC93B1
						MTBP	MTBP		PRSS33	PRSS33		ALOX5	ALOX5														DHRS9	DHRS9
						ENSSSCG00000012541	ZCCHC18		ENSSSCG00000013471	ZNF77		DGAT2	DGAT2														RRBP1	RRBP1
						ENSSSCG00000003090	NECTIN2		KIAA1958	KIAA1958		SFXN5	SFXN5														SSR3	SSR3
						SNORD79	SNORD79		SNORD19	SNORD19		GCNT3	GCNT3														EIF2AK3	EIF2AK3
						HLF	HLF		RHBDF2	RHBDF2		NOD2	NOD2														TMEM53	TMEM53
						PKIA	PKIA		TAC1	TAC1		SLC35F6	SLC35F6														ENSSSCG00000054384	RAPGEF5
						IL2RA	IL2RA		ENSSSCG00000028148	DMD		RAB3D	RAB3D														TRAM1	TRAM1
						TDRD1	TDRD1		ENSSSCG00000007336	NNAT		DDA1	DDA1														TTC7A	TTC7A
						C4orf17	C4orf17		DENND5B	DENND5B		PAPPA2	PAPPA2														NR3C2	NR3C2
						C13orf46	C13orf46		CFB	CFB		TTC12	TTC12														SEC63	SEC63
						DSEL	DSEL		SYTL5	SYTL5		TRIB3	TRIB3														E2F2	E2F2
						DYNC2I1	DYNC2I1		ENSSSCG00000033816	ZNF195		RPS6KA1	RPS6KA1														NIF3L1	NIF3L1
						NRP1	NRP1		RAB23	RAB23		CYBRD1	CYBRD1														MYO10	MYO10
						CTSD	CTSD		ANTXR1	ANTXR1		TNFRSF19	TNFRSF19														HSP90B1	HSP90B1
						HYCC1	HYCC1		CD8A	CD8A		RNASEL	RNASEL														TBC1D4	TBC1D4
						CCDC178	CCDC178		SH2D2A	SH2D2A		TXNIP	TXNIP														GPR68	GPR68
						MAP3K6	MAP3K6		ZNF70	ZNF70		MMP14	MMP14														KLHL21	KLHL21
						ENSSSCG00000042522	KNL1		SURF4	SURF4		PTGS2	PTGS2														DCLRE1C	DCLRE1C
						LRRC27	LRRC27		TPM2	TPM2		TGM3	TGM3														PRDX5	PRDX5
						CRIM1	CRIM1		CAVIN1	CAVIN1		MINDY1	MINDY1														ZEB1	ZEB1
						BUB1B	BUB1B		PRF1	PRF1		ZNF821	ZNF821														ETS1	ETS1
						MGP	MGP		TENM2	TENM2		TIPARP	TIPARP														PIK3AP1	PIK3AP1
						PRNP	PRNP		RNFT1	RNFT1		GALNT17	GALNT17														ABCG1	ABCG1
						IDO1	IDO1		SEMA4B	SEMA4B		NAPEPLD	NAPEPLD														FNDC3A	FNDC3A
						ENSSSCG00000040377	FCER2		ARL10	ARL10		MAFB	MAFB														SLC38A5	SLC38A5
						SLC9A1	SLC9A1		GOLM1	GOLM1		ISYNA1	ISYNA1														TNF	TNF
						TRPM4	TRPM4		SLC25A38	SLC25A38		SLC29A3	SLC29A3														KLHL32	KLHL32
						ZNF555	ZNF555		ERN1	ERN1		ARHGEF18	ARHGEF18														NDUFA4	NDUFA4
						ENSSSCG00000048507	XNDC1N		ZNF575	ZNF575		CTPS2	CTPS2														PHEX	PHEX
						CDC42BPG	CDC42BPG		NXPH4	NXPH4		PTCH2	PTCH2														PRR5L	PRR5L
						RAB26	RAB26		SH2D4B	SH2D4B		LDHA	LDHA														SELENBP1	SELENBP1
						GCA	GCA		CATSPER2	CATSPER2		NCF4	NCF4														FASTKD2	FASTKD2
						KIRREL3	KIRREL3		ZNF389	ZKSCAN8P1		STRIP2	STRIP2														DNM2	DNM2
						MMS22L	MMS22L		DUSP14	DUSP14		PFKFB4	PFKFB4														SRPK2	SRPK2
						ENSSSCG00000018553	SNORA22		KIF1B	KIF1B		PADI4	PADI4														TRIM24	TRIM24
						ZBTB46	ZBTB46		ICOS	ICOS		LGALS8	LGALS8														SEC31A	SEC31A
						ZNF529	ZNF529		MCF2L2	MCF2L2		ASAP3	ASAP3														FMNL2	FMNL2
						ENSSSCG00000031170	TMEM123		CDSN	CDSN		CHSY1	CHSY1														CLCN6	CLCN6
						WNT2B	WNT2B		JMY	JMY		FCHO2	FCHO2														APC2	APC2
						ENSSSCG00000035224	ABI3		NDFIP1	NDFIP1		ATF3	ATF3														ZMYM2	ZMYM2
						RAI1	RAI1		SIDT2	SIDT2		ZFYVE9	ZFYVE9														CAND2	CAND2
						TSPAN18	TSPAN18		AKR1D1	AKR1D1		BRCA2	BRCA2														SH2D4B	SH2D4B
						TPMT	TPMT		PRDX4	PRDX4		IFIT2	IFIT2														ENSSSCG00000007188	FKBP1A
						NCKAP1	NCKAP1		ANKRD12	ANKRD12		RNF149	RNF149														STX7	STX7
						BBS7	BBS7		ELMO3	ELMO3		ARHGAP32	ARHGAP32														BEX4	BEX4
						MYEF2	MYEF2		LPCAT3	LPCAT3		ANKMY2	ANKMY2														SPCS1	SPCS1
						TRIM58	TRIM58		ALG9	ALG9		ENSSSCG00000016186	TMBIM1														BEND7	BEND7
						MAD2L1	MAD2L1		MBLAC1	MBLAC1		SSBP3	SSBP3														LHFPL6	LHFPL6
						TM4SF20	TM4SF20		GPR75	GPR75		CNGA4	CNGA4														TNFAIP8	TNFAIP8
						STAG3	STAG3		NRTN	NRTN		C1RL	C1RL														TMEM86A	TMEM86A
						IMMP2L	IMMP2L		ENSSSCG00000053482	GSTM4		SPHK1	SPHK1														RFC2	RFC2
						DEDD2	DEDD2		CUBN	CUBN		ENSSSCG00000039538	MIEF1														SLC23A1	SLC23A1
						SNORA19	SNORA19		AVP	AVP		G0S2	G0S2														RPS6KA5	RPS6KA5
						C2orf88	C2orf88		CENPL	CENPL		SLC49A4	SLC49A4														GRN	GRN
						RPP38	RPP38		PPP2R3A	PPP2R3A		BEAN1	BEAN1														CCDC171	CCDC171
						ERBB2	ERBB2		GLCCI1	GLCCI1		SERPING1	SERPING1														RAB14	RAB14
						TYRO3	TYRO3		BNIP3L	BNIP3L		CMPK2	CMPK2														BNIP3L	BNIP3L
						DTX1	DTX1		SERINC3	SERINC3		RAPGEF4	RAPGEF4														BCL11A	BCL11A
						BRIP1	BRIP1		TNRC6C	TNRC6C		MYCBP2	MYCBP2														TMEM241	TMEM241
						CAPG	CAPG		NOX1	NOX1		CD24	CD24														ZFP30	ZFP30
						SPATA2L	SPATA2L		RAG2	RAG2		NOS2	NOS2														TGFBR2	TGFBR2
						BCL2	BCL2		ADAMTS2	ADAMTS2		MAPKAPK3	MAPKAPK3														PNRC1	PNRC1
						ENSSSCG00000031925	SHANK3		ENSSSCG00000056989	TRAV22		DAGLB	DAGLB														AFF1	AFF1
						TPX2	TPX2		TCF3	TCF3		MAP3K20	MAP3K20														SND1	SND1
						MMP9	MMP9		FRYL	FRYL		C11orf42	C11orf42														HTT	HTT
						SDR42E2	SDR42E2		ATP6V0A1	ATP6V0A1		SLC46A2	SLC46A2														TCF4	TCF4
						ATP4A	ATP4A		MYO10	MYO10		FGGY	FGGY														FBXL17	FBXL17
						SULF1	SULF1		ENSSSCG00000056250	TRDC		THRB	THRB														SNX29	SNX29
						HMMR	HMMR		MED26	MED26		MILR1	MILR1														SMARCA4	SMARCA4
									LRRC20	LRRC20		SLC26A11	SLC26A11														SPCS3	SPCS3
									MEGF10	MEGF10		ALDH2	ALDH2														ZNF148	ZNF148
									PXDN	PXDN		RIPOR3	RIPOR3														NDFIP1	NDFIP1
									IMPDH1	IMPDH1		ADM	ADM														SNX9	SNX9
									TDRD1	TDRD1		HVCN1	HVCN1														USP24	USP24
									TGM5	TGM5		ABCA1	ABCA1														EPS8	EPS8
									BTBD3	BTBD3		UCP3	UCP3														PTPRJ	PTPRJ
									EFR3B	EFR3B		LRATD1	LRATD1														TMEM59	TMEM59
									DDR1	DDR1		MCUB	MCUB														STK24	STK24
									MARCKSL1	MARCKSL1		SEMA6C	SEMA6C														COL19A1	COL19A1
									FAM110B	FAM110B		ALPK1	ALPK1														CHD9	CHD9
									PRSS12	PRSS12		DLL1	DLL1														PTPRE	PTPRE
									OBSCN	OBSCN		PFKFB3	PFKFB3														GAS7	GAS7
									FAM114A1	FAM114A1		TENM4	TENM4														FCHSD2	FCHSD2
									FAM209B	FAM209B		ENPP4	ENPP4														APBB1IP	APBB1IP
									SERHL2	SERHL2		NCF1	NCF1														SYK	SYK
									GPR18	GPR18		SNTB1	SNTB1														KDM2A	KDM2A
									CFAP20DC	CFAP20DC		SLC13A4	SLC13A4														RABGAP1L	RABGAP1L
									PPCDC	PPCDC		PUS7L	PUS7L														BTAF1	BTAF1
									ANGPT2	ANGPT2		NQO1	NQO1														RASAL2	RASAL2
									BAG2	BAG2		CNDP1	CNDP1														SEC61G	SEC61G
									GUCY1B1	GUCY1B1		TDRD7	TDRD7														TMEM131	TMEM131
									USPL1	USPL1		RTL5	RTL5														DOCK10	DOCK10
									CRELD2	CRELD2		CCR2	CCR2														REEP5	REEP5
									RAPGEFL1	RAPGEFL1		ARF3	ARF3														CCSER1	CCSER1
									SCT	SCT		PEDS1	PEDS1														HDAC9	HDAC9
									NLRC3	NLRC3		PNPLA2	PNPLA2														SEC61B	SEC61B
									GKAP1	GKAP1		GPR84	GPR84														PRDX2	PRDX2
									TNFRSF21	TNFRSF21		ZNF697	ZNF697														TCF12	TCF12
									IFN-ALPHA-15	IFNA5		PIK3C2A	PIK3C2A														AFF3	AFF3
									CD151	CD151		SAG	SAG														CTSS	CTSS
									ITGA7	ITGA7		PRAM1	PRAM1														CST3	CST3
									TSPAN3	TSPAN3		TNFAIP3	TNFAIP3														SLC37A3	SLC37A3
									DNTT	DNTT		GLA	GLA														USP28	USP28
									CDON	CDON		WARS2	WARS2														COL18A1	COL18A1
									VWA2	VWA2		SENP7	SENP7														WHRN	WHRN
									DUSP22	DUSP22		PLEKHH3	PLEKHH3														METTL21A	METTL21A
									DPYS	DPYS		PLXNA2	PLXNA2														ENSSSCG00000002995	EGLN2
									ENSSSCG00000030102	ENSG00000212490		ENSSSCG00000017159	TBC1D16														SLC37A2	SLC37A2
									FBXO39	FBXO39		TRPM2	TRPM2														TEX14	TEX14
									SYK	SYK		ENSSSCG00000006205	MCMDC2														HFM1	HFM1
									ABLIM1	ABLIM1		DNASE2	DNASE2														DDX52	DDX52
									GSTM3	GSTM3		PDE4D	PDE4D														ATP13A1	ATP13A1
									PDCD4	PDCD4		HSF2	HSF2														TMC8	TMC8
									FANCB	FANCB		SRGN	SRGN														ANGPT2	ANGPT2
									ARHGAP27	ARHGAP27		MCTP1	MCTP1														AHCY	AHCY
									GABRR1	GABRR1		CMKLR2	CMKLR2														HELQ	HELQ
									SLC13A5	SLC13A5		SLK	SLK														PRIMPOL	PRIMPOL
									KBTBD12	KBTBD12		NATD1	NATD1														SLC29A1	SLC29A1
									NRP2	NRP2		ERRFI1	ERRFI1														SRP54	SRP54
									LARP6	LARP6		VPS9D1	VPS9D1														MICALL1	MICALL1
									SNORA62	SNORA62		RNF144B	RNF144B														RECQL5	RECQL5
									JADE3	JADE3		APOE	APOE														PM20D2	PM20D2
									FOXP4	FOXP4		PPP1R3D	PPP1R3D														ERG28	ERG28
									ELAVL4	ELAVL4		BEST1	BEST1														ZDHHC4	ZDHHC4
									ZWINT	ZWINT		ACOD1	ACOD1														TMED3	TMED3
									ENSSSCG00000026045	ZNF835		DNM1	DNM1														ADAMTS6	ADAMTS6
									STAM	STAM		ENSSSCG00000012126	GPM6B														EPSTI1	EPSTI1
									PPFIA2	PPFIA2		SLC31A1	SLC31A1														BNIP1	BNIP1
									CCR5	CCR5		MYOM2	MYOM2														BTD	BTD
									F2RL2	F2RL2		SGK3	SGK3														PDXP	PDXP
									ILDR2	ILDR2		BBC3	BBC3														TRIM44	TRIM44
									TTLL13	TTLL13		C11orf71	C11orf71														ENSSSCG00000028635	GTF2IRD2B
									FKBP7	FKBP7		CWF19L2	CWF19L2														DRAM2	DRAM2
									RTN2	RTN2		TM6SF1	TM6SF1														ENSSSCG00000005623	ST6GALNAC6
									SUSD1	SUSD1		RSAD2	RSAD2														CD38	CD38
									MYB	MYB		H6PD	H6PD														DUSP7	DUSP7
									TMC8	TMC8		OAS2	OAS2														ORMDL1	ORMDL1
									OSGEPL1	OSGEPL1		KLF3	KLF3														ZNF667	ZNF667
									TAFA2	TAFA2		PADI3	PADI3														CLPB	CLPB
									HELLS	HELLS		IL10RA	IL10RA														TMEM214	TMEM214
									NLRP5	NLRP5		EEIG2	EEIG2														GADD45A	GADD45A
									GVQW3	GVQW3		CNOT6L	CNOT6L														ZDHHC21	ZDHHC21
									PANK3	PANK3		PIGP	PIGP														PLEKHA1	PLEKHA1
									MAP3K13	MAP3K13		QPCT	QPCT														TMEM132A	TMEM132A
									S100PBP	S100PBP		MAML2	MAML2														DCLK1	DCLK1
									PODXL2	PODXL2		ENSSSCG00000038418	CLEC4E														AKR1D1	AKR1D1
									SORT1	SORT1		CITED2	CITED2														CALHM6	CALHM6
									ARHGAP33	ARHGAP33		FGD6	FGD6														INTS1	INTS1
									ORC6	ORC6		IL1R2	IL1R2														GCNT2	GCNT2
									ZNF470	ZNF470		THRA	THRA														HYOU1	HYOU1
									TP53BP2	TP53BP2		TSPAN5	TSPAN5														DCBLD2	DCBLD2
									RAB26	RAB26		STK38L	STK38L														B4GALT7	B4GALT7
									KLHL25	KLHL25		KLF15	KLF15														TBC1D9B	TBC1D9B
									HMOX2	HMOX2		ABCG1	ABCG1														CUBN	CUBN
									MCM2	MCM2		CNEP1R1	CNEP1R1														RCC1	RCC1
									ARNT	ARNT		CKAP4	CKAP4														NFXL1	NFXL1
									TMEM253	TMEM253		PFKFB2	PFKFB2														BLM	BLM
									SLC26A8	SLC26A8		USP15	USP15														ENSSSCG00000012517	TMSB15B
									SLC12A1	SLC12A1		CCNG2	CCNG2														CD79A	CD79A
									BLNK	BLNK		CCNI	CCNI														TTPAL	TTPAL
									DTX1	DTX1		IFIT1	IFIT1														ENSSSCG00000034625	PXMP4
									MSI2	MSI2		NADK	NADK														NCLN	NCLN
									KCNJ3	KCNJ3		STK3	STK3														ACP5	ACP5
									BAIAP3	BAIAP3		GHSR	GHSR														TMEM209	TMEM209
									KIAA1549L	KIAA1549L		ENSSSCG00000010056	GGT1														FPGS	FPGS
									SLC23A1	SLC23A1		TSPAN12	TSPAN12														SLC39A7	SLC39A7
									PKP2	PKP2		ENSSSCG00000007899	ENSG00000188897														VARS2	VARS2
									CDH8	CDH8		LMO2	LMO2														LGALS3BP	LGALS3BP
									OR51E1	OR51E1		PRELID2	PRELID2														ZSWIM7	ZSWIM7
									TMEM80	TMEM80		SLC6A6	SLC6A6														CPED1	CPED1
									MAP3K21	MAP3K21		FOXO3	FOXO3														OXLD1	OXLD1
									CMKLR1	CMKLR1		SUN2	SUN2														MLH3	MLH3
									ADGRL1	ADGRL1		WNT5B	WNT5B														MED8	MED8
									ZNF226	ZNF226		ENSSSCG00000037565	H2BW2														ABCA13	ABCA13
									ENSSSCG00000033750	SH2D4A		SCPEP1	SCPEP1														DYRK1B	DYRK1B
									SLC39A14	SLC39A14		RNF166	RNF166														LIN9	LIN9
									SV2A	SV2A		GIMAP8	GIMAP8														EPB41L5	EPB41L5
									LAMA3	LAMA3		CD82	CD82														ALG12	ALG12
									MASP2	MASP2		SLC35G1	SLC35G1														PALB2	PALB2
									TMEM184A	TMEM184A		SMIM9	SMIM9														PPT2	PPT2
									ARMCX3	ARMCX3		ENSSSCG00000008677	TACC3														CACNA1A	CACNA1A
									FPGT	FPGT		OSM	OSM														ABCA1	ABCA1
									NPC1L1	NPC1L1		KMO	KMO														PHC1	PHC1
									EIF2AK3	EIF2AK3		ENSSSCG00000038991	S100A13														FBXO48	FBXO48
									CACNA1A	CACNA1A		TKT	TKT														GAS2	GAS2
									RTTN	RTTN		LGALS3	LGALS3														GREB1L	GREB1L
									CRYBB1	CRYBB1		B2M	B2M
									GUCA1B	GUCA1B		GMFG	GMFG
									AFMID	AFMID		C18orf32	C18orf32
									PTPRD	PTPRD		CCL8	CCL8
									ZNF606	ZNF606		PTGR1	PTGR1
									MMD	MMD		APH1B	APH1B
									PKD1L2	PKD1L2		OTULINL	OTULINL
									IFNAR1	IFNAR1		RASA1	RASA1
									IPO4	IPO4		IL27	IL27
									ENSSSCG00000014015	MRNIP		HS1BP3	HS1BP3
									ATP6V1E2	ATP6V1E2		ICAM1	ICAM1
									RUSF1	RUSF1		GLI1	GLI1
									MYL5	MYL5		ENSSSCG00000032082	BMP8B
									ENSSSCG00000021041	PM20D1		ANXA5	ANXA5
									ARL14EP	ARL14EP		SELP	SELP
									ENSSSCG00000038192	ANOS1		WDR11	WDR11
									PIGW	PIGW		FAH	FAH
									MID2	MID2		PLEK	PLEK
									FBN1	FBN1		PHEX	PHEX
									PC	PC		ENSSSCG00000052364	CREM
									TTC7B	TTC7B		VNN1	VNN1
									CLSPN	CLSPN		ENSSSCG00000012257	MAOA
									METTL4	METTL4		CASP3	CASP3
									LRP8	LRP8		CACNG6	CACNG6
									SLC29A1	SLC29A1		CACNA1E	CACNA1E
									ENC1	ENC1		ALDH1L2	ALDH1L2
									ENSSSCG00000027755	SNORA10B		ST8SIA1	ST8SIA1
									GPR162	GPR162		ENSSSCG00000053835	CDRT4
									B3GNT9	B3GNT9		ENSSSCG00000053490	FCGR2B
									SLC38A1	SLC38A1		SVIL	SVIL
									PUS7	PUS7		STXBP5	STXBP5
									CNP	CNP		BTBD8	BTBD8
									PCDHGA4	PCDHGA4		CTSA	CTSA
									C3orf18	C3orf18		PLCB1	PLCB1
									MANF	MANF		ENSSSCG00000016451	GIMAP1
									ENSSSCG00000010077	IGLL1		SAMD9	SAMD9
									ENSSSCG00000016970	SMN1		BNIP5	BNIP5
									INSRR	INSRR		SLC36A2	SLC36A2
									RBM18	RBM18		VASP	VASP
									OSBPL10	OSBPL10		ENSSSCG00000013785	ADGRE2
									PM20D2	PM20D2		IFT81	IFT81
									NOVA1	NOVA1		LRRK2	LRRK2
									PLPP5	PLPP5		BCL2L11	BCL2L11
									WEE1	WEE1		ENSSSCG00000036356	ZSCAN2
									EFNA3	EFNA3		KLHL3	KLHL3
									BSN	BSN		WWC2	WWC2
									WASF3	WASF3		HERC5	HERC5
									EPS8	EPS8		REC8	REC8
									FSD2	FSD2		LCP2	LCP2
									HSPA13	HSPA13		DHRS7	DHRS7
									CCDC73	CCDC73		RGS8	RGS8
									CA11	CA11		CACNA1C	CACNA1C
									DLG3	DLG3		CCDC33	CCDC33
									STX1B	STX1B		NLRP12	NLRP12
									FUT2	FUT2		SFN	SFN
									WRN	WRN		ITGB8	ITGB8
									SLC30A7	SLC30A7		DNAI3	DNAI3
									ZGRF1	ZGRF1		TBC1D2	TBC1D2
									SPTBN1	SPTBN1		SLC7A7	SLC7A7
									PAQR5	PAQR5		TBXAS1	TBXAS1
									AMIGO2	AMIGO2		DYNLT4	DYNLT4
									RAB3C	RAB3C		BST2	BST2
									CAPSL	CAPSL		ENSSSCG00000029752	C16orf54
									ZNF177	ZNF177		OSCAR	OSCAR
									SLC25A32	SLC25A32		OSBPL1A	OSBPL1A
									USP28	USP28		RAB31	RAB31
									LGR5	LGR5		EMILIN2	EMILIN2
									METTL21A	METTL21A		IQGAP1	IQGAP1
									NELL2	NELL2		CEBPE	CEBPE
									C1orf105	C1orf105		RNF43	RNF43
									ADORA1	ADORA1		ENSSSCG00000015405	CD36
									RET	RET		SNIP1	SNIP1
									SNORD57	SNORD57		HEXB	HEXB
									PALD1	PALD1		HIF1A	HIF1A
									GPR155	GPR155		MBOAT7	MBOAT7
									SLC7A5	SLC7A5		ENSSSCG00000037735	HCAR2
									UST	UST		RNASE6	RNASE6
									KIF23	KIF23		ARSB	ARSB
									ENSSSCG00000033385	KIAA1671		NCK1	NCK1
									BCL11A	BCL11A		ABCA3	ABCA3
									SMO	SMO		ARL5B	ARL5B
									FANCD2	FANCD2		ENSSSCG00000031398	PLCXD1
									GPR52	GPR52		HSPA12B	HSPA12B
									NRP1	NRP1		BLVRB	BLVRB
									FRS3	FRS3		BCL2L2	BCL2L2
									PPT2	PPT2		TRAF3IP2	TRAF3IP2
									EPHB2	EPHB2		ARHGAP12	ARHGAP12
									ENSSSCG00000053249	DEFB103A		TMEM88	TMEM88
									ENSSSCG00000013042	CCDC88B		SNX33	SNX33
									ZNF667	ZNF667		MAB21L3	MAB21L3
									ZCWPW1	ZCWPW1		FOXN2	FOXN2
									PALM3	PALM3		PDK1	PDK1
									ENSSSCG00000030140	AMY2B		ATP8B4	ATP8B4
									CST7	CST7		IL20RB	IL20RB
									PDRG1	PDRG1		A2M	A2M
									AKTIP	AKTIP		TNFRSF1B	TNFRSF1B
									STAP1	STAP1		COQ10B	COQ10B
									TASL	TASL		C4orf19	C4orf19
									ZDHHC4	ZDHHC4		KREMEN1	KREMEN1
									PHETA2	PHETA2		SGSH	SGSH
									SCML2	SCML2		ZNF648	ZNF648
									SOD1	SOD1		AKR7A2	AKR7L
									ENSSSCG00000038960	HGSNAT		ENSSSCG00000038144	MYH10
									RUFY2	RUFY2		TNC	TNC
									SLC16A2	SLC16A2		REEP2	REEP2
									BST1	BST1		F3	F3
									RFX4	RFX4		MAP7D2	MAP7D2
									JAML	JAML		ENSSSCG00000015664	CD55
									ENSSSCG00000012517	TMSB15C		RNASEK	RNASEK
									ENSSSCG00000046103	CLEC20A		HERC6	HERC6
									ENSSSCG00000012165	YY2		NUAK1	NUAK1
									VEGFD	VEGFD		MGAM	MGAM
									CRYGS	CRYGS		DNAJB13	DNAJB13
									GSDME	GSDME		VPS37B	VPS37B
									LAMP2	LAMP2		BTG2	BTG2
									HAO2	HAO2		GASK1B	GASK1B
									TSPYL4	TSPYL4		HEBP1	HEBP1
									MCCC1	MCCC1		GABARAPL1	GABARAPL1
									ENSSSCG00000062009	TRDV1		GMNN	GMNN
									CDHR5	CDHR5		NFE2	NFE2
									RGS1	RGS1		TRAF7	TRAF7
									THNSL2	THNSL2		ARHGAP15	ARHGAP15
									ATP13A3	ATP13A3		GIMAP4	GIMAP4
									WDR17	WDR17		DGKI	DGKI
									ARHGEF25	ARHGEF25		IFIT5	IFIT5
									TRAM1	TRAM1		PHACTR1	PHACTR1
									IQCB1	IQCB1		DOK3	DOK3
									ATOSA	ATOSA		GPBAR1	GPBAR1
									TNNI3K	TNNI3K		IGSF6	IGSF6
									SMARCAD1	SMARCAD1		ENSSSCG00000059329	GARIN4
									BMI1	BMI1		GRB10	GRB10
									DOC2B	DOC2B		PPEF1	PPEF1
									ENSSSCG00000056580	ZNF808		C1S	C1S
									ENSSSCG00000021623	BASP1		TXLNB	TXLNB
									ENSSSCG00000007003	HGSNAT		CORO6	CORO6
									ACSS3	ACSS3		PCMT1	PCMT1
									DNAH11	DNAH11		CCR1	CCR1
									TAGLN	TAGLN		TMC1	TMC1
									WDR27	WDR27		TM9SF2	TM9SF2
									CD84	CD84		B3GNT5	B3GNT5
									OSBPL5	OSBPL5		DMXL2	DMXL2
									LMTK2	LMTK2		TGFA	TGFA
									SNORA66	SNORA66		SLC28A2	SLC28A2
									ENSSSCG00000040433	ZNF808		RASA2	RASA2
									KLHL21	KLHL21		MAPK14	MAPK14
									MOXD1	MOXD1		CEBPB	CEBPB
									SNORA64	SNORA64		PLIN5	PLIN5
									MTR	MTR		NCF2	NCF2
									CNTROB	CNTROB		OAS1	OAS1
									OXR1	OXR1		ABHD12	ABHD12
									ENSSSCG00000035360	TMEM235		PDLIM5	PDLIM5
									SLC27A1	SLC27A1		SYS1	SYS1
									TLR3	TLR3		KIFC3	KIFC3
									ENSSSCG00000018942	ENSG00000212347		RALGDS	RALGDS
									RTBDN	RTBDN		OLR1	OLR1
									GUCY2D	GUCY2D		LRP11	LRP11
									STAMBPL1	STAMBPL1		MAGI1	MAGI1
									MAPK10	MAPK10		CXCL10	CXCL10
									MTHFD2	MTHFD2		ETV1	ETV1
									ANKRD66	ANKRD66		MTFR1	MTFR1
									NPC2	NPC2		CFL2	CFL2
									METTL21C	METTL21C		ZC3HAV1	ZC3HAV1
									ATOH8	ATOH8		PGAP4	PGAP4
									VEGFB	VEGFB		PRKCH	PRKCH
									PNMA2	PNMA2		RNF19A	RNF19A
									DNMBP	DNMBP		NFKBIA	NFKBIA
									SPTLC3	SPTLC3		B9D2	B9D2
									JAM3	JAM3		PNKD	PNKD
									ADCY10	ADCY10		SNRK	SNRK
									DCLRE1C	DCLRE1C		IL15	IL15
									RUNDC3B	RUNDC3B		ZBP1	ZBP1
									TBXA2R	TBXA2R		SLC31A2	SLC31A2
									PCDHGA6	PCDHGA6		NHERF1	NHERF1
									SGCB	SGCB		IGF2R	IGF2R
									ENSSSCG00000031300	AGBL4		STK26	STK26
									C11orf52	C11orf52		SNORA80B	SNORA80B
									ENSSSCG00000021941	ZSCAN21		CYTIP	CYTIP
									TEF	TEF		TNFRSF1A	TNFRSF1A
									CTNNA3	CTNNA3		WASHC1	WASHC1
									GPSM2	GPSM2		PXN	PXN
									INPP5F	INPP5F		TRIM72	TRIM72
									HACD1	HACD1		AGRN	AGRN
									ADAM19	ADAM19		TEC	TEC
									SEPTIN11	SEPTIN11		IER5L	IER5L
									DNAJC28	DNAJC28		ENSSSCG00000030693	TSPAN16
									ENSSSCG00000002935	ZNF568		EIF4EBP1	EIF4EBP1
									CNN3	CNN3		ENSSSCG00000055162	RNF213
									VSTM4	VSTM4		ARHGAP25	ARHGAP25
									ENSSSCG00000037808	GSTM4		CTSZ	CTSZ
									INTU	INTU		TMEM106A	TMEM106A
									MPL	MPL		MSN	MSN
									ENSSSCG00000024676	SRPK3		SLC45A3	SLC45A3
									DSP	DSP		CTNND1	CTNND1
									KAT2A	KAT2A		NAV3	NAV3
									CHD7	CHD7		F7	F7
									ABTB2	ABTB2		TMEM170B	TMEM170B
									HIP1	HIP1		TMEM92	TMEM92
									FHIT	FHIT		ENSSSCG00000009633	TNFRSF10A
									MYO1B	MYO1B		LYZ	LYZ
									IFTAP	IFTAP		C19orf47	C19orf47
									ASB5	ASB5		PLA2G4A	PLA2G4A
									SFMBT2	SFMBT2		ENSSSCG00000033037	SLC25A37
									ENSSSCG00000025485	C1orf162		ENSSSCG00000007589	RSPH10B
									FBXL22	FBXL22		FILIP1L	FILIP1L
									TNF	TNF		ENSSSCG00000007181	SIRPB1
									VPREB3	VPREB3		HMGB2	HMGB2
									RPA3	RPA3		ENSSSCG00000059909	CDH23
									GPR174	GPR174		CERS4	CERS4
									RRP8	RRP8		IQSEC2	IQSEC2
									IZUMO4	IZUMO4		TMEM71	TMEM71
									ZNF630	ZNF630		ENSSSCG00000039214	IL1B
									TEX14	TEX14		CTSH	CTSH
									BEX1	BEX1		SESTD1	SESTD1
									CCDC50	CCDC50		GRHL3	GRHL3
									SLC4A5	SLC4A5		PLAUR	PLAUR
									CFAP126	CFAP126		BLTP3B	BLTP3B
									CELSR3	CELSR3		ENSSSCG00000012202	GK
									ENSSSCG00000031706	MICAL2		WNT9A	WNT9A
									PPP1R14B	PPP1R14B		PPP1R15A	PPP1R15A
									AIPL1	AIPL1		MDFI	MDFI
									GPR45	GPR45		GAB2	GAB2
									PVRIG	PVRIG		CHRNA9	CHRNA9
									BIRC5	BIRC5		STK40	STK40
									MTERF2	MTERF2		GP91-PHOX	CYBB
									GRAMD1B	GRAMD1B		HACD4	HACD4
									GRIK5	GRIK5		B4GALT5	B4GALT5
									GCNT7	GCNT7		C5AR2	C5AR2
									JAG1	JAG1		RAI14	RAI14
									PCED1B	PCED1B		AAGAB	AAGAB
									CRYBA1	CRYBA1		TFEC	TFEC
									PHC1	PHC1		ELK4	ELK4
									ABCA13	ABCA13		KLF6	KLF6
									INPP4A	INPP4A		PLEKHG6	PLEKHG6
									SLC1A4	SLC1A4		ENSSSCG00000027665	SIRPB1
									PNRC1	PNRC1		ENSSSCG00000004520	MAPK4
									ENSSSCG00000033232	ZNF586		FLOT2	FLOT2
									SPATS2L	SPATS2L		IFIH1	IFIH1
									CST3	CST3		DLG5	DLG5
									GCKR	GCKR		TPCN2	TPCN2
									TCF4	TCF4		LYRM1	LYRM1
									MARVELD2	MARVELD2		C1orf56	C1orf56
									CALHM6	CALHM6		GALT	GALT
									SH3RF1	SH3RF1		DNAH9	DNAH9
									ABRA	ABRA		SEC62	SEC62
									ACE2	ACE2		ENSSSCG00000058009	SIGLEC14
									RAD9B	RAD9B		CD163	CD163
									ENSSSCG00000032445	HSF2BP		TESC	TESC
									GAD2	GAD2		S1PR5	S1PR5
									ADCY2	ADCY2		SELL	SELL
									TMTC1	TMTC1		LIN7A	LIN7A
									CCDC78	CCDC78		LXN	LXN
									POMK	POMK		PTPN13	PTPN13
									SYP	SYP		ZNF503	ZNF503
									ENSSSCG00000062085	EPPK1		ANKRD28	ANKRD28
									SGCA	SGCA		ALDH4A1	ALDH4A1
									STKLD1	STKLD1		ADA	ADA
									AFF3	AFF3		CCL14	CCL14
									ENSSSCG00000014822	ARHGEF17		AGAP1	AGAP1
									APPL2	APPL2		NCOR2	NCOR2
									MTMR4	MTMR4		CNDP2	CNDP2
									LDAH	LDAH		C5AR1	C5AR1
									CLRN3	CLRN3		VAT1	VAT1
									ACP5	ACP5		RNF11	RNF11
									ENSSSCG00000028635	GTF2IRD2B		JDP2	JDP2
									PJVK	PJVK		ZC3H12A	ZC3H12A
									GUCY1A1	GUCY1A1		TSKU	TSKU
									TMEM104	TMEM104		PYROXD2	PYROXD2
									RHOBTB1	RHOBTB1		C1R	C1R
									ENSSSCG00000004404	WASF1		PIGF	PIGF
									ENSSSCG00000022738	PM20D1		FN1	FN1
									RCN3	RCN3		NET1	NET1
									CTC1	CTC1		RGSL1	RGSL1
									MDFIC	MDFIC		MX2	MX2
									BSPH1	BSPH1		MARCO	MARCO
									ARL4A	ARL4A		BRPF3	BRPF3
									TAS2R1	TAS2R1		PLEKHH1	PLEKHH1
									IL7R	IL7R		FCN2	FCN2
									NMNAT2	NMNAT2		IL1A	IL1A
									MTUS2	MTUS2		CHIT1	CHIT1
									ENSSSCG00000005971	ZNF572		ENSSSCG00000029414	FCN1
									DCDC2	DCDC2		ALCAM	ALCAM
									STX7	STX7		KDM6B	KDM6B
									SIT1	SIT1		ASCL2	ASCL2
									SEPTIN5	SEPTIN5		BAG3	BAG3
									ALG6	ALG6		VDR	VDR
									GAS2	GAS2		IGFBP4	IGFBP4
									ANKLE1	ANKLE1		H2BC18	H2BC18
									GNAT3	GNAT3		CA12	CA12
									RUBCNL	RUBCNL		ANGPT4	ANGPT4
									ENSSSCG00000045482	ZNF808		CD44	CD44
									RAD51	RAD51		NFAM1	NFAM1
									KIAA1217	KIAA1217		DOK2	DOK2
									ZNF619	ZNF619		RETN	RETN
									ADA2	ADA2		TLR2	TLR2
									ZNF391	ZNF391		ELL	ELL
									LGI4	LGI4		SIPA1L2	SIPA1L2
									C16orf90	C16orf90		SCNN1A	SCNN1A
									ENSSSCG00000009125	ANK2		PARP16	PARP16
									ABHD1	ABHD1		DUSP6	DUSP6
									GRIP1	GRIP1		ATP9A	ATP9A
									ADAMTS12	ADAMTS12		CD63	CD63
									XKR5	XKR5		SLC25A40	SLC25A40
									MEIS1	MEIS1		ENSSSCG00000028461	SIRPA
									BNC2	BNC2		F5	F5
									TMEM98	TMEM98		ENSSSCG00000004179	VNN2
									B3GALNT1	B3GALNT1		N4BP2L1	N4BP2L1
									HSF5	HSF5		CYB5R1	CYB5R1
									LDOC1	LDOC1		IGFBP6	IGFBP6
									DSC2	DSC2		DENND4A	DENND4A
									FBXO32	FBXO32		TRIM3	TRIM3
									ROR2	ROR2		WFS1	WFS1
									PRPF40B	PRPF40B		PLCG1	PLCG1
									IL1RL1	IL1RL1		SH3PXD2A	SH3PXD2A
									ARHGAP20	ARHGAP20		MBOAT1	MBOAT1
									TUBG2	TUBG2		BNIPL	BNIPL
									GPR34	GPR34		SIRPB2	SIRPB2
									ENSSSCG00000013768	MISP3		MMP28	MMP28
									KIAA2012	KIAA2012		ATP6V1G3	ATP6V1G3
									DUSP15	DUSP15		FLVCR2	FLVCR2
									PARP1	PARP1		GABRR3	GABRR3
									SLC5A1	SLC5A1		ENSSSCG00000006418	PYHIN1
									ATP2A1	ATP2A1		RND3	RND3
									TRHDE	TRHDE		PHLDB1	PHLDB1
									RNFT2	RNFT2		C9	C9
									PPAT	PPAT		MGAM2	MGAM2
									MAP10	MAP10		TMEM254	TMEM254
									MCOLN2	MCOLN2		IFI6	IFI6
									SEPTIN3	SEPTIN3		KCNJ13	KCNJ13
									TRIM2	TRIM2		CSF1	CSF1
									CTDSPL	CTDSPL		TBC1D2B	TBC1D2B
									PDE7A	PDE7A		PLK2	PLK2
									SPDL1	SPDL1		MYO7A	MYO7A
									ARRDC3	ARRDC3		TBX6	TBX6
									KBTBD11	KBTBD11		TLR8	TLR8
									URB1	URB1		SOCS3	SOCS3
									FAM186B	FAM186B		LPAR2	LPAR2
									CAMK4	CAMK4		UBXN11	UBXN11
									SULF1	SULF1		KCNQ3	KCNQ3
									TMEM74	TMEM74		MYO1E	MYO1E
									PDE6H	PDE6H		KLF10	KLF10
									DNAJC12	DNAJC12		EFCAB2	EFCAB2
									MED30	MED30		CHPT1	CHPT1
									GSTCD	GSTCD		BCORL1	BCORL1
									EFNA2	EFNA2		DGKH	DGKH
									CCR9	CCR9		DHX58	DHX58
									TMEM59	TMEM59		TINAGL1	TINAGL1
									ZNF544	ZNF544		RNF125	RNF125
									TESPA1	TESPA1		SLCO4A1	SLCO4A1
									ZNF239	ZNF239		CADPS2	CADPS2
									EMILIN1	EMILIN1		BCL3	BCL3
									TMEM263	TMEM263		PDLIM1	PDLIM1
									CD3E	CD3E		SQOR	SQOR
									SLC12A4	SLC12A4		HAAO	HAAO
									SPDYC	SPDYC		ENSSSCG00000013556	ADGRE1
									ABCA5	ABCA5		IFI44	IFI44
									ITCH	ITCH		PTGS1	PTGS1
									WNT10A	WNT10A		PRKAB2	PRKAB2
									NMUR1	NMUR1		FAM180A	FAM180A
									RNLS	RNLS		RFX2	RFX2
									BCL7A	BCL7A		DEPTOR	DEPTOR
									ENSSSCG00000061957	CD36		SGK1	SGK1
									BLM	BLM		LENG1	LENG1
									TPPP	TPPP		APC	APC
									CASP10	CASP10		PDE7B	PDE7B
									ENSSSCG00000038327	ZNF548		TSPO	TSPO
									JAZF1	JAZF1		TLR4	TLR4
									DHODH	DHODH		HFE	HFE
									ENSSSCG00000001131	BTN2A2		PIK3IP1	PIK3IP1
									DCBLD2	DCBLD2		SH3BP2	SH3BP2
									MSH5	MSH5		SLC18A1	SLC18A1
									GJC3	GJC3		PRICKLE2	PRICKLE2
									SELENBP1	SELENBP1		MRAS	MRAS
									AGRP	AGRP		CLEC5A	CLEC5A
									CCDC66	CCDC66		ANXA4	ANXA4
									PYGB	PYGB		SERPINC1	SERPINC1
									ENSSSCG00000053139	H2AC11		ECHDC3	ECHDC3
									PDGFRB	PDGFRB		ENSSSCG00000029160	HSPA1A
									GAPT	GAPT		NCAM1	NCAM1
									KIFC1	KIFC1		PLBD1	PLBD1
									LRRIQ3	LRRIQ3		SPIC	SPIC
									ZNF304	ZNF304		FAM111B	FAM111B
									PLIN2	PLIN2		SNX24	SNX24
									ENSSSCG00000057160	CMA1		ENSSSCG00000014575	SCUBE2
									ZNF518A	ZNF518A		MX1	MX1
									ARMCX4	ARMCX4		SYBU	SYBU
									ENSSSCG00000016810	PDZD2		TIAM1	TIAM1
									C18orf54	C18orf54		CD302	CD302
									OSTN	OSTN		OSBPL11	OSBPL11
									ENSSSCG00000012530	TCEAL4		MAP3K3	MAP3K3
									ENSSSCG00000057840	IL31		EHD4	EHD4
									JCHAIN	JCHAIN		USHBP1	USHBP1
									IQCK	IQCK		ENSSSCG00000034284	LAIR1
									WSCD2	WSCD2		SLC1A5	SLC1A5
									LTB	LTB		ENSSSCG00000003236	SIGLEC5
									LIN9	LIN9		CCM2L	CCM2L
									ABCC2	ABCC2		ISG15	ISG15
									GLYATL3	GLYATL3		ENSSSCG00000015823	RAB11FIP1
									ENTPD6	ENTPD6		DIRAS3	DIRAS3
									E2F2	E2F2		P2RX7	P2RX7
									MTX3	MTX3		TUBB2A	TUBB2A
									FER	FER		TSKS	TSKS
									ZNF684	ZNF684		SPRY2	SPRY2
									TRAM2	TRAM2		MTARC2	MTARC2
									GADL1	GADL1		GAS6	GAS6
									ANKAR	ANKAR		IRF7	IRF7
									ZFP30	ZFP30		TNFSF18	TNFSF18
									TBC1D12	TBC1D12		LGR4	LGR4
									IFN-OMEGA-5	IFNW1		SNX20	SNX20
									MGAT5	MGAT5		TRIM21	TRIM21
									CELF4	CELF4		LMOD3	LMOD3
									ZC3H12C	ZC3H12C		PDLIM7	PDLIM7
									FRRS1	FRRS1		ELL3	ELL3
									ENSSSCG00000026302	MKI67		EXOC6B	EXOC6B
									ENSSSCG00000029550	SNORA79B		RAB44	RAB44
									CDH2	CDH2		GFOD2	GFOD2
									ARSK	ARSK		RAMP2	RAMP2
									CCND2	CCND2		ENSSSCG00000021343	ZEB2
									PLA2G10	PLA2G10		TIFA	TIFA
									RAD54B	RAD54B		MSR1	MSR1
									SUCO	SUCO		KCNQ1	KCNQ1
									PRIMPOL	PRIMPOL		ITGB2	ITGB2
									XXYLT1	XXYLT1		SYNE2	SYNE2
									WWC3	WWC3		HSD17B1	HSD17B1
									MIGA1	MIGA1		FKBP5	FKBP5
									DCX	DCX		CYFIP1	CYFIP1
									SORBS3	SORBS3		PBX3	PBX3
									TMEM109	TMEM109		ENSSSCG00000012452	SH3BGRL
									TOPAZ1	TOPAZ1		SEMA7A	SEMA7A
									CATSPER1	CATSPER1		RHOH	RHOH
									ARMCX6	ARMCX6		C19orf38	C19orf38
									UPF3B	UPF3B		PRKAG2	PRKAG2
									SNORA8	SNORA8		PGLYRP1	PGLYRP1
									ARMC12	ARMC12		AIF1L	AIF1L
									SCARNA8	SCARNA8		TRAK1	TRAK1
									NYX	NYX		TNFRSF11A	TNFRSF11A
									TTLL7	TTLL7		RASGEF1A	RASGEF1A
									TLR9	TLR9		TEX26	TEX26
									PDGFC	PDGFC		CD1D	CD1D
									RAX2	RAX2		PTAFR	PTAFR
									EPB41L5	EPB41L5		CSGALNACT2	CSGALNACT2
									ENSSSCG00000030696	SLC19A1		ENSSSCG00000001396	HLA-A
									ARMH1	ARMH1		PWWP3B	PWWP3B
									UGGT2	UGGT2		HSPB1	HSPB1
									LRRC69	LRRC69		TNFAIP8L1	TNFAIP8L1
									FAM83C	FAM83C		ADCY4	ADCY4
									TES	TES		SLPI	SLPI
									ENSSSCG00000015802	FAM149A		PITPNC1	PITPNC1
									RASAL1	RASAL1		ARHGEF10L	ARHGEF10L
									EPHA4	EPHA4		S1PR1	S1PR1
									SNORD72	SNORD72		ARHGAP26	ARHGAP26
									GATA1	GATA1
									CAND2	CAND2
									RALGAPA1	RALGAPA1
									BEX4	BEX4
									PROX2	PROX2
									RNF24	RNF24
									KCNJ14	KCNJ14
									ENSSSCG00000060636	ZNF543
									H2AC6	H2AC6

## Sheet: Supp.Fig.7F.Sulczewski_et_al
Murine dendritic cell subset gene signatures from Sulczewski et al. (2023), converted to human gene names or Ensembl ID
BULK			SINGLE CELL
tDC_bulk			cluster1_pDC			cluster2_pDC			cluster3_tDC_low			cluster4_tDC_hi			cluster5_DC2			cluster6_DC2			cluster7_DC1
Mouse	Converted to human		Mouse	Converted to human		Mouse	Converted to human		Mouse	Converted to human		Mouse	Converted to human		Mouse	Converted to human		Mouse	Converted to human		Mouse	Converted to human
Gpr156	GPR156		Apc	APC		Ctsw	CTSW		Stard4	STARD4		B4galt6	B4GALT6		B4galt6	B4GALT6		Csnk1g3	CSNK1G3		Ltbp2	LTBP2
Zdhhc15	ZDHHC15		Ifnar1	IFNAR1		Card6	CARD6		Hexb	HEXB		Celf4	CELF4		Gpr141	GPR141		B4galt6	B4GALT6		Tiam1	TIAM1
Klf12	KLF12		Ablim1	ABLIM1		Ablim1	ABLIM1		Cebpd	CEBPD		Hexb	HEXB		Cd83	CD83		Gpr141	GPR141		Adrb2	ADRB2
Cd200r1	CD200R1		Mtss1	MTSS1		Rhoq	RHOQ		Lgals3	LGALS3		Ptcd2	PTCD2		Tbc1d4	TBC1D4		Cd83	CD83		Gypc	GYPC
Ednrb	EDNRB		Ifi44	IFI44		Gpr174	GPR174		Ctnna1	CTNNA1		Dab2	DAB2		Malt1	MALT1		Tbc1d4	TBC1D4		Lpin1	LPIN1
Cd200r4	CD200R1L		Trib1	TRIB1		Zfyve21	ZFYVE21		Cysltr1	CYSLTR1		Cd200r1	CD200R1		Pmaip1	PMAIP1		Cd274	CD274		Zdhhc23	ZDHHC23
1500009L16Rik	C12orf75		B3galnt1	B3GALNT1		Mtss1	MTSS1		Cd200r1	CD200R1		Anxa5	ANXA5		Asap1	ASAP1		Malt1	MALT1		Lgals3	LGALS3
Themis	THEMIS		Lifr	LIFR		Sqle	SQLE		Lyz2	LYZ		Rgl1	RGL1		Clec4a2	CLEC4C		Gmnn	GMNN		Jdp2	JDP2
Gramd4	GRAMD4		Stambpl1	STAMBPL1		B3galnt1	B3GALNT1		Zyx	ZYX		Stard5	STARD5		Hsd17b4	HSD17B4		Pik3r1	PIK3R1		Naga	NAGA
Kcnk10	KCNK10		Rftn1	RFTN1		Lifr	LIFR		Marcksl1	MARCKSL1		Il16	IL16		Sat1	SAT1		Clec4a2	CLEC4C		Hfe	HFE
Ttc3	TTC3		Ctsb	CTSB		Cd200	CD200		Clec4b1	CLEC4C		Marveld1	MARVELD1		Pim3	PIM3		Sat1	SAT1		Zfp366	ZNF366
Ppp1r3d	PPP1R3D		Ripor2	RIPOR2		Stambpl1	STAMBPL1		Runx1	RUNX1		Tmem176b	TMEM176B		Ncf2	NCF2		Pim3	PIM3		Phf11a	PHF11
Gimap3	GIMAP5		Gria3	GRIA3		Rftn1	RFTN1		Rasgrp2	RASGRP2		Tmem176a	TMEM176A		Mapkapk3	MAPKAPK3		Tmem131l	TMEM131L		Cystm1	CYSTM1
Rab3il1	RAB3IL1		Ldhb	LDHB		Ctsb	CTSB		Nfkbiz	NFKBIZ		Lta4h	LTA4H		Npl	NPL		Npl	NPL		Pde1b	PDE1B
Pros1	PROS1		Chdh	CHDH		Fdft1	FDFT1		Anxa5	ANXA5		Ms4a6c	MS4A6A		Ank	ANKH		Slc25a33	SLC25A33		Treml4	TREML4
Rwdd2a	RWDD2A		Il7r	IL7R		Itsn1	ITSN1		Cks2	CKS2		Ms4a6b	MS4A6A		Slc25a33	SLC25A33		Egr3	EGR3		Cdc14a	CDC14A
Cd6	CD6		Ldlrad4	LDLRAD4		Ldhb	LDHB		Acot9	ACOT9		Plk2	PLK2		Egr3	EGR3		Pxdc1	PXDC1		Sgms1	SGMS1
Rasd1	RASD1		Ighm	IGHM		Chdh	CHDH		Ncf2	NCF2		Il6st	IL6ST		Nlrp3	NLRP3		Nlrp3	NLRP3		Btla	BTLA
Lmo1	LMO1		Arhgap32	ARHGAP32		Il7r	IL7R		Pdlim1	PDLIM1		Mthfsl	MTHFS		Avpi1	AVPI1		Avpi1	AVPI1		Arhgap18	ARHGAP18
Lef1	LEF1		Ets1	ETS1		Rpia	RPIA		Tnfsf9	TNFSF9		Ciita	CIITA		Marveld1	MARVELD1		Marveld1	MARVELD1		Lyz2	LYZ
Angpt1	ANGPT1		Angptl7	ANGPTL7		Ldlrad4	LDLRAD4		Tlr2	TLR2		Smpdl3a	SMPDL3A		Tmem176b	TMEM176B		Dym	DYM		Lyz1	LYZ
Palld	PALLD		Nrxn2	NRXN2		Cds1	CDS1		Eno1	ENO1		Nfkb1	NFKB1		Tmem176a	TMEM176A		Slc14a1	SLC14A1		Gcsam	GCSAM
Bcl11b	BCL11B		Arhgap24	ARHGAP24		Ighm	IGHM		Acaa2	ACAA2		Csf1r	CSF1R		Ptger3	PTGER3		Tmpo	TMPO		Rnf144b	RNF144B
Olr1	OLR1		Xkrx	XKRX		Rasgrp2	RASGRP2		Plp2	PLP2		Cyp7b1	CYP7B1		Myo1b	MYO1B		Ptger3	PTGER3		Lipa	LIPA
Vim	VIM		Ctso	CTSO		Ets1	ETS1		Pros1	PROS1		Idh2	IDH2		Hck	HCK		Myo1b	MYO1B		Fam149a	FAM149A
Fry	FRY		B3gnt8	B3GNT8		Angptl7	ANGPTL7		Tspan17	TSPAN17		Lrrk2	LRRK2		Dscam	DSCAM		Ctnnd2	CTNND2		Htr7	HTR7
Csad	CSAD		Tcf4	TCF4		Nrxn2	NRXN2		Ehd4	EHD4		Il13ra1	IL13RA1		Rtn1	RTN1		Hck	HCK		Tlr3	TLR3
Itk	ITK		Atp2a1	ATP2A1		Arhgap24	ARHGAP24		Emilin2	EMILIN2		Cyp4f16	CYP4F8		Peak1	PEAK1		Elk3	ELK3		Tubb6	TUBB6
Crip2	CRIP2		Dgcr6	DGCR6		Xkrx	XKRX		Rin3	RIN3		Gsr	GSR		Ms4a4c	MS4A4A		Lta4h	LTA4H		Lrrc1	LRRC1
Bhlhe22	BHLHE22		Sh2b1	SH2B1		Ctso	CTSO		Hpgd	HPGD		Nme4	NME4		Ms4a6b	MS4A6A		Med21	MED21		Id2	ID2
Cyp7b1	CYP7B1		Gpr18	GPR18		B3gnt8	B3GNT8		Wls	WLS		Ly6i	LY6S		Mefv	MEFV		Esam	ESAM		Clec4b2	CLEC4C
Pi16	PI16		Obscn	OBSCN		Dcaf1	DCAF1		Ms4a6c	MS4A6A		Cfp	CFP		Themis2	THEMIS2		Dscam	DSCAM		Extl3	EXTL3
Sfxn3	SFXN3		Sec24d	SEC24D		Tcf4	TCF4		Ms4a6b	MS4A6A		Slc52a2	SLC52A2		Pglyrp1	PGLYRP1		Stat4	STAT4		Fnip2	FNIP2
Cp	CP		Zc3h12c	ZC3H12C		Manf	MANF		Rara	RARA		L1cam	L1CAM		Acot7	ACOT7		Rtn1	RTN1		Rnf150	RNF150
Upk1b	UPK1B		Clcn5	CLCN5		Atp2a1	ATP2A1		Pid1	PID1		Mcemp1	MCEMP1		Abcb1a	ABCB1		Ms4a4c	MS4A4A		Tbc1d9	TBC1D9
Trim16	TRIM16		Dclre1c	DCLRE1C		Dgcr6	DGCR6		Lmo1	LMO1		Cyb5r3	CYB5R3		Ap1s2	AP1S2		Ifrd1	IFRD1		Prelid2	PRELID2
Slc34a1	SLC34A1		Smim5	SMIM5		Prodh	ENSG00000277196		Ak8	AK8		Matk	MATK		Bcl2a1d	BCL2A1		Themis2	THEMIS2		Ncoa7	NCOA7
Ccnd3	CCND3		Blnk	BLNK		Tspyl4	TSPYL4		Myadm	MYADM		Chil5	CHIA		Serpina3g	SERPINA3		Cep83	CEP83		Serpinf1	SERPINF1
Il2rb	IL2RB		Dntt	DNTT		Zdhhc8	ZDHHC8		Stxbp6	STXBP6		Ddit4	DDIT4		Bcl2a1b	BCL2A1		Agpat4	AGPAT4		Efr3a	EFR3A
Tep1	TEP1		Tubb2a	TUBB2A		Obscn	OBSCN		Anxa1	ANXA1		Slamf7	SLAMF7		Dusp1	DUSP1		Plxnc1	PLXNC1		Myof	MYOF
Ly6i	LY6S		Tubb2b	TUBB2B		Sec24d	SEC24D		Slk	SLK		Ccr1	CCR1		Rtp4	RTP4		Fcrl1	FCRL1		Atp2a2	ATP2A2
L1cam	L1CAM		Klk1b27	KLK1		Clybl	CLYBL		Notch2	NOTCH2		Cadm3	CADM3		Chn2	CHN2		Pglyrp1	PGLYRP1		Homer2	HOMER2
Tppp3	TPPP3		Rhobtb2	RHOBTB2		Clcn5	CLCN5		Add3	ADD3		Micu1	MICU1		Isg20	ISG20		Acot7	ACOT7		Galc	GALC
Alox5	ALOX5		Klk1	KLK1		Smim5	SMIM5		Emb	EMB		S100a4	S100A4		Tgfbi	TGFBI		Abcb1a	ABCB1		Gpr65	GPR65
Plvap	PLVAP		Tceal8	TCEAL8		Blnk	BLNK		Sema4a	SEMA4A		Akr7a5	AKR7L		Nod1	NOD1		Bcl2a1d	BCL2A1		Plce1	PLCE1
Mob3b	MOB3B		Cib2	CIB2		Dntt	DNTT		Capn2	CAPN2		Cd8a	CD8A		Snx20	SNX20		Serpina3g	SERPINA3		Snx24	SNX24
Fam78b	FAM78B		Zdhhc14	ZDHHC14		Acsl1	ACSL1		Smpdl3a	SMPDL3A		Cx3cr1	CX3CR1		Ggct	GGCT		Bcl2a1a	BCL2A1		Trim35	TRIM35
Aqp3	AQP3		Gimap6	GIMAP6		Stk26	STK26		Eif4e3	EIF4E3		Klrd1	KLRD1		Pla2g7	PLA2G7		Bcl2a1b	BCL2A1		Fzd1	FZD1
Cd209e	CD209		Gimap1	GIMAP1		Capg	CAPG		Apod	APOD		Knop1	KNOP1		Man1a	MAN1A1		Kit	KIT		Hells	HELLS
S1pr1	S1PR1		St3gal6	ST3GAL6		Cobll1	COBLL1		Klrk1	KLRK1		Cd300a	CD300A		Rgs12	RGS12		Gsto1	GSTO1		Serpinb6b	SERPINB6
Arhgef17	ARHGEF17		Fads3	FADS3		Hmgn3	HMGN3		Vim	VIM		Il4i1	IL4I1		St8sia6	ST8SIA6		Chn2	CHN2		Serpinb9	SERPINB9
Otof	OTOF		Fads2	FADS2		Klk1b27	KLK1		Arhgef18	ARHGEF18		Rem1	REM1		Bex6	BEX4		Slc12a2	SLC12A2		Cdk14	CDK14
Dpysl2	DPYSL2		Arhgef10	ARHGEF10		Klk1	KLK1		Map4k1	MAP4K1					Egr1	EGR1		Snx20	SNX20		Ap1s3	AP1S3
Bmp2k	BMP2K		Iglc3	IGLC1		Rasa3	RASA3		Sike1	SIKE1					Gpr34	GPR34		Slc46a3	SLC46A3		Aff1	AFF1
Paqr3	PAQR3		Iglc2	IGLC1		Cib2	CIB2		Fkbp1b	FKBP1B					Havcr2	HAVCR2		Man1a	MAN1A1		Tm9sf2	TM9SF2
Tpcn1	TPCN1		Galk1	GALK1		Zdhhc14	ZDHHC14		Ybx3	YBX3					Lpcat2	LPCAT2		Rgs12	RGS12		Hsd17b11	HSD17B11
Chil5	CHIA		Dap	DAP		Gimap6	GIMAP6		Itgb7	ITGB7					Cd86	CD86		Mcm3	MCM3		Polr1a	POLR1A
Cnn3	CNN3		Tm7sf3	TM7SF3		Gimap1	GIMAP1		Rarg	RARG					Csf1r	CSF1R		Chka	CHKA		Nudt9	NUDT9
Ccr1	CCR1		Spib	SPIB		Gimap5	GIMAP5		Frmd8	FRMD8					Sirpb1a	SIRPG		Mcm6	MCM6		St3gal5	ST3GAL5
Ccr2	CCR2		Robo3	ROBO3		St3gal6	ST3GAL6		Vcl	VCL					Sirpb1b	SIRPB1		St8sia6	ST8SIA6		Sdc3	SDC3
Ptgr1	PTGR1		Slco4a1	SLCO4A1		Ormdl3	ORMDL3		Bin1	BIN1					Sirpb1c	SIRPB1		Bex6	BEX4		Glrx	GLRX
Emp1	EMP1		Them6	THEM6		Slc37a2	SLC37A2		Adora2b	ADORA2B					Isg15	ISG15		Klri1	KLRC4		Abcg3	ABCG2
Fgfr1	FGFR1		Btg3	BTG3		Fhit	FHIT		Csf1r	CSF1R					Sash1	SASH1		Egr1	EGR1		Egr3	EGR3
Micu1	MICU1		Ly6c2	LY6S		Fads3	FADS3		Crip2	CRIP2					App	APP		Havcr2	HAVCR2		Ttc7b	TTC7B
Ckap4	CKAP4		Igf1r	IGF1R		Fads2	FADS2		Crip1	CRIP1					Cd80	CD80		Vegfa	VEGFA		Apobr	APOBR
Ap2a2	AP2A2		Npc1	NPC1		Net1	NET1		Cd14	CD14					Ptpn22	PTPN22		Lpcat2	LPCAT2		Pi4k2a	PI4K2A
Tiam2	TIAM2		Gapt	GAPT		Iglc3	IGLC1		Bcl3	BCL3					Ube2e2	UBE2E2		Specc1	SPECC1		Trio	TRIO
Trbc1	TRBC2		Mctp2	MCTP2		Sgcb	SGCB		Fgd2	FGD2					Stap1	STAP1		Cd86	CD86		Epb41	EPB41
Cd3g	CD3G		Itpkb	ITPKB		Galk1	GALK1		Plec	PLEC					Fgl2	FGL2		Anpep	ANPEP		Got1	GOT1
Cd3d	CD3D		Rai1	RAI1		Dap	DAP		Vat1	VAT1					Atf3	ATF3		Sirpb1a	SIRPG		Arl6	ARL6
Tle1	TLE1		Txndc5	TXNDC5		Spib	SPIB		Scarb1	SCARB1					Cyp4f16	CYP4F8		Sirpb1b	SIRPB1		Chsy1	CHSY1
Plscr3	PLSCR3		Clcn3	CLCN3		Robo3	ROBO3		Il13ra1	IL13RA1					Arl4c	ARL4C		Arhgef2	ARHGEF2		Ahr	AHR
Rpusd2	RPUSD2		Ap1ar	AP1AR		Ostm1	OSTM1		Ahnak	AHNAK					Ear2	RNASE3		Isg15	ISG15		Olfm1	OLFM1
Dkkl1	DKKL1		Zfp521	ZNF521		Haus3	HAUS3		Tnip3	TNIP3					Ifi27	IFI27L2		Frmd5	FRMD5		Camk1d	CAMK1D
Gprc5c	GPRC5C		Neil1	NEIL1		Slco4a1	SLCO4A1		Trf	TF					Tmem51	TMEM51		Sash1	SASH1		Cpq	CPQ
Cdr2l	CDR2L		Cdip1	CDIP1		Them6	THEM6		Kcnn4	KCNN4					Asb2	ASB2		App	APP		Larp1b	LARP1B
Zbtb32	ZBTB32		Syne2	SYNE2		Btg3	BTG3		Cox6b2	COX6B2					Klf4	KLF4		Cd80	CD80		Cyb5a	CYB5A
Arhgap23	ARHGAP23		Slc9a1	SLC9A1		Ly6c2	LY6S		Hivep2	HIVEP2					Acp5	ACP5		Ptpn22	PTPN22		Laptm4b	LAPTM4B
Hopx	HOPX		Mgst2	MGST2		Igf1r	IGF1R		Ptpro	PTPRO					Neurl3	NEURL3		Ube2e2	UBE2E2		BC028528	C1orf54
Stat5a	STAT5A		Cep57	CEP57		Npc1	NPC1		Tmem238	TMEM238					Elmo1	ELMO1		Cep63	CEP63		Ppfibp1	PPFIBP1
P3h4	P3H4		Pir	PIR		Gapt	GAPT		Nfkbia	NFKBIA					Adgre1	ADGRE1		Stap1	STAP1		Cd1d1	CD1D
Fkbp10	FKBP10		Lefty1	LEFTY1		Mctp2	MCTP2		Cd300lg	CD300LG					Bbs9	BBS9		Flvcr1	FLVCR1		Ttc39a	TTC39A
Ngfr	NGFR		Svil	SVIL		Evi5	EVI5		Prr7	PRR7					Lrrc25	LRRC25		Rras2	RRAS2		Fgd6	FGD6
			Snx18	SNX18		Txndc5	TXNDC5		Ccnd3	CCND3					Haus8	HAUS8		Crtc3	CRTC3		Ppfibp2	PPFIBP2
			Tmem106c	TMEM106C		Spaca9	SPACA9		Col23a1	COL23A1					Ccrl2	CCRL2		Eps8	EPS8		Osbpl3	OSBPL3
			Tmem229b	TMEM229B		Tifa	TIFA		Acer3	ACER3					Gpr35	GPR35		Pglyrp2	PGLYRP2		Pfkp	PFKP
			Rps6ka1	RPS6KA1		Lactb2	LACTB2		Tep1	TEP1					Krt80	KRT80		Cyp4f16	CYP4F8		Arhgap42	ARHGAP42
			Rad51b	RAD51B		Fam241a	FAM241A		Selenop	SELENOP					Trps1	TRPS1		Flnb	FLNB		Pid1	PID1
			Scrn1	SCRN1		Cdip1	CDIP1		Rbpms	RBPMS					Mcemp1	MCEMP1		Arl4c	ARL4C		Slc25a26	SLC25A26
			Snx29	SNX29		Elovl6	ELOVL6		Bach2	BACH2					Lst1	LST1		Tiparp	TIPARP		Igf2r	IGF2R
			Gpm6b	GPM6B		Sytl1	SYTL1		L1cam	L1CAM					Ltb	LTB		Stk40	STK40		Ralb	RALB
			Tmem163	TMEM163		Mgst2	MGST2		Tppp3	TPPP3					Arap2	ARAP2		Rogdi	ROGDI		Vwf	VWF
			Maged1	MAGED1		Pir	PIR		Gcnt2	GCNT2					Rgs3	RGS3		Ifi27	IFI27L2		Atp2b1	ATP2B1
			Tlr7	TLR7		Lefty1	LEFTY1		Pnp	PNP					Dtx1	DTX1		Ggt5	GGT5		Slco3a1	SLCO3A1
			Cd69	CD69		Rhno1	RHNO1		Kcne3	KCNE3					Rasgef1b	RASGEF1B		Tmem51	TMEM51		Met	MET
			Tsc22d1	TSC22D1		Tmem63a	TMEM63A		Flna	FLNA					Lysmd2	LYSMD2		Asb2	ASB2		Stk39	STK39
			Enpp4	ENPP4		Hadh	HADH		Lrrfip2	LRRFIP2					Mapk14	MAPK14		Acp5	ACP5		Cpd	CPD
			Pml	PML		Ergic1	ERGIC1		Plpp2	PLPP2					Igsf6	IGSF6		Neurl3	NEURL3		Frmd4b	FRMD4B
			Fam3c	FAM3C		Snx18	SNX18		Mob3b	MOB3B					Rgs2	RGS2		Elmo1	ELMO1		Bcl2a1a	BCL2A1
			Stoml1	STOML1		Abhd15	ABHD15		Slfn5	SLFN5					Rgs1	RGS1		Ndel1	NDEL1		Endod1	ENDOD1
			Tnfrsf13b	TNFRSF13B		Tmem106c	TMEM106C		Slfn2	SLFN12					Mmp12	MMP12		Bbs9	BBS9		Trabd2b	TRABD2B
			Tram2	TRAM2		Tmem229b	TMEM229B		Prkx	PRKX					Egr2	EGR2		Haus8	HAUS8		Plpp1	PLPP1
			Runx2	RUNX2		Ubl7	UBL7		Mgst3	MGST3					Ptgs2	PTGS2		Dut	DUT		Man2b1	MAN2B1
			Mzb1	MZB1		Msmo1	MSMO1		Mcemp1	MCEMP1					Cotl1	COTL1		Ccrl2	CCRL2		Sh3pxd2b	SH3PXD2B
			Cxxc5	CXXC5		Rad51b	RAD51B		Cd209a	CD209					Fosl2	FOSL2		Gpr35	GPR35		Arid3b	ARID3B
			Fam43a	FAM43A		Scrn1	SCRN1		Cd209d	CD209					Mdh2	MDH2		Tmem131	TMEM131		St6gal1	ST6GAL1
			Zbtb10	ZBTB10		Snx29	SNX29		Ggh	GGH					S100a4	S100A4		Trps1	TRPS1		Rasgrp3	RASGRP3
			Adpgk	ADPGK		Tmem163	TMEM163		Tspo	TSPO					Adap1	ADAP1		Arhgap6	ARHGAP6		Mfsd6	MFSD6
			Tspan2	TSPAN2		Maged1	MAGED1		Racgap1	RACGAP1					Btg2	BTG2		Maff	MAFF		Inpp1	INPP1
			Rgcc	RGCC		Tlr7	TLR7		Glipr2	GLIPR2					Rnf149	RNF149		Lst1	LST1		Gpr4	GPR4
			Csf2rb2	CSF2RB		Cd69	CD69		Anxa2	ANXA2					Rinl	RINL		Ltb	LTB		Cd207	CD207
			Slc25a12	SLC25A12		Serinc5	SERINC5		Fcgr2b	FCGR2B					Il1r2	IL1R2		Nrm	NRM		Itga1	ITGA1
			Ptprcap	PTPRCAP		Tsc22d1	TSC22D1		Mvd	MVD					Clec4a1	CLEC4A		Arap2	ARAP2		Pmf1	PMF1
			Ankrd28	ANKRD28		Pml	PML		Dusp2	DUSP2					Clec4a3	CLEC4C		Nr4a3	NR4A3		P3h2	P3H2
			Smc6	SMC6		Fam3c	FAM3C		Atic	ATIC					Clec4a4	CLEC4C		Hmgb2	HMGB2		Tshz1	TSHZ1
			Calcoco1	CALCOCO1		Stoml1	STOML1		Mcub	MCUB					Dab2ip	DAB2IP		Mical3	MICAL3		Tgfbi	TGFBI
			Fam83f	FAM83F		Tnfrsf13b	TNFRSF13B		Fcer1g	FCER1G					Hic1	HIC1		Slc6a13	SLC6A13		Evl	EVL
			Havcr1	HAVCR1		Runx2	RUNX2		Mcl1	MCL1					Plk3	PLK3		Rgs3	RGS3		Flt1	FLT1
			Ptprf	PTPRF		Mzb1	MZB1		Snx21	SNX21					Ifitm3	IFITM1		Dtx1	DTX1		Ttc39b	TTC39B
			Foxr1	FOXR1		Cxxc5	CXXC5		Dpysl2	DPYSL2					Ifitm6	IFITM1		Rasgef1b	RASGEF1B		Sema4a	SEMA4A
			Cdc14b	CDC14B		Fam43a	FAM43A		Cyp4f18	CYP4F3					Abhd12	ABHD12		Mreg	MREG		Lima1	LIMA1
			Wfs1	WFS1		Csf2rb2	CSF2RB		Tpcn1	TPCN1					Spint1	SPINT1		Lysmd2	LYSMD2		Clic4	CLIC4
			Jakmip1	JAKMIP1		Slc25a12	SLC25A12		Sigmar1	SIGMAR1					Rab37	RAB37		Igsf6	IGSF6		Itga8	ITGA8
			Rabgap1l	RABGAP1L		Aldh3b1	ALDH3B1		Ddit4	DDIT4					Nr4a2	NR4A2		Rrad	RRAD		Usp22	USP22
			Sema4b	SEMA4B		Ptprcap	PTPRCAP		Vsir	VSIR					Limd2	LIMD2		Rgs2	RGS2		Pkib	PKIB
			Slf2	SLF2		Adk	ADK		Def6	DEF6					Sh2d1b1	SH2D1B		S100a11	S100A11		Mindy3	MINDY3
			Gpr171	GPR171		Calcoco1	CALCOCO1		Ier2	IER2					Ppp1r14a	PPP1R14A		Rgs1	RGS1		Morn1	MORN1
			P2ry14	P2RY14		Inf2	INF2		Cd48	CD48					Adgrl3	ADGRL3		Mmp12	MMP12		Arsb	ARSB
			P2ry13	P2RY13		Pld4	PLD4		Ccr1	CCR1					Siglecg	SIGLEC10		Ptgs2	PTGS2		Acox3	ACOX3
			Ifnar2	IFNAR2		Havcr1	HAVCR1		Ccr2	CCR2					Lcp2	LCP2		Cadm3	CADM3		Apol7c	APOL3
			Svbp	SVBP		Cnpy2	CNPY2		Cmtm3	CMTM3					Ffar2	FFAR2		Prkcb	PRKCB		Plin2	PLIN2
			Irf2bp2	IRF2BP2		Serp1	SERP1		Igsf8	IGSF8					Cd22	CD22		Gsg1	GSG1		Ctdp1	CTDP1
			Grm8	GRM8		Prdx5	PRDX5		Pepd	PEPD					Abi3	ABI3		Cotl1	COTL1		Pitpnm1	PITPNM1
			Atf7ip	ATF7IP		Cbx4	CBX4		S100a10	S100A10					Gngt2	GNGT2		Fosl2	FOSL2		Cnr2	CNR2
			Ankrd9	ANKRD9		Ptprf	PTPRF		Tagln2	TAGLN2					Kcnip3	KCNIP3		Cyld	CYLD		Fuca1	FUCA1
			Rnf122	RNF122		Foxr1	FOXR1		Elmo2	ELMO2					Pnpo	PNPO		Mdh2	MDH2		Mllt3	MLLT3
			Man2a2	MAN2A2		Ttc13	TTC13		Mndal	PYHIN1					Sulf2	SULF2		Chst10	CHST10		Gpr34	GPR34
			Ahnak	AHNAK		Cdc14b	CDC14B		Cdkn2d	CDKN2D					Il1b	IL1B		Tipin	TIPIN		C2cd2l	C2CD2L
			Hivep3	HIVEP3		Wfs1	WFS1		Ldlr	LDLR					Tgm2	TGM2		S100a4	S100A4		Havcr2	HAVCR2
			Paqr5	PAQR5		Jakmip1	JAKMIP1		Fgfr1	FGFR1								Pcna	PCNA		Pdia5	PDIA5
			Fbxl13	FBXL13		Rabgap1l	RABGAP1L		Dbi	DBI								Adap1	ADAP1		Mt1	MT1F
			Srgap3	SRGAP3		Sema4b	SEMA4B		Rasa4	RASA4								Stk32c	STK32C		Ildr1	ILDR1
			Tom1	TOM1		Cib1	CIB1		Ap2a2	AP2A2								Cass4	CASS4		Atp6v0a2	ATP6V0A2
			Cep164	CEP164		Idi1	IDI1		Slc31a2	SLC31A2								Adam23	ADAM23		Wdfy4	WDFY4
			Hs3st1	HS3ST1		Ntpcr	NTPCR		S100a4	S100A4								Rnf149	RNF149		Arl5b	ARL5B
			Hs3st3b1	HS3ST3B1		P2ry14	P2RY14		S100a6	S100A6								Il1r2	IL1R2		Dkk3	DKK3
			Cybb	CYBB		P2ry13	P2RY13		Cdkn1a	CDKN1A								Clec4a1	CLEC4A		Dapk1	DAPK1
			Trit1	TRIT1		P2ry12	P2RY12		Zfp467	ZNF467								Clec4a4	CLEC4C		Anpep	ANPEP
			Hs2st1	HS2ST1		Ifnar2	IFNAR2		Tax1bp3	TAX1BP3								Dab2ip	DAB2IP		Syne1	SYNE1
			Sla2	SLA2		Svbp	SVBP		Clec4a3	CLEC4C								Map3k14	MAP3K14		Arpin	ARPIN
			Padi1	PADI1		Zcchc18	ZCCHC12		Tle1	TLE1								Knop1	KNOP1		Prkar2a	PRKAR2A
			Grina	GRINA		Grm8	GRM8		Cx3cr1	CX3CR1								Hic1	HIC1		Rtl8a	RTL8C
			Epha2	EPHA2		Tespa1	TESPA1		Ccl9	CCL15								Plk3	PLK3		Rtl8b	RTL8C
			Abhd6	ABHD6		Gpr155	GPR155		Ccl6	CCL15								Ifitm1	IFITM1		Xlr	SYCP3
			Ppif	PPIF		Ankrd9	ANKRD9		Ifitm2	IFITM1								Ifitm6	IFITM1		Myo9a	MYO9A
			Cdh5	CDH5		Rnf122	RNF122		Ifitm3	IFITM1								Spint1	SPINT1		Zbtb46	ZBTB46
			Nceh1	NCEH1		Aacs	AACS		Ifitm6	IFITM1								Nav1	NAV1		Pik3cb	PIK3CB
			Abhd17b	ABHD17B		Snn	SNN		Icam1	ICAM1								Csrp1	CSRP1		Map3k20	MAP3K20
			Capn5	CAPN5		Man2a2	MAN2A2		Cd300a	CD300A								Nr4a2	NR4A2		Fbxo4	FBXO4
			Fndc3b	FNDC3B		Hivep3	HIVEP3		Cd300c2	CD300C								Limd2	LIMD2		Cd36	CD36
			Sh3bp4	SH3BP4		Paqr5	PAQR5		Rras	RRAS								Actr1b	ACTR1B		Tifab	TIFAB
			Dnajc13	DNAJC13		Fbxl13	FBXL13		Fcgrt	FCGRT								Rrm1	RRM1		Stard3nl	STARD3NL
			Ly6a	LY6S		Srgap3	SRGAP3		Zbtb32	ZBTB32								Ppp1r14a	PPP1R14A		Mctp1	MCTP1
			Peli2	PELI2		Tom1	TOM1		Crlf2	CRLF2								Relb	RELB		Lrrk2	LRRK2
			Cd28	CD28		Hs3st1	HS3ST1		Hopx	HOPX								Chd3	CHD3		Txndc16	TXNDC16
			Cd38	CD38		Sla2	SLA2		Borcs6	BORCS6								Rel	REL		Ms4a1	MS4A1
			Bcr	BCR		Padi1	PADI1		Camkk2	CAMKK2								Adgrl3	ADGRL3		Pak1	PAK1
			Rubcn	RUBCN		Padi2	PADI2		Milr1	MILR1								Siglecg	SIGLEC10		Tnfaip2	TNFAIP2
			Serpinh1	SERPINH1		Kdm1b	KDM1B		Ryr1	RYR1								Lcp2	LCP2		Ccser1	CCSER1
			Upb1	UPB1		Tcf7l2	TCF7L2		Rasgrp4	RASGRP4								Ffar2	FFAR2		Ckb	CKB
			Blcap	BLCAP		Dpm3	DPM3		Tmc6	TMC6								Gngt2	GNGT2		Plbd1	PLBD1
			Hsd11b1	HSD11B1		Grina	GRINA		Cd7	CD7								Kcnip3	KCNIP3		Rab7b	RAB7B
			Pim2	PIM2		Epha2	EPHA2		Nkiras2	NKIRAS2								Spi1	SPI1		Hps3	HPS3
			Sh3bgr	SH3BGR		Myb	MYB		Stat5a	STAT5A								Sulf2	SULF2		Arhgap31	ARHGAP31
			Rnase6	RNASE6		Ppif	PPIF											Tgm2	TGM2		Alms1	ALMS1
			Dusp9	DUSP9		Zcchc24	ZCCHC24														Esyt2	ESYT2
			Pnck	PNCK		Cdh5	CDH5														Slc4a7	SLC4A7
			Pdzd4	PDZD4		Nceh1	NCEH1														Cenpv	CENPV
			Atp1b1	ATP1B1		Abhd17b	ABHD17B														Cdc25a	CDC25A
			Robo2	ROBO2		Capn5	CAPN5														Fgl2	FGL2
			Mpeg1	MPEG1		Rac2	RAC2														Dlgap4	DLGAP4
			Slc39a14	SLC39A14		Ly6a	LY6S														Batf3	BATF3
			Nucb2	NUCB2		Peli2	PELI2														Hk3	HK3
			Spin1	SPIN1		Cd28	CD28														Ppt1	PPT1
			Atp1a3	ATP1A3		Bcr	BCR														Sipa1l3	SIPA1L3
			Eepd1	EEPD1		Nrp1	NRP1														Eps8	EPS8
			Ocel1	OCEL1		Serpinh1	SERPINH1														Shtn1	SHTN1
			Bst2	BST2		Upb1	UPB1														Ifngr1	IFNGR1
			Mvb12a	MVB12A		Cbx6	CBX6														Cpeb2	CPEB2
			Tmem221	TMEM221		Vps37a	VPS37A														Actn1	ACTN1
			Slc27a1	SLC27A1		Hsd11b1	HSD11B1														Dnase1l3	DNASE1L3
			Rpgrip1	RPGRIP1		Ctnnbl1	CTNNBL1														Plekha5	PLEKHA5
			Jund	JUND		Sh3bgr	SH3BGR														Dbn1	DBN1
			Trp53i11	TP53I11		Rnase6	RNASE6														Pdlim7	PDLIM7
			Cd209d	CD209		Pnck	PNCK														Tspan33	TSPAN33
			Slc41a2	SLC41A2		Ramp1	RAMP1														Txndc15	TXNDC15
			Serinc3	SERINC3		Pdzd4	PDZD4														Map4k5	MAP4K5
			Prr5	PRR5		Atp1b1	ATP1B1														Pde8a	PDE8A
			Pkig	PKIG		Slc39a14	SLC39A14														Zfp367	ZNF367
			Kansl1l	KANSL1L		Nucb2	NUCB2														Habp4	HABP4
			Irf8	IRF8		Usp20	USP20														Mospd2	MOSPD2
			St8sia4	ST8SIA4		Eepd1	EEPD1														Asap2	ASAP2
			Gne	GNE		Bst2	BST2														Gdpd5	GDPD5
			Cxcr3	CXCR3		Mvb12a	MVB12A														Cbr3	CBR3
			Fcrla	FCRLA		Prkag2	PRKAG2														Arrb1	ARRB1
			Slpi	SLPI		Tmem221	TMEM221														Cadm1	CADM1
			Grhpr	GRHPR		Slc27a1	SLC27A1														Lpar6	LPAR6
			Ikzf2	IKZF2		Lgals1	LGALS1														Rala	RALA
			Sdc4	SDC4		Pgls	PGLS														Pik3c2a	PIK3C2A
			Fyn	FYN		Rpgrip1	RPGRIP1														Dock5	DOCK5
			Rell1	RELL1		Dusp28	DUSP28														Lrrc3	LRRC3
			Med16	MED16		Slfn8	SLFN13														Trpm2	TRPM2
			Tgfbr1	TGFBR1		Creb3l2	CREB3L2														Gm3336	CIST1
			Tbc1d1	TBC1D1		Trp53i11	TP53I11														Dpy19l1	DPY19L1
			Adipor2	ADIPOR2		Msh5	MSH5														Plekho2	PLEKHO2
			Tcf12	TCF12		Slc41a2	SLC41A2														Agpat3	AGPAT3
			Ldlrad3	LDLRAD3		Serinc3	SERINC3														Sh3bp1	SH3BP1
			Ly6d	LY6D		Prr5	PRR5														Akr1b10	AKR1B10
			Pltp	PLTP		Cmtm7	CMTM7														Itpripl2	ITPRIPL2
			Klf2	KLF2		Pkig	PKIG														Creg1	CREG1
			Tmigd3	TMIGD3		Pls3	PLS3														Smagp	SMAGP
			Pacsin1	PACSIN1		Irf8	IRF8														Tmem131	TMEM131
			Tex2	TEX2		Il12a	IL12A														Acvrl1	ACVRL1
			Cd44	CD44		Pafah1b3	PAFAH1B3														Fnbp1	FNBP1
			Siglech	CD33		Matn2	MATN2														Qpct	QPCT
			Dusp18	DUSP18		Lancl1	LANCL1														Ppp1r12b	PPP1R12B
			Ccr5	CCR5		Gne	GNE														Snx22	SNX22
			Tubgcp5	TUBGCP5		Cxcr3	CXCR3														Aph1c	APH1B
			Phlpp2	PHLPP2		Aff3	AFF3														Fndc7	FNDC7
			Ccr9	CCR9		Fcrla	FCRLA														Vav3	VAV3
			AU040320	KIAA0319L		Slpi	SLPI														Tbxas1	TBXAS1
			Slamf9	SLAMF9		Grhpr	GRHPR														Parp12	PARP12
			Ptprs	PTPRS		Sdc4	SDC4														Adcy4	ADCY4
			Clec10a	CLEC10A		Fyn	FYN														Rab19	RAB19
			Prkca	PRKCA		Rell1	RELL1														Pbx1	PBX1
			Cdh1	CDH1		Mindy2	MINDY2														Aif1	AIF1
			Cd164	CD164		Rab33b	RAB33B														Fam168a	FAM168A
			Nudt19	NUDT19		Tgfbr1	TGFBR1														Naaa	NAAA
			Hvcn1	HVCN1		Arid3a	ARID3A														Sdad1	SDAD1
			Clec4g	CLEC4G		Tcf12	TCF12														Synrg	SYNRG
			Clec12a	CLEC12A		Ldlrad3	LDLRAD3														Cxcl9	CXCL9
			R3hdm4	R3HDM4		Rad52	RAD52														Fchsd2	FCHSD2
			Pip5k1c	PIP5K1C		Zdhhc13	ZDHHC13														Rbpj	RBPJ
			Tbxa2r	TBXA2R		Ly6d	LY6D														Atox1	ATOX1
			Gna11	GNA11		Pltp	PLTP														Lrrc40	LRRC40
			Emid1	EMID1		Pik3ip1	PIK3IP1														Stbd1	STBD1
			Fyb2	FYB2		Txnip	TXNIP														Itpripl1	ITPRIPL1
			Phgdh	PHGDH		Tmigd3	TMIGD3														Casp6	CASP6
			Gem	GEM		Pacsin1	PACSIN1														Lsr	LSR
			Spsb2	SPSB2		Tex2	TEX2														Nr4a3	NR4A3
			Cd4	CD4		Hoxa7	HOXA7														Stx17	STX17
			Lag3	LAG3		Siglech	CD33														Galnt10	GALNT10
			Scimp	SCIMP		Ccr5	CCR5														Tmeff1	TMEFF1
			Sell	SELL		Tubgcp5	TUBGCP5														Prr5l	PRR5L
			Lrp8	LRP8		Phlpp2	PHLPP2														Tmtc3	TMTC3
			Jade1	JADE1		Fdps	FDPS														Galnt7	GALNT7
			Gng12	GNG12		Pon3	PON3														Efhd2	EFHD2
			Man1c1	MAN1C1		Ccr9	CCR9														Slc8b1	SLC8B1
			Rilpl2	RILPL2		Mgl2	CLEC10A														Adora3	ADORA3
			Atp2a3	ATP2A3		Slamf9	SLAMF9														Mrpl42	MRPL42
			Rilpl1	RILPL1		Ptprs	PTPRS														Serpinb8	SERPINB8
			Atp2b4	ATP2B4		Igsf9	IGSF9														Dennd1b	DENND1B
			Cd8b1	CD8B		Clec10a	CLEC10A														Hepacam2	HEPACAM2
			Hpse	HPSE		Rgs18	RGS18														Nck2	NCK2
			Ncf1	NCF1		Prkca	PRKCA														Xcr1	XCR1
			Gtf2i	GTF2I		Cdh1	CDH1														Ipcef1	IPCEF1
			Sertad3	SERTAD3		Cd164	CD164														Trafd1	TRAFD1
			Sertad1	SERTAD1		Nudt19	NUDT19														Rab11fip1	RAB11FIP1
			Atp13a2	ATP13A2		Hvcn1	HVCN1														Ubfd1	UBFD1
			Snx5	SNX5		Clec4g	CLEC4G														Rgs2	RGS2
			Notch1	NOTCH1		Gnptg	GNPTG														Prkab2	PRKAB2
			Ccl4	CCL4		Clec12a	CLEC12A														Egr2	EGR2
			Gas7	GAS7		Slamf6	SLAMF6														Slamf8	SLAMF8
			Trp53inp1	TP53INP1		R3hdm4	R3HDM4														Mtmr4	MTMR4
			Wnt10a	WNT10A		Tbxa2r	TBXA2R														Ece1	ECE1
			Myzap	MYZAP		Mfsd12	MFSD12														Ifi211	PYHIN1
			Agtrap	AGTRAP		Smim24	SMIM24														Ifi205	PYHIN1
			Dgkd	DGKD		S1pr4	S1PR4														Lacc1	LACC1
			Khk	KHK		Gna15	GNA15														Ocstamp	OCSTAMP
			Dll4	DLL4		Gna11	GNA11														Cd24a	CD24
			Fam220a	FAM220A		Emid1	EMID1														Clec1b	CLEC1B
			Timp2	TIMP2		Dctn6	DCTN6														Clec9a	CLEC9A
			Cd300c	CD300C		Rnaset2b	RNASET2														Ppa1	PPA1
			Ralgps2	RALGPS2		Fyb2	FYB2														Slc16a6	SLC16A6
			Traf4	TRAF4		Dusp7	DUSP7														Dynll2	DYNLL2
			Cacna1e	CACNA1E		Hmgcs2	HMGCS2														Ppt2	PPT2
			Dyrk3	DYRK3		Phgdh	PHGDH														Arih2	ARIH2
			Inafm2	INAFM2		Dhcr7	DHCR7														Slc25a20	SLC25A20
			Ppp1r16b	PPP1R16B		Ralgps1	RALGPS1														Cd9	CD9
			Grn	GRN		Spsb2	SPSB2														Gfpt1	GFPT1
			Adam11	ADAM11		Gpr162	GPR162														Serpinb2	SERPINB2
			Cox6a2	COX6A2		Cd4	CD4														Zfyve9	ZFYVE9
			N4bp3	N4BP3		Pdgfa	PDGFA														Psap	PSAP
			Cebpa	CEBPA		Scimp	SCIMP														Sema4f	SEMA4F
			Pgam2	PGAM2		Sell	SELL														Map2k6	MAP2K6
			Mgat1	MGAT1		Lrp8	LRP8														Fndc5	FNDC5
			Lair1	LAIR1		Gng12	GNG12														Armc8	ARMC8
			Edem2	EDEM2		Mob3c	MOB3C														Eef1b2	EEF1B2
			Socs3	SOCS3		Card11	CARD11														Slc11a1	SLC11A1
			Insig1	INSIG1		Spns3	SPNS3														Pdlim5	PDLIM5
			Plaur	PLAUR		Tmem86a	TMEM86A														Pianp	PIANP
			Dnajc7	DNAJC7		Man1c1	MAN1C1														Txn1	TXN
			Xbp1	XBP1		Atp2a3	ATP2A3														Adam8	ADAM8
			Irf7	IRF7		Rilpl1	RILPL1														S100a1	S100A1
			Pmepa1	PMEPA1		Ech1	ECH1														Snx8	SNX8
						Lgals4	LGALS4														Mpzl2	MPZL2
						Atp2b4	ATP2B4														Itgae	ITGAE
						Chchd10	CHCHD10														Gusb	GUSB
						Dag1	DAG1														Cd8a	CD8A
						Fam117a	FAM117A														Plcb4	PLCB4
						Inpp4a	INPP4A														Tm6sf1	TM6SF1
						Blvrb	BLVRB														Dynlt1a	DYNLT1
						Atp13a2	ATP13A2														Eefsec	EEFSEC
						Snx5	SNX5														Elac2	ELAC2
						Notch1	NOTCH1														Gm11837	C8orf88
						Nfe2l3	NFE2L3														Ubash3b	UBASH3B
						Gas7	GAS7														Spint1	SPINT1
						Arhgef10l	ARHGEF10L														Chac1	CHAC1
						Agtrap	AGTRAP														Cyb5r1	CYB5R1
						Scap	SCAP														Rab11fip4	RAB11FIP4
						Khk	KHK														Cxcl16	CXCL16
						Dll4	DLL4														Cd300e	CD300E
						Timp2	TIMP2														Nr4a2	NR4A2
						Cd300c	CD300C														Ly75	LY75
						Tyrobp	TYROBP														Gatm	GATM
						Cacna1e	CACNA1E														Cd81	CD81
						Inafm2	INAFM2														Tssc4	TSSC4
						Ppp1r16b	PPP1R16B														Slc22a18	SLC22A18
						Grn	GRN														Unc119b	UNC119B
						Irf1	IRF1														Klf3	KLF3
						Cox6a2	COX6A2														Arap1	ARAP1
						N4bp3	N4BP3														Ppef2	PPEF2
						Pgam2	PGAM2														Proser2	PROSER2
						Tpp1	TPP1														Cst3	CST3
						Mgat1	MGAT1														Ptgis	PTGIS
						Lair1	LAIR1														Fmnl2	FMNL2
						Nav2	NAV2
						Insig1	INSIG1
						Plaur	PLAUR
						Ethe1	ETHE1
						Cnp	CNP
						Dnajc7	DNAJC7
						Xbp1	XBP1
						Pmepa1	PMEPA1
						Nek6	NEK6
