# Supplementary material for: Unraveling porcine dendritic-cell diversity: welcome tDC and DC3
Source: Front Immunol. 2025 Oct 29;16:1639553. doi: 10.3389/fimmu.2025.1639553 (PMC12606228; doi:10.3389/fimmu.2025.1639553)
Supplement: Supplementary file 3 [file Table3.xlsx]

## Sheet: Summary
Supplementary data 3 contains the results of the differential gene expression analyses (DEA) from the single-cell RNA sequencing datasets of enriched dendritic cells (DC) and from the trajectory analysis:
- DEA between all clusters (related to Fig. 3)
- DEA between DC subsets (related to Fig. 4C)
- DEA between c1 and c3&c4 (related to Fig. 5B)
- DEA between c2 and c3&c4 (related to Fig. 5C)
- DEA between c3 and c4 (related to Fig. 5D)
- DEA between human DC subsets (related to Supp. Fig. 7B)
- DEA between porcine DC clusters (related to Supp. Fig. 7D)
- DEA between all clusters from the subset dataset c1&3&4 (related to Supp. Fig. 8Aii)
- Important genes from the trajectory inference analysis (related to Supp. Fig. 8C)
0	4.66366	0.944	0.048	0	2	NFASC
0	4.48144	0.991	0.096	0	2	CD4
0	3.88695	0.942	0.096	0	2	ENSSSCG00000007644
0	4.45066	0.972	0.128	0	2	VPREB1
0	4.11479	0.999	0.155	0	2	COBLL1
0	4.004	0.997	0.156	0	2	ENSSSCG00000010077
0	4.37822	0.996	0.155	0	2	SKAP1
0	3.74358	0.958	0.12	0	2	ENSSSCG00000061277
0	3.61912	0.936	0.103	0	2	CD247
0	4.1615	0.893	0.061	0	2	SMIM5
0	3.48686	0.938	0.113	0	2	SLA2
0	3.86503	0.905	0.084	0	2	ADAMTS2
0	4.08933	0.878	0.071	0	2	MGP
0	4.04425	0.863	0.057	0	2	CDIP1
0	3.86475	0.998	0.195	0	2	ENSSSCG00000028944
0	3.70288	0.886	0.094	0	2	ZDHHC14
0	3.8571	0.912	0.124	0	2	ENSSSCG00000013380
0	4.29655	0.822	0.034	0	2	NCR1
0	3.40203	0.904	0.13	0	2	EXTL3
0	3.99117	1	0.227	0	2	ATP13A2
0	3.89501	0.838	0.065	0	2	CST7
0	3.88039	0.847	0.08	0	2	SYT14
0	3.62211	0.978	0.213	0	2	CPPED1
0	3.41616	0.932	0.168	0	2	TRIM34
0	4.24701	0.819	0.056	0	2	WASF3
0	3.32638	0.862	0.115	0	2	F2R
0	3.40262	0.947	0.202	0	2	DERL3
0	3.01103	0.878	0.137	0	2	SEPTIN11
0	4.18324	0.939	0.199	0	2	ENSSSCG00000038719
0	3.01403	0.91	0.17	0	2	AFF2
0	3.42037	0.829	0.095	0	2	IGSF8
0	3.11342	0.91	0.196	0	2	NRP2
0	2.78572	0.907	0.215	0	2	DENND5B
0	2.99915	0.85	0.163	0	2	UBALD2
0	2.28235	0.919	0.238	0	2	ENSSSCG00000024791
0	3.15073	0.807	0.128	0	2	GNAT3
0	2.0972	0.964	0.291	0	2	PLA2G7
0	2.81065	0.853	0.18	0	2	RHBDF2
0	2.88301	0.944	0.272	0	2	ACSS3
0	2.55633	0.958	0.288	0	2	ADAM19
0	2.49382	0.879	0.212	0	2	S100Z
0	2.4848	0.932	0.266	0	2	PRXL2A
0	2.48486	0.917	0.255	0	2	SCARB2
0	3.45893	0.736	0.077	0	2	VASH2
0	3.25461	0.872	0.215	0	2	UGCG
0	3.24442	0.742	0.089	0	2	SERHL2
0	3.13419	0.752	0.1	0	2	GAPT
0	3.12365	0.783	0.133	0	2	DST
0	3.5389	0.713	0.066	0	2	NIBAN3
0	2.75225	0.772	0.128	0	2	GUCY1A1
0	3.77747	0.697	0.053	0	2	MCF2L2
0	2.06743	0.956	0.314	0	2	CRHBP
0	2.73079	0.987	0.346	0	2	DSE
0	3.99033	0.676	0.037	0	2	ENSSSCG00000025687
0	4.11326	0.672	0.037	0	2	PPFIA4
0	1.6016	0.931	0.296	0	2	PIK3C2B
0	2.58973	0.758	0.124	0	2	GPR174
0	2.7999	0.828	0.195	0	2	ADAMTS12
0	2.38277	0.862	0.234	0	2	SLC44A2
0	2.77354	0.729	0.101	0	2	GUCY1B1
0	2.69281	0.968	0.34	0	2	ENSSSCG00000034555
0	2.61736	0.988	0.362	0	2	ENSSSCG00000061957
0	3.27411	0.825	0.199	0	2	CACNA1D
0	2.17531	0.871	0.249	0	2	MCOLN2
0	2.96118	0.992	0.373	0	2	TMTC2
0	2.47625	0.906	0.288	0	2	INSR
0	2.26006	0.803	0.185	0	2	SLC1A4
0	2.70094	0.738	0.127	0	2	PAQR5
0	2.53431	0.76	0.154	0	2	OPTN
0	3.07002	0.991	0.386	0	2	SAMSN1
0	3.47127	0.669	0.064	0	2	EXPH5
0	3.37067	1	0.396	0	2	DOCK1
0	2.28781	0.843	0.239	0	2	GPR155
0	3.79147	0.634	0.031	0	2	TDRD1
0	3.27697	0.665	0.064	0	2	ENSSSCG00000060506
0	2.73718	0.752	0.152	0	2	RAB23
0	1.50498	0.992	0.393	0	2	LTBP1
0	2.56518	0.975	0.379	0	2	PTPRK
0	2.26167	0.992	0.396	0	2	FER
0	3.15301	0.673	0.081	0	2	PODXL2
0	2.51504	0.973	0.382	0	2	LIN37
0	2.33542	0.891	0.301	0	2	AMMECR1
0	3.64309	0.638	0.049	0	2	PHLDB3
0	2.34266	0.792	0.207	0	2	ENSSSCG00000038960
0	2.98016	0.717	0.133	0	2	STAP1
0	2.35261	0.847	0.263	0	2	CBX4
0	2.51565	0.816	0.233	0	2	TOP3B
0	2.4115	0.827	0.244	0	2	PALS2
0	1.86696	0.825	0.248	0	2	SORBS3
0	3.12151	0.993	0.417	0	2	OGFRL1
0	1.25927	0.885	0.309	0	2	QSOX1
0	2.56303	0.996	0.422	0	2	P2RY14
0	2.19236	0.9	0.326	0	2	SERINC5
0	2.23222	0.899	0.325	0	2	CREB3L2
0	2.01529	0.806	0.234	0	2	TTLL7
0	2.35486	0.994	0.422	0	2	TESPA1
0	2.20202	0.837	0.266	0	2	CYB561A3
0	2.26135	0.858	0.288	0	2	KCNQ5
0	2.3842	0.783	0.215	0	2	STAMBPL1
0	2.91014	0.677	0.109	0	2	TNFRSF21
0	1.91096	0.912	0.344	0	2	ENSSSCG00000055499
0	3.6696	0.612	0.044	0	2	DTX1
0	2.62096	0.681	0.115	0	2	RUBCNL
0	2.27291	0.914	0.35	0	2	LMBRD2
0	2.36156	0.908	0.344	0	2	YPEL2
0	3.94113	0.599	0.035	0	2	ENSSSCG00000061697
0	2.72501	0.671	0.109	0	2	CMKLR1
0	2.63995	0.685	0.123	0	2	ENSSSCG00000046579
0	2.67283	0.692	0.13	0	2	CLEC2B
0	2.70989	0.676	0.115	0	2	SLC39A14
0	4.30158	0.58	0.019	0	2	MFAP2
0	2.32303	0.776	0.216	0	2	GKAP1
0	2.68971	0.652	0.092	0	2	KIAA1217
0	3.40526	0.622	0.063	0	2	ENSSSCG00000006376
0	1.948	0.829	0.27	0	2	TLR7
0	2.38483	0.724	0.166	0	2	HMOX2
0	2.3429	0.674	0.119	0	2	ENSSSCG00000041449
0	4.20009	0.604	0.049	0	2	NRXN1
0	2.93581	0.998	0.444	0	2	ENSSSCG00000036224
0	3.23678	0.639	0.087	0	2	RAB3C
0	1.86842	0.754	0.203	0	2	ENTREP1
0	2.35055	0.725	0.174	0	2	GPR34
0	3.51888	0.581	0.031	0	2	ENSSSCG00000035371
0	1.84103	0.824	0.275	0	2	RHOH
0	1.75151	0.826	0.277	0	2	CMAH
0	1.8659	0.733	0.186	0	2	SPIB
0	1.79798	0.978	0.432	0	2	LRP8
0	1.50908	0.928	0.383	0	2	C1orf54
0	3.18473	0.619	0.076	0	2	BAG2
0	2.05096	0.703	0.161	0	2	ABLIM1
0	2.23156	0.925	0.384	0	2	HM13
0	1.58048	0.846	0.305	0	2	SELL
0	3.12019	0.606	0.07	0	2	EPHA4
0	2.21873	0.836	0.301	0	2	APMAP
0	2.72974	0.997	0.463	0	2	SPATS2
0	2.11059	0.756	0.226	0	2	PLEKHG5
0	2.04644	0.721	0.191	0	2	SDC2
0	1.97297	0.872	0.343	0	2	MAPKAPK2
0	2.17803	0.962	0.434	0	2	CCDC186
0	1.53469	0.829	0.302	0	2	SLC38A1
0	2.06042	0.828	0.302	0	2	SLC15A4
0	2.18938	0.831	0.305	0	2	ENSSSCG00000055385
0	2.091	0.865	0.339	0	2	NTN1
0	2.76701	0.629	0.104	0	2	CDH2
0	2.40894	0.648	0.123	0	2	ENSSSCG00000048405
0	2.09703	0.731	0.206	0	2	UBE2O
0	2.28248	0.978	0.454	0	2	KIF1B
0	2.54431	0.666	0.142	0	2	NRP1
0	2.51509	0.663	0.142	0	2	MCFD2
0	2.3235	0.706	0.186	0	2	ANKZF1
0	2.30962	0.708	0.193	0	2	ASB1
0	2.09498	0.936	0.422	0	2	GLCE
0	2.09303	0.817	0.303	0	2	ABCB10
0	2.60215	0.975	0.466	0	2	SLC4A4
0	1.86412	0.784	0.277	0	2	ENSSSCG00000056370
0	1.92615	0.683	0.182	0	2	ENSSSCG00000045353
0	3.37658	0.54	0.042	0	2	AOAH
0	2.43937	0.63	0.135	0	2	RNF24
0	1.80757	0.827	0.332	0	2	CYTH3
0	1.89306	0.882	0.388	0	2	CORO7
0	3.99392	0.517	0.023	0	2	XCL1
0	2.39868	0.972	0.479	0	2	ERN1
0	2.19256	0.788	0.297	0	2	MZB1
0	1.94453	0.846	0.355	0	2	EDEM3
0	1.98788	0.792	0.303	0	2	XBP1
0	1.93	0.82	0.332	0	2	HMCES
0	1.86589	0.811	0.324	0	2	FHL3
0	2.33993	0.647	0.161	0	2	ATP6V0A1
0	2.93385	0.548	0.064	0	2	ENSSSCG00000009293
0	3.95946	0.507	0.024	0	2	PXDN
0	1.94146	0.752	0.274	0	2	NXF1
0	1.67634	0.869	0.391	0	2	PLAAT3
0	3.84158	0.507	0.029	0	2	ADAMTS14
0	4.26702	0.498	0.021	0	2	ENSSSCG00000036622
0	2.65222	0.586	0.109	0	2	SLAMF6
0	2.42763	0.982	0.505	0	2	ZFYVE26
0	1.75192	0.775	0.303	0	2	IL27RA
0	4.45301	0.49	0.019	0	2	LRRN2
0	1.82744	0.962	0.493	0	2	DNASE1L1
0	2.01414	0.669	0.201	0	2	GPD1L
0	1.85215	0.934	0.466	0	2	NCF4
0	2.07407	0.939	0.476	0	2	ENSSSCG00000048896
0	1.71013	0.795	0.334	0	2	USP46
0	1.71541	0.828	0.368	0	2	COQ2
0	2.66919	0.542	0.083	0	2	TBXA2R
0	3.97104	0.489	0.033	0	2	ENSSSCG00000035828
0	1.91963	0.84	0.384	0	2	MED17
0	1.81547	0.96	0.504	0	2	JAML
0	1.99979	0.753	0.298	0	2	MAPK10
0	1.62293	0.746	0.291	0	2	PAG1
0	2.02721	0.973	0.518	0	2	ADA2
0	1.9349	0.642	0.188	0	2	LY6E
0	1.3575	0.695	0.242	0	2	MPEG1
0	1.85429	0.563	0.112	0	2	SFMBT2
0	1.86741	0.922	0.473	0	2	B4GALT1
0	3.94508	0.475	0.026	0	2	ENSSSCG00000007940
0	1.78749	0.691	0.242	0	2	LRP12
0	1.84652	0.685	0.237	0	2	TMCO4
0	1.53023	0.631	0.183	0	2	SUSD1
0	2.76811	0.533	0.086	0	2	GPSM2
0	2.54989	1	0.554	0	2	SULF1
0	1.60492	0.923	0.479	0	2	CYTH4
0	1.95177	0.957	0.513	0	2	PPP2R3A
0	1.30775	0.724	0.28	0	2	GP91-PHOX
0	1.62311	0.833	0.389	0	2	NPLOC4
0	1.55639	0.833	0.391	0	2	MACROD2
0	3.46657	0.475	0.034	0	2	ENSSSCG00000042230
0	2.43729	0.548	0.11	0	2	CDR2
0	1.43836	0.783	0.346	0	2	IKZF2
0	1.88908	0.696	0.259	0	2	PACC1
0	3.66816	0.467	0.031	0	2	RNF157
0	3.67619	0.471	0.035	0	2	C3
0	1.85706	0.948	0.513	0	2	IFNAR1
0	3.95177	0.458	0.024	0	2	XKRX
0	2.05675	0.985	0.551	0	2	KIF13B
0	2.47106	0.54	0.108	0	2	ENSSSCG00000011623
0	1.63673	0.842	0.41	0	2	TXNDC11
0	1.62659	0.791	0.361	0	2	RUBCN
0	2.66217	0.554	0.124	0	2	DUSP5
0	1.53272	0.762	0.332	0	2	PTPDC1
0	1.53317	0.827	0.4	0	2	MCPH1
0	1.30653	0.95	0.526	0	2	CYFIP2
0	4.28128	0.443	0.02	0	2	KCNK5
0	4.29341	0.435	0.012	0	2	DNAJC22
0	1.35065	0.682	0.261	0	2	FLNB
0	2.12149	0.559	0.138	0	2	ARID5A
0	2.70311	0.527	0.106	0	2	ZNF704
0	1.67829	0.933	0.512	0	2	MDFIC
0	1.49096	0.914	0.496	0	2	TSPAN33
0	1.47307	0.819	0.401	0	2	ARHGAP27
0	1.59235	0.891	0.475	0	2	TMEM109
0	2.34347	0.536	0.121	0	2	ENSSSCG00000055574
0	1.29653	0.756	0.341	0	2	MMP16
0	1.81746	0.609	0.195	0	2	ENSSSCG00000013042
0	1.92695	0.617	0.203	0	2	BRMS1L
0	1.60077	0.597	0.184	0	2	NLRC5
0	1.57775	0.673	0.261	0	2	CDCA7L
0	1.57539	0.644	0.232	0	2	SEMA5A
0	1.25699	0.699	0.289	0	2	MED12L
0	1.61431	0.794	0.385	0	2	STT3A
0	1.59229	0.872	0.463	0	2	SEC61A1
0	1.28305	0.908	0.501	0	2	ENSSSCG00000002260
0	1.41466	1	0.594	0	2	KLF12
0	1.41604	0.867	0.461	0	2	EIF4E3
0	4.16225	0.423	0.017	0	2	DPYS
0	1.46119	0.816	0.411	0	2	MAPRE2
0	2.22327	0.534	0.13	0	2	GORASP1
0	1.50617	0.698	0.295	0	2	TMEM80
0	1.36031	0.719	0.316	0	2	CLEC12A
0	1.90113	0.574	0.171	0	2	PPM1F
0	3.923	0.456	0.054	0	2	NEGR1
0	1.59119	0.69	0.288	0	2	PRIM2
0	2.41263	0.525	0.124	0	2	NOVA1
0	1.73896	0.921	0.521	0	2	SLC16A10
0	1.71823	0.614	0.215	0	2	ARID3B
0	3.20549	1	0.602	0	2	BLNK
0	2.24425	0.506	0.109	0	2	RASAL1
0	1.47402	0.876	0.48	0	2	PPP1R14B
0	2.20716	0.515	0.119	0	2	ZC3H12C
0	1.34485	0.974	0.579	0	2	RALGPS2
0	2.07834	0.575	0.181	0	2	PARD3B
0	1.41759	0.822	0.428	0	2	GNPTAB
0	1.7842	0.956	0.563	0	2	UBE2J1
0	1.4032	0.712	0.319	0	2	NFATC1
0	1.4644	0.821	0.428	0	2	ENSSSCG00000014670
0	2.16802	0.518	0.126	0	2	TLR9
0	1.74971	0.948	0.556	0	2	RMND5A
0	2.03658	0.543	0.152	0	2	IRF7
0	2.80981	0.461	0.07	0	2	ALDH18A1
0	1.16515	0.951	0.56	0	2	ENSSSCG00000015565
0	1.26975	0.763	0.373	0	2	ADGRG5
0	1.52123	0.994	0.605	0	2	ENSSSCG00000055844
0	1.50505	0.808	0.421	0	2	TMEM39A
0	1.52576	0.797	0.41	0	2	KHDC4
0	1.69579	0.547	0.16	0	2	ENSSSCG00000059746
0	2.09465	0.471	0.084	0	2	ENSSSCG00000028148
0	1.37632	0.812	0.427	0	2	ENSSSCG00000021793
0	1.01488	0.666	0.281	0	2	KLHL13
0	2.07146	0.502	0.117	0	2	CLEC1B
0	1.14851	0.888	0.505	0	2	KIF13A
0	2.27456	0.484	0.101	0	2	BTG1
0	4.27551	0.393	0.011	0	2	PTPRF
0	1.47475	0.812	0.431	0	2	NPC2
0	1.38924	0.875	0.494	0	2	MLXIP
0	1.80157	0.948	0.568	0	2	FIG4
0	3.59475	0.42	0.04	0	2	ENSSSCG00000053349
0	2.11239	0.99	0.61	0	2	ENSSSCG00000060262
0	1.49728	0.629	0.25	0	2	ENSSSCG00000053348
0	1.50165	0.672	0.294	0	2	RNLS
0	1.81143	0.991	0.614	0	2	ST6GALNAC4
0	1.58106	0.627	0.25	0	2	SLC50A1
0	1.62043	0.972	0.596	0	2	GOLM1
0	2.26758	0.471	0.099	0	2	SLC2A6
0	4.64092	0.385	0.013	0	2	ARPP21
0	2.07694	0.499	0.127	0	2	CEP164
0	3.92801	0.39	0.02	0	2	SDC1
0	1.31585	0.653	0.284	0	2	TNRC6C
0	1.47286	0.589	0.22	0	2	TLR3
0	1.12105	0.923	0.554	0	2	SMARCAD1
0	1.4533	0.556	0.188	0	2	ENSSSCG00000037426
0	2.69848	0.998	0.63	0	2	SOD1
0	2.00913	0.501	0.133	0	2	HELLS
0	1.71306	0.563	0.195	0	2	TEX30
0	1.47422	0.76	0.394	0	2	ENSSSCG00000012202
0	1.31759	0.705	0.339	0	2	APPL2
0	1.27876	0.806	0.441	0	2	SURF4
0	1.21251	0.793	0.428	0	2	KLHL8
0	1.59024	0.96	0.595	0	2	LPGAT1
0	1.32535	0.852	0.487	0	2	RPN2
0	1.59956	0.601	0.237	0	2	GNE
0	1.31855	0.839	0.475	0	2	SRPRA
0	1.19434	0.75	0.386	0	2	ZHX2
0	1.48619	0.618	0.254	0	2	CBFA2T2
0	1.29652	0.728	0.366	0	2	SRPRB
0	2.25344	0.458	0.096	0	2	ABTB1
0	2.19046	0.485	0.123	0	2	TMEM42
0	1.21872	0.824	0.462	0	2	ENSSSCG00000055956
0	1.29867	0.723	0.362	0	2	CCDC66
0	1.12858	0.897	0.536	0	2	ATP8A1
0	1.40967	0.664	0.304	0	2	MANF
0	1.18496	0.909	0.55	0	2	ANKRD28
0	3.54875	0.389	0.03	0	2	NEXN
0	3.4449	0.398	0.04	0	2	PKP2
0	1.23987	0.6	0.242	0	2	SPTBN1
0	1.31035	0.9	0.542	0	2	BID
0	1.27729	0.804	0.447	0	2	ATOSA
0	1.11633	0.715	0.358	0	2	ENSSSCG00000053651
0	1.12553	0.841	0.484	0	2	CDK14
0	2.60209	0.434	0.077	0	2	DRAM1
0	1.79021	0.519	0.163	0	2	PLEKHA8
0	3.73237	0.38	0.025	0	2	MTHFD1L
0	1.63022	0.555	0.201	0	2	LRRIQ3
0	1.42072	0.632	0.278	0	2	TOR1B
0	3.15689	0.426	0.072	0	2	DARS2
0	1.29502	0.809	0.456	0	2	COMMD3
0	1.0483	0.682	0.329	0	2	PYGB
0	1.31716	0.606	0.253	0	2	SNX18
0	1.31616	0.803	0.451	0	2	VGLL4
0	1.10886	0.825	0.473	0	2	KSR1
0	1.26933	0.811	0.46	0	2	POLR3B
0	4.11969	0.371	0.02	0	2	COL27A1
0	1.46356	0.618	0.267	0	2	MYO18A
0	1.79259	0.545	0.195	0	2	AKAP6
0	1.35574	0.879	0.529	0	2	ATP13A3
0	1.32151	0.71	0.36	0	2	ZMYM5
0	1.68154	0.54	0.191	0	2	JMY
0	1.26767	0.871	0.522	0	2	PGLS
0	1.02299	0.725	0.376	0	2	IL18R1
0	1.13598	0.87	0.521	0	2	LMTK2
0	1.33357	0.87	0.521	0	2	ATP6V1C1
0	1.54598	0.952	0.605	0	2	PRKN
0	1.31945	0.892	0.545	0	2	ISCU
0	1.37057	0.896	0.549	0	2	SYPL1
0	1.27238	0.709	0.362	0	2	ARHGAP21
0	1.42245	0.584	0.237	0	2	PDRG1
0	1.25197	0.896	0.55	0	2	SUFU
0	1.09258	0.833	0.487	0	2	ENSSSCG00000038404
0	1.26495	0.667	0.322	0	2	MSH6
0	1.41092	0.623	0.278	0	2	UXS1
0	2.07241	0.462	0.118	0	2	SGSM3
0	2.79784	0.4	0.056	0	2	ORMDL3
0	3.87297	0.363	0.019	0	2	TMEM44
0	1.13829	0.759	0.416	0	2	ERO1B
0	3.84073	0.371	0.029	0	2	ROR2
0	1.20715	0.845	0.503	0	2	ZDHHC9
0	1.25413	0.923	0.582	0	2	UST
0	2.06552	0.468	0.127	0	2	ARRDC3
0	1.57787	0.983	0.642	0	2	MCCC1
0	1.32711	0.667	0.327	0	2	PHF2
0	2.06028	0.455	0.115	0	2	TMEM104
0	1.20867	0.714	0.374	0	2	LPCAT3
0	1.36867	0.89	0.551	0	2	ENSSSCG00000004912
0	2.60314	1	0.661	0	2	CCDC50
0	1.12164	0.819	0.48	0	2	MGAT1
0	1.16469	0.828	0.489	0	2	ERP29
0	1.31554	0.742	0.403	0	2	UBA6
0	1.25843	0.888	0.549	0	2	XPO4
0	4.38743	0.348	0.01	0	2	GSC
0	1.2469	0.614	0.277	0	2	SHQ1
0	1.41387	0.945	0.608	0	2	ZNRF1
0	1.47447	0.973	0.638	0	2	MGAT5
0	4.24788	0.358	0.023	0	2	EYA1
0	1.56427	0.538	0.204	0	2	ENSSSCG00000055986
0	1.24487	0.883	0.549	0	2	SINHCAF
0	1.27437	0.886	0.552	0	2	SERINC3
0	1.25872	0.645	0.314	0	2	ENSSSCG00000039331
0	1.309	0.624	0.293	0	2	KATNAL1
0	2.13583	0.425	0.094	0	2	LRIG1
0	1.88448	0.606	0.275	0	2	RNF220
0	2.57846	0.411	0.08	0	2	P2RY6
0	1.2439	0.612	0.281	0	2	EXT1
0	1.53216	0.538	0.208	0	2	INTS2
0	1.11804	0.787	0.457	0	2	PTPRCAP
0	1.22334	0.95	0.62	0	2	ITGB5
0	1.15927	0.568	0.238	0	2	NCF1
0	1.55331	0.558	0.229	0	2	RGS2
0	2.01506	0.43	0.101	0	2	SCML2
0	1.07263	0.938	0.61	0	2	ENSSSCG00000013768
0	1.99779	0.446	0.119	0	2	ENSSSCG00000013471
0	1.25046	0.658	0.331	0	2	EMG1
0	2.27449	0.421	0.094	0	2	C2
0	4.13167	0.341	0.015	0	2	LZTS1
0	2.12377	1	0.674	0	2	ENSSSCG00000009240
0	1.41706	0.901	0.576	0	2	SLC7A1
0	1.08661	0.728	0.403	0	2	TCF3
0	1.31105	0.634	0.31	0	2	GNPDA1
0	3.37602	0.359	0.036	0	2	ENSSSCG00000053662
0	3.06809	0.355	0.032	0	2	CD93
0	1.18096	0.682	0.362	0	2	SLC33A1
0	3.42004	0.348	0.028	0	2	HSPB6
0	2.00749	0.999	0.679	0	2	DNMBP
0	2.40958	1	0.68	0	2	FYB1
0	1.76715	0.452	0.133	0	2	B3GNT2
0	1.32468	0.975	0.656	0	2	MSI2
0	3.42566	0.343	0.025	0	2	CDON
0	2.1227	0.416	0.098	0	2	NIPSNAP3B
0	1.2274	0.724	0.407	0	2	PANK3
0	1.50226	0.97	0.653	0	2	SPCS2
0	1.51357	0.986	0.669	0	2	RBM47
0	2.19149	0.412	0.096	0	2	OAF
0	1.70006	0.477	0.161	0	2	BTG2
0	1.17032	0.659	0.344	0	2	SELENOW
0	2.79107	0.364	0.049	0	2	GRAMD1B
0	1.77294	0.49	0.175	0	2	SHMT2
0	1.2477	0.833	0.518	0	2	C9orf78
0	2.0356	0.47	0.155	0	2	ROBO2
0	1.00182	0.799	0.485	0	2	TMPO
0	1.27716	0.626	0.312	0	2	PUS7
0	2.39096	0.395	0.081	0	2	TRAM2
0	2.85481	0.365	0.051	0	2	ENSSSCG00000009348
0	1.30603	0.946	0.632	0	2	SMS
0	1.05984	0.8	0.487	0	2	SYNRG
0	1.10384	0.73	0.417	0	2	TAF5L
0	1.15646	0.879	0.567	0	2	RAB22A
0	1.057	0.721	0.409	0	2	ACTN4
0	1.56542	0.978	0.666	0	2	DGKD
0	1.13766	0.689	0.377	0	2	ARNT
0	1.44358	0.561	0.25	0	2	IL10RB
0	1.16423	0.91	0.599	0	2	CD84
0	1.49227	0.505	0.194	0	2	RAD17
0	1.75566	0.968	0.657	0	2	ENSSSCG00000000563
0	1.11062	0.871	0.56	0	2	SLC46A3
0	1.13005	0.921	0.611	0	2	CD2AP
0	4.33703	0.319	0.009	0	2	RHOD
0	1.12161	0.918	0.609	0	2	INPP4A
0	1.0921	0.605	0.296	0	2	IGF2R
0	2.14896	0.385	0.076	0	2	UOX
0	1.62838	0.487	0.178	0	2	FAR2
0	1.37288	0.565	0.256	0	2	EIF2AK2
0	1.78722	1	0.692	0	2	IRF8
0	1.12125	0.881	0.573	0	2	SLC23A2
0	1.8723	0.43	0.122	0	2	PPIF
0	2.97497	0.34	0.034	0	2	TUBA4A
0	3.77322	0.326	0.02	0	2	PALD1
0	3.32583	0.333	0.027	0	2	RND2
0	1.22458	0.573	0.267	0	2	ENSSSCG00000063011
0	2.34868	0.397	0.092	0	2	PLIN2
0	1.04419	0.784	0.479	0	2	ENSSSCG00000057763
0	2.53446	0.358	0.053	0	2	CHST15
0	1.14069	0.603	0.298	0	2	OSGEPL1
0	1.04876	0.678	0.374	0	2	FOXO3
0	1.11707	0.686	0.382	0	2	ENSSSCG00000031916
0	1.16528	0.934	0.63	0	2	ENSSSCG00000016970
0	2.61483	0.369	0.065	0	2	KIAA1958
0	1.71082	0.412	0.108	0	2	MYBPC2
0	3.83	0.317	0.013	0	2	CD8B
0	1.1399	0.761	0.457	0	2	ZNF16
0	1.69611	0.452	0.149	0	2	TIPIN
0	1.15055	0.879	0.576	0	2	BAZ2A
0	2.56715	0.353	0.05	0	2	ABHD15
0	1.09147	0.822	0.519	0	2	RPN1
0	2.49047	0.998	0.696	0	2	IFNAR2
0	1.2521	0.931	0.629	0	2	TMED2
0	1.86045	0.391	0.089	0	2	ENSSSCG00000015383
0	1.65557	0.528	0.226	0	2	H2AC6
0	1.80186	0.431	0.129	0	2	ARID3A
0	1.06747	0.826	0.524	0	2	ELL
0	2.87843	0.343	0.042	0	2	ENSSSCG00000053766
0	1.00565	0.71	0.409	0	2	SLC30A7
0	1.83618	0.424	0.123	0	2	TRAF4
0	1.23008	0.95	0.649	0	2	SLC12A6
0	1.07719	0.691	0.391	0	2	ENSSSCG00000031476
0	2.80324	0.372	0.073	0	2	CTNNA3
0	1.24542	0.644	0.346	0	2	SAP30BP
0	1.04597	0.699	0.401	0	2	ALG5
0	1.3315	0.568	0.271	0	2	TXNDC5
0	1.01021	0.679	0.383	0	2	ITPR1
0	1.70703	0.418	0.123	0	2	NPC1
0	3.31049	0.31	0.015	0	2	ENSSSCG00000049959
0	3.83185	0.311	0.016	0	2	PKIG
0	2.45927	0.35	0.056	0	2	MYB
0	2.07418	0.376	0.082	0	2	MMD
0	1.29375	0.528	0.235	0	2	TMEM268
0	1.18751	0.985	0.692	0	2	NAV3
0	1.08593	0.751	0.458	0	2	SEC24D
0	1.93153	0.999	0.707	0	2	ENSSSCG00000009338
0	1.0559	0.862	0.571	0	2	EPC2
0	1.17338	0.601	0.31	0	2	RRP1B
0	1.08499	0.451	0.161	0	2	FRMD4A
0	1.6108	0.417	0.128	0	2	LDLRAD3
0	4.30527	0.3	0.011	0	2	BCR
0	1.83735	0.994	0.706	0	2	PDCD4
0	2.00118	0.384	0.096	0	2	ENSSSCG00000052475
0	1.33633	0.935	0.648	0	2	VPS8
0	1.4328	0.98	0.693	0	2	PTK2B
0	1.42041	0.454	0.168	0	2	SIDT2
0	1.07902	0.915	0.63	0	2	HDLBP
0	1.17705	0.665	0.38	0	2	PRKCE
0	1.063	0.606	0.321	0	2	RNF121
0	1.08236	0.773	0.489	0	2	ERLEC1
0	1.38695	0.472	0.188	0	2	ANKRD46
0	1.92787	0.375	0.092	0	2	SIT1
0	1.55419	0.457	0.174	0	2	HDAC3
0	4.28927	0.296	0.013	0	2	ANKRD29
0	1.01894	0.839	0.556	0	2	USO1
0	1.38553	0.491	0.209	0	2	DDHD2
0	1.21666	0.509	0.227	0	2	ENSSSCG00000002379
0	1.07008	0.642	0.361	0	2	U2AF1L4
0	1.10889	0.565	0.284	0	2	PPM1M
0	1.04326	0.608	0.327	0	2	ADAM17
0	1.24757	0.947	0.666	0	2	DNAJC13
0	3.79339	0.293	0.013	0	2	ENSSSCG00000004404
0	1.30058	0.471	0.191	0	2	CNP
0	1.11642	0.926	0.648	0	2	PLCG2
0	1.01666	0.583	0.305	0	2	PLA2G4A
0	1.67278	0.408	0.13	0	2	CTSK
0	1.06949	0.692	0.414	0	2	B3GLCT
0	1.49738	0.434	0.157	0	2	NLN
0	1.71759	0.416	0.139	0	2	DNAJB9
0	1.0353	0.66	0.384	0	2	UFL1
0	1.48731	0.979	0.703	0	2	PTPRA
0	1.01107	0.62	0.344	0	2	EDEM2
0	1.77538	0.38	0.106	0	2	NDC1
0	1.10694	0.628	0.354	0	2	PHC2
0	1.23471	0.516	0.243	0	2	H2BC5
0	1.92384	0.348	0.075	0	2	ENSSSCG00000049217
0	1.23639	0.471	0.198	0	2	LY9
0	1.34398	0.968	0.696	0	2	UNC93B1
0	2.50973	0.326	0.054	0	2	NRBP2
0	1.69196	0.345	0.073	0	2	ENSSSCG00000061675
0	1.14547	0.529	0.258	0	2	CSRNP1
0	2.31901	0.998	0.727	0	2	ITM2C
0	1.41952	0.43	0.159	0	2	LDAH
0	1.73068	0.398	0.127	0	2	TASL
0	1.81692	0.389	0.119	0	2	ENSSSCG00000032999
0	1.66214	0.403	0.133	0	2	STAM
0	1.37437	0.574	0.304	0	2	FHIT
0	2.87239	0.297	0.028	0	2	INSYN2A
0	1.03515	0.58	0.312	0	2	COX6A2
0	1.14149	0.929	0.663	0	2	PRDX5
0	1.54873	0.992	0.726	0	2	ENSSSCG00000013052
0	1.22228	0.508	0.242	0	2	SCAMP3
0	1.62801	0.392	0.126	0	2	CYSLTR1
0	1.02356	0.562	0.297	0	2	MIGA1
0	1.26285	0.471	0.206	0	2	SLC1A5
0	3.26696	0.287	0.022	0	2	LTB
0	1.04468	0.504	0.24	0	2	ENSSSCG00000037541
0	3.62378	0.283	0.019	0	2	ENSSSCG00000054359
0	3.90217	0.279	0.016	0	2	ARHGEF26
0	2.74452	0.295	0.032	0	2	SEPTIN5
0	2.51693	0.322	0.059	0	2	ENSSSCG00000014822
0	2.40994	0.315	0.052	0	2	TP53I13
0	1.05046	0.528	0.266	0	2	SFMBT1
0	1.10127	0.935	0.675	0	2	SSR3
0	4.1857	0.266	0.006	0	2	BHLHA15
0	1.55694	0.983	0.723	0	2	TRAM1
0	1.60777	0.992	0.732	0	2	LAMP2
0	2.02602	0.378	0.119	0	2	ENSSSCG00000061869
0	3.86192	0.274	0.015	0	2	GNAZ
0	1.35048	0.449	0.19	0	2	IPO4
0	1.3221	0.431	0.173	0	2	ENSSSCG00000057874
0	1.29237	0.453	0.195	0	2	VEGFB
0	1.01629	0.858	0.6	0	2	CPEB2
0	1.38182	0.433	0.175	0	2	PRKDC
0	1.51165	0.983	0.725	0	2	ITCH
0	1.01555	0.562	0.305	0	2	CLASRP
0	4.05744	0.265	0.008	0	2	PTCRA
0	1.69003	0.374	0.117	0	2	CSAD
0	2.45701	0.296	0.039	0	2	IL7R
0	1.84161	0.354	0.098	0	2	NAPB
0	1.45726	0.4	0.145	0	2	A4GALT
0	2.12308	0.32	0.066	0	2	CAMK4
0	2.6309	0.297	0.043	0	2	ARL4A
0	1.841	0.408	0.155	0	2	TET1
0	1.41782	0.973	0.722	0	2	SEC63
0	1.69724	0.346	0.095	0	2	B3GALNT1
0	3.05693	0.271	0.02	0	2	FGFR1
0	1.6772	0.992	0.741	0	2	HSP90B1
0	1.44716	0.391	0.14	0	2	MTERF2
0	1.98866	0.999	0.749	0	2	FMNL2
0	3.82324	0.263	0.014	0	2	ENSSSCG00000033043
0	1.53251	1	0.751	0	2	ZEB1
0	1.23389	0.445	0.198	0	2	TANGO2
0	1.67125	0.355	0.108	0	2	CHD7
0	1.48221	0.386	0.139	0	2	SEMA4B
0	1.50088	0.99	0.744	0	2	TTC7A
0	1.06693	0.518	0.273	0	2	LMAN1
0	1.16914	0.974	0.729	0	2	NDUFA4
0	3.74271	0.256	0.011	0	2	ENSSSCG00000062009
0	1.26864	0.449	0.205	0	2	FLVCR1
0	1.14101	0.47	0.226	0	2	CARNMT1
0	2.95571	0.283	0.039	0	2	ENSSSCG00000055435
0	1.1317	0.969	0.726	0	2	FYN
0	1.02352	0.937	0.695	0	2	EIF2AK3
0	3.26941	0.259	0.017	0	2	DNTT
0	2.6798	0.999	0.757	0	2	RRBP1
0	3.2387	0.27	0.029	0	2	GXYLT2
0	2.88033	0.276	0.036	0	2	C5
0	1.96522	1	0.76	0	2	DAPK1
0	2.21977	0.301	0.061	0	2	ENSSSCG00000044562
0	1.07341	0.458	0.221	0	2	DYNLL2
0	1.20675	0.954	0.718	0	2	SEC31A
0	2.41756	0.274	0.039	0	2	PPFIA2
0	1.32599	0.384	0.149	0	2	DNAAF9
0	1.87543	0.326	0.092	0	2	SLC7A5
0	1.14701	0.961	0.727	0	2	DNM2
0	1.26747	0.416	0.182	0	2	MBD5
0	4.48165	0.238	0.005	0	2	FAM43B
0	1.00661	0.945	0.712	0	2	ENSSSCG00000007188
0	2.19067	0.297	0.064	0	2	IMPDH1
0	1.29954	0.421	0.189	0	2	ZW10
0	1.29571	0.406	0.176	0	2	URB1
0	1.08051	0.452	0.222	0	2	DDX52
0	1.87673	0.995	0.765	0	2	SPCS1
0	1.19783	0.979	0.749	0	2	BEND7
0	3.41978	0.244	0.015	0	2	DACT1
0	1.3284	0.38	0.152	0	2	SEMA4D
0	1.3156	0.383	0.155	0	2	BTBD3
0	1.16257	0.419	0.191	0	2	ATP13A1
0	1.18794	0.981	0.753	0	2	ZMYM2
0	1.28574	0.98	0.754	0	2	STX7
0	1.0172	0.469	0.243	0	2	ENSSSCG00000061658
0	1.06979	0.993	0.767	0	2	GRN
0	1.05668	0.957	0.731	0	2	TRIM24
0	2.83746	0.261	0.036	0	2	ENSSSCG00000058255
0	3.63088	0.238	0.013	0	2	CFAP92
0	1.1907	0.977	0.752	0	2	FNDC3A
0	1.67035	0.335	0.111	0	2	FPGT
0	2.66765	0.268	0.044	0	2	CECR2
0	1.64944	0.308	0.084	0	2	JAZF1
0	1.98965	0.279	0.056	0	2	BEX1
0	1.00261	0.965	0.742	0	2	PIK3AP1
0	1.02598	0.426	0.204	0	2	HELQ
0	1.49469	0.345	0.123	0	2	CD302
0	1.02868	0.424	0.202	0	2	ENSSSCG00000041717
0	1.35778	0.36	0.138	0	2	ENSSSCG00000062137
0	1.08476	0.439	0.218	0	2	ERG28
0	3.57599	0.238	0.017	0	2	TMOD1
0	1.3289	0.359	0.138	0	2	ENSSSCG00000047620
0	1.91195	0.307	0.087	0	2	FMNL3
0	1.07106	0.418	0.199	0	2	ENSSSCG00000002995
0	1.81237	0.998	0.779	0	2	BCL11A
0	1.83249	0.294	0.075	0	2	ENSSSCG00000058869
0	1.33478	0.361	0.143	0	2	DIS3L
0	1.73058	0.309	0.091	0	2	PCED1B
0	1.24146	0.968	0.75	0	2	RAB14
0	1.12768	0.332	0.116	0	2	ANGPTL1
0	1.71598	0.313	0.097	0	2	CRELD2
0	4.04463	0.222	0.007	0	2	GAL3ST4
0	1.31159	0.36	0.145	0	2	ADAR
0	1.09371	0.412	0.197	0	2	BNIP1
0	1.30449	0.366	0.153	0	2	TMC8
0	1.07248	0.962	0.749	0	2	TNFAIP8
0	2.28402	0.262	0.05	0	2	CXCR3
0	2.17287	0.269	0.057	0	2	RCVRN
0	1.96651	0.29	0.078	0	2	ENSSSCG00000057811
0	1.0723	0.383	0.172	0	2	GADD45A
0	1.0858	0.315	0.104	0	2	FABP5
0	1.1771	0.294	0.083	0	2	MX1
0	2.28289	0.258	0.048	0	2	ENSSSCG00000059695
0	1.03458	0.944	0.734	0	2	BNIP3L
0	1.0186	0.958	0.748	0	2	ENSSSCG00000007646
0	2.19072	0.26	0.051	0	2	KNSTRN
0	2.07032	0.271	0.062	0	2	SNX7
0	1.50789	0.746	0.539	0	2	RFC2
0	3.26012	0.222	0.016	0	2	GNB5
0	2.00879	0.271	0.065	0	2	TTC7B
0	2.15853	0.258	0.052	0	2	CFB
0	1.27786	0.984	0.778	0	2	SND1
0	3.23546	0.223	0.018	0	2	AP3M2
0	1.12827	0.978	0.773	0	2	SPCS3
0	1.73849	0.266	0.062	0	2	ENSSSCG00000054384
0	1.23434	0.982	0.779	0	2	PNRC1
0	1.02159	0.963	0.76	0	2	HTT
0	1.73416	0.999	0.796	0	2	RPS6KA5
0	3.57314	0.224	0.022	0	2	BNC2
0	1.58924	0.323	0.121	0	2	TEX14
0	3.87884	0.212	0.011	0	2	EPS8L2
0	1.43125	0.315	0.116	0	2	NIF3L1
0	1.09515	0.371	0.173	0	2	TMEM132A
0	3.89785	0.207	0.009	0	2	ENSSSCG00000058981
0	4.26219	0.203	0.006	0	2	ENSSSCG00000003277
0	1.49785	0.293	0.096	0	2	WHRN
0	1.15378	0.35	0.154	0	2	TMED3
0	1.41686	0.996	0.8	0	2	TGFBR2
0	1.88219	0.264	0.069	0	2	E2F2
0	1.02037	0.382	0.187	0	2	ENSSSCG00000059477
0	1.43266	0.297	0.104	0	2	ENSSSCG00000059111
0	1.09191	0.349	0.156	0	2	ZDHHC4
0	1.00777	0.978	0.785	0	2	SMARCA4
0	1.41256	0.301	0.109	0	2	KLHL21
0	1.7265	0.271	0.079	0	2	SLC38A5
0	3.53487	0.201	0.009	0	2	ENSSSCG00000054385
0	2.17121	0.248	0.057	0	2	TNF
0	2.97634	0.201	0.01	0	2	ENSSSCG00000053983
0	1.6488	0.274	0.086	0	2	PHEX
0	1.23723	0.319	0.131	0	2	RECQL5
0	1.10506	0.99	0.802	0	2	EPS8
0	1.87119	0.236	0.049	0	2	ENSSSCG00000055087
0	2.24076	0.227	0.04	0	2	MYO10
0	1.42518	0.284	0.097	0	2	NR3C2
0	1.62363	0.277	0.092	0	2	FASTKD2
0	1.33731	0.304	0.119	0	2	DCLRE1C
0	2.36749	0.216	0.032	0	2	TMEM53
0	1.47024	0.284	0.1	0	2	SELENBP1
0	1.4927	0.995	0.811	0	2	SNX29
0	1.51986	0.276	0.093	0	2	SPDYC
0	3.14636	0.202	0.02	0	2	TLCD4
0	1.93171	0.251	0.069	0	2	KLHL32
0	2.71386	0.203	0.022	0	2	GPR68
0	1.37309	0.291	0.11	0	2	PM20D2
0	1.09469	0.987	0.806	0	2	NDFIP1
0	1.17317	0.314	0.135	0	2	ORMDL1
0	1.97094	0.999	0.821	0	2	SNX9
0	1.47017	0.996	0.818	0	2	AFF1
0	1.14682	0.99	0.813	0	2	PTPRJ
0	1.86771	0.233	0.057	0	2	APC2
0	1.34145	0.282	0.107	0	2	ENSSSCG00000004656
0	1.37021	0.26	0.085	0	2	ENSSSCG00000049910
0	2.54494	0.206	0.032	0	2	PRR5L
0	1.19949	0.294	0.12	0	2	PRIMPOL
0	1.17784	0.98	0.806	0	2	PTPRE
0	1.27173	0.301	0.128	0	2	EEIG1
0	1.62436	0.256	0.083	0	2	CLCN6
0	2.04684	0.224	0.052	0	2	ENSSSCG00000036846
0	2.43287	0.211	0.039	0	2	CAND2
0	1.13812	0.286	0.114	0	2	CD38
0	1.63687	0.996	0.826	0	2	RHEB
0	1.22767	0.273	0.104	0	2	ADAMTS6
0	1.17833	0.994	0.826	0	2	FBXL17
0	1.37436	0.26	0.092	0	2	HFM1
0	2.35158	0.202	0.035	0	2	SH2D4B
0	1.76677	0.998	0.835	0	2	USP24
0	1.50502	0.255	0.092	0	2	SLC29A1
0	1.38071	0.996	0.834	0	2	TMEM59
0	1.80716	0.209	0.047	0	2	BEX4
0	2.46705	1	0.839	0	2	TCF4
0	1.41339	0.232	0.072	0	2	ENSSSCG00000051370
0	2.02562	0.2	0.04	0	2	SLC23A1
0	1.87414	0.229	0.069	0	2	LHFPL6
0	1.23211	0.237	0.078	0	2	SLC37A3
0	1.4708	0.237	0.082	0	2	ENSSSCG00000061321
0	1.54584	0.227	0.073	0	2	ENSSSCG00000045169
0	1.75152	0.219	0.065	0	2	CCDC171
0	1.37815	0.998	0.845	0	2	GAS7
0	1.12833	0.995	0.843	0	2	CHD9
0	1.71565	0.21	0.058	0	2	TMEM86A
0	1.75693	0.2	0.049	0	2	ZFP30
0	1.49311	0.228	0.078	0	2	DUSP7
0	1.78526	0.204	0.054	0	2	TMEM241
0	1.3079	0.217	0.067	0	2	ANGPT2
0	1.51182	0.225	0.076	0	2	CALHM6
0	1.77884	0.202	0.057	0	2	PDXP
0	1.53074	0.21	0.067	0	2	ZNF667
0	1.25989	0.994	0.852	0	2	SEC61G
0	1.84742	1	0.863	0	2	APBB1IP
0	1.14985	0.992	0.862	0	2	KDM2A
0	1.23737	0.997	0.867	0	2	FCHSD2
0	1.55601	0.999	0.871	0	2	SYK
0	1.09485	0.995	0.869	0	2	REEP5
0	1.13468	0.995	0.872	0	2	SEC61B
0	1.65816	0.999	0.88	0	2	BTAF1
0	1.21005	0.997	0.881	0	2	PRDX2
0	1.64713	0.999	0.889	0	2	TMEM131
0	1.10913	0.998	0.894	0	2	DOCK10
0	1.28885	0.999	0.897	0	2	RASAL2
0	2.22289	1	0.899	0	2	CCSER1
0	1.49629	1	0.901	0	2	RABGAP1L
0	1.18251	1	0.926	0	2	HDAC9
0	1.28641	1	0.938	0	2	AFF3
0	1.06437	1	0.95	0	2	ENSSSCG00000006063
0	1.29206	1	0.956	0	2	TCF12
0	2.66098	1	0.962	0	2	CTSS
0	2.86599	1	0.996	0	2	CST3
1.77949e-307	1.58497	0.211	0.068	4.6249e-303	2	MICALL1
3.46923e-307	1.34689	0.249	0.091	9.01652e-303	2	IFTAP
4.13729e-307	1.10287	0.342	0.155	1.07528e-302	2	ZDHHC21
2.08668e-305	1.18559	0.276	0.107	5.42329e-301	2	ABCG1
3.25434e-303	1.05874	0.342	0.156	8.45802e-299	2	COL18A1
1.68616e-300	1.03797	0.375	0.184	4.38234e-296	2	HYOU1
6.33437e-299	1.22558	0.253	0.094	1.6463e-294	2	ENSSSCG00000060845
1.67755e-296	1.04179	0.41	0.215	4.35994e-292	2	MARS1
1.82849e-295	1.01736	0.406	0.211	4.75225e-291	2	PLEKHA1
3.29205e-295	1.03218	0.375	0.186	8.55603e-291	2	B4GALT7
1.33261e-285	1.09907	0.346	0.166	3.46346e-281	2	CLPB
3.27187e-285	1.51078	0.218	0.077	8.50358e-281	2	ENSSSCG00000041181
6.83459e-279	1.02256	0.353	0.171	1.77631e-274	2	AHCY
9.76157e-278	1.30762	0.236	0.089	2.53703e-273	2	ENSSSCG00000012517
2.51753e-276	1.22953	0.258	0.103	6.54305e-272	2	TBC1D9B
5.02552e-276	1.26837	0.27	0.113	1.30613e-271	2	RCC1
1.91494e-274	1.19758	0.278	0.119	4.97693e-270	2	INTS1
4.95112e-270	1.04018	0.319	0.147	1.2868e-265	2	ENSSSCG00000005623
1.28427e-269	1.00183	0.366	0.187	3.33781e-265	2	SLC35B1
3.55389e-268	1.54561	0.206	0.071	9.23656e-264	2	AKR1D1
3.59683e-268	1.98347	0.256	0.11	9.34816e-264	2	DCLK1
3.78356e-266	1.15153	0.261	0.106	9.83348e-262	2	ENSSSCG00000059334
1.38727e-262	1.05708	0.314	0.146	3.60552e-258	2	TMEM209
2.01861e-256	1.32144	0.221	0.083	5.24638e-252	2	BLM
7.94715e-256	1.36144	0.209	0.075	2.06546e-251	2	TTPAL
1.28348e-254	1.07206	0.286	0.128	3.33576e-250	2	ENSSSCG00000043390
3.00901e-254	1.19438	0.233	0.09	7.82041e-250	2	CFAP20DC
1.57501e-252	1.21733	0.259	0.11	4.09344e-248	2	GCNT2
6.49278e-250	1.05348	0.301	0.14	1.68747e-245	2	ZSWIM7
1.28117e-247	1.42817	0.211	0.078	3.32975e-243	2	CUBN
3.98761e-247	1.21264	0.261	0.113	1.03638e-242	2	VARS2
2.33574e-246	1.36883	0.217	0.083	6.0706e-242	2	FPGS
8.04509e-246	1.10778	0.257	0.109	2.09092e-241	2	ENSSSCG00000028635
6.59337e-245	1.12151	0.212	0.079	1.71362e-240	2	CPED1
5.98199e-241	1.18038	0.23	0.092	1.55472e-236	2	ENSSSCG00000053939
6.13483e-241	1.06943	0.31	0.151	1.59444e-236	2	SLC39A7
1.54149e-239	1.08506	0.291	0.136	4.00634e-235	2	ENSSSCG00000034625
3.47151e-239	1.10362	0.255	0.11	9.02246e-235	2	ACP5
4.7862e-237	1.36521	0.202	0.075	1.24393e-232	2	ENSSSCG00000060759
5.39183e-237	1.2269	0.241	0.102	1.40134e-232	2	OXLD1
2.31573e-226	1.04716	0.252	0.11	6.01859e-222	2	PPT2
5.82441e-220	1.23218	0.218	0.089	1.51376e-215	2	ENSSSCG00000062759
1.18493e-215	1.0132	0.337	0.179	3.07964e-211	2	MED8
2.65449e-212	1.17751	0.237	0.104	6.89902e-208	2	PALB2
5.76665e-209	1.14344	0.23	0.1	1.49875e-204	2	ENSSSCG00000023569
3.51953e-207	1.15479	0.23	0.1	9.14726e-203	2	LIN9
3.88294e-202	1.1695	0.211	0.088	1.00918e-197	2	ENSSSCG00000055254
1.46482e-199	1.01486	0.243	0.111	3.80705e-195	2	CACNA1A
4.75584e-189	1.04291	0.233	0.107	1.23604e-184	2	ENSSSCG00000055898
1.13206e-181	1.05106	0.224	0.102	2.94222e-177	2	ENSSSCG00000045536
5.86883e-179	1.08713	0.205	0.09	1.52531e-174	2	ENSSSCG00000043013
2.59828e-174	1.01776	0.22	0.101	6.75293e-170	2	ENSSSCG00000042682
4.34976e-152	1.06106	0.231	0.117	1.1305e-147	2	RGS1
1.76298e-98	1.3	0.367	0.282	4.58199e-94	2	GREB1L
0	2.89378	0.935	0.262	0	3	AQP3
0	2.59191	0.838	0.191	0	3	ZBTB16
0	1.84406	0.978	0.377	0	3	ZBTB7C
0	2.31637	0.781	0.188	0	3	TMEM233
0	2.74524	0.674	0.117	0	3	SORBS1
0	1.68948	0.665	0.148	0	3	XCR1
0	2.79812	0.609	0.098	0	3	SNX21
0	2.35659	0.697	0.195	0	3	ZBTB46
0	1.78473	0.923	0.423	0	3	ACTN1
0	1.53187	0.929	0.432	0	3	KLF4
0	2.00091	0.697	0.2	0	3	FZD5
0	3.1261	0.564	0.072	0	3	ADGRG3
0	2.39974	0.618	0.137	0	3	EHD1
0	1.68872	0.886	0.415	0	3	PLEKHA5
0	1.48095	0.839	0.371	0	3	DPP4
0	2.26112	0.98	0.513	0	3	TSPAN13
0	2.03939	0.709	0.249	0	3	NXN
0	1.85899	0.687	0.231	0	3	ENSSSCG00000033952
0	1.58617	0.771	0.316	0	3	TCF7L2
0	1.62219	0.829	0.377	0	3	ENSSSCG00000027677
0	1.57933	0.906	0.455	0	3	TP53I11
0	1.5533	0.965	0.514	0	3	ARL8A
0	2.18053	0.581	0.133	0	3	ADCY6
0	2.92779	0.627	0.18	0	3	ENSSSCG00000009239
0	1.75094	0.886	0.444	0	3	KIT
0	1.63458	0.865	0.426	0	3	IL6ST
0	1.75331	0.655	0.22	0	3	ENSSSCG00000041542
0	1.73169	0.773	0.343	0	3	FAS
0	1.56506	0.857	0.43	0	3	TGFBR3
0	2.69342	0.596	0.175	0	3	CRIM1
0	1.0026	0.975	0.554	0	3	GAB1
0	1.73986	0.988	0.57	0	3	GRK5
0	1.50758	0.743	0.33	0	3	ENSSSCG00000035224
0	1.96701	0.953	0.545	0	3	STOM
0	2.69091	0.529	0.122	0	3	CDA
0	1.55011	0.964	0.558	0	3	PECAM1
0	1.73772	0.643	0.238	0	3	SEMA4F
0	2.61852	0.491	0.086	0	3	CLIC5
0	1.51552	0.66	0.257	0	3	PRKD2
0	2.80168	0.492	0.091	0	3	PLA2R1
0	1.52715	0.783	0.382	0	3	DYNC1I1
0	1.07383	0.919	0.519	0	3	RGCC
0	2.00157	0.562	0.165	0	3	EGFL8
0	1.65148	0.669	0.272	0	3	PARVB
0	1.31568	0.767	0.371	0	3	CXXC5
0	2.33564	0.456	0.066	0	3	ADGRG1
0	1.45172	0.697	0.307	0	3	PDLIM7
0	1.11642	0.956	0.567	0	3	ECM1
0	1.72577	0.596	0.21	0	3	ENSSSCG00000007719
0	1.18796	0.736	0.351	0	3	CAMKK2
0	1.49365	0.815	0.43	0	3	TBC1D8
0	1.4962	0.762	0.382	0	3	ST6GALNAC3
0	2.40349	0.49	0.11	0	3	NR4A1
0	3.27222	0.458	0.082	0	3	MME
0	1.48033	0.751	0.377	0	3	ENSSSCG00000026996
0	1.33373	0.966	0.597	0	3	WDFY3
0	1.79839	0.548	0.182	0	3	SLC9A1
0	1.53313	0.626	0.263	0	3	FASN
0	1.10908	0.921	0.559	0	3	MYO1G
0	1.16713	0.871	0.514	0	3	STAT5A
0	1.17644	0.721	0.365	0	3	KIAA0040
0	2.22731	0.447	0.092	0	3	CD164L2
0	1.14185	0.97	0.621	0	3	ACER3
0	1.17654	0.681	0.333	0	3	CTSD
0	1.24188	0.952	0.605	0	3	CSRP1
0	1.13598	0.771	0.431	0	3	MOB3B
0	1.21299	0.763	0.425	0	3	WARS1
0	1.39583	0.552	0.223	0	3	HS6ST1
0	1.59619	0.722	0.399	0	3	FKBP11
0	1.40863	0.555	0.236	0	3	GHDC
0	1.22576	0.986	0.667	0	3	IGF1R
0	1.3121	0.594	0.275	0	3	ENSSSCG00000059465
0	1.14914	0.626	0.308	0	3	EPAS1
0	1.06105	0.849	0.532	0	3	ARRB1
0	1.53634	0.491	0.178	0	3	BCL6
0	1.45349	0.504	0.194	0	3	GMPR
0	1.15127	0.945	0.635	0	3	ENSSSCG00000039542
0	1.06247	0.562	0.253	0	3	MAML2
0	2.40202	0.373	0.069	0	3	CCDC68
0	1.11277	0.962	0.658	0	3	TRERF1
0	1.15809	0.933	0.63	0	3	NEDD9
0	3.4304	0.358	0.055	0	3	GPR157
0	1.01367	0.799	0.498	0	3	ENSSSCG00000058854
0	2.29812	0.372	0.072	0	3	SAMD5
0	1.37078	0.551	0.252	0	3	ENSSSCG00000051873
0	1.86936	0.43	0.133	0	3	P2RX5
0	1.61241	0.468	0.172	0	3	DAPK2
0	1.05553	0.897	0.601	0	3	DIPK1A
0	1.04339	0.592	0.301	0	3	MNDA
0	1.14838	0.673	0.384	0	3	IER5
0	1.04622	0.595	0.306	0	3	TTYH2
0	1.05754	0.41	0.122	0	3	ANPEP
0	1.03339	0.615	0.329	0	3	CLIC4
0	1.08729	0.582	0.297	0	3	CLIC2
0	1.08673	0.628	0.345	0	3	ORAI1
0	1.11145	0.997	0.715	0	3	ENSSSCG00000060622
0	1.03033	0.777	0.497	0	3	ENSSSCG00000026210
0	2.60592	0.323	0.047	0	3	DRC7
0	1.72409	0.391	0.115	0	3	ABCC3
0	1.58738	0.446	0.171	0	3	SLAMF9
0	1.18747	0.584	0.309	0	3	MARCKS
0	1.28502	0.952	0.678	0	3	OXCT1
0	2.71572	0.335	0.068	0	3	RASGRP1
0	1.29111	0.444	0.183	0	3	RUNX3
0	1.59533	0.344	0.085	0	3	EPHB4
0	1.28242	0.435	0.177	0	3	RXRA
0	1.33024	0.464	0.209	0	3	HMGCS1
0	1.29413	0.425	0.173	0	3	PKD1
0	1.36325	0.406	0.158	0	3	CD5
0	2.49278	0.292	0.045	0	3	GPRC5C
0	4.12093	0.259	0.013	0	3	TCEA3
0	1.41352	0.375	0.13	0	3	ENSSSCG00000001458
0	1.87703	0.376	0.133	0	3	PLXNA4
0	1.82455	0.339	0.097	0	3	PHLPP2
0	1.92131	0.298	0.058	0	3	SPMIP11
0	1.01457	0.971	0.736	0	3	RASA3
0	1.39855	0.345	0.117	0	3	FOXO1
0	1.17888	0.97	0.745	0	3	RAP1GAP2
0	1.52908	0.34	0.116	0	3	TNFRSF13C
0	2.70148	0.244	0.022	0	3	NIPAL1
0	2.27683	0.274	0.053	0	3	ENSSSCG00000044736
0	1.57952	0.316	0.097	0	3	NALF2
0	2.29985	0.346	0.127	0	3	ENSSSCG00000050944
0	1.4516	0.349	0.131	0	3	DNPH1
0	2.70676	0.251	0.037	0	3	ENSSSCG00000035706
0	1.42372	0.303	0.093	0	3	MN1
0	1.18496	0.952	0.745	0	3	GABARAPL2
0	1.60024	0.999	0.798	0	3	FRMPD4
0	2.35911	0.296	0.097	0	3	CPNE4
0	1.70116	0.273	0.086	0	3	ENSSSCG00000052847
0	1.96033	0.228	0.042	0	3	AGR2
0	1.71386	0.246	0.068	0	3	GAP43
0	2.18165	0.217	0.046	0	3	KIF7
0	2.52833	0.208	0.038	0	3	HAVCR2
0	2.23987	0.216	0.049	0	3	TPMT
0	1.03274	0.965	0.818	0	3	CYRIA
0	1.11389	0.977	0.844	0	3	RAPGEF1
0	1.08879	0.997	0.896	0	3	NOTCH2
0	1.40262	1	0.967	0	3	PIP4K2A
1.58804e-300	1.25115	0.42	0.182	4.12732e-296	3	TAMALIN
7.234e-299	1.55524	0.289	0.096	1.88012e-294	3	SHC3
4.45759e-296	1.07071	0.495	0.236	1.15853e-291	3	ENSSSCG00000046151
1.33097e-291	1.36149	0.322	0.117	3.45918e-287	3	CDKN1A
2.82798e-290	1.52735	0.256	0.08	7.34991e-286	3	JUP
9.1336e-283	1.40691	0.368	0.154	2.37382e-278	3	PPP1R12C
1.17609e-279	1.51652	0.288	0.1	3.05665e-275	3	AREG
1.26196e-278	1.32395	0.331	0.125	3.27984e-274	3	PLXNB2
8.0998e-278	1.36735	0.23	0.067	2.10514e-273	3	LGALS3
4.94714e-277	1.25596	0.371	0.153	1.28576e-272	3	SESN2
3.80991e-270	1.40366	0.305	0.113	9.90195e-266	3	LZTFL1
8.66235e-269	1.4615	0.269	0.091	2.25134e-264	3	F11R
1.31449e-264	1.13861	0.397	0.175	3.41636e-260	3	FAM20C
5.30744e-263	1.47775	0.377	0.168	1.3794e-258	3	UNC13B
3.55673e-258	1.23922	0.281	0.097	9.24393e-254	3	ENHO
4.16545e-256	1.09826	0.513	0.279	1.0826e-251	3	TAX1BP3
2.05628e-251	1.1293	0.411	0.189	5.34427e-247	3	PNP
5.98776e-247	1.24304	0.321	0.129	1.55622e-242	3	ENSSSCG00000033787
2.17078e-246	1.14814	0.377	0.169	5.64186e-242	3	PITPNM1
3.74898e-246	1.4908	0.216	0.066	9.7436e-242	3	CCDC149
1.25839e-244	1.59103	0.222	0.07	3.27054e-240	3	CCND1
3.31243e-242	1.41275	0.274	0.101	8.609e-238	3	ENSSSCG00000002520
1.19112e-239	1.34254	0.261	0.092	3.09572e-235	3	KLF11
1.74263e-239	1.56899	0.235	0.078	4.52909e-235	3	CD200
1.83267e-230	1.02637	0.432	0.212	4.76312e-226	3	RHOF
3.96517e-221	1.03531	0.368	0.166	1.03055e-216	3	TNNI2
2.95005e-219	1.05226	0.395	0.189	7.66717e-215	3	SMAD7
3.11792e-217	1.1714	0.372	0.176	8.10347e-213	3	TSTD1
3.44168e-216	1.18275	0.326	0.141	8.94494e-212	3	EML2
4.90358e-215	1.01517	0.415	0.208	1.27444e-210	3	MFSD12
2.07849e-213	1.07021	0.415	0.208	5.40199e-209	3	ENSSSCG00000006344
1.40739e-209	1.20052	0.303	0.127	3.6578e-205	3	TMPPE
3.7565e-205	1.40759	0.222	0.078	9.76314e-201	3	SLC17A9
3.28243e-204	1.39613	0.222	0.078	8.53104e-200	3	LOXL3
1.42903e-201	1.04453	0.364	0.174	3.71406e-197	3	CKS1B
1.97976e-201	1.35288	0.247	0.094	5.14538e-197	3	NAALADL1
6.9947e-201	1.3868	0.246	0.093	1.81792e-196	3	PHLDA2
4.28546e-200	1.23423	0.282	0.116	1.11379e-195	3	OLFML2B
2.9604e-199	1.64405	0.203	0.068	7.69409e-195	3	MAFF
6.47399e-194	1.13136	0.313	0.14	1.68259e-189	3	ZNF318
4.07401e-189	1.34239	0.315	0.144	1.05884e-184	3	CNR2
2.65214e-178	1.02334	0.338	0.161	6.8929e-174	3	ENSSSCG00000021624
1.06427e-176	1.05192	0.325	0.154	2.76605e-172	3	HLA-DOB
1.10555e-176	1.07742	0.304	0.138	2.87333e-172	3	MTSS2
1.86985e-174	1.17252	0.244	0.099	4.85975e-170	3	SEZ6L2
8.12762e-174	1.13486	0.253	0.104	2.11237e-169	3	SIGIRR
2.04339e-169	1.0195	0.313	0.148	5.31078e-165	3	ABCA7
2.04319e-166	1.17255	0.253	0.108	5.31025e-162	3	TTYH1
7.24787e-152	1.2939	0.202	0.079	1.88372e-147	3	POLD1
5.284e-146	1.02316	0.252	0.112	1.37331e-141	3	SYTL3
3.11526e-138	1.0133	0.275	0.133	8.09656e-134	3	RALGPS1
5.72544e-126	1.52989	0.226	0.105	1.48804e-121	3	PRKG1
2.82381e-119	1.12596	0.25	0.125	7.33907e-115	3	GFRA2
1.93717e-109	1.06484	0.209	0.098	5.0347e-105	3	ENSSSCG00000062978
0	3.2846	0.859	0.158	0	4	MAGI2
0	2.64595	0.954	0.307	0	4	CTSD
0	2.05723	0.989	0.39	0	4	ZBTB7C
0	1.89983	0.948	0.388	0	4	QSOX1
0	2.08666	0.975	0.425	0	4	TGFBR3
0	2.39688	0.834	0.294	0	4	TMCC3
0	2.12559	0.973	0.438	0	4	KLF4
0	3.32842	0.595	0.062	0	4	ENHO
0	2.35845	0.877	0.35	0	4	ATRNL1
0	1.59071	0.918	0.393	0	4	PIK3C2B
0	2.62968	0.632	0.114	0	4	NPTXR
0	2.95237	0.579	0.078	0	4	PEAR1
0	1.89066	0.706	0.211	0	4	FZD5
0	1.01169	0.977	0.488	0	4	FER
0	1.60939	0.862	0.38	0	4	DPP4
0	1.95268	0.796	0.322	0	4	KLHL13
0	2.87584	0.536	0.066	0	4	EPHB4
0	1.09897	0.874	0.404	0	4	PLA2G7
0	1.00609	0.813	0.354	0	4	ENSSSCG00000024791
0	1.52153	0.84	0.384	0	4	DYNC1I1
0	1.73067	0.976	0.524	0	4	ARL8A
0	1.44443	0.715	0.271	0	4	SPIB
0	2.574	0.533	0.09	0	4	CD164L2
0	1.92692	0.624	0.184	0	4	NOTCH3
0	2.33093	0.998	0.561	0	4	GAB1
0	1.71179	0.71	0.277	0	4	ENSSSCG00000042827
0	1.52168	0.847	0.42	0	4	ANXA6
0	1.36272	0.893	0.467	0	4	TP53I11
0	1.50528	0.909	0.49	0	4	IL17RA
0	1.44716	0.738	0.319	0	4	ECE1
0	1.33773	0.705	0.292	0	4	ENTREP1
0	1.22925	0.651	0.246	0	4	SEMA4F
0	1.72029	0.657	0.254	0	4	FAM43A
0	1.52604	0.696	0.3	0	4	TTYH2
0	1.37163	0.944	0.548	0	4	OSBPL10
0	2.05867	0.589	0.194	0	4	GABBR2
0	1.31508	0.725	0.333	0	4	TCF7L2
0	1.23943	0.907	0.516	0	4	EPHX2
0	1.51373	0.891	0.502	0	4	ST6GAL1
0	1.38868	0.816	0.429	0	4	ENSSSCG00000013100
0	1.31174	0.964	0.584	0	4	GRK5
0	3.98286	0.407	0.028	0	4	CACNA2D4
0	2.34812	0.528	0.151	0	4	TNNI2
0	1.4604	0.653	0.279	0	4	RASGRP2
0	1.15885	0.734	0.36	0	4	CAMKK2
0	1.05767	0.936	0.563	0	4	CD300C
0	2.18965	0.493	0.12	0	4	ENSSSCG00000001458
0	1.57095	0.954	0.583	0	4	NDRG1
0	1.44785	0.753	0.389	0	4	ARSB
0	1.96697	0.542	0.179	0	4	CCDC85A
0	1.14167	0.685	0.324	0	4	FLNB
0	1.03155	0.695	0.334	0	4	TTLL7
0	2.2837	0.485	0.125	0	4	ENSSSCG00000020967
0	1.21668	0.88	0.521	0	4	STAT5A
0	1.62311	0.931	0.573	0	4	GALNT2
0	1.28251	0.609	0.252	0	4	ENSSSCG00000033952
0	1.30477	0.693	0.336	0	4	ENSSSCG00000048918
0	1.62263	0.97	0.615	0	4	DIP2C
0	1.27645	0.999	0.655	0	4	KLF12
0	1.28241	0.781	0.438	0	4	MOB3B
0	1.14817	0.719	0.378	0	4	PYGB
0	1.27168	0.711	0.37	0	4	RFFL
0	1.30362	0.623	0.283	0	4	SDC2
0	2.14993	0.45	0.111	0	4	VSIG10
0	1.10873	0.605	0.267	0	4	ENSSSCG00000045353
0	1.36633	0.594	0.258	0	4	ST3GAL6
0	2.31437	0.48	0.145	0	4	TPM1
0	1.06323	0.709	0.375	0	4	KIAA0040
0	3.25679	0.369	0.036	0	4	KANK2
0	1.46792	0.563	0.23	0	4	HS6ST1
0	1.01786	0.995	0.663	0	4	ENSSSCG00000055844
0	1.2123	0.956	0.624	0	4	PDE8B
0	1.92136	0.474	0.142	0	4	RAB3IL1
0	1.04604	0.676	0.348	0	4	ENSSSCG00000035224
0	1.17847	0.642	0.315	0	4	VAT1
0	1.87506	0.482	0.156	0	4	ZNF831
0	1.33009	0.556	0.231	0	4	TMEM233
0	1.16763	0.851	0.526	0	4	VSTM1
0	1.03956	0.704	0.379	0	4	CLEC12A
0	1.88873	0.425	0.104	0	4	CLIC5
0	1.32586	0.478	0.157	0	4	ADCY6
0	1.47929	0.992	0.673	0	4	IGF1R
0	1.31546	0.576	0.258	0	4	ZCCHC24
0	1.12746	0.736	0.419	0	4	PCCB
0	1.87983	0.433	0.116	0	4	ABCC3
0	1.13621	0.714	0.397	0	4	ST6GALNAC3
0	1.54449	0.554	0.238	0	4	PTGER4
0	1.2067	0.924	0.609	0	4	SMARCAD1
0	1.1305	0.71	0.395	0	4	BACH2
0	1.05676	0.996	0.681	0	4	MS4A2
0	1.40412	0.529	0.216	0	4	ITGAV
0	1.04855	0.555	0.243	0	4	ENSSSCG00000041542
0	1.05097	0.909	0.599	0	4	TLE5
0	1.2563	0.92	0.611	0	4	FADS3
0	1.20516	0.593	0.284	0	4	PXN
0	1.09896	0.884	0.576	0	4	SNX30
0	1.01281	0.551	0.243	0	4	ZBTB16
0	2.14961	0.394	0.087	0	4	MN1
0	1.28162	0.948	0.641	0	4	RALGPS2
0	1.69326	0.464	0.158	0	4	ENSSSCG00000026689
0	1.05578	0.851	0.546	0	4	ITSN1
0	1.08975	0.891	0.59	0	4	SLCO4C1
0	1.31714	0.469	0.168	0	4	EHD1
0	1.25595	0.986	0.689	0	4	HIP1
0	1.47997	0.437	0.14	0	4	P2RX5
0	1.51191	0.478	0.185	0	4	MGLL
0	1.11151	0.732	0.44	0	4	FDFT1
0	1.08066	0.568	0.278	0	4	TLR3
0	1.28522	0.928	0.64	0	4	SIPA1L3
0	1.41308	0.573	0.285	0	4	DNAI7
0	1.3015	0.942	0.655	0	4	GALNT7
0	1.10935	0.563	0.277	0	4	ENSSSCG00000020777
0	1.13199	0.967	0.684	0	4	SPATS2L
0	1.26473	0.483	0.201	0	4	FRMD4A
0	1.39951	0.581	0.302	0	4	SEMA5A
0	1.4346	0.965	0.687	0	4	UNC5C
0	1.29868	0.486	0.21	0	4	SKI
0	1.41014	0.444	0.168	0	4	ENSSSCG00000030269
0	1.08546	0.996	0.723	0	4	ENSSSCG00000009240
0	1.45808	0.985	0.713	0	4	SLC25A38
0	3.00219	0.315	0.047	0	4	ITGA6
0	1.4833	0.415	0.153	0	4	MYBPC2
0	1.0577	0.793	0.532	0	4	SLC44A1
0	1.69141	0.409	0.149	0	4	THBD
0	1.45658	0.972	0.713	0	4	ENSSSCG00000022773
0	1.77734	0.365	0.109	0	4	OLFML2B
0	1.97155	0.343	0.089	0	4	ENSSSCG00000047147
0	1.60708	0.993	0.739	0	4	RASA3
0	1.6699	0.368	0.116	0	4	CDKN1A
0	1.57551	0.367	0.118	0	4	TNFRSF13C
0	1.65309	0.364	0.117	0	4	MXD3
0	1.51802	0.994	0.748	0	4	RAP1GAP2
0	1.82731	0.343	0.099	0	4	CD300LB
0	1.09056	0.958	0.732	0	4	CSF2RB
0	1.6641	0.304	0.085	0	4	CCDC68
0	1.05092	0.964	0.748	0	4	MROH1
0	1.86198	0.294	0.088	0	4	CPED1
0	1.20992	0.984	0.779	0	4	MAML3
0	1.79281	0.996	0.799	0	4	VCL
0	2.13886	0.238	0.047	0	4	SPC24
0	2.99791	0.203	0.024	0	4	RRAD
0	1.20939	0.978	0.799	0	4	TSPAN3
0	1.84164	0.235	0.058	0	4	GPRC5C
0	1.08283	0.983	0.811	0	4	RCSD1
0	2.65476	0.201	0.03	0	4	CDC42EP2
0	2.41509	0.2	0.034	0	4	CREB3L1
0	1.33623	0.995	0.851	0	4	NFKB1
0	1.10855	0.993	0.855	0	4	DOCK5
0	1.45143	0.997	0.863	0	4	JAK2
0	1.18058	0.993	0.867	0	4	DOCK4
0	2.29251	1	0.886	0	4	RUNX2
0	1.53526	1	0.899	0	4	NOTCH2
3.95497e-305	1.22956	0.383	0.139	1.0279e-300	4	SNX21
5.13032e-304	1.78343	0.226	0.057	1.33337e-299	4	SLAIN1
6.62235e-302	1.26727	0.456	0.195	1.72115e-297	4	CEBPA
6.0652e-300	1.20184	0.443	0.186	1.57635e-295	4	BCL2
1.66624e-297	1.6049	0.344	0.124	4.33057e-293	4	GRK4
2.446e-296	1.21082	0.528	0.263	6.35717e-292	4	DNTTIP1
3.58784e-284	1.29037	0.469	0.216	9.3248e-280	4	SSX2IP
4.97312e-284	1.68095	0.237	0.064	1.29251e-279	4	DRC7
1.02978e-283	1.09304	0.55	0.28	2.67639e-279	4	TAX1BP3
4.25467e-276	1.74622	0.296	0.1	1.10579e-271	4	SHC3
5.93346e-275	1.0842	0.557	0.293	1.54211e-270	4	PAGR1
8.63834e-274	1.81473	0.239	0.069	2.24511e-269	4	EFNA2
1.65529e-271	1.80554	0.244	0.072	4.3021e-267	4	ENSSSCG00000056124
3.09737e-268	1.07336	0.611	0.342	8.05006e-264	4	XXYLT1
6.25593e-264	1.62003	0.247	0.074	1.62592e-259	4	ENSSSCG00000045879
1.08237e-262	1.13176	0.261	0.081	2.81307e-258	4	RORA
1.58486e-257	1.16558	0.424	0.187	4.11906e-253	4	SPOCK2
1.52688e-249	1.69736	0.226	0.066	3.96835e-245	4	PASK
2.27919e-247	1.27828	0.411	0.185	5.92363e-243	4	C19orf25
4.80482e-245	1.96445	0.253	0.084	1.24877e-240	4	NDRG4
3.0981e-244	1.47871	0.277	0.094	8.05197e-240	4	KLF11
4.75627e-244	1.36448	0.295	0.105	1.23615e-239	4	NALF2
1.89065e-241	1.35697	0.317	0.121	4.9138e-237	4	SAMHD1
1.7616e-240	1.2066	0.237	0.071	4.57839e-236	4	SPMIP11
1.60804e-233	1.15856	0.448	0.217	4.17929e-229	4	HMGCS1
5.34049e-233	1.03279	0.432	0.199	1.38799e-228	4	SLC27A3
7.70431e-233	1.12218	0.394	0.173	2.00235e-228	4	FBXO17
1.85748e-232	1.58507	0.246	0.08	4.82759e-228	4	LDLR
1.25726e-227	1.19431	0.398	0.178	3.26763e-223	4	MICU3
9.64774e-227	1.00166	0.541	0.297	2.50745e-222	4	TST
8.77178e-216	1.66061	0.219	0.069	2.27979e-211	4	ENSSSCG00000021374
1.20191e-215	1.08	0.474	0.244	3.12376e-211	4	ENSSSCG00000037376
2.76649e-214	1.12764	0.386	0.176	7.1901e-210	4	CKS1B
1.52588e-210	1.09413	0.394	0.181	3.96575e-206	4	FAM20C
4.51174e-198	1.1987	0.282	0.108	1.1726e-193	4	ENSSSCG00000049910
9.54359e-190	1.60778	0.204	0.066	2.48038e-185	4	ENSSSCG00000052843
2.34307e-188	1.31982	0.237	0.084	6.08964e-184	4	CD22
8.31932e-187	1.18209	0.322	0.139	2.16219e-182	4	DNPH1
7.6993e-183	1.26008	0.217	0.076	2.00105e-178	4	SNTB1
1.98073e-182	1.02392	0.452	0.245	5.14791e-178	4	RANGAP1
3.69917e-182	1.18629	0.264	0.103	9.61415e-178	4	DDIAS
2.79862e-178	1.61626	0.204	0.069	7.27362e-174	4	ENSSSCG00000015802
9.0762e-172	1.01853	0.409	0.214	2.3589e-167	4	DCP1B
1.05437e-170	1.04546	0.32	0.142	2.7403e-166	4	SIT1
6.27077e-164	1.21973	0.316	0.144	1.62977e-159	4	ENSSSCG00000015383
2.74294e-159	1.0291	0.348	0.171	7.12889e-155	4	CCDC57
2.82864e-155	1.18445	0.269	0.116	7.35164e-151	4	NEIL2
1.51634e-153	1.13998	0.304	0.142	3.94097e-149	4	DAAM1
1.1382e-148	1.56958	0.2	0.075	2.95817e-144	4	GLI3
2.17009e-148	1.1265	0.283	0.128	5.64007e-144	4	PLEKHG3
2.78065e-147	1.05593	0.308	0.145	7.22691e-143	4	CXorf38
2.19648e-146	1.09573	0.224	0.088	5.70866e-142	4	JUP
4.15261e-146	1.29936	0.236	0.097	1.07926e-141	4	ENSSSCG00000054384
3.49956e-142	1.01527	0.292	0.134	9.09537e-138	4	UOX
7.03409e-136	1.12463	0.261	0.117	1.82816e-131	4	ENSSSCG00000060845
1.866e-115	1.03191	0.253	0.12	4.84973e-111	4	ENSSSCG00000062807
7.5381e-115	1.08399	0.246	0.115	1.95915e-110	4	ENSSSCG00000058869
1.34233e-111	1.05419	0.276	0.14	3.4887e-107	4	HECTD2
1.17533e-110	1.02444	0.258	0.125	3.05469e-106	4	ENSSSCG00000032501
2.10748e-99	1.05273	0.232	0.113	5.47734e-95	4	GAS2L1
2.74922e-90	1.00299	0.219	0.108	7.14524e-86	4	SLC9B2
0	3.78372	0.963	0.184	0	5	CSF1R
0	5.31857	0.881	0.114	0	5	ENSSSCG00000029414
0	4.45532	0.806	0.056	0	5	SLC11A1
0	3.17199	0.961	0.241	0	5	CHPT1
0	3.52653	0.976	0.261	0	5	TBXAS1
0	6.18635	0.718	0.018	0	5	CCL14
0	3.64322	0.875	0.178	0	5	GAB2
0	4.7207	0.75	0.053	0	5	ZFYVE9
0	4.19186	0.837	0.166	0	5	LYZ
0	3.96945	0.755	0.086	0	5	C5AR1
0	6.77033	0.709	0.044	0	5	ENSSSCG00000033457
0	3.61394	0.777	0.115	0	5	TNS3
0	2.87436	0.88	0.233	0	5	SNX24
0	2.82574	0.966	0.324	0	5	LRMDA
0	3.38972	0.791	0.151	0	5	TPST1
0	3.91516	0.74	0.102	0	5	ARHGAP32
0	2.60958	0.889	0.263	0	5	EPB41L2
0	3.61922	0.939	0.318	0	5	CEBPD
0	5.32916	0.675	0.06	0	5	WNT5B
0	3.36005	0.752	0.162	0	5	FNDC3B
0	2.40166	0.882	0.304	0	5	LCP2
0	3.12565	0.703	0.126	0	5	PDE7B
0	2.59701	0.819	0.243	0	5	NCF2
0	2.51795	0.891	0.318	0	5	FAM13A
0	3.24675	0.717	0.145	0	5	CEBPB
0	2.29548	0.948	0.377	0	5	ENSSSCG00000015545
0	3.30205	0.752	0.184	0	5	BCAT1
0	4.52789	0.611	0.049	0	5	HNMT
0	2.82577	0.828	0.273	0	5	NAGK
0	1.87559	0.971	0.425	0	5	SLC8A1
0	1.86114	0.87	0.324	0	5	ATXN1
0	1.88438	0.789	0.249	0	5	ENSSSCG00000055147
0	2.73049	0.655	0.118	0	5	WLS
0	4.10638	0.565	0.028	0	5	ENSSSCG00000034284
0	2.23786	0.735	0.199	0	5	ARHGEF10L
0	2.41673	0.9	0.364	0	5	BANK1
0	2.06774	0.824	0.293	0	5	GSAP
0	2.87626	0.641	0.114	0	5	ENSSSCG00000015664
0	1.50212	0.776	0.25	0	5	MYO1E
0	2.14501	0.85	0.325	0	5	ENSSSCG00000028461
0	2.82655	0.652	0.131	0	5	ENSSSCG00000059775
0	2.06145	0.937	0.418	0	5	ARHGAP26
0	1.67972	0.789	0.276	0	5	NCOA7
0	2.17262	0.803	0.291	0	5	TBC1D2B
0	2.46926	0.672	0.165	0	5	PLAUR
0	1.98134	0.769	0.263	0	5	MAML2
0	2.70649	0.662	0.157	0	5	LGALS8
0	3.06615	0.599	0.094	0	5	NFAM1
0	1.94292	0.745	0.241	0	5	FGR
0	1.31022	0.773	0.271	0	5	ENSSSCG00000030300
0	1.99046	0.89	0.388	0	5	MCUB
0	4.00484	0.544	0.043	0	5	ADORA2A
0	1.42053	0.931	0.431	0	5	S100A11
0	3.53388	0.558	0.058	0	5	TFEC
0	2.20138	0.906	0.407	0	5	FRMD4B
0	2.78723	0.675	0.18	0	5	ABHD17C
0	2.47482	0.616	0.122	0	5	MFSD6
0	2.00834	0.845	0.359	0	5	GP91-PHOX
0	1.82102	0.768	0.285	0	5	RAMP2
0	2.58884	0.61	0.128	0	5	PSTPIP1
0	1.31409	0.918	0.437	0	5	LY86
0	1.76747	0.867	0.386	0	5	RGS10
0	2.70514	0.667	0.188	0	5	ENSSSCG00000044913
0	1.87072	0.706	0.227	0	5	SMAD3
0	2.83209	0.593	0.115	0	5	JDP2
0	2.02165	0.754	0.277	0	5	CRYBG3
0	1.72563	0.952	0.479	0	5	ENSSSCG00000026653
0	2.38896	0.656	0.185	0	5	ENSSSCG00000014997
0	2.26618	0.651	0.181	0	5	IGSF6
0	1.53425	0.953	0.484	0	5	MYO1F
0	1.15873	0.846	0.377	0	5	ITGAM
0	2.255	0.746	0.278	0	5	ENSSSCG00000057738
0	3.67351	0.518	0.051	0	5	ENSSSCG00000040829
0	4.74619	0.487	0.022	0	5	KCNQ1
0	1.43119	0.721	0.257	0	5	ENSSSCG00000025644
0	1.14039	0.739	0.28	0	5	RAB32
0	2.55159	0.618	0.159	0	5	ENSSSCG00000031897
0	1.89546	0.736	0.278	0	5	OSBPL1A
0	2.63524	0.548	0.096	0	5	LMO2
0	3.13151	0.553	0.102	0	5	SGK1
0	2.55811	0.574	0.123	0	5	ALDH2
0	4.82065	0.478	0.027	0	5	MAFB
0	1.52824	0.807	0.359	0	5	CYFIP1
0	1.53464	0.799	0.354	0	5	PTAFR
0	2.65703	0.543	0.1	0	5	TEC
0	5.45022	0.456	0.013	0	5	CD163
0	1.57419	0.739	0.297	0	5	ANXA4
0	1.97693	0.672	0.232	0	5	SLC7A7
0	1.40888	0.732	0.292	0	5	CREB5
0	1.59026	0.842	0.403	0	5	ENSSSCG00000006418
0	2.3399	0.628	0.193	0	5	KIAA0513
0	1.77428	0.82	0.385	0	5	ARRB2
0	1.15809	0.911	0.478	0	5	CD9
0	2.29687	0.617	0.184	0	5	ASAH1
0	1.39141	0.721	0.289	0	5	ADAM28
0	2.87167	0.558	0.129	0	5	FABP5
0	3.38203	0.485	0.061	0	5	MCTP1
0	1.63454	0.895	0.472	0	5	SGK3
0	1.70845	0.732	0.311	0	5	DAGLB
0	2.16737	0.594	0.175	0	5	ENSSSCG00000007181
0	1.65451	0.817	0.4	0	5	LIPA
0	4.41663	0.448	0.034	0	5	SULT1A3
0	2.92634	0.514	0.101	0	5	SH3PXD2B
0	3.71515	0.474	0.061	0	5	IFI6
0	1.18175	0.864	0.451	0	5	CFP
0	1.73965	0.835	0.427	0	5	ABHD12
0	1.93432	0.63	0.223	0	5	AKR7A2
0	2.42938	0.536	0.129	0	5	ENSSSCG00000053773
0	1.6313	0.669	0.263	0	5	ENSSSCG00000039731
0	1.69181	0.688	0.282	0	5	NLRP3
0	1.37271	0.853	0.448	0	5	YBX3
0	1.67145	0.917	0.513	0	5	TNFRSF1B
0	1.41691	0.671	0.267	0	5	ENSSSCG00000058071
0	2.08881	0.549	0.146	0	5	MAP4K3
0	2.60535	0.969	0.566	0	5	PLBD1
0	1.80773	0.657	0.254	0	5	TNFSF13B
0	1.89641	0.705	0.302	0	5	ENSSSCG00000010280
0	1.31997	0.941	0.538	0	5	NIBAN1
0	2.97342	0.472	0.071	0	5	TLR4
0	1.91259	0.682	0.282	0	5	LRPAP1
0	2.04043	0.573	0.173	0	5	SESTD1
0	1.69795	0.702	0.302	0	5	RELL1
0	1.94924	0.581	0.182	0	5	KCNAB2
0	2.90957	0.485	0.088	0	5	PADI2
0	2.74865	0.49	0.094	0	5	RNF152
0	1.59223	0.637	0.241	0	5	NKG7
0	2.22159	0.525	0.136	0	5	ENSSSCG00000003278
0	1.1263	0.949	0.56	0	5	LAT2
0	2.03548	0.534	0.147	0	5	SLC39A8
0	3.36595	0.441	0.057	0	5	IER5L
0	2.32893	0.494	0.11	0	5	TM6SF1
0	2.03001	0.607	0.224	0	5	PDE4D
0	1.84547	0.601	0.219	0	5	TLR2
0	1.38785	0.708	0.326	0	5	ENSSSCG00000009633
0	1.01342	0.92	0.539	0	5	ZYX
0	1.54496	0.678	0.299	0	5	ENSSSCG00000032202
0	2.61326	0.997	0.618	0	5	ENSSSCG00000022236
0	2.35933	0.489	0.111	0	5	RPS6KA2
0	2.22845	0.51	0.132	0	5	TMEM43
0	1.32391	0.949	0.572	0	5	TIAM1
0	1.54842	0.866	0.493	0	5	GLUD1
0	3.33084	0.438	0.066	0	5	TTC39B
0	5.36798	0.383	0.011	0	5	FAM111A
0	1.52116	0.697	0.325	0	5	MBP
0	2.02767	0.95	0.579	0	5	LAMP1
0	1.87321	0.578	0.208	0	5	PAM
0	2.51105	0.467	0.098	0	5	NOD1
0	3.1827	0.443	0.078	0	5	HERC6
0	2.80947	0.442	0.077	0	5	SLC16A3
0	2.86311	0.443	0.079	0	5	LGMN
0	1.41362	0.69	0.326	0	5	TRAK1
0	1.72617	0.583	0.22	0	5	ENSSSCG00000022401
0	1.52709	0.676	0.314	0	5	PPT1
0	1.48295	0.76	0.399	0	5	EHD4
0	3.90571	0.393	0.032	0	5	KCNQ3
0	1.52665	0.58	0.219	0	5	ENSSSCG00000027665
0	2.1873	0.505	0.145	0	5	SLC6A6
0	2.03615	0.977	0.618	0	5	ENSSSCG00000040016
0	3.96726	0.39	0.031	0	5	DENND3
0	2.68152	0.437	0.078	0	5	EMP1
0	2.16023	0.485	0.126	0	5	ACVRL1
0	5.2563	0.374	0.016	0	5	IFIT2
0	1.0898	0.908	0.55	0	5	CDK14
0	4.08063	0.391	0.033	0	5	SLC16A7
0	1.46572	0.579	0.223	0	5	ENSSSCG00000039407
0	1.49269	0.659	0.305	0	5	TNFRSF1A
0	1.62398	0.543	0.191	0	5	PIK3R6
0	1.90702	0.977	0.627	0	5	NUMB
0	2.40935	0.416	0.07	0	5	RFX2
0	1.77472	0.575	0.23	0	5	ENSSSCG00000017754
0	5.11393	0.355	0.011	0	5	IL1RL2
0	1.62984	0.51	0.167	0	5	NIBAN2
0	1.5415	0.652	0.31	0	5	ATP6V1B2
0	1.75465	0.55	0.209	0	5	FLOT2
0	1.65589	0.837	0.496	0	5	ENSSSCG00000056754
0	2.07558	0.462	0.122	0	5	MMP25
0	1.24554	0.499	0.161	0	5	ATP8B4
0	1.19769	0.857	0.519	0	5	OTULINL
0	2.84308	0.398	0.064	0	5	STRIP2
0	3.72359	0.372	0.039	0	5	CAPN3
0	1.7362	0.493	0.162	0	5	PTPRO
0	2.15575	0.463	0.133	0	5	CD1D
0	1.87475	0.429	0.099	0	5	MAN1C1
0	3.22705	0.395	0.068	0	5	LGALS3
0	3.05133	0.412	0.085	0	5	NFIL3
0	6.42407	0.332	0.006	0	5	CD14
0	1.7047	0.5	0.174	0	5	MRC2
0	2.11925	0.447	0.121	0	5	GIMAP8
0	2.33967	0.425	0.099	0	5	PRAM1
0	1.36471	0.96	0.635	0	5	ANXA2
0	4.99264	0.341	0.02	0	5	GLIS3
0	2.38646	0.438	0.117	0	5	NOCT
0	1.74747	0.482	0.164	0	5	GM2A
0	2.54761	0.391	0.074	0	5	DYNLT3
0	3.92711	0.348	0.032	0	5	ENSSSCG00000048333
0	1.20414	0.96	0.647	0	5	S100A10
0	1.70595	0.441	0.129	0	5	ENSSSCG00000056609
0	1.14124	0.955	0.648	0	5	ACER3
0	1.99525	0.968	0.662	0	5	F13A1
0	2.46287	0.387	0.082	0	5	TDRD7
0	1.82929	0.425	0.124	0	5	GALNTL5
0	2.09517	0.382	0.085	0	5	ENSSSCG00000004096
0	5.79964	0.304	0.008	0	5	OLFM1
0	1.66879	0.854	0.56	0	5	VCAN
0	3.07836	0.338	0.045	0	5	SLC18A1
0	1.14563	0.92	0.629	0	5	EXOC6B
0	2.36139	0.377	0.086	0	5	TSPAN12
0	1.52633	0.397	0.107	0	5	SELENON
0	2.4111	0.387	0.098	0	5	HK3
0	2.91778	0.33	0.043	0	5	NPL
0	2.54104	0.376	0.09	0	5	IL1RAP
0	5.66669	0.295	0.01	0	5	CSF3R
0	1.28015	0.865	0.584	0	5	PGD
0	2.99269	0.384	0.103	0	5	OAS2
0	2.75666	0.327	0.047	0	5	SLAMF8
0	1.08314	0.907	0.628	0	5	EIF4EBP1
0	2.2282	0.35	0.072	0	5	CADPS2
0	1.07564	0.961	0.686	0	5	PRKAG2
0	3.22498	0.312	0.039	0	5	ENSSSCG00000012257
0	1.31069	0.928	0.656	0	5	ADGRE5
0	2.00309	0.38	0.108	0	5	FAH
0	5.47103	0.277	0.007	0	5	A2M
0	1.18439	0.946	0.678	0	5	ALCAM
0	3.00374	0.309	0.049	0	5	PFKFB2
0	1.22235	0.997	0.737	0	5	ENSSSCG00000036618
0	2.7285	0.316	0.057	0	5	ARAP3
0	4.72414	0.275	0.016	0	5	TNFRSF19
0	2.13976	0.336	0.079	0	5	NEK6
0	1.33263	0.919	0.662	0	5	MAP3K1
0	1.2314	0.928	0.673	0	5	LDHA
0	4.04179	0.273	0.024	0	5	ENSSSCG00000049223
0	1.55227	0.984	0.735	0	5	GIMAP4
0	3.60573	0.271	0.023	0	5	DOK3
0	1.34648	0.973	0.725	0	5	FCHO2
0	2.97753	0.286	0.038	0	5	ENSSSCG00000037466
0	2.20047	0.311	0.065	0	5	CARMIL1
0	3.99695	0.264	0.019	0	5	ENSSSCG00000060818
0	2.67512	0.296	0.051	0	5	KCNK13
0	3.2423	0.275	0.031	0	5	BLVRB
0	1.03867	0.939	0.695	0	5	PKM
0	2.39522	0.312	0.069	0	5	IRS2
0	5.90723	0.254	0.014	0	5	NRG1
0	2.83976	0.284	0.048	0	5	ANG
0	2.54563	0.288	0.052	0	5	RNASE4
0	3.91318	0.258	0.023	0	5	CD68
0	1.04141	0.99	0.758	0	5	S100A6
0	4.27097	0.246	0.016	0	5	ENSSSCG00000004520
0	1.67546	0.995	0.766	0	5	GMFG
0	3.28442	0.262	0.034	0	5	PLEKHH1
0	1.07023	0.95	0.722	0	5	TGFBI
0	2.39756	0.286	0.058	0	5	FAM111B
0	3.99654	0.256	0.029	0	5	SEL1L3
0	1.32996	0.964	0.741	0	5	ANXA5
0	1.37208	0.963	0.742	0	5	TRPS1
0	1.1619	0.961	0.744	0	5	DIP2B
0	2.43399	0.268	0.052	0	5	TNFSF12
0	3.70149	0.247	0.031	0	5	IFIT1
0	2.67864	0.257	0.042	0	5	ASB9
0	1.36348	0.963	0.749	0	5	AP2S1
0	1.16294	0.948	0.734	0	5	ENSSSCG00000012452
0	4.09801	0.227	0.014	0	5	CHI3L2
0	3.12368	0.243	0.031	0	5	SLC46A2
0	4.59753	0.236	0.024	0	5	MX2
0	1.69794	0.996	0.79	0	5	ENSSSCG00000033909
0	4.0352	0.221	0.016	0	5	NFE2
0	3.06554	0.236	0.033	0	5	TNFSF13
0	1.0566	0.966	0.763	0	5	MSN
0	3.90538	0.218	0.016	0	5	IL1R1
0	6.09377	0.209	0.007	0	5	MAMDC2
0	4.13392	0.218	0.018	0	5	TBC1D2
0	1.47644	0.986	0.787	0	5	UCP2
0	6.71263	0.202	0.004	0	5	ENSSSCG00000041876
0	1.52662	0.985	0.787	0	5	CTSZ
0	3.44813	0.218	0.021	0	5	CD1B
0	1.36688	0.987	0.79	0	5	ANXA1
0	1.19025	0.956	0.766	0	5	AMDHD2
0	4.63359	0.201	0.012	0	5	TGFA
0	1.04989	0.956	0.775	0	5	IFNGR2
0	1.19527	0.944	0.765	0	5	CERT1
0	1.3223	0.969	0.79	0	5	ENSSSCG00000009157
0	2.41659	0.208	0.031	0	5	ENSSSCG00000046947
0	1.70806	0.978	0.807	0	5	ZSWIM6
0	1.46882	0.99	0.821	0	5	LRRK2
0	1.02048	0.971	0.81	0	5	LGALS1
0	1.25128	0.977	0.823	0	5	ENSSSCG00000051969
0	1.01292	0.973	0.831	0	5	ENSSSCG00000055885
0	1.21195	0.989	0.857	0	5	TSPO
0	1.45364	0.999	0.88	0	5	SRGN
0	1.0126	0.984	0.868	0	5	MEF2A
0	1.06595	0.992	0.877	0	5	GNG10
0	1.07952	0.99	0.891	0	5	TALDO1
0	1.12934	0.999	0.9	0	5	TXNIP
0	1.3228	0.995	0.907	0	5	PSAP
0	1.11586	1	0.921	0	5	GPX1
0	1.06316	0.994	0.921	0	5	CD63
0	1.38462	1	0.939	0	5	ITM2B
0	1.14814	0.997	0.945	0	5	LAPTM5
0	1.1088	0.996	0.967	0	5	VIM
6.95485e-308	1.24756	0.836	0.499	1.80756e-303	5	PHACTR1
7.08571e-307	1.35674	0.844	0.556	1.84157e-302	5	MGAT4A
6.14032e-305	1.69343	0.547	0.219	1.59587e-300	5	DNASE2
1.77309e-303	1.54549	0.811	0.553	4.60825e-299	5	CD86
1.97404e-303	1.49492	0.595	0.25	5.13053e-299	5	ENSSSCG00000030241
6.83154e-303	1.95421	0.354	0.095	1.77552e-298	5	SOAT1
7.91926e-303	1.15271	0.649	0.264	2.05822e-298	5	SHTN1
4.8694e-302	2.67975	0.222	0.04	1.26556e-297	5	SLC19A2
1.99357e-299	1.33794	0.751	0.419	5.18129e-295	5	ENSSSCG00000008056
2.18222e-299	1.45573	0.747	0.439	5.67159e-295	5	ZDHHC7
6.94565e-297	1.32728	0.764	0.407	1.80517e-292	5	PEAK1
2.23472e-296	1.21845	0.781	0.452	5.80805e-292	5	ENSSSCG00000001396
1.27239e-295	1.77004	0.411	0.125	3.30695e-291	5	GALNT3
4.4014e-287	1.31596	0.783	0.464	1.14393e-282	5	PTPN12
6.34676e-287	1.31143	0.659	0.3	1.64952e-282	5	ENSSSCG00000003236
1.22789e-285	2.03825	0.275	0.062	3.19128e-281	5	ATP10A
2.02563e-285	1.01743	0.871	0.517	5.26462e-281	5	ARHGAP22
2.96323e-285	1.86694	0.308	0.077	7.70145e-281	5	SNTB1
5.75953e-285	1.54419	0.637	0.296	1.4969e-280	5	TUBA1A
1.64545e-281	2.22436	0.269	0.061	4.27653e-277	5	HPSE
5.96134e-281	2.12468	0.311	0.079	1.54935e-276	5	TLR6
1.58705e-279	1.45326	0.525	0.199	4.12474e-275	5	DACH1
6.81834e-277	1.39607	0.603	0.257	1.77209e-272	5	ENSSSCG00000037426
1.1e-276	1.18984	0.86	0.596	2.85891e-272	5	ZFP36L1
4.38484e-274	1.21873	0.734	0.401	1.13962e-269	5	KLF10
2.44706e-272	1.48209	0.49	0.177	6.35991e-268	5	CYSLTR2
3.41159e-272	1.1547	0.865	0.562	8.86671e-268	5	NCOA1
1.22069e-269	1.21485	0.836	0.575	3.17257e-265	5	CD164
4.22289e-269	1.4198	0.464	0.159	1.09753e-264	5	PLD1
2.50922e-268	1.1794	0.775	0.438	6.52147e-264	5	ENSSSCG00000003253
4.44487e-268	1.59895	0.449	0.157	1.15522e-263	5	ENSSSCG00000063284
3.05841e-265	1.65693	0.337	0.093	7.94881e-261	5	TSPAN5
4.90179e-265	1.37205	0.63	0.301	1.27398e-260	5	HEXB
7.28829e-265	1.23561	0.56	0.221	1.89423e-260	5	ENSSSCG00000045477
9.37741e-265	1.32903	0.71	0.385	2.43719e-260	5	AAGAB
8.5438e-264	1.18072	0.746	0.431	2.22053e-259	5	CCR2
1.13641e-263	1.03838	0.81	0.474	2.95352e-259	5	TMEM223
1.851e-263	1.60768	0.611	0.302	4.81074e-259	5	ENSSSCG00000053606
2.44192e-262	2.30658	0.253	0.058	6.34655e-258	5	CLEC7A
4.26055e-262	1.13685	0.812	0.521	1.10732e-257	5	TMEM50B
6.06674e-262	2.10905	0.247	0.055	1.57675e-257	5	LRP11
2.17517e-260	1.68824	0.628	0.315	5.65326e-256	5	FOS
2.98399e-260	1.52965	0.36	0.108	7.75539e-256	5	KLF2
5.68784e-259	1.72406	0.486	0.193	1.47827e-254	5	TCP11L2
1.08472e-257	1.08733	0.818	0.533	2.81918e-253	5	F8
5.69043e-255	1.58081	0.511	0.211	1.47894e-250	5	DUS2
2.12275e-254	1.51842	0.54	0.236	5.51703e-250	5	GNS
3.57352e-252	1.10457	0.789	0.497	9.28757e-248	5	PGS1
3.5814e-252	1.30372	0.733	0.409	9.30806e-248	5	CHSY1
2.00442e-250	1.11063	0.784	0.464	5.20949e-246	5	CSGALNACT2
1.3443e-249	1.01797	0.843	0.58	3.49383e-245	5	MCL1
4.67661e-249	1.76923	0.813	0.579	1.21545e-244	5	GPCPD1
9.09133e-249	1.04391	0.865	0.613	2.36284e-244	5	KLF6
4.67854e-243	1.7375	0.419	0.149	1.21595e-238	5	MARCHF8
1.28512e-240	1.9624	0.266	0.066	3.34004e-236	5	RBM44
1.8574e-239	2.56956	0.256	0.064	4.82739e-235	5	PLCB1
4.25907e-239	1.46181	0.547	0.245	1.10693e-234	5	N4BP2L1
8.14554e-239	1.68784	0.387	0.13	2.11703e-234	5	LAPTM4B
4.93478e-236	1.37378	0.574	0.27	1.28255e-231	5	ARF3
1.31981e-235	1.25407	0.63	0.309	3.43018e-231	5	ARHGAP12
1.04105e-234	2.27323	0.231	0.053	2.7057e-230	5	BST2
5.7992e-234	1.33642	0.547	0.241	1.50721e-229	5	LXN
2.89742e-233	1.08935	0.793	0.511	7.53041e-229	5	ETHE1
2.38932e-232	1.95919	0.273	0.072	6.20984e-228	5	TSPAN32
1.14379e-230	1.19843	0.646	0.327	2.9727e-226	5	CTNND1
3.54771e-230	1.34884	0.526	0.223	9.22051e-226	5	SASH1
2.40405e-229	1.17587	0.69	0.377	6.24812e-225	5	C19orf38
3.84696e-229	1.83299	0.338	0.106	9.99825e-225	5	SLC49A4
1.48744e-228	1.3755	0.646	0.331	3.86585e-224	5	MBOAT1
5.95789e-228	1.50022	0.402	0.14	1.54846e-223	5	SLC22A15
7.16874e-227	1.009	0.768	0.441	1.86315e-222	5	DPYSL2
1.13344e-226	1.12298	0.706	0.383	2.94581e-222	5	SQOR
4.00275e-226	1.40183	0.563	0.266	1.04031e-221	5	PLEKHO2
8.18312e-225	1.38146	0.624	0.316	2.12679e-220	5	FAM135A
1.31925e-224	2.29757	0.283	0.081	3.42873e-220	5	ENSSSCG00000010278
1.20282e-222	1.01061	0.831	0.528	3.12614e-218	5	DEPTOR
1.24747e-221	1.22193	0.674	0.372	3.24217e-217	5	VPS9D1
9.64212e-220	1.16426	0.799	0.554	2.50599e-215	5	LRRC8C
2.1384e-219	2.27457	0.211	0.047	5.55771e-215	5	ENSSSCG00000054839
6.52583e-219	1.71996	0.298	0.086	1.69606e-214	5	ADGRA3
2.7109e-218	1.19032	0.753	0.468	7.04562e-214	5	C21orf91
6.453e-217	1.29065	0.556	0.252	1.67714e-212	5	SLC2A13
1.15014e-216	1.54091	0.415	0.156	2.98921e-212	5	PFKFB4
1.98187e-216	1.19352	0.826	0.587	5.15087e-212	5	BACH1
2.58759e-215	1.04063	0.713	0.393	6.72516e-211	5	HACD4
3.10944e-213	1.14122	0.686	0.391	8.08143e-209	5	PDXK
3.10255e-212	1.40189	0.543	0.259	8.06352e-208	5	ARRDC4
4.58246e-211	1.23991	0.596	0.294	1.19098e-206	5	BLVRA
4.70395e-211	1.0144	0.819	0.53	1.22256e-206	5	IL4R
6.54064e-209	1.26014	0.524	0.233	1.69991e-204	5	MAP3K20
5.5352e-206	1.0147	0.808	0.561	1.4386e-201	5	ZC3HAV1
5.59323e-204	1.21236	0.605	0.3	1.45368e-199	5	PXN
2.27186e-203	1.31075	0.551	0.266	5.90456e-199	5	GSDMD
3.23409e-202	1.15826	0.664	0.37	8.40539e-198	5	MBOAT7
5.92604e-202	1.38749	0.576	0.29	1.54018e-197	5	RNF19B
1.08681e-200	1.4625	0.573	0.3	2.82462e-196	5	ODC1
3.06009e-199	1.29902	0.51	0.229	7.95317e-195	5	ENSSSCG00000038151
1.32543e-198	1.49717	0.392	0.15	3.44479e-194	5	FAM210B
1.81375e-198	1.21649	0.596	0.314	4.71394e-194	5	MAPKAPK3
2.2488e-198	1.80151	0.289	0.089	5.84464e-194	5	ENSSSCG00000055069
3.46067e-198	1.22601	0.631	0.351	8.99429e-194	5	CNDP2
1.38203e-196	1.58274	0.419	0.172	3.5919e-192	5	ARHGEF11
5.77662e-194	1.18119	0.504	0.22	1.50134e-189	5	PLVAP
1.09603e-193	1.91775	0.248	0.069	2.84858e-189	5	SSH3
1.22694e-193	1.97336	0.209	0.051	3.18881e-189	5	WWC2
1.29169e-193	1.11091	0.666	0.369	3.3571e-189	5	DPY19L3
4.01247e-192	1.26463	0.692	0.407	1.04284e-187	5	APP
4.49147e-192	1.59389	0.39	0.152	1.16733e-187	5	DDIT3
1.04048e-189	1.3032	0.38	0.142	2.70422e-185	5	PSTPIP2
1.34604e-188	2.29935	0.205	0.05	3.49836e-184	5	HGF
1.00916e-187	2.01343	0.22	0.058	2.62281e-183	5	CIDEB
1.62224e-186	1.0579	0.59	0.291	4.2162e-182	5	ENSSSCG00000012112
3.68652e-186	1.13934	0.614	0.334	9.58127e-182	5	VAT1
9.46809e-184	1.08754	0.655	0.369	2.46076e-179	5	HACD2
3.03036e-183	1.78277	0.261	0.078	7.87591e-179	5	RAB20
2.65991e-179	1.26425	0.583	0.301	6.91311e-175	5	RALGAPA2
6.57575e-179	1.09792	0.71	0.44	1.70904e-174	5	CEMIP2
1.2104e-176	1.62295	0.265	0.081	3.14584e-172	5	NHSL1
4.85508e-176	1.29484	0.537	0.276	1.26183e-171	5	TENT5A
1.47242e-175	1.18756	0.654	0.38	3.82682e-171	5	TFDP2
5.94521e-175	1.38973	0.387	0.154	1.54516e-170	5	CAVIN3
1.03465e-173	1.12341	0.537	0.262	2.68906e-169	5	MOV10
6.34065e-173	1.47885	0.376	0.15	1.64794e-168	5	NDFIP2
2.17876e-172	1.18994	0.564	0.298	5.66259e-168	5	SHISA5
1.55818e-170	1.26738	0.508	0.254	4.04971e-166	5	HEBP1
3.97133e-168	1.61354	0.273	0.088	1.03215e-163	5	ENSSSCG00000032135
2.25144e-167	1.84429	0.245	0.074	5.85148e-163	5	HFE
3.3068e-167	1.91184	0.2	0.052	8.59436e-163	5	CRACDL
1.31997e-166	1.52451	0.317	0.114	3.43059e-162	5	ENSSSCG00000054886
1.40322e-166	1.37545	0.441	0.199	3.64698e-162	5	TLR8
3.40076e-166	1.60114	0.322	0.119	8.83858e-162	5	ENSSSCG00000060070
4.82887e-164	1.33011	0.298	0.103	1.25502e-159	5	NPR3
3.09428e-163	1.81621	0.265	0.086	8.04204e-159	5	LMNA
5.48553e-163	1.30088	0.681	0.426	1.42569e-158	5	MITF
2.36871e-162	1.01112	0.686	0.417	6.15627e-158	5	HCK
8.42715e-159	1.46428	0.31	0.112	2.19022e-154	5	SPRED1
1.15935e-157	1.53557	0.262	0.085	3.01316e-153	5	ABCA9
2.09825e-156	1.10589	0.425	0.187	5.45336e-152	5	ABCC1
3.41805e-156	1.58593	0.317	0.119	8.88352e-152	5	CD80
7.05641e-155	1.86557	0.21	0.06	1.83396e-150	5	PIGH
2.21556e-154	1.28722	0.375	0.156	5.75823e-150	5	CDC42EP4
5.46149e-153	1.51544	0.304	0.113	1.41944e-148	5	TBC1D24
2.4688e-152	1.06985	0.586	0.332	6.41641e-148	5	ENSSSCG00000048702
7.11607e-151	1.28721	0.447	0.215	1.84947e-146	5	FUCA1
9.8178e-151	1.12448	0.787	0.563	2.55165e-146	5	GBE1
3.14705e-150	2.22368	0.312	0.124	8.17919e-146	5	MX1
1.74788e-149	1.54726	0.283	0.101	4.54274e-145	5	PRKAB2
4.31738e-149	1.3179	0.359	0.149	1.12209e-144	5	RELT
9.78266e-148	1.25505	0.396	0.176	2.54251e-143	5	GRB10
8.32887e-147	1.76222	0.24	0.078	2.16467e-142	5	PLSCR1
2.31571e-146	1.38043	0.351	0.146	6.01852e-142	5	DBNDD2
4.27666e-146	1.23409	0.394	0.171	1.1115e-141	5	DENND11
5.41104e-146	1.48237	0.297	0.111	1.40633e-141	5	PARP9
8.90668e-146	1.4647	0.325	0.129	2.31485e-141	5	MID1IP1
3.77626e-145	1.76086	0.211	0.063	9.81449e-141	5	ENSSSCG00000037351
4.16335e-145	1.32608	0.393	0.177	1.08206e-140	5	ENSSSCG00000016451
1.32668e-144	1.09282	0.46	0.221	3.44805e-140	5	GMPR
2.67005e-143	1.45959	0.275	0.098	6.93947e-139	5	STEAP3
4.56298e-143	1.31134	0.403	0.182	1.18592e-138	5	NPC1
5.11405e-143	1.25873	0.605	0.364	1.32914e-138	5	ARID5B
4.91199e-142	1.37561	0.344	0.142	1.27663e-137	5	ENSSSCG00000001398
2.04591e-141	1.02253	0.503	0.254	5.31732e-137	5	CTBP2
5.08235e-141	1.60844	0.251	0.086	1.3209e-136	5	DTX3L
1.82111e-140	1.21106	0.425	0.202	4.73306e-136	5	AHCY
6.64428e-140	1.13727	0.463	0.228	1.72685e-135	5	CD200R1
9.53249e-138	1.08462	0.509	0.267	2.47749e-133	5	B4GALT5
1.51234e-137	2.02957	0.245	0.086	3.93057e-133	5	MXI1
2.12973e-136	1.10764	0.452	0.223	5.53517e-132	5	TNFAIP8L2
3.50301e-136	1.07344	0.539	0.304	9.10433e-132	5	G6PD
1.5628e-135	1.2211	0.396	0.182	4.06171e-131	5	MINDY1
6.61977e-135	1.40364	0.326	0.135	1.72048e-130	5	DVL3
1.3089e-133	1.43599	0.263	0.095	3.40184e-129	5	RASGEF1B
6.26902e-133	1.12124	0.479	0.247	1.62932e-128	5	RNASE6
1.32594e-132	1.19177	0.403	0.192	3.44613e-128	5	ENSSSCG00000058855
3.59582e-132	1.28169	0.233	0.078	9.34554e-128	5	ENSSSCG00000048207
3.59679e-132	1.28805	0.454	0.235	9.34805e-128	5	ZDHHC18
1.2159e-130	1.55103	0.246	0.087	3.16013e-126	5	SERPING1
1.93564e-129	1.6177	0.217	0.071	5.03073e-125	5	RENBP
2.67687e-129	1.72132	0.222	0.074	6.9572e-125	5	GADD45B
1.03412e-128	1.48823	0.268	0.099	2.68769e-124	5	ENSSSCG00000012006
8.13231e-128	1.46909	0.257	0.093	2.11359e-123	5	PECR
1.75467e-127	1.29246	0.391	0.185	4.56038e-123	5	TRAF7
4.71207e-127	1.59291	0.242	0.086	1.22467e-122	5	SLC8B1
4.97414e-126	1.2825	0.333	0.142	1.29278e-121	5	ENSSSCG00000028501
1.19476e-124	1.31887	0.43	0.223	3.10518e-120	5	ATF3
3.10781e-121	1.20343	0.38	0.18	8.0772e-117	5	GAA
4.20347e-121	1.64346	0.215	0.073	1.09248e-116	5	TIFAB
7.91625e-119	1.16657	0.39	0.188	2.05743e-114	5	PFKL
3.25131e-118	1.36868	0.295	0.123	8.45016e-114	5	CALCOCO2
6.39805e-118	1.22206	0.312	0.131	1.66285e-113	5	DHRS11
1.09986e-117	1.09319	0.404	0.198	2.85855e-113	5	RXRA
1.10468e-117	1.09217	0.474	0.259	2.87107e-113	5	SLC36A1
2.38574e-116	1.29381	0.358	0.167	6.20053e-112	5	PLBD2
2.2122e-114	1.48467	0.238	0.088	5.74951e-110	5	TMEM106A
4.66988e-113	1.24771	0.341	0.158	1.2137e-108	5	TFE3
1.55222e-112	1.34306	0.255	0.099	4.03423e-108	5	PWWP2B
7.12854e-112	1.08965	0.401	0.201	1.85271e-107	5	TRIM14
2.98254e-111	1.11205	0.431	0.231	7.75163e-107	5	ING2
5.67125e-110	1.39492	0.288	0.122	1.47396e-105	5	RNF166
1.38376e-109	1.34108	0.275	0.114	3.5964e-105	5	ADAP2
8.14152e-109	1.37948	0.275	0.114	2.11598e-104	5	ENPP4
3.38433e-107	1.22888	0.377	0.187	8.79588e-103	5	ICAM3
6.94377e-106	1.10236	0.403	0.21	1.80469e-101	5	ENSSSCG00000037566
2.28975e-105	1.35734	0.294	0.13	5.95107e-101	5	INSIG1
5.1929e-105	1.02924	0.38	0.188	1.34964e-100	5	RASGRP4
7.86803e-104	1.44067	0.227	0.086	2.0449e-99	5	GSTK1
8.99088e-104	1.31404	0.314	0.145	2.33673e-99	5	DCUN1D3
2.28802e-103	1.23072	0.261	0.107	5.94656e-99	5	MCF2L
8.31773e-103	1.19662	0.303	0.135	2.16178e-98	5	ARL11
2.44949e-100	1.0174	0.468	0.269	6.36623e-96	5	IFI44L
1.03359e-99	1.6347	0.238	0.096	2.68631e-95	5	SAMD9
6.26738e-98	1.04721	0.421	0.23	1.62889e-93	5	MSRB1
4.63135e-97	1.73082	0.205	0.076	1.20369e-92	5	ST8SIA1
1.17191e-96	1.27759	0.272	0.118	3.04579e-92	5	MB21D2
2.03405e-96	1.2469	0.233	0.092	5.28651e-92	5	DAGLA
1.43858e-95	1.02994	0.452	0.262	3.73887e-91	5	TFIP11
2.20867e-95	1.01234	0.553	0.356	5.74033e-91	5	ZCCHC2
2.022e-94	1.27802	0.208	0.078	5.25519e-90	5	TNFRSF11A
1.55521e-93	1.12404	0.301	0.139	4.04199e-89	5	NINJ1
1.37964e-92	1.22711	0.34	0.169	3.58568e-88	5	TMEM170B
4.15153e-92	1.27886	0.265	0.117	1.07898e-87	5	EEIG2
6.21588e-92	1.02243	0.503	0.301	1.61551e-87	5	SPIDR
2.77548e-90	1.15078	0.302	0.142	7.21348e-86	5	SLC31A1
1.06358e-89	1.25378	0.267	0.119	2.76425e-85	5	DHX34
4.2636e-89	1.07717	0.345	0.176	1.10811e-84	5	SLC35F6
5.88886e-88	1.09409	0.371	0.2	1.53051e-83	5	NXPE3
5.1187e-84	1.47968	0.235	0.103	1.33035e-79	5	CMPK2
1.7143e-82	1.27985	0.21	0.086	4.45548e-78	5	NQO2
3.12364e-82	1.16675	0.258	0.117	8.11833e-78	5	SNX20
1.16341e-81	1.10308	0.296	0.144	3.02371e-77	5	CEP112
6.39595e-81	1.22087	0.209	0.085	1.66231e-76	5	SUSD3
3.87863e-80	1.16207	0.26	0.119	1.00806e-75	5	SLC66A1
8.80969e-80	1.07212	0.286	0.137	2.28964e-75	5	CEP43
2.30169e-78	1.22822	0.211	0.088	5.98209e-74	5	ARHGAP5
3.61672e-78	1.32063	0.279	0.133	9.39987e-74	5	STK38L
1.2006e-76	1.2834	0.219	0.095	3.12036e-72	5	PTGES3L
2.1689e-76	1.035	0.659	0.505	5.63697e-72	5	ENSSSCG00000055162
2.17286e-75	1.00231	0.273	0.13	5.64725e-71	5	XG
2.85216e-74	1.12003	0.441	0.28	7.41276e-70	5	ENSSSCG00000017146
3.00904e-74	1.10165	0.309	0.162	7.8205e-70	5	CPM
3.60522e-74	1.22797	0.209	0.089	9.36997e-70	5	ENSSSCG00000054818
4.28212e-73	1.01239	0.248	0.114	1.11292e-68	5	PPFIBP2
9.98174e-72	1.45789	0.299	0.162	2.59425e-67	5	ABCA1
3.08493e-71	1.05459	0.275	0.138	8.01774e-67	5	NR1H3
3.69701e-69	1.00992	0.271	0.135	9.60853e-65	5	ENSSSCG00000038991
6.38703e-69	1.15961	0.218	0.098	1.65999e-64	5	INPP5A
3.6902e-68	1.39971	0.203	0.09	9.59083e-64	5	ELL2
1.78879e-66	1.45987	0.342	0.201	4.64905e-62	5	EPSTI1
1.80184e-64	1.08914	0.246	0.121	4.68298e-60	5	PIGP
6.88402e-64	1.24724	0.375	0.231	1.78916e-59	5	ZNFX1
2.02575e-63	1.06158	0.336	0.195	5.26493e-59	5	LGALS3BP
2.31421e-61	1.21061	0.359	0.214	6.01463e-57	5	SOD2
2.67761e-61	1.11427	0.222	0.107	6.95911e-57	5	ENSSSCG00000051566
2.86614e-58	1.18804	0.229	0.112	7.44909e-54	5	TRIB1
4.54831e-52	1.00938	0.455	0.31	1.18211e-47	5	NCF1
0	6.06843	0.977	0.044	0	6	RAB7B
0	6.55963	0.931	0.028	0	6	CLNK
0	4.41912	0.946	0.054	0	6	TOX
0	4.70002	0.88	0.063	0	6	XIRP2
0	4.77593	0.971	0.156	0	6	ARHGAP18
0	3.89446	0.922	0.113	0	6	ANPEP
0	3.53483	0.973	0.17	0	6	XCR1
0	4.42875	0.992	0.19	0	6	BATF3
0	3.14775	0.944	0.172	0	6	ENSSSCG00000039222
0	3.89676	0.795	0.026	0	6	ATP9A
0	3.25947	0.873	0.148	0	6	ENSSSCG00000060097
0	3.6741	0.795	0.074	0	6	SETBP1
0	3.32855	0.966	0.249	0	6	ID2
0	3.19574	0.98	0.267	0	6	RAB32
0	5.23619	0.751	0.042	0	6	NEBL
0	2.81655	0.951	0.262	0	6	ENSSSCG00000030300
0	4.62876	0.737	0.055	0	6	DNASE1L3
0	2.62412	0.929	0.248	0	6	SHTN1
0	2.82024	0.787	0.107	0	6	ENSSSCG00000015664
0	2.65633	0.893	0.22	0	6	PRKCQ
0	2.91899	0.808	0.144	0	6	SLAMF7
0	2.51305	0.902	0.241	0	6	DOP1B
0	5.89061	0.645	0.019	0	6	GNA14
0	2.27747	0.827	0.203	0	6	ENSSSCG00000009239
0	2.2845	0.955	0.336	0	6	CHST11
0	2.45558	0.869	0.259	0	6	ZNF366
0	2.45029	0.867	0.265	0	6	UQCC5
0	2.27838	0.919	0.318	0	6	MPEG1
0	2.42309	0.756	0.164	0	6	RAMP1
0	5.40583	0.609	0.02	0	6	SNX22
0	2.92575	0.997	0.411	0	6	CADM1
0	1.86804	0.876	0.292	0	6	GSAP
0	2.89494	0.644	0.063	0	6	CD34
0	4.16751	0.589	0.01	0	6	CD226
0	1.60065	0.849	0.274	0	6	NCOA7
0	3.71987	0.636	0.067	0	6	MDK
0	2.72542	0.719	0.152	0	6	ADGB
0	2.20386	0.988	0.429	0	6	FGD2
0	1.71831	0.981	0.427	0	6	SLC8A1
0	1.76282	0.934	0.383	0	6	RGS10
0	1.9678	0.767	0.222	0	6	FAR2
0	2.149	0.728	0.192	0	6	NFATC2
0	2.23196	0.706	0.174	0	6	GNG12
0	2.49005	0.953	0.423	0	6	UBASH3B
0	1.61637	0.961	0.431	0	6	S100A11
0	2.28559	0.649	0.122	0	6	MFSD6
0	2.34285	0.94	0.415	0	6	NSMAF
0	1.60619	0.961	0.436	0	6	LY86
0	2.18571	0.65	0.126	0	6	ENSSSCG00000050944
0	1.79499	0.844	0.32	0	6	MBOAT1
0	1.40371	0.797	0.276	0	6	PKIB
0	3.42123	0.578	0.057	0	6	STX3
0	1.81663	0.84	0.321	0	6	GCA
0	3.23479	0.608	0.091	0	6	PRKG1
0	2.09051	0.94	0.423	0	6	RAB30
0	1.6951	0.822	0.312	0	6	MFNG
0	3.63734	0.55	0.04	0	6	CLEC7A
0	1.94219	0.954	0.455	0	6	IL6ST
0	1.60161	0.985	0.488	0	6	C1orf54
0	2.28004	0.655	0.16	0	6	P2RY12
0	1.21283	0.974	0.487	0	6	IRAK2
0	1.46551	0.847	0.361	0	6	ENTPD4
0	1.70013	0.692	0.21	0	6	LY75
0	1.72623	0.795	0.314	0	6	MFHAS1
0	1.4519	0.784	0.304	0	6	BIN1
0	2.29844	0.61	0.13	0	6	ENSSSCG00000052367
0	2.12413	0.612	0.134	0	6	PDE7B
0	1.14536	0.959	0.486	0	6	MYO1F
0	2.07332	0.687	0.215	0	6	LRRC1
0	1.65908	0.741	0.269	0	6	EBI3
0	3.37551	0.523	0.053	0	6	ST18
0	2.72763	0.543	0.075	0	6	LGMN
0	3.0533	0.498	0.031	0	6	GCSAM
0	1.77269	0.676	0.211	0	6	LRRC18
0	1.24877	0.796	0.331	0	6	ATXN1
0	2.26555	0.608	0.144	0	6	MAP4K3
0	1.43187	0.69	0.227	0	6	RUBCNL
0	2.06156	0.615	0.153	0	6	TEX9
0	1.11332	0.964	0.503	0	6	PAK1
0	1.96553	0.624	0.164	0	6	CD5
0	1.80168	0.758	0.299	0	6	ENSSSCG00000042827
0	1.50653	0.975	0.519	0	6	NCKAP5
0	1.28078	0.723	0.268	0	6	ADAM8
0	2.7631	0.524	0.07	0	6	ENSSSCG00000002709
0	1.30853	0.756	0.302	0	6	CD40
0	2.43052	0.988	0.535	0	6	ENSSSCG00000005453
0	1.43454	0.764	0.313	0	6	MVB12B
0	1.59185	0.846	0.395	0	6	UBN2
0	1.39232	0.847	0.397	0	6	FAM118A
0	1.65666	0.925	0.476	0	6	PIK3CG
0	1.04511	0.873	0.424	0	6	ARHGAP26
0	1.42836	0.96	0.511	0	6	PARVG
0	2.50744	0.532	0.09	0	6	ENSSSCG00000057824
0	1.65097	0.734	0.292	0	6	ATG16L1
0	1.23038	0.756	0.323	0	6	MBP
0	1.36438	0.714	0.282	0	6	NLRP3
0	1.41228	0.833	0.402	0	6	RUVBL1
0	1.60558	0.636	0.206	0	6	TMEM156
0	2.24068	0.596	0.166	0	6	ENAH
0	1.32974	0.664	0.236	0	6	ENSSSCG00000007719
0	1.4316	0.675	0.247	0	6	FNBP1L
0	1.13992	0.927	0.501	0	6	PLEKHO1
0	2.22568	0.557	0.131	0	6	SAMD12
0	1.62138	0.74	0.314	0	6	SELENOI
0	2.4309	0.518	0.093	0	6	ATF7IP2
0	1.42529	0.796	0.372	0	6	PRKX
0	1.14021	0.938	0.515	0	6	ARHGAP22
0	2.48178	0.537	0.115	0	6	JAZF1
0	1.4522	0.695	0.273	0	6	PLEK
0	1.35362	0.661	0.245	0	6	ACOT7
0	1.31626	0.802	0.388	0	6	PI4K2A
0	4.02387	0.438	0.027	0	6	ESYT3
0	1.25125	0.763	0.353	0	6	CARM1
0	1.54926	0.643	0.235	0	6	ACSF3
0	1.46427	0.655	0.247	0	6	SLC2A13
0	2.01841	0.68	0.273	0	6	CENPP
0	2.08195	0.52	0.114	0	6	NOCT
0	4.69821	0.421	0.015	0	6	ENSSSCG00000053289
0	3.98849	0.43	0.024	0	6	GRAP2
0	1.37337	0.958	0.552	0	6	CAMK1D
0	1.88399	0.549	0.145	0	6	ENSSSCG00000060071
0	1.69922	0.611	0.209	0	6	ENSSSCG00000042386
0	1.64489	0.966	0.564	0	6	TPD52
0	2.15519	0.524	0.124	0	6	ENSSSCG00000039883
0	2.0974	0.898	0.501	0	6	ENSSSCG00000032141
0	1.16195	0.91	0.515	0	6	ENSSSCG00000058854
0	5.36051	0.405	0.011	0	6	CTTNBP2
0	1.93402	0.531	0.139	0	6	GCNT1
0	1.3058	0.525	0.133	0	6	TNS3
0	1.11602	0.885	0.499	0	6	PHACTR4
0	1.29914	0.893	0.508	0	6	HMGB2
0	2.50656	0.997	0.612	0	6	DENND1B
0	1.41522	0.915	0.531	0	6	CALM3
0	1.22691	0.904	0.521	0	6	TAP1
0	1.49622	0.595	0.215	0	6	RAB33B
0	1.80268	0.971	0.592	0	6	USP6NL
0	1.87017	0.488	0.11	0	6	LDLRAD4
0	2.48537	0.448	0.072	0	6	ENSSSCG00000057869
0	3.39191	0.999	0.625	0	6	PPA1
0	1.45296	0.572	0.198	0	6	BCL6
0	1.66207	0.543	0.174	0	6	RASA1
0	3.51298	0.404	0.035	0	6	B4GALT6
0	3.36077	0.404	0.035	0	6	EHF
0	2.19382	0.463	0.1	0	6	DOK6
0	3.421	0.394	0.036	0	6	UPK3A
0	1.80493	0.993	0.635	0	6	ENSSSCG00000015565
0	1.35525	0.513	0.156	0	6	HLA-DOB
0	2.45479	0.416	0.06	0	6	ENSSSCG00000056045
0	1.08574	0.918	0.564	0	6	RAB11A
0	4.5519	0.37	0.017	0	6	ITGA2
0	3.68325	0.376	0.029	0	6	TMEM40
0	1.7437	0.484	0.137	0	6	MRPL44
0	3.03522	0.413	0.066	0	6	ENSSSCG00000017920
0	2.31489	0.414	0.069	0	6	RHPN2
0	2.05379	0.485	0.14	0	6	STMN1
0	1.73298	0.462	0.122	0	6	TUBB6
0	1.18052	0.94	0.6	0	6	SPECC1
0	1.75029	0.446	0.107	0	6	RAB11FIP4
0	1.0297	0.989	0.65	0	6	C15orf48
0	2.05656	0.425	0.087	0	6	ENSSSCG00000051511
0	4.09945	0.351	0.019	0	6	PALM2AKAP2
0	3.1364	0.372	0.041	0	6	GNAI1
0	1.34896	0.971	0.642	0	6	PITPNA
0	3.40792	0.36	0.032	0	6	ENSSSCG00000057329
0	2.08383	0.411	0.083	0	6	CXCR3
0	1.0757	0.922	0.601	0	6	MGST3
0	1.03423	0.908	0.589	0	6	RALA
0	2.58747	0.377	0.058	0	6	ENSSSCG00000061589
0	2.04974	0.998	0.681	0	6	PIK3CB
0	1.48626	0.408	0.091	0	6	RNF150
0	2.39668	0.375	0.063	0	6	ENSSSCG00000058168
0	1.10755	0.942	0.634	0	6	GNA15
0	3.71998	0.338	0.031	0	6	CACNA2D1
0	1.90049	0.385	0.079	0	6	MPP7
0	1.13021	0.381	0.078	0	6	GPR157
0	2.76837	0.349	0.047	0	6	SLAMF8
0	4.53248	0.314	0.013	0	6	DUSP10
0	2.56996	0.342	0.044	0	6	HAVCR2
0	2.4857	0.345	0.052	0	6	ENOSF1
0	3.48827	0.319	0.026	0	6	KCNA3
0	3.87033	0.308	0.016	0	6	GLO1
0	2.53712	0.342	0.055	0	6	TYMS
0	2.8042	0.327	0.04	0	6	PPP1R14A
0	1.09125	0.936	0.649	0	6	HNRNPLL
0	3.22474	0.316	0.029	0	6	ITPRIPL1
0	1.43155	0.373	0.087	0	6	RASGRP1
0	1.9034	0.362	0.076	0	6	SUSD3
0	2.47378	0.341	0.056	0	6	SLC6A12
0	1.81611	0.383	0.099	0	6	FSD1L
0	1.13155	0.979	0.7	0	6	RNH1
0	1.41548	0.365	0.087	0	6	JUP
0	4.86101	0.283	0.01	0	6	ENSSSCG00000051968
0	2.68986	0.311	0.039	0	6	CLN8
[truncated: 2,483 more rows]

## Sheet: Fig.3_DEA_all_clusters
Differential gene expression analysis (FindAllMarkers()): All clusters (c1-13)
p_val	avg_log2FC	pct.1	pct.2	p_val_adj	cluster	gene
0	2.73898	0.926	0.251	0	1	FCER1A
0	3.12092	0.779	0.11	0	1	ENSSSCG00000025644
0	3.01152	0.807	0.185	0	1	CHI3L1
0	1.64067	0.912	0.297	0	1	SLC8A1
0	2.59816	0.767	0.159	0	1	CREB5
0	2.3755	0.759	0.157	0	1	ADAM28
0	1.52379	0.904	0.303	0	1	FGD2
0	2.56545	0.723	0.125	0	1	MYO1E
0	1.95026	0.843	0.25	0	1	ITGAM
0	3.77708	0.646	0.057	0	1	DGKG
0	1.89102	0.96	0.376	0	1	PAK1
0	1.79703	0.892	0.309	0	1	S100A11
0	1.49395	0.923	0.355	0	1	CD9
0	2.35256	0.722	0.158	0	1	PKIB
0	2.29952	0.697	0.135	0	1	ENSSSCG00000055147
0	1.91139	0.926	0.368	0	1	IRAK2
0	1.37628	0.873	0.322	0	1	LY86
0	1.57207	0.688	0.142	0	1	CHPT1
0	1.76278	0.877	0.333	0	1	CFP
0	2.39742	0.692	0.149	0	1	ENSSSCG00000058071
0	1.57421	0.812	0.27	0	1	ENSSSCG00000015545
0	2.81537	0.635	0.102	0	1	ENSSSCG00000045477
0	1.38471	0.903	0.374	0	1	MYO1F
0	1.13802	0.831	0.308	0	1	CADM1
0	2.0528	0.776	0.261	0	1	ALOX5AP
0	1.80379	0.729	0.215	0	1	EPAS1
0	1.25557	0.739	0.23	0	1	LRMDA
0	1.94574	0.713	0.206	0	1	CYP2S1
0	1.60803	0.667	0.172	0	1	EPB41L2
0	2.16337	0.974	0.48	0	1	ENSSSCG00000006350
0	1.61325	0.817	0.324	0	1	TIMP1
0	1.47402	0.93	0.444	0	1	RGCC
0	1.70877	0.658	0.183	0	1	NCOA7
0	1.34728	0.994	0.519	0	1	ENSSSCG00000038912
0	1.7495	0.898	0.424	0	1	ENSSSCG00000061569
0	1.44112	0.703	0.235	0	1	ATXN1
0	1.21068	0.918	0.451	0	1	PHACTR2
0	1.40698	0.949	0.485	0	1	CAPN2
0	1.30125	0.901	0.442	0	1	ZYX
0	1.29696	0.639	0.182	0	1	ENSSSCG00000030300
0	1.5136	0.809	0.353	0	1	YBX3
0	1.19282	0.876	0.427	0	1	NCKAP5
0	1.57698	0.771	0.326	0	1	CD83
0	1.13419	0.89	0.446	0	1	NIBAN1
0	1.51222	0.904	0.461	0	1	IL13RA1
0	1.00038	0.91	0.468	0	1	LAT2
0	1.92653	0.619	0.179	0	1	ADAM8
0	3.8131	0.478	0.039	0	1	CD207
0	2.07238	0.593	0.155	0	1	ENSSSCG00000003272
0	1.54621	0.759	0.322	0	1	RHOB
0	1.83985	0.644	0.208	0	1	AMPD3
0	1.81427	0.568	0.133	0	1	PTPN22
0	2.02447	0.551	0.119	0	1	ARHGEF10L
0	1.47238	0.7	0.268	0	1	PTAFR
0	1.44124	0.811	0.383	0	1	SLA-DOA
0	2.33494	0.537	0.11	0	1	TNS1
0	1.28602	0.75	0.326	0	1	FRMD4B
0	1.24848	0.635	0.214	0	1	PARVB
0	1.12672	0.848	0.429	0	1	ARHGAP22
0	1.03055	0.975	0.556	0	1	S100A10
0	1.57487	0.875	0.457	0	1	CRYBG1
0	1.23205	0.775	0.358	0	1	GPR137B
0	1.49063	0.693	0.277	0	1	ENSSSCG00000051406
0	1.21541	0.858	0.444	0	1	TBC1D9
0	1.30937	0.847	0.435	0	1	ARHGAP10
0	1.29725	0.84	0.43	0	1	TNFRSF1B
0	1.47139	0.575	0.165	0	1	SNX24
0	1.116	0.758	0.349	0	1	SLCO3A1
0	1.10138	0.835	0.431	0	1	PARVG
0	1.11013	0.951	0.55	0	1	ANXA2
0	2.42911	0.497	0.098	0	1	ENSSSCG00000015632
0	2.41348	0.484	0.089	0	1	SULF2
0	1.79668	0.547	0.154	0	1	SMAD3
0	1.16458	0.972	0.579	0	1	RIN3
0	1.8387	0.527	0.135	0	1	PLVAP
0	2.34584	0.485	0.094	0	1	CYSLTR2
0	1.11201	0.978	0.589	0	1	ENSSSCG00000036669
0	1.54511	0.557	0.17	0	1	FGR
0	1.22916	0.914	0.528	0	1	SPINT2
0	1.41311	0.983	0.597	0	1	SERPINB1
0	2.39632	0.472	0.087	0	1	NIBAN2
0	1.19748	0.828	0.445	0	1	MRTFB
0	2.3622	0.477	0.096	0	1	AHRR
0	1.69229	0.569	0.188	0	1	ENSSSCG00000039731
0	1.33112	0.797	0.417	0	1	GK5
0	1.11392	0.774	0.395	0	1	TMEM223
0	1.50856	0.708	0.329	0	1	PEAK1
0	1.14043	0.929	0.551	0	1	GLIPR2
0	1.45955	0.582	0.204	0	1	MAP3K9
0	1.32335	0.557	0.181	0	1	DOP1B
0	1.88191	0.521	0.147	0	1	ENSSSCG00000039407
0	1.01977	0.869	0.497	0	1	TIAM1
0	2.60536	0.451	0.081	0	1	PLD1
0	1.16448	0.811	0.443	0	1	OTULINL
0	1.26944	0.586	0.222	0	1	ENSSSCG00000059465
0	1.04795	0.904	0.54	0	1	RARA
0	1.59118	0.575	0.213	0	1	TMEM273
0	1.277	0.663	0.303	0	1	LFNG
0	1.94079	0.501	0.143	0	1	PER1
0	1.5022	0.598	0.241	0	1	FOS
0	1.67467	0.55	0.198	0	1	BCL2A1
0	1.32829	0.584	0.232	0	1	ANXA4
0	1.55315	0.581	0.229	0	1	IL2RG
0	1.40258	0.58	0.23	0	1	ENSSSCG00000003236
0	1.9771	0.465	0.12	0	1	BCAR3
0	1.031	0.713	0.368	0	1	ENSSSCG00000003253
0	1.30833	0.563	0.219	0	1	ENSSSCG00000012112
0	1.29386	0.571	0.227	0	1	ENSSSCG00000035960
0	1.06478	0.682	0.339	0	1	CHSY1
0	1.20533	0.602	0.259	0	1	ENSSSCG00000009633
0	1.68119	0.493	0.152	0	1	ENSSSCG00000027665
0	1.26777	0.58	0.24	0	1	IPCEF1
0	1.92726	0.447	0.109	0	1	RAMP1
0	1.19444	0.794	0.459	0	1	DEPTOR
0	1.63854	0.455	0.12	0	1	SLAMF9
0	1.68392	0.488	0.153	0	1	PLXND1
0	1.36036	1	0.665	0	1	ENSSSCG00000060622
0	1.8776	0.999	0.666	0	1	ENSSSCG00000036618
0	1.20832	0.666	0.334	0	1	KLF10
0	1.19821	0.581	0.249	0	1	LPCAT2
0	1.06735	0.567	0.236	0	1	TBC1D2B
0	1.56919	0.892	0.562	0	1	FCRLA
0	2.20164	0.414	0.085	0	1	SLC39A8
0	1.28223	0.858	0.53	0	1	NFKBIA
0	1.45792	0.935	0.608	0	1	ALCAM
0	1.54894	0.484	0.157	0	1	TLR2
0	1.57454	0.482	0.156	0	1	SASH1
0	1.03486	0.758	0.434	0	1	PHACTR1
0	1.20696	0.762	0.44	0	1	ENSSSCG00000002918
0	1.55668	0.512	0.191	0	1	RHOC
0	1.1212	0.639	0.319	0	1	SQOR
0	1.00034	0.568	0.248	0	1	BIN1
0	1.43881	0.447	0.128	0	1	DAPK2
0	1.16696	0.957	0.638	0	1	PYCARD
0	1.13378	0.834	0.516	0	1	IRAK3
0	1.44838	0.551	0.234	0	1	TUBA1A
0	1.03546	0.624	0.308	0	1	GLB1
0	1.02472	0.853	0.537	0	1	JUNB
0	1.08023	0.694	0.378	0	1	DPYSL2
0	1.13087	0.617	0.302	0	1	ENSSSCG00000033010
0	1.34131	0.51	0.197	0	1	MOV10
0	2.25815	0.397	0.085	0	1	HTR4
0	1.11774	0.713	0.402	0	1	CSGALNACT2
0	1.16271	0.564	0.253	0	1	CLIC2
0	1.06302	0.998	0.691	0	1	S100A6
0	1.88894	0.43	0.123	0	1	NAPSA
0	1.0669	0.551	0.247	0	1	RELL1
0	1.02759	0.98	0.676	0	1	SPI1
0	1.2146	0.515	0.214	0	1	HSPB1
0	1.01444	0.93	0.631	0	1	PKM
0	1.89364	0.414	0.115	0	1	PLCD1
0	3.18779	0.351	0.052	0	1	PLXDC2
0	1.01377	0.915	0.617	0	1	EFHD2
0	1.01552	0.574	0.276	0	1	ST7
0	1.10149	0.566	0.271	0	1	TRAK1
0	1.23558	0.993	0.699	0	1	S100A4
0	1.77788	0.401	0.107	0	1	DENND11
0	1.20484	0.473	0.183	0	1	SLC7A7
0	1.12893	0.483	0.196	0	1	ENSSSCG00000030241
0	1.5069	0.434	0.151	0	1	ITGA5
0	1.09397	0.531	0.251	0	1	ADAMTSL4
0	1.17853	0.508	0.232	0	1	PRRG4
0	1.11012	0.568	0.293	0	1	LPXN
0	1.74951	0.384	0.111	0	1	DEPDC7
0	1.32126	0.491	0.221	0	1	RP2
0	1.54102	0.421	0.152	0	1	TVP23A
0	1.13827	0.978	0.71	0	1	GMFG
0	1.59757	0.413	0.149	0	1	PNP
0	1.31861	0.443	0.182	0	1	NDRG2
0	1.01503	0.538	0.278	0	1	CTNND1
0	1.00614	0.574	0.315	0	1	PLGRKT
0	1.24167	0.459	0.205	0	1	FNBP1L
0	1.1637	0.421	0.169	0	1	RNF144B
0	1.3181	0.434	0.184	0	1	KCP
0	1.32428	0.418	0.169	0	1	FGF11
0	1.15448	0.457	0.209	0	1	EEF2K
0	1.60065	0.376	0.132	0	1	PLAUR
0	1.7042	0.359	0.115	0	1	PDE4A
0	1.57747	0.33	0.088	0	1	WLS
0	1.43126	0.396	0.154	0	1	LPCAT1
0	1.98219	0.324	0.082	0	1	PPM1J
0	1.66062	0.361	0.119	0	1	PTPRO
0	1.19821	0.388	0.147	0	1	IGSF6
0	1.25179	0.98	0.74	0	1	SYNGR2
0	1.83266	0.31	0.072	0	1	PLB1
0	1.16065	0.507	0.271	0	1	ICAM1
0	1.14223	0.423	0.188	0	1	NADSYN1
0	1.51388	0.359	0.124	0	1	LPIN1
0	1.02157	0.405	0.175	0	1	ENSSSCG00000006344
0	1.43359	0.372	0.142	0	1	ENSSSCG00000044260
0	1.85528	0.312	0.083	0	1	GALNT3
0	1.002	0.988	0.76	0	1	LGALS1
0	1.27509	0.359	0.132	0	1	SNTB2
0	1.39739	0.367	0.14	0	1	RASGRP4
0	1.71357	0.311	0.087	0	1	ASAP2
0	1.35662	0.349	0.126	0	1	ENSSSCG00000021624
0	1.50265	0.321	0.1	0	1	ENSSSCG00000052367
0	1.19441	0.367	0.15	0	1	KCNAB2
0	1.21203	0.407	0.19	0	1	ENSSSCG00000038151
0	1.23602	0.345	0.128	0	1	MCU
0	2.38491	0.262	0.047	0	1	ENSSSCG00000004096
0	1.10159	0.388	0.176	0	1	RNF125
0	1.61949	0.299	0.088	0	1	MMP25
0	1.74119	0.277	0.067	0	1	ENSSSCG00000043568
0	1.10326	0.363	0.155	0	1	ENSSSCG00000046607
0	1.3707	0.311	0.104	0	1	PSTPIP1
0	1.61801	0.278	0.071	0	1	NFAM1
0	1.92422	0.993	0.791	0	1	RBPJ
0	1.40784	0.306	0.105	0	1	SLC7A11
0	1.804	0.269	0.068	0	1	NOD1
0	2.31282	0.244	0.047	0	1	ENSSSCG00000032135
0	1.76396	0.257	0.061	0	1	PADI2
0	1.05281	0.999	0.803	0	1	SLA-DMB
0	1.50572	0.302	0.108	0	1	PBX4
0	1.22728	0.351	0.157	0	1	MRPS6
0	1.33862	0.309	0.118	0	1	CAVIN3
0	1.07199	0.378	0.187	0	1	TNFAIP8L2
0	1.07252	0.322	0.132	0	1	SVIL
0	1.10716	0.979	0.79	0	1	RFTN1
0	2.35367	0.236	0.048	0	1	SPON2
0	1.64345	0.28	0.093	0	1	FHL1
0	1.44224	0.271	0.085	0	1	TM6SF1
0	1.24813	0.289	0.104	0	1	PLXNB2
0	1.186	0.278	0.098	0	1	JDP2
0	2.87128	0.204	0.024	0	1	ABCA6
0	1.26666	0.281	0.102	0	1	CD244
0	2.16442	0.228	0.05	0	1	LMNA
0	1.5993	0.269	0.092	0	1	XG
0	1.51276	0.252	0.076	0	1	PPFIBP2
0	1.12554	0.967	0.791	0	1	ATP2B1
0	1.77998	0.23	0.057	0	1	CXCR4
0	1.77201	0.223	0.051	0	1	TLR4
0	2.49675	0.206	0.034	0	1	ADRB2
0	1.30743	0.291	0.119	0	1	SFXN3
0	1.16882	0.287	0.117	0	1	RELT
0	1.55063	0.243	0.075	0	1	TRIB1
0	1.62129	0.226	0.061	0	1	SAMD9
0	1.84406	0.219	0.055	0	1	MBOAT2
0	1.84637	0.219	0.057	0	1	ENSSSCG00000055040
0	1.63407	0.229	0.067	0	1	STEAP3
0	1.53916	0.255	0.093	0	1	CTTNBP2NL
0	2.00337	0.214	0.054	0	1	ABCA9
0	1.76313	0.217	0.059	0	1	DAGLA
0	1.43322	0.242	0.084	0	1	AREG
0	1.52647	0.227	0.071	0	1	SORBS2
0	1.84797	1	0.846	0	1	ENSSSCG00000001455
0	1.34005	0.234	0.08	0	1	MTURN
0	1.45827	0.231	0.078	0	1	BAIAP2
0	1.83667	0.2	0.054	0	1	NHSL1
0	1.40133	0.21	0.067	0	1	TSPAN12
0	1.20629	0.997	0.867	0	1	CALM2
0	1.76851	1	0.916	0	1	SLA-DQB1
0	1.02499	1	0.946	0	1	TYROBP
0	1.73775	1	0.946	0	1	HLA-DRA
0	1.61652	1	0.953	0	1	ENSSSCG00000001456
0	1.00832	1	0.957	0	1	VIM
0	1.46771	1	0.983	0	1	CD74
4.43107e-304	1.36025	0.258	0.101	1.15163e-299	1	DHRS11
1.41141e-301	1.0927	0.391	0.201	3.66824e-297	1	CASS4
8.30078e-301	1.29002	0.286	0.119	2.15737e-296	1	TMEM144
1.10969e-298	1.21231	0.261	0.101	2.88409e-294	1	GALNTL5
1.38486e-297	1.43526	0.236	0.087	3.59924e-293	1	CEP192
6.09421e-294	1.13873	0.302	0.132	1.58389e-289	1	HLA-DOB
1.36384e-293	1.56001	0.215	0.074	3.54463e-289	1	SOAT1
1.05045e-292	1.65939	0.222	0.08	2.73012e-288	1	STON2
4.40041e-291	1.22971	0.259	0.103	1.14367e-286	1	B3GNT3
5.93093e-284	1.06142	0.332	0.158	1.54145e-279	1	PTGR1
8.0734e-278	1.07764	0.291	0.126	2.09828e-273	1	CDC42EP4
5.32941e-273	1.3177	0.202	0.069	1.38511e-268	1	TNFSF8
1.22661e-270	1.23233	0.274	0.118	3.18795e-266	1	DBNDD2
7.18866e-268	1.23355	0.222	0.083	1.86833e-263	1	PRAM1
7.97442e-266	1.37496	0.22	0.083	2.07255e-261	1	GGCT
4.1437e-262	1.25139	0.216	0.08	1.07695e-257	1	ENSSSCG00000057824
7.09419e-255	1.24962	0.24	0.097	1.84378e-250	1	RPS6KA2
1.74338e-254	1.05572	0.23	0.09	4.53103e-250	1	RAB11FIP4
1.11078e-253	1.00902	0.335	0.169	2.88693e-249	1	GABBR1
1.14426e-245	1.12413	0.269	0.12	2.97392e-241	1	LIMK1
2.36121e-243	1.1582	0.229	0.091	6.13677e-239	1	MB21D2
3.51541e-242	1.1216	0.268	0.121	9.13654e-238	1	CCNG2
2.37081e-232	1.10889	0.285	0.137	6.16174e-228	1	ENSSSCG00000055375
4.16894e-232	1.25531	0.224	0.092	1.08351e-227	1	ENSSSCG00000054886
5.09789e-230	1.20026	0.257	0.117	1.32494e-225	1	CEP112
2.39681e-227	1.14491	0.214	0.085	6.22931e-223	1	RNF152
2.9657e-224	1.09695	0.229	0.097	7.70786e-220	1	CD80
7.70047e-224	1.01716	0.229	0.096	2.00135e-219	1	SYTL3
2.26907e-213	1.09005	0.261	0.125	5.8973e-209	1	SMPD2
2.18809e-212	1.25847	0.229	0.101	5.68685e-208	1	NR4A2
3.00671e-207	1.0205	0.297	0.153	7.81444e-203	1	C1orf53
6.71984e-203	1.07186	0.224	0.099	1.74649e-198	1	ENSSSCG00000060070
1.56434e-198	1.19594	0.215	0.093	4.06572e-194	1	SELENON
2.9398e-184	1.12205	0.236	0.112	7.64054e-180	1	PPEF2
3.01786e-183	1.13449	0.211	0.095	7.84341e-179	1	SNX20
1.52385e-177	1.09182	0.214	0.098	3.96048e-173	1	CATSPERG
7.19386e-170	1.11292	0.2	0.091	1.86968e-165	1	B4GALT4
2.63804e-160	1.02885	0.23	0.116	6.85626e-156	1	CEP43
0	4.66366	0.944	0.048	0	2	NFASC
0	4.48144	0.991	0.096	0	2	CD4
0	3.88695	0.942	0.096	0	2	ENSSSCG00000007644
0	4.45066	0.972	0.128	0	2	VPREB1
0	4.11479	0.999	0.155	0	2	COBLL1
0	4.004	0.997	0.156	0	2	ENSSSCG00000010077
0	4.37822	0.996	0.155	0	2	SKAP1
0	3.74358	0.958	0.12	0	2	ENSSSCG00000061277
0	3.61912	0.936	0.103	0	2	CD247
0	4.1615	0.893	0.061	0	2	SMIM5
0	3.48686	0.938	0.113	0	2	SLA2
0	3.86503	0.905	0.084	0	2	ADAMTS2
0	4.08933	0.878	0.071	0	2	MGP
0	4.04425	0.863	0.057	0	2	CDIP1
0	3.86475	0.998	0.195	0	2	ENSSSCG00000028944
0	3.70288	0.886	0.094	0	2	ZDHHC14
0	3.8571	0.912	0.124	0	2	ENSSSCG00000013380
0	4.29655	0.822	0.034	0	2	NCR1
0	3.40203	0.904	0.13	0	2	EXTL3
0	3.99117	1	0.227	0	2	ATP13A2
0	3.89501	0.838	0.065	0	2	CST7
0	3.88039	0.847	0.08	0	2	SYT14
0	3.62211	0.978	0.213	0	2	CPPED1
0	3.41616	0.932	0.168	0	2	TRIM34
0	4.24701	0.819	0.056	0	2	WASF3
0	3.32638	0.862	0.115	0	2	F2R
0	3.40262	0.947	0.202	0	2	DERL3
0	3.01103	0.878	0.137	0	2	SEPTIN11
0	4.18324	0.939	0.199	0	2	ENSSSCG00000038719
0	3.01403	0.91	0.17	0	2	AFF2
0	3.42037	0.829	0.095	0	2	IGSF8
0	3.11342	0.91	0.196	0	2	NRP2
0	2.78572	0.907	0.215	0	2	DENND5B
0	2.99915	0.85	0.163	0	2	UBALD2
0	2.28235	0.919	0.238	0	2	ENSSSCG00000024791
0	3.15073	0.807	0.128	0	2	GNAT3
0	2.0972	0.964	0.291	0	2	PLA2G7
0	2.81065	0.853	0.18	0	2	RHBDF2
0	2.88301	0.944	0.272	0	2	ACSS3
0	2.55633	0.958	0.288	0	2	ADAM19
0	2.49382	0.879	0.212	0	2	S100Z
0	2.4848	0.932	0.266	0	2	PRXL2A
0	2.48486	0.917	0.255	0	2	SCARB2
0	3.45893	0.736	0.077	0	2	VASH2
0	3.25461	0.872	0.215	0	2	UGCG
0	3.24442	0.742	0.089	0	2	SERHL2
0	3.13419	0.752	0.1	0	2	GAPT
0	3.12365	0.783	0.133	0	2	DST
0	3.5389	0.713	0.066	0	2	NIBAN3
0	2.75225	0.772	0.128	0	2	GUCY1A1
0	3.77747	0.697	0.053	0	2	MCF2L2
0	2.06743	0.956	0.314	0	2	CRHBP
0	2.73079	0.987	0.346	0	2	DSE
0	3.99033	0.676	0.037	0	2	ENSSSCG00000025687
0	4.11326	0.672	0.037	0	2	PPFIA4
0	1.6016	0.931	0.296	0	2	PIK3C2B
0	2.58973	0.758	0.124	0	2	GPR174
0	2.7999	0.828	0.195	0	2	ADAMTS12
0	2.38277	0.862	0.234	0	2	SLC44A2
0	2.77354	0.729	0.101	0	2	GUCY1B1
0	2.69281	0.968	0.34	0	2	ENSSSCG00000034555
0	2.61736	0.988	0.362	0	2	ENSSSCG00000061957
0	3.27411	0.825	0.199	0	2	CACNA1D
0	2.17531	0.871	0.249	0	2	MCOLN2
0	2.96118	0.992	0.373	0	2	TMTC2
0	2.47625	0.906	0.288	0	2	INSR
0	2.26006	0.803	0.185	0	2	SLC1A4
0	2.70094	0.738	0.127	0	2	PAQR5
0	2.53431	0.76	0.154	0	2	OPTN
0	3.07002	0.991	0.386	0	2	SAMSN1
0	3.47127	0.669	0.064	0	2	EXPH5
0	3.37067	1	0.396	0	2	DOCK1
0	2.28781	0.843	0.239	0	2	GPR155
0	3.79147	0.634	0.031	0	2	TDRD1
0	3.27697	0.665	0.064	0	2	ENSSSCG00000060506
0	2.73718	0.752	0.152	0	2	RAB23
0	1.50498	0.992	0.393	0	2	LTBP1
0	2.56518	0.975	0.379	0	2	PTPRK
0	2.26167	0.992	0.396	0	2	FER
0	3.15301	0.673	0.081	0	2	PODXL2
0	2.51504	0.973	0.382	0	2	LIN37
0	2.33542	0.891	0.301	0	2	AMMECR1
0	3.64309	0.638	0.049	0	2	PHLDB3
0	2.34266	0.792	0.207	0	2	ENSSSCG00000038960
0	2.98016	0.717	0.133	0	2	STAP1
0	2.35261	0.847	0.263	0	2	CBX4
0	2.51565	0.816	0.233	0	2	TOP3B
0	2.4115	0.827	0.244	0	2	PALS2
0	1.86696	0.825	0.248	0	2	SORBS3
0	3.12151	0.993	0.417	0	2	OGFRL1
0	1.25927	0.885	0.309	0	2	QSOX1
0	2.56303	0.996	0.422	0	2	P2RY14
0	2.19236	0.9	0.326	0	2	SERINC5
0	2.23222	0.899	0.325	0	2	CREB3L2
0	2.01529	0.806	0.234	0	2	TTLL7
0	2.35486	0.994	0.422	0	2	TESPA1
0	2.20202	0.837	0.266	0	2	CYB561A3
0	2.26135	0.858	0.288	0	2	KCNQ5
0	2.3842	0.783	0.215	0	2	STAMBPL1
0	2.91014	0.677	0.109	0	2	TNFRSF21
0	1.91096	0.912	0.344	0	2	ENSSSCG00000055499
0	3.6696	0.612	0.044	0	2	DTX1
0	2.62096	0.681	0.115	0	2	RUBCNL
0	2.27291	0.914	0.35	0	2	LMBRD2
0	2.36156	0.908	0.344	0	2	YPEL2
0	3.94113	0.599	0.035	0	2	ENSSSCG00000061697
0	2.72501	0.671	0.109	0	2	CMKLR1
0	2.63995	0.685	0.123	0	2	ENSSSCG00000046579
0	2.67283	0.692	0.13	0	2	CLEC2B
0	2.70989	0.676	0.115	0	2	SLC39A14
0	4.30158	0.58	0.019	0	2	MFAP2
0	2.32303	0.776	0.216	0	2	GKAP1
0	2.68971	0.652	0.092	0	2	KIAA1217
0	3.40526	0.622	0.063	0	2	ENSSSCG00000006376
0	1.948	0.829	0.27	0	2	TLR7
0	2.38483	0.724	0.166	0	2	HMOX2
0	2.3429	0.674	0.119	0	2	ENSSSCG00000041449
0	4.20009	0.604	0.049	0	2	NRXN1
0	2.93581	0.998	0.444	0	2	ENSSSCG00000036224
0	3.23678	0.639	0.087	0	2	RAB3C
0	1.86842	0.754	0.203	0	2	ENTREP1
0	2.35055	0.725	0.174	0	2	GPR34
0	3.51888	0.581	0.031	0	2	ENSSSCG00000035371
0	1.84103	0.824	0.275	0	2	RHOH
0	1.75151	0.826	0.277	0	2	CMAH
0	1.8659	0.733	0.186	0	2	SPIB
0	1.79798	0.978	0.432	0	2	LRP8
0	1.50908	0.928	0.383	0	2	C1orf54
0	3.18473	0.619	0.076	0	2	BAG2
0	2.05096	0.703	0.161	0	2	ABLIM1
0	2.23156	0.925	0.384	0	2	HM13
0	1.58048	0.846	0.305	0	2	SELL
0	3.12019	0.606	0.07	0	2	EPHA4
0	2.21873	0.836	0.301	0	2	APMAP
0	2.72974	0.997	0.463	0	2	SPATS2
0	2.11059	0.756	0.226	0	2	PLEKHG5
0	2.04644	0.721	0.191	0	2	SDC2
0	1.97297	0.872	0.343	0	2	MAPKAPK2
0	2.17803	0.962	0.434	0	2	CCDC186
0	1.53469	0.829	0.302	0	2	SLC38A1
0	2.06042	0.828	0.302	0	2	SLC15A4
0	2.18938	0.831	0.305	0	2	ENSSSCG00000055385
0	2.091	0.865	0.339	0	2	NTN1
0	2.76701	0.629	0.104	0	2	CDH2
0	2.40894	0.648	0.123	0	2	ENSSSCG00000048405
0	2.09703	0.731	0.206	0	2	UBE2O
0	2.28248	0.978	0.454	0	2	KIF1B
0	2.54431	0.666	0.142	0	2	NRP1
0	2.51509	0.663	0.142	0	2	MCFD2
0	2.3235	0.706	0.186	0	2	ANKZF1
0	2.30962	0.708	0.193	0	2	ASB1
0	2.09498	0.936	0.422	0	2	GLCE
0	2.09303	0.817	0.303	0	2	ABCB10
0	2.60215	0.975	0.466	0	2	SLC4A4
0	1.86412	0.784	0.277	0	2	ENSSSCG00000056370
0	1.92615	0.683	0.182	0	2	ENSSSCG00000045353
0	3.37658	0.54	0.042	0	2	AOAH
0	2.43937	0.63	0.135	0	2	RNF24
0	1.80757	0.827	0.332	0	2	CYTH3
0	1.89306	0.882	0.388	0	2	CORO7
0	3.99392	0.517	0.023	0	2	XCL1
0	2.39868	0.972	0.479	0	2	ERN1
0	2.19256	0.788	0.297	0	2	MZB1
0	1.94453	0.846	0.355	0	2	EDEM3
0	1.98788	0.792	0.303	0	2	XBP1
0	1.93	0.82	0.332	0	2	HMCES
0	1.86589	0.811	0.324	0	2	FHL3
0	2.33993	0.647	0.161	0	2	ATP6V0A1
0	2.93385	0.548	0.064	0	2	ENSSSCG00000009293
0	3.95946	0.507	0.024	0	2	PXDN
0	1.94146	0.752	0.274	0	2	NXF1
0	1.67634	0.869	0.391	0	2	PLAAT3
0	3.84158	0.507	0.029	0	2	ADAMTS14
0	4.26702	0.498	0.021	0	2	ENSSSCG00000036622
0	2.65222	0.586	0.109	0	2	SLAMF6
0	2.42763	0.982	0.505	0	2	ZFYVE26
0	1.75192	0.775	0.303	0	2	IL27RA
0	4.45301	0.49	0.019	0	2	LRRN2
0	1.82744	0.962	0.493	0	2	DNASE1L1
0	2.01414	0.669	0.201	0	2	GPD1L
0	1.85215	0.934	0.466	0	2	NCF4
0	2.07407	0.939	0.476	0	2	ENSSSCG00000048896
0	1.71013	0.795	0.334	0	2	USP46
0	1.71541	0.828	0.368	0	2	COQ2
0	2.66919	0.542	0.083	0	2	TBXA2R
0	3.97104	0.489	0.033	0	2	ENSSSCG00000035828
0	1.91963	0.84	0.384	0	2	MED17
0	1.81547	0.96	0.504	0	2	JAML
0	1.99979	0.753	0.298	0	2	MAPK10
0	1.62293	0.746	0.291	0	2	PAG1
0	2.02721	0.973	0.518	0	2	ADA2
0	1.9349	0.642	0.188	0	2	LY6E
0	1.3575	0.695	0.242	0	2	MPEG1
0	1.85429	0.563	0.112	0	2	SFMBT2
0	1.86741	0.922	0.473	0	2	B4GALT1
0	3.94508	0.475	0.026	0	2	ENSSSCG00000007940
0	1.78749	0.691	0.242	0	2	LRP12
0	1.84652	0.685	0.237	0	2	TMCO4
0	1.53023	0.631	0.183	0	2	SUSD1
0	2.76811	0.533	0.086	0	2	GPSM2
0	2.54989	1	0.554	0	2	SULF1
0	1.60492	0.923	0.479	0	2	CYTH4
0	1.95177	0.957	0.513	0	2	PPP2R3A
0	1.30775	0.724	0.28	0	2	GP91-PHOX
0	1.62311	0.833	0.389	0	2	NPLOC4
0	1.55639	0.833	0.391	0	2	MACROD2
0	3.46657	0.475	0.034	0	2	ENSSSCG00000042230
0	2.43729	0.548	0.11	0	2	CDR2
0	1.43836	0.783	0.346	0	2	IKZF2
0	1.88908	0.696	0.259	0	2	PACC1
0	3.66816	0.467	0.031	0	2	RNF157
0	3.67619	0.471	0.035	0	2	C3
0	1.85706	0.948	0.513	0	2	IFNAR1
0	3.95177	0.458	0.024	0	2	XKRX
0	2.05675	0.985	0.551	0	2	KIF13B
0	2.47106	0.54	0.108	0	2	ENSSSCG00000011623
0	1.63673	0.842	0.41	0	2	TXNDC11
0	1.62659	0.791	0.361	0	2	RUBCN
0	2.66217	0.554	0.124	0	2	DUSP5
0	1.53272	0.762	0.332	0	2	PTPDC1
0	1.53317	0.827	0.4	0	2	MCPH1
0	1.30653	0.95	0.526	0	2	CYFIP2
0	4.28128	0.443	0.02	0	2	KCNK5
0	4.29341	0.435	0.012	0	2	DNAJC22
0	1.35065	0.682	0.261	0	2	FLNB
0	2.12149	0.559	0.138	0	2	ARID5A
0	2.70311	0.527	0.106	0	2	ZNF704
0	1.67829	0.933	0.512	0	2	MDFIC
0	1.49096	0.914	0.496	0	2	TSPAN33
0	1.47307	0.819	0.401	0	2	ARHGAP27
0	1.59235	0.891	0.475	0	2	TMEM109
0	2.34347	0.536	0.121	0	2	ENSSSCG00000055574
0	1.29653	0.756	0.341	0	2	MMP16
0	1.81746	0.609	0.195	0	2	ENSSSCG00000013042
0	1.92695	0.617	0.203	0	2	BRMS1L
0	1.60077	0.597	0.184	0	2	NLRC5
0	1.57775	0.673	0.261	0	2	CDCA7L
0	1.57539	0.644	0.232	0	2	SEMA5A
0	1.25699	0.699	0.289	0	2	MED12L
0	1.61431	0.794	0.385	0	2	STT3A
0	1.59229	0.872	0.463	0	2	SEC61A1
0	1.28305	0.908	0.501	0	2	ENSSSCG00000002260
0	1.41466	1	0.594	0	2	KLF12
0	1.41604	0.867	0.461	0	2	EIF4E3
0	4.16225	0.423	0.017	0	2	DPYS
0	1.46119	0.816	0.411	0	2	MAPRE2
0	2.22327	0.534	0.13	0	2	GORASP1
0	1.50617	0.698	0.295	0	2	TMEM80
0	1.36031	0.719	0.316	0	2	CLEC12A
0	1.90113	0.574	0.171	0	2	PPM1F
0	3.923	0.456	0.054	0	2	NEGR1
0	1.59119	0.69	0.288	0	2	PRIM2
0	2.41263	0.525	0.124	0	2	NOVA1
0	1.73896	0.921	0.521	0	2	SLC16A10
0	1.71823	0.614	0.215	0	2	ARID3B
0	3.20549	1	0.602	0	2	BLNK
0	2.24425	0.506	0.109	0	2	RASAL1
0	1.47402	0.876	0.48	0	2	PPP1R14B
0	2.20716	0.515	0.119	0	2	ZC3H12C
0	1.34485	0.974	0.579	0	2	RALGPS2
0	2.07834	0.575	0.181	0	2	PARD3B
0	1.41759	0.822	0.428	0	2	GNPTAB
0	1.7842	0.956	0.563	0	2	UBE2J1
0	1.4032	0.712	0.319	0	2	NFATC1
0	1.4644	0.821	0.428	0	2	ENSSSCG00000014670
0	2.16802	0.518	0.126	0	2	TLR9
0	1.74971	0.948	0.556	0	2	RMND5A
0	2.03658	0.543	0.152	0	2	IRF7
0	2.80981	0.461	0.07	0	2	ALDH18A1
0	1.16515	0.951	0.56	0	2	ENSSSCG00000015565
0	1.26975	0.763	0.373	0	2	ADGRG5
0	1.52123	0.994	0.605	0	2	ENSSSCG00000055844
0	1.50505	0.808	0.421	0	2	TMEM39A
0	1.52576	0.797	0.41	0	2	KHDC4
0	1.69579	0.547	0.16	0	2	ENSSSCG00000059746
0	2.09465	0.471	0.084	0	2	ENSSSCG00000028148
0	1.37632	0.812	0.427	0	2	ENSSSCG00000021793
0	1.01488	0.666	0.281	0	2	KLHL13
0	2.07146	0.502	0.117	0	2	CLEC1B
0	1.14851	0.888	0.505	0	2	KIF13A
0	2.27456	0.484	0.101	0	2	BTG1
0	4.27551	0.393	0.011	0	2	PTPRF
0	1.47475	0.812	0.431	0	2	NPC2
0	1.38924	0.875	0.494	0	2	MLXIP
0	1.80157	0.948	0.568	0	2	FIG4
0	3.59475	0.42	0.04	0	2	ENSSSCG00000053349
0	2.11239	0.99	0.61	0	2	ENSSSCG00000060262
0	1.49728	0.629	0.25	0	2	ENSSSCG00000053348
0	1.50165	0.672	0.294	0	2	RNLS
0	1.81143	0.991	0.614	0	2	ST6GALNAC4
0	1.58106	0.627	0.25	0	2	SLC50A1
0	1.62043	0.972	0.596	0	2	GOLM1
0	2.26758	0.471	0.099	0	2	SLC2A6
0	4.64092	0.385	0.013	0	2	ARPP21
0	2.07694	0.499	0.127	0	2	CEP164
0	3.92801	0.39	0.02	0	2	SDC1
0	1.31585	0.653	0.284	0	2	TNRC6C
0	1.47286	0.589	0.22	0	2	TLR3
0	1.12105	0.923	0.554	0	2	SMARCAD1
0	1.4533	0.556	0.188	0	2	ENSSSCG00000037426
0	2.69848	0.998	0.63	0	2	SOD1
0	2.00913	0.501	0.133	0	2	HELLS
0	1.71306	0.563	0.195	0	2	TEX30
0	1.47422	0.76	0.394	0	2	ENSSSCG00000012202
0	1.31759	0.705	0.339	0	2	APPL2
0	1.27876	0.806	0.441	0	2	SURF4
0	1.21251	0.793	0.428	0	2	KLHL8
0	1.59024	0.96	0.595	0	2	LPGAT1
0	1.32535	0.852	0.487	0	2	RPN2
0	1.59956	0.601	0.237	0	2	GNE
0	1.31855	0.839	0.475	0	2	SRPRA
0	1.19434	0.75	0.386	0	2	ZHX2
0	1.48619	0.618	0.254	0	2	CBFA2T2
0	1.29652	0.728	0.366	0	2	SRPRB
0	2.25344	0.458	0.096	0	2	ABTB1
0	2.19046	0.485	0.123	0	2	TMEM42
0	1.21872	0.824	0.462	0	2	ENSSSCG00000055956
0	1.29867	0.723	0.362	0	2	CCDC66
0	1.12858	0.897	0.536	0	2	ATP8A1
0	1.40967	0.664	0.304	0	2	MANF
0	1.18496	0.909	0.55	0	2	ANKRD28
0	3.54875	0.389	0.03	0	2	NEXN
0	3.4449	0.398	0.04	0	2	PKP2
0	1.23987	0.6	0.242	0	2	SPTBN1
0	1.31035	0.9	0.542	0	2	BID
0	1.27729	0.804	0.447	0	2	ATOSA
0	1.11633	0.715	0.358	0	2	ENSSSCG00000053651
0	1.12553	0.841	0.484	0	2	CDK14
0	2.60209	0.434	0.077	0	2	DRAM1
0	1.79021	0.519	0.163	0	2	PLEKHA8
0	3.73237	0.38	0.025	0	2	MTHFD1L
0	1.63022	0.555	0.201	0	2	LRRIQ3
0	1.42072	0.632	0.278	0	2	TOR1B
0	3.15689	0.426	0.072	0	2	DARS2
0	1.29502	0.809	0.456	0	2	COMMD3
0	1.0483	0.682	0.329	0	2	PYGB
0	1.31716	0.606	0.253	0	2	SNX18
0	1.31616	0.803	0.451	0	2	VGLL4
0	1.10886	0.825	0.473	0	2	KSR1
0	1.26933	0.811	0.46	0	2	POLR3B
0	4.11969	0.371	0.02	0	2	COL27A1
0	1.46356	0.618	0.267	0	2	MYO18A
0	1.79259	0.545	0.195	0	2	AKAP6
0	1.35574	0.879	0.529	0	2	ATP13A3
0	1.32151	0.71	0.36	0	2	ZMYM5
0	1.68154	0.54	0.191	0	2	JMY
0	1.26767	0.871	0.522	0	2	PGLS
0	1.02299	0.725	0.376	0	2	IL18R1
0	1.13598	0.87	0.521	0	2	LMTK2
0	1.33357	0.87	0.521	0	2	ATP6V1C1
0	1.54598	0.952	0.605	0	2	PRKN
0	1.31945	0.892	0.545	0	2	ISCU
0	1.37057	0.896	0.549	0	2	SYPL1
0	1.27238	0.709	0.362	0	2	ARHGAP21
0	1.42245	0.584	0.237	0	2	PDRG1
0	1.25197	0.896	0.55	0	2	SUFU
0	1.09258	0.833	0.487	0	2	ENSSSCG00000038404
0	1.26495	0.667	0.322	0	2	MSH6
0	1.41092	0.623	0.278	0	2	UXS1
0	2.07241	0.462	0.118	0	2	SGSM3
0	2.79784	0.4	0.056	0	2	ORMDL3
0	3.87297	0.363	0.019	0	2	TMEM44
0	1.13829	0.759	0.416	0	2	ERO1B
0	3.84073	0.371	0.029	0	2	ROR2
0	1.20715	0.845	0.503	0	2	ZDHHC9
0	1.25413	0.923	0.582	0	2	UST
0	2.06552	0.468	0.127	0	2	ARRDC3
0	1.57787	0.983	0.642	0	2	MCCC1
0	1.32711	0.667	0.327	0	2	PHF2
0	2.06028	0.455	0.115	0	2	TMEM104
0	1.20867	0.714	0.374	0	2	LPCAT3
0	1.36867	0.89	0.551	0	2	ENSSSCG00000004912
0	2.60314	1	0.661	0	2	CCDC50
0	1.12164	0.819	0.48	0	2	MGAT1
0	1.16469	0.828	0.489	0	2	ERP29
0	1.31554	0.742	0.403	0	2	UBA6
0	1.25843	0.888	0.549	0	2	XPO4
0	4.38743	0.348	0.01	0	2	GSC
0	1.2469	0.614	0.277	0	2	SHQ1
0	1.41387	0.945	0.608	0	2	ZNRF1
0	1.47447	0.973	0.638	0	2	MGAT5
0	4.24788	0.358	0.023	0	2	EYA1
0	1.56427	0.538	0.204	0	2	ENSSSCG00000055986
0	1.24487	0.883	0.549	0	2	SINHCAF
0	1.27437	0.886	0.552	0	2	SERINC3
0	1.25872	0.645	0.314	0	2	ENSSSCG00000039331
0	1.309	0.624	0.293	0	2	KATNAL1
0	2.13583	0.425	0.094	0	2	LRIG1
0	1.88448	0.606	0.275	0	2	RNF220
0	2.57846	0.411	0.08	0	2	P2RY6
0	1.2439	0.612	0.281	0	2	EXT1
0	1.53216	0.538	0.208	0	2	INTS2
0	1.11804	0.787	0.457	0	2	PTPRCAP
0	1.22334	0.95	0.62	0	2	ITGB5
0	1.15927	0.568	0.238	0	2	NCF1
0	1.55331	0.558	0.229	0	2	RGS2
0	2.01506	0.43	0.101	0	2	SCML2
0	1.07263	0.938	0.61	0	2	ENSSSCG00000013768
0	1.99779	0.446	0.119	0	2	ENSSSCG00000013471
0	1.25046	0.658	0.331	0	2	EMG1
0	2.27449	0.421	0.094	0	2	C2
0	4.13167	0.341	0.015	0	2	LZTS1
0	2.12377	1	0.674	0	2	ENSSSCG00000009240
0	1.41706	0.901	0.576	0	2	SLC7A1
0	1.08661	0.728	0.403	0	2	TCF3
0	1.31105	0.634	0.31	0	2	GNPDA1
0	3.37602	0.359	0.036	0	2	ENSSSCG00000053662
0	3.06809	0.355	0.032	0	2	CD93
0	1.18096	0.682	0.362	0	2	SLC33A1
0	3.42004	0.348	0.028	0	2	HSPB6
0	2.00749	0.999	0.679	0	2	DNMBP
0	2.40958	1	0.68	0	2	FYB1
0	1.76715	0.452	0.133	0	2	B3GNT2
0	1.32468	0.975	0.656	0	2	MSI2
0	3.42566	0.343	0.025	0	2	CDON
0	2.1227	0.416	0.098	0	2	NIPSNAP3B
0	1.2274	0.724	0.407	0	2	PANK3
0	1.50226	0.97	0.653	0	2	SPCS2
0	1.51357	0.986	0.669	0	2	RBM47
0	2.19149	0.412	0.096	0	2	OAF
0	1.70006	0.477	0.161	0	2	BTG2
0	1.17032	0.659	0.344	0	2	SELENOW
0	2.79107	0.364	0.049	0	2	GRAMD1B
0	1.77294	0.49	0.175	0	2	SHMT2
0	1.2477	0.833	0.518	0	2	C9orf78
0	2.0356	0.47	0.155	0	2	ROBO2
0	1.00182	0.799	0.485	0	2	TMPO
0	1.27716	0.626	0.312	0	2	PUS7
0	2.39096	0.395	0.081	0	2	TRAM2
0	2.85481	0.365	0.051	0	2	ENSSSCG00000009348
0	1.30603	0.946	0.632	0	2	SMS
0	1.05984	0.8	0.487	0	2	SYNRG
0	1.10384	0.73	0.417	0	2	TAF5L
0	1.15646	0.879	0.567	0	2	RAB22A
0	1.057	0.721	0.409	0	2	ACTN4
0	1.56542	0.978	0.666	0	2	DGKD
0	1.13766	0.689	0.377	0	2	ARNT
0	1.44358	0.561	0.25	0	2	IL10RB
0	1.16423	0.91	0.599	0	2	CD84
0	1.49227	0.505	0.194	0	2	RAD17
0	1.75566	0.968	0.657	0	2	ENSSSCG00000000563
0	1.11062	0.871	0.56	0	2	SLC46A3
0	1.13005	0.921	0.611	0	2	CD2AP
0	4.33703	0.319	0.009	0	2	RHOD
0	1.12161	0.918	0.609	0	2	INPP4A
0	1.0921	0.605	0.296	0	2	IGF2R
0	2.14896	0.385	0.076	0	2	UOX
0	1.62838	0.487	0.178	0	2	FAR2
0	1.37288	0.565	0.256	0	2	EIF2AK2
0	1.78722	1	0.692	0	2	IRF8
0	1.12125	0.881	0.573	0	2	SLC23A2
0	1.8723	0.43	0.122	0	2	PPIF
0	2.97497	0.34	0.034	0	2	TUBA4A
0	3.77322	0.326	0.02	0	2	PALD1
0	3.32583	0.333	0.027	0	2	RND2
0	1.22458	0.573	0.267	0	2	ENSSSCG00000063011
0	2.34868	0.397	0.092	0	2	PLIN2
0	1.04419	0.784	0.479	0	2	ENSSSCG00000057763
0	2.53446	0.358	0.053	0	2	CHST15
0	1.14069	0.603	0.298	0	2	OSGEPL1
0	1.04876	0.678	0.374	0	2	FOXO3
0	1.11707	0.686	0.382	0	2	ENSSSCG00000031916
0	1.16528	0.934	0.63	0	2	ENSSSCG00000016970
0	2.61483	0.369	0.065	0	2	KIAA1958
0	1.71082	0.412	0.108	0	2	MYBPC2
0	3.83	0.317	0.013	0	2	CD8B
0	1.1399	0.761	0.457	0	2	ZNF16
0	1.69611	0.452	0.149	0	2	TIPIN
0	1.15055	0.879	0.576	0	2	BAZ2A
0	2.56715	0.353	0.05	0	2	ABHD15
0	1.09147	0.822	0.519	0	2	RPN1
0	2.49047	0.998	0.696	0	2	IFNAR2
0	1.2521	0.931	0.629	0	2	TMED2
0	1.86045	0.391	0.089	0	2	ENSSSCG00000015383
0	1.65557	0.528	0.226	0	2	H2AC6
0	1.80186	0.431	0.129	0	2	ARID3A
0	1.06747	0.826	0.524	0	2	ELL
0	2.87843	0.343	0.042	0	2	ENSSSCG00000053766
0	1.00565	0.71	0.409	0	2	SLC30A7
0	1.83618	0.424	0.123	0	2	TRAF4
0	1.23008	0.95	0.649	0	2	SLC12A6
0	1.07719	0.691	0.391	0	2	ENSSSCG00000031476
0	2.80324	0.372	0.073	0	2	CTNNA3
0	1.24542	0.644	0.346	0	2	SAP30BP
0	1.04597	0.699	0.401	0	2	ALG5
0	1.3315	0.568	0.271	0	2	TXNDC5
0	1.01021	0.679	0.383	0	2	ITPR1
0	1.70703	0.418	0.123	0	2	NPC1
0	3.31049	0.31	0.015	0	2	ENSSSCG00000049959
0	3.83185	0.311	0.016	0	2	PKIG
0	2.45927	0.35	0.056	0	2	MYB
0	2.07418	0.376	0.082	0	2	MMD
0	1.29375	0.528	0.235	0	2	TMEM268
0	1.18751	0.985	0.692	0	2	NAV3
0	1.08593	0.751	0.458	0	2	SEC24D
0	1.93153	0.999	0.707	0	2	ENSSSCG00000009338
0	1.0559	0.862	0.571	0	2	EPC2
0	1.17338	0.601	0.31	0	2	RRP1B
0	1.08499	0.451	0.161	0	2	FRMD4A
0	1.6108	0.417	0.128	0	2	LDLRAD3
0	4.30527	0.3	0.011	0	2	BCR
0	1.83735	0.994	0.706	0	2	PDCD4
0	2.00118	0.384	0.096	0	2	ENSSSCG00000052475
0	1.33633	0.935	0.648	0	2	VPS8
0	1.4328	0.98	0.693	0	2	PTK2B
0	1.42041	0.454	0.168	0	2	SIDT2
0	1.07902	0.915	0.63	0	2	HDLBP
0	1.17705	0.665	0.38	0	2	PRKCE
0	1.063	0.606	0.321	0	2	RNF121
0	1.08236	0.773	0.489	0	2	ERLEC1
0	1.38695	0.472	0.188	0	2	ANKRD46
0	1.92787	0.375	0.092	0	2	SIT1
0	1.55419	0.457	0.174	0	2	HDAC3
0	4.28927	0.296	0.013	0	2	ANKRD29
0	1.01894	0.839	0.556	0	2	USO1
0	1.38553	0.491	0.209	0	2	DDHD2
0	1.21666	0.509	0.227	0	2	ENSSSCG00000002379
0	1.07008	0.642	0.361	0	2	U2AF1L4
0	1.10889	0.565	0.284	0	2	PPM1M
0	1.04326	0.608	0.327	0	2	ADAM17
0	1.24757	0.947	0.666	0	2	DNAJC13
0	3.79339	0.293	0.013	0	2	ENSSSCG00000004404
0	1.30058	0.471	0.191	0	2	CNP
0	1.11642	0.926	0.648	0	2	PLCG2
0	1.01666	0.583	0.305	0	2	PLA2G4A
0	1.67278	0.408	0.13	0	2	CTSK
0	1.06949	0.692	0.414	0	2	B3GLCT
0	1.49738	0.434	0.157	0	2	NLN
0	1.71759	0.416	0.139	0	2	DNAJB9
0	1.0353	0.66	0.384	0	2	UFL1
0	1.48731	0.979	0.703	0	2	PTPRA
0	1.01107	0.62	0.344	0	2	EDEM2
0	1.77538	0.38	0.106	0	2	NDC1
0	1.10694	0.628	0.354	0	2	PHC2
0	1.23471	0.516	0.243	0	2	H2BC5
0	1.92384	0.348	0.075	0	2	ENSSSCG00000049217
0	1.23639	0.471	0.198	0	2	LY9
0	1.34398	0.968	0.696	0	2	UNC93B1
0	2.50973	0.326	0.054	0	2	NRBP2
0	1.69196	0.345	0.073	0	2	ENSSSCG00000061675
0	1.14547	0.529	0.258	0	2	CSRNP1
0	2.31901	0.998	0.727	0	2	ITM2C
0	1.41952	0.43	0.159	0	2	LDAH
0	1.73068	0.398	0.127	0	2	TASL
0	1.81692	0.389	0.119	0	2	ENSSSCG00000032999
0	1.66214	0.403	0.133	0	2	STAM
0	1.37437	0.574	0.304	0	2	FHIT
0	2.87239	0.297	0.028	0	2	INSYN2A
0	1.03515	0.58	0.312	0	2	COX6A2
0	1.14149	0.929	0.663	0	2	PRDX5
0	1.54873	0.992	0.726	0	2	ENSSSCG00000013052
0	1.22228	0.508	0.242	0	2	SCAMP3
0	1.62801	0.392	0.126	0	2	CYSLTR1
0	1.02356	0.562	0.297	0	2	MIGA1
0	1.26285	0.471	0.206	0	2	SLC1A5
0	3.26696	0.287	0.022	0	2	LTB
0	1.04468	0.504	0.24	0	2	ENSSSCG00000037541
0	3.62378	0.283	0.019	0	2	ENSSSCG00000054359
0	3.90217	0.279	0.016	0	2	ARHGEF26
0	2.74452	0.295	0.032	0	2	SEPTIN5
0	2.51693	0.322	0.059	0	2	ENSSSCG00000014822
0	2.40994	0.315	0.052	0	2	TP53I13
0	1.05046	0.528	0.266	0	2	SFMBT1
0	1.10127	0.935	0.675	0	2	SSR3
0	4.1857	0.266	0.006	0	2	BHLHA15
0	1.55694	0.983	0.723	0	2	TRAM1
0	1.60777	0.992	0.732	0	2	LAMP2
0	2.02602	0.378	0.119	0	2	ENSSSCG00000061869
0	3.86192	0.274	0.015	0	2	GNAZ
0	1.35048	0.449	0.19	0	2	IPO4
0	1.3221	0.431	0.173	0	2	ENSSSCG00000057874
0	1.29237	0.453	0.195	0	2	VEGFB
0	1.01629	0.858	0.6	0	2	CPEB2
0	1.38182	0.433	0.175	0	2	PRKDC
0	1.51165	0.983	0.725	0	2	ITCH
0	1.01555	0.562	0.305	0	2	CLASRP
0	4.05744	0.265	0.008	0	2	PTCRA
0	1.69003	0.374	0.117	0	2	CSAD
0	2.45701	0.296	0.039	0	2	IL7R
0	1.84161	0.354	0.098	0	2	NAPB
0	1.45726	0.4	0.145	0	2	A4GALT
0	2.12308	0.32	0.066	0	2	CAMK4
0	2.6309	0.297	0.043	0	2	ARL4A
0	1.841	0.408	0.155	0	2	TET1
0	1.41782	0.973	0.722	0	2	SEC63
0	1.69724	0.346	0.095	0	2	B3GALNT1
0	3.05693	0.271	0.02	0	2	FGFR1
0	1.6772	0.992	0.741	0	2	HSP90B1
0	1.44716	0.391	0.14	0	2	MTERF2
0	1.98866	0.999	0.749	0	2	FMNL2
0	3.82324	0.263	0.014	0	2	ENSSSCG00000033043
0	1.53251	1	0.751	0	2	ZEB1
0	1.23389	0.445	0.198	0	2	TANGO2
0	1.67125	0.355	0.108	0	2	CHD7
0	1.48221	0.386	0.139	0	2	SEMA4B
0	1.50088	0.99	0.744	0	2	TTC7A
0	1.06693	0.518	0.273	0	2	LMAN1
0	1.16914	0.974	0.729	0	2	NDUFA4
0	3.74271	0.256	0.011	0	2	ENSSSCG00000062009
0	1.26864	0.449	0.205	0	2	FLVCR1
0	1.14101	0.47	0.226	0	2	CARNMT1
0	2.95571	0.283	0.039	0	2	ENSSSCG00000055435
0	1.1317	0.969	0.726	0	2	FYN
0	1.02352	0.937	0.695	0	2	EIF2AK3
0	3.26941	0.259	0.017	0	2	DNTT
0	2.6798	0.999	0.757	0	2	RRBP1
0	3.2387	0.27	0.029	0	2	GXYLT2
0	2.88033	0.276	0.036	0	2	C5
0	1.96522	1	0.76	0	2	DAPK1
0	2.21977	0.301	0.061	0	2	ENSSSCG00000044562
0	1.07341	0.458	0.221	0	2	DYNLL2
0	1.20675	0.954	0.718	0	2	SEC31A
0	2.41756	0.274	0.039	0	2	PPFIA2
0	1.32599	0.384	0.149	0	2	DNAAF9
0	1.87543	0.326	0.092	0	2	SLC7A5
0	1.14701	0.961	0.727	0	2	DNM2
0	1.26747	0.416	0.182	0	2	MBD5
0	4.48165	0.238	0.005	0	2	FAM43B
0	1.00661	0.945	0.712	0	2	ENSSSCG00000007188
0	2.19067	0.297	0.064	0	2	IMPDH1
0	1.29954	0.421	0.189	0	2	ZW10
0	1.29571	0.406	0.176	0	2	URB1
0	1.08051	0.452	0.222	0	2	DDX52
0	1.87673	0.995	0.765	0	2	SPCS1
0	1.19783	0.979	0.749	0	2	BEND7
0	3.41978	0.244	0.015	0	2	DACT1
0	1.3284	0.38	0.152	0	2	SEMA4D
0	1.3156	0.383	0.155	0	2	BTBD3
0	1.16257	0.419	0.191	0	2	ATP13A1
0	1.18794	0.981	0.753	0	2	ZMYM2
0	1.28574	0.98	0.754	0	2	STX7
0	1.0172	0.469	0.243	0	2	ENSSSCG00000061658
0	1.06979	0.993	0.767	0	2	GRN
0	1.05668	0.957	0.731	0	2	TRIM24
0	2.83746	0.261	0.036	0	2	ENSSSCG00000058255
0	3.63088	0.238	0.013	0	2	CFAP92
0	1.1907	0.977	0.752	0	2	FNDC3A
0	1.67035	0.335	0.111	0	2	FPGT
0	2.66765	0.268	0.044	0	2	CECR2
0	1.64944	0.308	0.084	0	2	JAZF1
0	1.98965	0.279	0.056	0	2	BEX1
0	1.00261	0.965	0.742	0	2	PIK3AP1
0	1.02598	0.426	0.204	0	2	HELQ
0	1.49469	0.345	0.123	0	2	CD302
0	1.02868	0.424	0.202	0	2	ENSSSCG00000041717
0	1.35778	0.36	0.138	0	2	ENSSSCG00000062137
0	1.08476	0.439	0.218	0	2	ERG28
0	3.57599	0.238	0.017	0	2	TMOD1
0	1.3289	0.359	0.138	0	2	ENSSSCG00000047620
0	1.91195	0.307	0.087	0	2	FMNL3
0	1.07106	0.418	0.199	0	2	ENSSSCG00000002995
0	1.81237	0.998	0.779	0	2	BCL11A
0	1.83249	0.294	0.075	0	2	ENSSSCG00000058869
0	1.33478	0.361	0.143	0	2	DIS3L
0	1.73058	0.309	0.091	0	2	PCED1B
0	1.24146	0.968	0.75	0	2	RAB14
0	1.12768	0.332	0.116	0	2	ANGPTL1
0	1.71598	0.313	0.097	0	2	CRELD2
0	4.04463	0.222	0.007	0	2	GAL3ST4
0	1.31159	0.36	0.145	0	2	ADAR
0	1.09371	0.412	0.197	0	2	BNIP1
0	1.30449	0.366	0.153	0	2	TMC8
0	1.07248	0.962	0.749	0	2	TNFAIP8
0	2.28402	0.262	0.05	0	2	CXCR3
0	2.17287	0.269	0.057	0	2	RCVRN
0	1.96651	0.29	0.078	0	2	ENSSSCG00000057811
0	1.0723	0.383	0.172	0	2	GADD45A
0	1.0858	0.315	0.104	0	2	FABP5
0	1.1771	0.294	0.083	0	2	MX1
0	2.28289	0.258	0.048	0	2	ENSSSCG00000059695
0	1.03458	0.944	0.734	0	2	BNIP3L
0	1.0186	0.958	0.748	0	2	ENSSSCG00000007646
0	2.19072	0.26	0.051	0	2	KNSTRN
0	2.07032	0.271	0.062	0	2	SNX7
0	1.50789	0.746	0.539	0	2	RFC2
0	3.26012	0.222	0.016	0	2	GNB5
0	2.00879	0.271	0.065	0	2	TTC7B
0	2.15853	0.258	0.052	0	2	CFB
0	1.27786	0.984	0.778	0	2	SND1
0	3.23546	0.223	0.018	0	2	AP3M2
0	1.12827	0.978	0.773	0	2	SPCS3
0	1.73849	0.266	0.062	0	2	ENSSSCG00000054384
0	1.23434	0.982	0.779	0	2	PNRC1
0	1.02159	0.963	0.76	0	2	HTT
0	1.73416	0.999	0.796	0	2	RPS6KA5
0	3.57314	0.224	0.022	0	2	BNC2
0	1.58924	0.323	0.121	0	2	TEX14
0	3.87884	0.212	0.011	0	2	EPS8L2
0	1.43125	0.315	0.116	0	2	NIF3L1
0	1.09515	0.371	0.173	0	2	TMEM132A
0	3.89785	0.207	0.009	0	2	ENSSSCG00000058981
0	4.26219	0.203	0.006	0	2	ENSSSCG00000003277
0	1.49785	0.293	0.096	0	2	WHRN
0	1.15378	0.35	0.154	0	2	TMED3
0	1.41686	0.996	0.8	0	2	TGFBR2
0	1.88219	0.264	0.069	0	2	E2F2
0	1.02037	0.382	0.187	0	2	ENSSSCG00000059477
0	1.43266	0.297	0.104	0	2	ENSSSCG00000059111
0	1.09191	0.349	0.156	0	2	ZDHHC4
0	1.00777	0.978	0.785	0	2	SMARCA4
0	1.41256	0.301	0.109	0	2	KLHL21
0	1.7265	0.271	0.079	0	2	SLC38A5
0	3.53487	0.201	0.009	0	2	ENSSSCG00000054385
0	2.17121	0.248	0.057	0	2	TNF
0	2.97634	0.201	0.01	0	2	ENSSSCG00000053983
0	1.6488	0.274	0.086	0	2	PHEX
0	1.23723	0.319	0.131	0	2	RECQL5
0	1.10506	0.99	0.802	0	2	EPS8
0	1.87119	0.236	0.049	0	2	ENSSSCG00000055087
0	2.24076	0.227	0.04	0	2	MYO10
0	1.42518	0.284	0.097	0	2	NR3C2
0	1.62363	0.277	0.092	0	2	FASTKD2
0	1.33731	0.304	0.119	0	2	DCLRE1C
0	2.36749	0.216	0.032	0	2	TMEM53
0	1.47024	0.284	0.1	0	2	SELENBP1
0	1.4927	0.995	0.811	0	2	SNX29
0	1.51986	0.276	0.093	0	2	SPDYC
0	3.14636	0.202	0.02	0	2	TLCD4
0	1.93171	0.251	0.069	0	2	KLHL32
0	2.71386	0.203	0.022	0	2	GPR68
0	1.37309	0.291	0.11	0	2	PM20D2
0	1.09469	0.987	0.806	0	2	NDFIP1
0	1.17317	0.314	0.135	0	2	ORMDL1
0	1.97094	0.999	0.821	0	2	SNX9
0	1.47017	0.996	0.818	0	2	AFF1
0	1.14682	0.99	0.813	0	2	PTPRJ
0	1.86771	0.233	0.057	0	2	APC2
0	1.34145	0.282	0.107	0	2	ENSSSCG00000004656
0	1.37021	0.26	0.085	0	2	ENSSSCG00000049910
0	2.54494	0.206	0.032	0	2	PRR5L
0	1.19949	0.294	0.12	0	2	PRIMPOL
0	1.17784	0.98	0.806	0	2	PTPRE
0	1.27173	0.301	0.128	0	2	EEIG1
0	1.62436	0.256	0.083	0	2	CLCN6
0	2.04684	0.224	0.052	0	2	ENSSSCG00000036846
0	2.43287	0.211	0.039	0	2	CAND2
0	1.13812	0.286	0.114	0	2	CD38
0	1.63687	0.996	0.826	0	2	RHEB
0	1.22767	0.273	0.104	0	2	ADAMTS6
0	1.17833	0.994	0.826	0	2	FBXL17
0	1.37436	0.26	0.092	0	2	HFM1
0	2.35158	0.202	0.035	0	2	SH2D4B
0	1.76677	0.998	0.835	0	2	USP24
0	1.50502	0.255	0.092	0	2	SLC29A1
0	1.38071	0.996	0.834	0	2	TMEM59
0	1.80716	0.209	0.047	0	2	BEX4
0	2.46705	1	0.839	0	2	TCF4
0	1.41339	0.232	0.072	0	2	ENSSSCG00000051370
0	2.02562	0.2	0.04	0	2	SLC23A1
0	1.87414	0.229	0.069	0	2	LHFPL6
0	1.23211	0.237	0.078	0	2	SLC37A3
0	1.4708	0.237	0.082	0	2	ENSSSCG00000061321
0	1.54584	0.227	0.073	0	2	ENSSSCG00000045169
0	1.75152	0.219	0.065	0	2	CCDC171
0	1.37815	0.998	0.845	0	2	GAS7
0	1.12833	0.995	0.843	0	2	CHD9
0	1.71565	0.21	0.058	0	2	TMEM86A
0	1.75693	0.2	0.049	0	2	ZFP30
0	1.49311	0.228	0.078	0	2	DUSP7
0	1.78526	0.204	0.054	0	2	TMEM241
0	1.3079	0.217	0.067	0	2	ANGPT2
0	1.51182	0.225	0.076	0	2	CALHM6
0	1.77884	0.202	0.057	0	2	PDXP
0	1.53074	0.21	0.067	0	2	ZNF667
0	1.25989	0.994	0.852	0	2	SEC61G
0	1.84742	1	0.863	0	2	APBB1IP
0	1.14985	0.992	0.862	0	2	KDM2A
0	1.23737	0.997	0.867	0	2	FCHSD2
0	1.55601	0.999	0.871	0	2	SYK
0	1.09485	0.995	0.869	0	2	REEP5
0	1.13468	0.995	0.872	0	2	SEC61B
0	1.65816	0.999	0.88	0	2	BTAF1
0	1.21005	0.997	0.881	0	2	PRDX2
0	1.64713	0.999	0.889	0	2	TMEM131
0	1.10913	0.998	0.894	0	2	DOCK10
0	1.28885	0.999	0.897	0	2	RASAL2
0	2.22289	1	0.899	0	2	CCSER1
0	1.49629	1	0.901	0	2	RABGAP1L
0	1.18251	1	0.926	0	2	HDAC9
0	1.28641	1	0.938	0	2	AFF3
0	1.06437	1	0.95	0	2	ENSSSCG00000006063
0	1.29206	1	0.956	0	2	TCF12
0	2.66098	1	0.962	0	2	CTSS
0	2.86599	1	0.996	0	2	CST3
1.77949e-307	1.58497	0.211	0.068	4.6249e-303	2	MICALL1
3.46923e-307	1.34689	0.249	0.091	9.01652e-303	2	IFTAP
4.13729e-307	1.10287	0.342	0.155	1.07528e-302	2	ZDHHC21
2.08668e-305	1.18559	0.276	0.107	5.42329e-301	2	ABCG1
3.25434e-303	1.05874	0.342	0.156	8.45802e-299	2	COL18A1
1.68616e-300	1.03797	0.375	0.184	4.38234e-296	2	HYOU1
6.33437e-299	1.22558	0.253	0.094	1.6463e-294	2	ENSSSCG00000060845
1.67755e-296	1.04179	0.41	0.215	4.35994e-292	2	MARS1
1.82849e-295	1.01736	0.406	0.211	4.75225e-291	2	PLEKHA1
3.29205e-295	1.03218	0.375	0.186	8.55603e-291	2	B4GALT7
1.33261e-285	1.09907	0.346	0.166	3.46346e-281	2	CLPB
3.27187e-285	1.51078	0.218	0.077	8.50358e-281	2	ENSSSCG00000041181
6.83459e-279	1.02256	0.353	0.171	1.77631e-274	2	AHCY
9.76157e-278	1.30762	0.236	0.089	2.53703e-273	2	ENSSSCG00000012517
2.51753e-276	1.22953	0.258	0.103	6.54305e-272	2	TBC1D9B
5.02552e-276	1.26837	0.27	0.113	1.30613e-271	2	RCC1
1.91494e-274	1.19758	0.278	0.119	4.97693e-270	2	INTS1
4.95112e-270	1.04018	0.319	0.147	1.2868e-265	2	ENSSSCG00000005623
1.28427e-269	1.00183	0.366	0.187	3.33781e-265	2	SLC35B1
3.55389e-268	1.54561	0.206	0.071	9.23656e-264	2	AKR1D1
3.59683e-268	1.98347	0.256	0.11	9.34816e-264	2	DCLK1
3.78356e-266	1.15153	0.261	0.106	9.83348e-262	2	ENSSSCG00000059334
1.38727e-262	1.05708	0.314	0.146	3.60552e-258	2	TMEM209
2.01861e-256	1.32144	0.221	0.083	5.24638e-252	2	BLM
7.94715e-256	1.36144	0.209	0.075	2.06546e-251	2	TTPAL
1.28348e-254	1.07206	0.286	0.128	3.33576e-250	2	ENSSSCG00000043390
3.00901e-254	1.19438	0.233	0.09	7.82041e-250	2	CFAP20DC
1.57501e-252	1.21733	0.259	0.11	4.09344e-248	2	GCNT2
6.49278e-250	1.05348	0.301	0.14	1.68747e-245	2	ZSWIM7
1.28117e-247	1.42817	0.211	0.078	3.32975e-243	2	CUBN
3.98761e-247	1.21264	0.261	0.113	1.03638e-242	2	VARS2
2.33574e-246	1.36883	0.217	0.083	6.0706e-242	2	FPGS
8.04509e-246	1.10778	0.257	0.109	2.09092e-241	2	ENSSSCG00000028635
6.59337e-245	1.12151	0.212	0.079	1.71362e-240	2	CPED1
5.98199e-241	1.18038	0.23	0.092	1.55472e-236	2	ENSSSCG00000053939
6.13483e-241	1.06943	0.31	0.151	1.59444e-236	2	SLC39A7
1.54149e-239	1.08506	0.291	0.136	4.00634e-235	2	ENSSSCG00000034625
3.47151e-239	1.10362	0.255	0.11	9.02246e-235	2	ACP5
4.7862e-237	1.36521	0.202	0.075	1.24393e-232	2	ENSSSCG00000060759
5.39183e-237	1.2269	0.241	0.102	1.40134e-232	2	OXLD1
2.31573e-226	1.04716	0.252	0.11	6.01859e-222	2	PPT2
5.82441e-220	1.23218	0.218	0.089	1.51376e-215	2	ENSSSCG00000062759
1.18493e-215	1.0132	0.337	0.179	3.07964e-211	2	MED8
2.65449e-212	1.17751	0.237	0.104	6.89902e-208	2	PALB2
5.76665e-209	1.14344	0.23	0.1	1.49875e-204	2	ENSSSCG00000023569
3.51953e-207	1.15479	0.23	0.1	9.14726e-203	2	LIN9
3.88294e-202	1.1695	0.211	0.088	1.00918e-197	2	ENSSSCG00000055254
1.46482e-199	1.01486	0.243	0.111	3.80705e-195	2	CACNA1A
4.75584e-189	1.04291	0.233	0.107	1.23604e-184	2	ENSSSCG00000055898
1.13206e-181	1.05106	0.224	0.102	2.94222e-177	2	ENSSSCG00000045536
5.86883e-179	1.08713	0.205	0.09	1.52531e-174	2	ENSSSCG00000043013
2.59828e-174	1.01776	0.22	0.101	6.75293e-170	2	ENSSSCG00000042682
4.34976e-152	1.06106	0.231	0.117	1.1305e-147	2	RGS1
1.76298e-98	1.3	0.367	0.282	4.58199e-94	2	GREB1L
0	2.89378	0.935	0.262	0	3	AQP3
0	2.59191	0.838	0.191	0	3	ZBTB16
0	1.84406	0.978	0.377	0	3	ZBTB7C
0	2.31637	0.781	0.188	0	3	TMEM233
0	2.74524	0.674	0.117	0	3	SORBS1
0	1.68948	0.665	0.148	0	3	XCR1
0	2.79812	0.609	0.098	0	3	SNX21
0	2.35659	0.697	0.195	0	3	ZBTB46
0	1.78473	0.923	0.423	0	3	ACTN1
0	1.53187	0.929	0.432	0	3	KLF4
0	2.00091	0.697	0.2	0	3	FZD5
0	3.1261	0.564	0.072	0	3	ADGRG3
0	2.39974	0.618	0.137	0	3	EHD1
0	1.68872	0.886	0.415	0	3	PLEKHA5
0	1.48095	0.839	0.371	0	3	DPP4
0	2.26112	0.98	0.513	0	3	TSPAN13
0	2.03939	0.709	0.249	0	3	NXN
0	1.85899	0.687	0.231	0	3	ENSSSCG00000033952
0	1.58617	0.771	0.316	0	3	TCF7L2
0	1.62219	0.829	0.377	0	3	ENSSSCG00000027677
0	1.57933	0.906	0.455	0	3	TP53I11
0	1.5533	0.965	0.514	0	3	ARL8A
0	2.18053	0.581	0.133	0	3	ADCY6
0	2.92779	0.627	0.18	0	3	ENSSSCG00000009239
0	1.75094	0.886	0.444	0	3	KIT
0	1.63458	0.865	0.426	0	3	IL6ST
0	1.75331	0.655	0.22	0	3	ENSSSCG00000041542
0	1.73169	0.773	0.343	0	3	FAS
0	1.56506	0.857	0.43	0	3	TGFBR3
0	2.69342	0.596	0.175	0	3	CRIM1
0	1.0026	0.975	0.554	0	3	GAB1
0	1.73986	0.988	0.57	0	3	GRK5
0	1.50758	0.743	0.33	0	3	ENSSSCG00000035224
0	1.96701	0.953	0.545	0	3	STOM
0	2.69091	0.529	0.122	0	3	CDA
0	1.55011	0.964	0.558	0	3	PECAM1
0	1.73772	0.643	0.238	0	3	SEMA4F
0	2.61852	0.491	0.086	0	3	CLIC5
0	1.51552	0.66	0.257	0	3	PRKD2
0	2.80168	0.492	0.091	0	3	PLA2R1
0	1.52715	0.783	0.382	0	3	DYNC1I1
0	1.07383	0.919	0.519	0	3	RGCC
0	2.00157	0.562	0.165	0	3	EGFL8
0	1.65148	0.669	0.272	0	3	PARVB
0	1.31568	0.767	0.371	0	3	CXXC5
0	2.33564	0.456	0.066	0	3	ADGRG1
0	1.45172	0.697	0.307	0	3	PDLIM7
0	1.11642	0.956	0.567	0	3	ECM1
0	1.72577	0.596	0.21	0	3	ENSSSCG00000007719
0	1.18796	0.736	0.351	0	3	CAMKK2
0	1.49365	0.815	0.43	0	3	TBC1D8
0	1.4962	0.762	0.382	0	3	ST6GALNAC3
0	2.40349	0.49	0.11	0	3	NR4A1
0	3.27222	0.458	0.082	0	3	MME
0	1.48033	0.751	0.377	0	3	ENSSSCG00000026996
0	1.33373	0.966	0.597	0	3	WDFY3
0	1.79839	0.548	0.182	0	3	SLC9A1
0	1.53313	0.626	0.263	0	3	FASN
0	1.10908	0.921	0.559	0	3	MYO1G
0	1.16713	0.871	0.514	0	3	STAT5A
0	1.17644	0.721	0.365	0	3	KIAA0040
0	2.22731	0.447	0.092	0	3	CD164L2
0	1.14185	0.97	0.621	0	3	ACER3
0	1.17654	0.681	0.333	0	3	CTSD
0	1.24188	0.952	0.605	0	3	CSRP1
0	1.13598	0.771	0.431	0	3	MOB3B
0	1.21299	0.763	0.425	0	3	WARS1
0	1.39583	0.552	0.223	0	3	HS6ST1
0	1.59619	0.722	0.399	0	3	FKBP11
0	1.40863	0.555	0.236	0	3	GHDC
0	1.22576	0.986	0.667	0	3	IGF1R
0	1.3121	0.594	0.275	0	3	ENSSSCG00000059465
0	1.14914	0.626	0.308	0	3	EPAS1
0	1.06105	0.849	0.532	0	3	ARRB1
0	1.53634	0.491	0.178	0	3	BCL6
0	1.45349	0.504	0.194	0	3	GMPR
0	1.15127	0.945	0.635	0	3	ENSSSCG00000039542
0	1.06247	0.562	0.253	0	3	MAML2
0	2.40202	0.373	0.069	0	3	CCDC68
0	1.11277	0.962	0.658	0	3	TRERF1
0	1.15809	0.933	0.63	0	3	NEDD9
0	3.4304	0.358	0.055	0	3	GPR157
0	1.01367	0.799	0.498	0	3	ENSSSCG00000058854
0	2.29812	0.372	0.072	0	3	SAMD5
0	1.37078	0.551	0.252	0	3	ENSSSCG00000051873
0	1.86936	0.43	0.133	0	3	P2RX5
0	1.61241	0.468	0.172	0	3	DAPK2
0	1.05553	0.897	0.601	0	3	DIPK1A
0	1.04339	0.592	0.301	0	3	MNDA
0	1.14838	0.673	0.384	0	3	IER5
0	1.04622	0.595	0.306	0	3	TTYH2
0	1.05754	0.41	0.122	0	3	ANPEP
0	1.03339	0.615	0.329	0	3	CLIC4
0	1.08729	0.582	0.297	0	3	CLIC2
0	1.08673	0.628	0.345	0	3	ORAI1
0	1.11145	0.997	0.715	0	3	ENSSSCG00000060622
0	1.03033	0.777	0.497	0	3	ENSSSCG00000026210
0	2.60592	0.323	0.047	0	3	DRC7
0	1.72409	0.391	0.115	0	3	ABCC3
0	1.58738	0.446	0.171	0	3	SLAMF9
0	1.18747	0.584	0.309	0	3	MARCKS
0	1.28502	0.952	0.678	0	3	OXCT1
0	2.71572	0.335	0.068	0	3	RASGRP1
0	1.29111	0.444	0.183	0	3	RUNX3
0	1.59533	0.344	0.085	0	3	EPHB4
0	1.28242	0.435	0.177	0	3	RXRA
0	1.33024	0.464	0.209	0	3	HMGCS1
0	1.29413	0.425	0.173	0	3	PKD1
0	1.36325	0.406	0.158	0	3	CD5
0	2.49278	0.292	0.045	0	3	GPRC5C
0	4.12093	0.259	0.013	0	3	TCEA3
0	1.41352	0.375	0.13	0	3	ENSSSCG00000001458
0	1.87703	0.376	0.133	0	3	PLXNA4
0	1.82455	0.339	0.097	0	3	PHLPP2
0	1.92131	0.298	0.058	0	3	SPMIP11
0	1.01457	0.971	0.736	0	3	RASA3
0	1.39855	0.345	0.117	0	3	FOXO1
0	1.17888	0.97	0.745	0	3	RAP1GAP2
0	1.52908	0.34	0.116	0	3	TNFRSF13C
0	2.70148	0.244	0.022	0	3	NIPAL1
0	2.27683	0.274	0.053	0	3	ENSSSCG00000044736
0	1.57952	0.316	0.097	0	3	NALF2
0	2.29985	0.346	0.127	0	3	ENSSSCG00000050944
0	1.4516	0.349	0.131	0	3	DNPH1
0	2.70676	0.251	0.037	0	3	ENSSSCG00000035706
0	1.42372	0.303	0.093	0	3	MN1
0	1.18496	0.952	0.745	0	3	GABARAPL2
0	1.60024	0.999	0.798	0	3	FRMPD4
0	2.35911	0.296	0.097	0	3	CPNE4
0	1.70116	0.273	0.086	0	3	ENSSSCG00000052847
0	1.96033	0.228	0.042	0	3	AGR2
0	1.71386	0.246	0.068	0	3	GAP43
0	2.18165	0.217	0.046	0	3	KIF7
0	2.52833	0.208	0.038	0	3	HAVCR2
0	2.23987	0.216	0.049	0	3	TPMT
0	1.03274	0.965	0.818	0	3	CYRIA
0	1.11389	0.977	0.844	0	3	RAPGEF1
0	1.08879	0.997	0.896	0	3	NOTCH2
0	1.40262	1	0.967	0	3	PIP4K2A
1.58804e-300	1.25115	0.42	0.182	4.12732e-296	3	TAMALIN
7.234e-299	1.55524	0.289	0.096	1.88012e-294	3	SHC3
4.45759e-296	1.07071	0.495	0.236	1.15853e-291	3	ENSSSCG00000046151
1.33097e-291	1.36149	0.322	0.117	3.45918e-287	3	CDKN1A
2.82798e-290	1.52735	0.256	0.08	7.34991e-286	3	JUP
9.1336e-283	1.40691	0.368	0.154	2.37382e-278	3	PPP1R12C
1.17609e-279	1.51652	0.288	0.1	3.05665e-275	3	AREG
1.26196e-278	1.32395	0.331	0.125	3.27984e-274	3	PLXNB2
8.0998e-278	1.36735	0.23	0.067	2.10514e-273	3	LGALS3
4.94714e-277	1.25596	0.371	0.153	1.28576e-272	3	SESN2
3.80991e-270	1.40366	0.305	0.113	9.90195e-266	3	LZTFL1
8.66235e-269	1.4615	0.269	0.091	2.25134e-264	3	F11R
1.31449e-264	1.13861	0.397	0.175	3.41636e-260	3	FAM20C
5.30744e-263	1.47775	0.377	0.168	1.3794e-258	3	UNC13B
3.55673e-258	1.23922	0.281	0.097	9.24393e-254	3	ENHO
4.16545e-256	1.09826	0.513	0.279	1.0826e-251	3	TAX1BP3
2.05628e-251	1.1293	0.411	0.189	5.34427e-247	3	PNP
5.98776e-247	1.24304	0.321	0.129	1.55622e-242	3	ENSSSCG00000033787
2.17078e-246	1.14814	0.377	0.169	5.64186e-242	3	PITPNM1
3.74898e-246	1.4908	0.216	0.066	9.7436e-242	3	CCDC149
1.25839e-244	1.59103	0.222	0.07	3.27054e-240	3	CCND1
3.31243e-242	1.41275	0.274	0.101	8.609e-238	3	ENSSSCG00000002520
1.19112e-239	1.34254	0.261	0.092	3.09572e-235	3	KLF11
1.74263e-239	1.56899	0.235	0.078	4.52909e-235	3	CD200
1.83267e-230	1.02637	0.432	0.212	4.76312e-226	3	RHOF
3.96517e-221	1.03531	0.368	0.166	1.03055e-216	3	TNNI2
2.95005e-219	1.05226	0.395	0.189	7.66717e-215	3	SMAD7
3.11792e-217	1.1714	0.372	0.176	8.10347e-213	3	TSTD1
3.44168e-216	1.18275	0.326	0.141	8.94494e-212	3	EML2
4.90358e-215	1.01517	0.415	0.208	1.27444e-210	3	MFSD12
2.07849e-213	1.07021	0.415	0.208	5.40199e-209	3	ENSSSCG00000006344
1.40739e-209	1.20052	0.303	0.127	3.6578e-205	3	TMPPE
3.7565e-205	1.40759	0.222	0.078	9.76314e-201	3	SLC17A9
3.28243e-204	1.39613	0.222	0.078	8.53104e-200	3	LOXL3
1.42903e-201	1.04453	0.364	0.174	3.71406e-197	3	CKS1B
1.97976e-201	1.35288	0.247	0.094	5.14538e-197	3	NAALADL1
6.9947e-201	1.3868	0.246	0.093	1.81792e-196	3	PHLDA2
4.28546e-200	1.23423	0.282	0.116	1.11379e-195	3	OLFML2B
2.9604e-199	1.64405	0.203	0.068	7.69409e-195	3	MAFF
6.47399e-194	1.13136	0.313	0.14	1.68259e-189	3	ZNF318
4.07401e-189	1.34239	0.315	0.144	1.05884e-184	3	CNR2
2.65214e-178	1.02334	0.338	0.161	6.8929e-174	3	ENSSSCG00000021624
1.06427e-176	1.05192	0.325	0.154	2.76605e-172	3	HLA-DOB
1.10555e-176	1.07742	0.304	0.138	2.87333e-172	3	MTSS2
1.86985e-174	1.17252	0.244	0.099	4.85975e-170	3	SEZ6L2
8.12762e-174	1.13486	0.253	0.104	2.11237e-169	3	SIGIRR
2.04339e-169	1.0195	0.313	0.148	5.31078e-165	3	ABCA7
2.04319e-166	1.17255	0.253	0.108	5.31025e-162	3	TTYH1
7.24787e-152	1.2939	0.202	0.079	1.88372e-147	3	POLD1
5.284e-146	1.02316	0.252	0.112	1.37331e-141	3	SYTL3
3.11526e-138	1.0133	0.275	0.133	8.09656e-134	3	RALGPS1
5.72544e-126	1.52989	0.226	0.105	1.48804e-121	3	PRKG1
2.82381e-119	1.12596	0.25	0.125	7.33907e-115	3	GFRA2
1.93717e-109	1.06484	0.209	0.098	5.0347e-105	3	ENSSSCG00000062978
0	3.2846	0.859	0.158	0	4	MAGI2
0	2.64595	0.954	0.307	0	4	CTSD
0	2.05723	0.989	0.39	0	4	ZBTB7C
0	1.89983	0.948	0.388	0	4	QSOX1
0	2.08666	0.975	0.425	0	4	TGFBR3
0	2.39688	0.834	0.294	0	4	TMCC3
0	2.12559	0.973	0.438	0	4	KLF4
0	3.32842	0.595	0.062	0	4	ENHO
0	2.35845	0.877	0.35	0	4	ATRNL1
0	1.59071	0.918	0.393	0	4	PIK3C2B
0	2.62968	0.632	0.114	0	4	NPTXR
0	2.95237	0.579	0.078	0	4	PEAR1
0	1.89066	0.706	0.211	0	4	FZD5
0	1.01169	0.977	0.488	0	4	FER
0	1.60939	0.862	0.38	0	4	DPP4
0	1.95268	0.796	0.322	0	4	KLHL13
0	2.87584	0.536	0.066	0	4	EPHB4
0	1.09897	0.874	0.404	0	4	PLA2G7
0	1.00609	0.813	0.354	0	4	ENSSSCG00000024791
0	1.52153	0.84	0.384	0	4	DYNC1I1
0	1.73067	0.976	0.524	0	4	ARL8A
0	1.44443	0.715	0.271	0	4	SPIB
0	2.574	0.533	0.09	0	4	CD164L2
0	1.92692	0.624	0.184	0	4	NOTCH3
0	2.33093	0.998	0.561	0	4	GAB1
0	1.71179	0.71	0.277	0	4	ENSSSCG00000042827
0	1.52168	0.847	0.42	0	4	ANXA6
0	1.36272	0.893	0.467	0	4	TP53I11
0	1.50528	0.909	0.49	0	4	IL17RA
0	1.44716	0.738	0.319	0	4	ECE1
0	1.33773	0.705	0.292	0	4	ENTREP1
0	1.22925	0.651	0.246	0	4	SEMA4F
0	1.72029	0.657	0.254	0	4	FAM43A
0	1.52604	0.696	0.3	0	4	TTYH2
0	1.37163	0.944	0.548	0	4	OSBPL10
0	2.05867	0.589	0.194	0	4	GABBR2
0	1.31508	0.725	0.333	0	4	TCF7L2
0	1.23943	0.907	0.516	0	4	EPHX2
0	1.51373	0.891	0.502	0	4	ST6GAL1
0	1.38868	0.816	0.429	0	4	ENSSSCG00000013100
0	1.31174	0.964	0.584	0	4	GRK5
0	3.98286	0.407	0.028	0	4	CACNA2D4
0	2.34812	0.528	0.151	0	4	TNNI2
0	1.4604	0.653	0.279	0	4	RASGRP2
0	1.15885	0.734	0.36	0	4	CAMKK2
0	1.05767	0.936	0.563	0	4	CD300C
0	2.18965	0.493	0.12	0	4	ENSSSCG00000001458
0	1.57095	0.954	0.583	0	4	NDRG1
0	1.44785	0.753	0.389	0	4	ARSB
0	1.96697	0.542	0.179	0	4	CCDC85A
0	1.14167	0.685	0.324	0	4	FLNB
0	1.03155	0.695	0.334	0	4	TTLL7
0	2.2837	0.485	0.125	0	4	ENSSSCG00000020967
0	1.21668	0.88	0.521	0	4	STAT5A
0	1.62311	0.931	0.573	0	4	GALNT2
0	1.28251	0.609	0.252	0	4	ENSSSCG00000033952
0	1.30477	0.693	0.336	0	4	ENSSSCG00000048918
0	1.62263	0.97	0.615	0	4	DIP2C
0	1.27645	0.999	0.655	0	4	KLF12
0	1.28241	0.781	0.438	0	4	MOB3B
0	1.14817	0.719	0.378	0	4	PYGB
0	1.27168	0.711	0.37	0	4	RFFL
0	1.30362	0.623	0.283	0	4	SDC2
0	2.14993	0.45	0.111	0	4	VSIG10
0	1.10873	0.605	0.267	0	4	ENSSSCG00000045353
0	1.36633	0.594	0.258	0	4	ST3GAL6
0	2.31437	0.48	0.145	0	4	TPM1
0	1.06323	0.709	0.375	0	4	KIAA0040
0	3.25679	0.369	0.036	0	4	KANK2
0	1.46792	0.563	0.23	0	4	HS6ST1
0	1.01786	0.995	0.663	0	4	ENSSSCG00000055844
0	1.2123	0.956	0.624	0	4	PDE8B
0	1.92136	0.474	0.142	0	4	RAB3IL1
0	1.04604	0.676	0.348	0	4	ENSSSCG00000035224
0	1.17847	0.642	0.315	0	4	VAT1
0	1.87506	0.482	0.156	0	4	ZNF831
0	1.33009	0.556	0.231	0	4	TMEM233
0	1.16763	0.851	0.526	0	4	VSTM1
0	1.03956	0.704	0.379	0	4	CLEC12A
0	1.88873	0.425	0.104	0	4	CLIC5
0	1.32586	0.478	0.157	0	4	ADCY6
0	1.47929	0.992	0.673	0	4	IGF1R
0	1.31546	0.576	0.258	0	4	ZCCHC24
0	1.12746	0.736	0.419	0	4	PCCB
0	1.87983	0.433	0.116	0	4	ABCC3
0	1.13621	0.714	0.397	0	4	ST6GALNAC3
0	1.54449	0.554	0.238	0	4	PTGER4
0	1.2067	0.924	0.609	0	4	SMARCAD1
0	1.1305	0.71	0.395	0	4	BACH2
0	1.05676	0.996	0.681	0	4	MS4A2
0	1.40412	0.529	0.216	0	4	ITGAV
0	1.04855	0.555	0.243	0	4	ENSSSCG00000041542
0	1.05097	0.909	0.599	0	4	TLE5
0	1.2563	0.92	0.611	0	4	FADS3
0	1.20516	0.593	0.284	0	4	PXN
0	1.09896	0.884	0.576	0	4	SNX30
0	1.01281	0.551	0.243	0	4	ZBTB16
0	2.14961	0.394	0.087	0	4	MN1
0	1.28162	0.948	0.641	0	4	RALGPS2
0	1.69326	0.464	0.158	0	4	ENSSSCG00000026689
0	1.05578	0.851	0.546	0	4	ITSN1
0	1.08975	0.891	0.59	0	4	SLCO4C1
0	1.31714	0.469	0.168	0	4	EHD1
0	1.25595	0.986	0.689	0	4	HIP1
0	1.47997	0.437	0.14	0	4	P2RX5
0	1.51191	0.478	0.185	0	4	MGLL
0	1.11151	0.732	0.44	0	4	FDFT1
0	1.08066	0.568	0.278	0	4	TLR3
0	1.28522	0.928	0.64	0	4	SIPA1L3
0	1.41308	0.573	0.285	0	4	DNAI7
0	1.3015	0.942	0.655	0	4	GALNT7
0	1.10935	0.563	0.277	0	4	ENSSSCG00000020777
0	1.13199	0.967	0.684	0	4	SPATS2L
0	1.26473	0.483	0.201	0	4	FRMD4A
0	1.39951	0.581	0.302	0	4	SEMA5A
0	1.4346	0.965	0.687	0	4	UNC5C
0	1.29868	0.486	0.21	0	4	SKI
0	1.41014	0.444	0.168	0	4	ENSSSCG00000030269
0	1.08546	0.996	0.723	0	4	ENSSSCG00000009240
0	1.45808	0.985	0.713	0	4	SLC25A38
0	3.00219	0.315	0.047	0	4	ITGA6
0	1.4833	0.415	0.153	0	4	MYBPC2
0	1.0577	0.793	0.532	0	4	SLC44A1
0	1.69141	0.409	0.149	0	4	THBD
0	1.45658	0.972	0.713	0	4	ENSSSCG00000022773
0	1.77734	0.365	0.109	0	4	OLFML2B
0	1.97155	0.343	0.089	0	4	ENSSSCG00000047147
0	1.60708	0.993	0.739	0	4	RASA3
0	1.6699	0.368	0.116	0	4	CDKN1A
0	1.57551	0.367	0.118	0	4	TNFRSF13C
0	1.65309	0.364	0.117	0	4	MXD3
0	1.51802	0.994	0.748	0	4	RAP1GAP2
0	1.82731	0.343	0.099	0	4	CD300LB
0	1.09056	0.958	0.732	0	4	CSF2RB
0	1.6641	0.304	0.085	0	4	CCDC68
0	1.05092	0.964	0.748	0	4	MROH1
0	1.86198	0.294	0.088	0	4	CPED1
0	1.20992	0.984	0.779	0	4	MAML3
0	1.79281	0.996	0.799	0	4	VCL
0	2.13886	0.238	0.047	0	4	SPC24
0	2.99791	0.203	0.024	0	4	RRAD
0	1.20939	0.978	0.799	0	4	TSPAN3
0	1.84164	0.235	0.058	0	4	GPRC5C
0	1.08283	0.983	0.811	0	4	RCSD1
0	2.65476	0.201	0.03	0	4	CDC42EP2
0	2.41509	0.2	0.034	0	4	CREB3L1
0	1.33623	0.995	0.851	0	4	NFKB1
0	1.10855	0.993	0.855	0	4	DOCK5
0	1.45143	0.997	0.863	0	4	JAK2
0	1.18058	0.993	0.867	0	4	DOCK4
0	2.29251	1	0.886	0	4	RUNX2
0	1.53526	1	0.899	0	4	NOTCH2
3.95497e-305	1.22956	0.383	0.139	1.0279e-300	4	SNX21
5.13032e-304	1.78343	0.226	0.057	1.33337e-299	4	SLAIN1
6.62235e-302	1.26727	0.456	0.195	1.72115e-297	4	CEBPA
6.0652e-300	1.20184	0.443	0.186	1.57635e-295	4	BCL2
1.66624e-297	1.6049	0.344	0.124	4.33057e-293	4	GRK4
2.446e-296	1.21082	0.528	0.263	6.35717e-292	4	DNTTIP1
3.58784e-284	1.29037	0.469	0.216	9.3248e-280	4	SSX2IP
4.97312e-284	1.68095	0.237	0.064	1.29251e-279	4	DRC7
1.02978e-283	1.09304	0.55	0.28	2.67639e-279	4	TAX1BP3
4.25467e-276	1.74622	0.296	0.1	1.10579e-271	4	SHC3
5.93346e-275	1.0842	0.557	0.293	1.54211e-270	4	PAGR1
8.63834e-274	1.81473	0.239	0.069	2.24511e-269	4	EFNA2
1.65529e-271	1.80554	0.244	0.072	4.3021e-267	4	ENSSSCG00000056124
3.09737e-268	1.07336	0.611	0.342	8.05006e-264	4	XXYLT1
6.25593e-264	1.62003	0.247	0.074	1.62592e-259	4	ENSSSCG00000045879
1.08237e-262	1.13176	0.261	0.081	2.81307e-258	4	RORA
1.58486e-257	1.16558	0.424	0.187	4.11906e-253	4	SPOCK2
1.52688e-249	1.69736	0.226	0.066	3.96835e-245	4	PASK
2.27919e-247	1.27828	0.411	0.185	5.92363e-243	4	C19orf25
4.80482e-245	1.96445	0.253	0.084	1.24877e-240	4	NDRG4
3.0981e-244	1.47871	0.277	0.094	8.05197e-240	4	KLF11
4.75627e-244	1.36448	0.295	0.105	1.23615e-239	4	NALF2
1.89065e-241	1.35697	0.317	0.121	4.9138e-237	4	SAMHD1
1.7616e-240	1.2066	0.237	0.071	4.57839e-236	4	SPMIP11
1.60804e-233	1.15856	0.448	0.217	4.17929e-229	4	HMGCS1
5.34049e-233	1.03279	0.432	0.199	1.38799e-228	4	SLC27A3
7.70431e-233	1.12218	0.394	0.173	2.00235e-228	4	FBXO17
1.85748e-232	1.58507	0.246	0.08	4.82759e-228	4	LDLR
1.25726e-227	1.19431	0.398	0.178	3.26763e-223	4	MICU3
9.64774e-227	1.00166	0.541	0.297	2.50745e-222	4	TST
8.77178e-216	1.66061	0.219	0.069	2.27979e-211	4	ENSSSCG00000021374
1.20191e-215	1.08	0.474	0.244	3.12376e-211	4	ENSSSCG00000037376
2.76649e-214	1.12764	0.386	0.176	7.1901e-210	4	CKS1B
1.52588e-210	1.09413	0.394	0.181	3.96575e-206	4	FAM20C
4.51174e-198	1.1987	0.282	0.108	1.1726e-193	4	ENSSSCG00000049910
9.54359e-190	1.60778	0.204	0.066	2.48038e-185	4	ENSSSCG00000052843
2.34307e-188	1.31982	0.237	0.084	6.08964e-184	4	CD22
8.31932e-187	1.18209	0.322	0.139	2.16219e-182	4	DNPH1
7.6993e-183	1.26008	0.217	0.076	2.00105e-178	4	SNTB1
1.98073e-182	1.02392	0.452	0.245	5.14791e-178	4	RANGAP1
3.69917e-182	1.18629	0.264	0.103	9.61415e-178	4	DDIAS
2.79862e-178	1.61626	0.204	0.069	7.27362e-174	4	ENSSSCG00000015802
9.0762e-172	1.01853	0.409	0.214	2.3589e-167	4	DCP1B
1.05437e-170	1.04546	0.32	0.142	2.7403e-166	4	SIT1
6.27077e-164	1.21973	0.316	0.144	1.62977e-159	4	ENSSSCG00000015383
2.74294e-159	1.0291	0.348	0.171	7.12889e-155	4	CCDC57
2.82864e-155	1.18445	0.269	0.116	7.35164e-151	4	NEIL2
1.51634e-153	1.13998	0.304	0.142	3.94097e-149	4	DAAM1
1.1382e-148	1.56958	0.2	0.075	2.95817e-144	4	GLI3
2.17009e-148	1.1265	0.283	0.128	5.64007e-144	4	PLEKHG3
2.78065e-147	1.05593	0.308	0.145	7.22691e-143	4	CXorf38
2.19648e-146	1.09573	0.224	0.088	5.70866e-142	4	JUP
4.15261e-146	1.29936	0.236	0.097	1.07926e-141	4	ENSSSCG00000054384
3.49956e-142	1.01527	0.292	0.134	9.09537e-138	4	UOX
7.03409e-136	1.12463	0.261	0.117	1.82816e-131	4	ENSSSCG00000060845
1.866e-115	1.03191	0.253	0.12	4.84973e-111	4	ENSSSCG00000062807
7.5381e-115	1.08399	0.246	0.115	1.95915e-110	4	ENSSSCG00000058869
1.34233e-111	1.05419	0.276	0.14	3.4887e-107	4	HECTD2
1.17533e-110	1.02444	0.258	0.125	3.05469e-106	4	ENSSSCG00000032501
2.10748e-99	1.05273	0.232	0.113	5.47734e-95	4	GAS2L1
2.74922e-90	1.00299	0.219	0.108	7.14524e-86	4	SLC9B2
0	3.78372	0.963	0.184	0	5	CSF1R
0	5.31857	0.881	0.114	0	5	ENSSSCG00000029414
0	4.45532	0.806	0.056	0	5	SLC11A1
0	3.17199	0.961	0.241	0	5	CHPT1
0	3.52653	0.976	0.261	0	5	TBXAS1
0	6.18635	0.718	0.018	0	5	CCL14
0	3.64322	0.875	0.178	0	5	GAB2
0	4.7207	0.75	0.053	0	5	ZFYVE9
0	4.19186	0.837	0.166	0	5	LYZ
0	3.96945	0.755	0.086	0	5	C5AR1
0	6.77033	0.709	0.044	0	5	ENSSSCG00000033457
0	3.61394	0.777	0.115	0	5	TNS3
0	2.87436	0.88	0.233	0	5	SNX24
0	2.82574	0.966	0.324	0	5	LRMDA
0	3.38972	0.791	0.151	0	5	TPST1
0	3.91516	0.74	0.102	0	5	ARHGAP32
0	2.60958	0.889	0.263	0	5	EPB41L2
0	3.61922	0.939	0.318	0	5	CEBPD
0	5.32916	0.675	0.06	0	5	WNT5B
0	3.36005	0.752	0.162	0	5	FNDC3B
0	2.40166	0.882	0.304	0	5	LCP2
0	3.12565	0.703	0.126	0	5	PDE7B
0	2.59701	0.819	0.243	0	5	NCF2
0	2.51795	0.891	0.318	0	5	FAM13A
0	3.24675	0.717	0.145	0	5	CEBPB
0	2.29548	0.948	0.377	0	5	ENSSSCG00000015545
0	3.30205	0.752	0.184	0	5	BCAT1
0	4.52789	0.611	0.049	0	5	HNMT
0	2.82577	0.828	0.273	0	5	NAGK
0	1.87559	0.971	0.425	0	5	SLC8A1
0	1.86114	0.87	0.324	0	5	ATXN1
0	1.88438	0.789	0.249	0	5	ENSSSCG00000055147
0	2.73049	0.655	0.118	0	5	WLS
0	4.10638	0.565	0.028	0	5	ENSSSCG00000034284
0	2.23786	0.735	0.199	0	5	ARHGEF10L
0	2.41673	0.9	0.364	0	5	BANK1
0	2.06774	0.824	0.293	0	5	GSAP
0	2.87626	0.641	0.114	0	5	ENSSSCG00000015664
0	1.50212	0.776	0.25	0	5	MYO1E
0	2.14501	0.85	0.325	0	5	ENSSSCG00000028461
0	2.82655	0.652	0.131	0	5	ENSSSCG00000059775
0	2.06145	0.937	0.418	0	5	ARHGAP26
0	1.67972	0.789	0.276	0	5	NCOA7
0	2.17262	0.803	0.291	0	5	TBC1D2B
0	2.46926	0.672	0.165	0	5	PLAUR
0	1.98134	0.769	0.263	0	5	MAML2
0	2.70649	0.662	0.157	0	5	LGALS8
0	3.06615	0.599	0.094	0	5	NFAM1
0	1.94292	0.745	0.241	0	5	FGR
0	1.31022	0.773	0.271	0	5	ENSSSCG00000030300
0	1.99046	0.89	0.388	0	5	MCUB
0	4.00484	0.544	0.043	0	5	ADORA2A
0	1.42053	0.931	0.431	0	5	S100A11
0	3.53388	0.558	0.058	0	5	TFEC
0	2.20138	0.906	0.407	0	5	FRMD4B
0	2.78723	0.675	0.18	0	5	ABHD17C
0	2.47482	0.616	0.122	0	5	MFSD6
0	2.00834	0.845	0.359	0	5	GP91-PHOX
0	1.82102	0.768	0.285	0	5	RAMP2
0	2.58884	0.61	0.128	0	5	PSTPIP1
0	1.31409	0.918	0.437	0	5	LY86
0	1.76747	0.867	0.386	0	5	RGS10
0	2.70514	0.667	0.188	0	5	ENSSSCG00000044913
0	1.87072	0.706	0.227	0	5	SMAD3
0	2.83209	0.593	0.115	0	5	JDP2
0	2.02165	0.754	0.277	0	5	CRYBG3
0	1.72563	0.952	0.479	0	5	ENSSSCG00000026653
0	2.38896	0.656	0.185	0	5	ENSSSCG00000014997
0	2.26618	0.651	0.181	0	5	IGSF6
0	1.53425	0.953	0.484	0	5	MYO1F
0	1.15873	0.846	0.377	0	5	ITGAM
0	2.255	0.746	0.278	0	5	ENSSSCG00000057738
0	3.67351	0.518	0.051	0	5	ENSSSCG00000040829
0	4.74619	0.487	0.022	0	5	KCNQ1
0	1.43119	0.721	0.257	0	5	ENSSSCG00000025644
0	1.14039	0.739	0.28	0	5	RAB32
0	2.55159	0.618	0.159	0	5	ENSSSCG00000031897
0	1.89546	0.736	0.278	0	5	OSBPL1A
0	2.63524	0.548	0.096	0	5	LMO2
0	3.13151	0.553	0.102	0	5	SGK1
0	2.55811	0.574	0.123	0	5	ALDH2
0	4.82065	0.478	0.027	0	5	MAFB
0	1.52824	0.807	0.359	0	5	CYFIP1
0	1.53464	0.799	0.354	0	5	PTAFR
0	2.65703	0.543	0.1	0	5	TEC
0	5.45022	0.456	0.013	0	5	CD163
0	1.57419	0.739	0.297	0	5	ANXA4
0	1.97693	0.672	0.232	0	5	SLC7A7
0	1.40888	0.732	0.292	0	5	CREB5
0	1.59026	0.842	0.403	0	5	ENSSSCG00000006418
0	2.3399	0.628	0.193	0	5	KIAA0513
0	1.77428	0.82	0.385	0	5	ARRB2
0	1.15809	0.911	0.478	0	5	CD9
0	2.29687	0.617	0.184	0	5	ASAH1
0	1.39141	0.721	0.289	0	5	ADAM28
0	2.87167	0.558	0.129	0	5	FABP5
0	3.38203	0.485	0.061	0	5	MCTP1
0	1.63454	0.895	0.472	0	5	SGK3
0	1.70845	0.732	0.311	0	5	DAGLB
0	2.16737	0.594	0.175	0	5	ENSSSCG00000007181
0	1.65451	0.817	0.4	0	5	LIPA
0	4.41663	0.448	0.034	0	5	SULT1A3
0	2.92634	0.514	0.101	0	5	SH3PXD2B
0	3.71515	0.474	0.061	0	5	IFI6
0	1.18175	0.864	0.451	0	5	CFP
0	1.73965	0.835	0.427	0	5	ABHD12
0	1.93432	0.63	0.223	0	5	AKR7A2
0	2.42938	0.536	0.129	0	5	ENSSSCG00000053773
0	1.6313	0.669	0.263	0	5	ENSSSCG00000039731
0	1.69181	0.688	0.282	0	5	NLRP3
0	1.37271	0.853	0.448	0	5	YBX3
0	1.67145	0.917	0.513	0	5	TNFRSF1B
0	1.41691	0.671	0.267	0	5	ENSSSCG00000058071
0	2.08881	0.549	0.146	0	5	MAP4K3
0	2.60535	0.969	0.566	0	5	PLBD1
0	1.80773	0.657	0.254	0	5	TNFSF13B
0	1.89641	0.705	0.302	0	5	ENSSSCG00000010280
0	1.31997	0.941	0.538	0	5	NIBAN1
0	2.97342	0.472	0.071	0	5	TLR4
0	1.91259	0.682	0.282	0	5	LRPAP1
0	2.04043	0.573	0.173	0	5	SESTD1
0	1.69795	0.702	0.302	0	5	RELL1
0	1.94924	0.581	0.182	0	5	KCNAB2
0	2.90957	0.485	0.088	0	5	PADI2
0	2.74865	0.49	0.094	0	5	RNF152
0	1.59223	0.637	0.241	0	5	NKG7
0	2.22159	0.525	0.136	0	5	ENSSSCG00000003278
0	1.1263	0.949	0.56	0	5	LAT2
0	2.03548	0.534	0.147	0	5	SLC39A8
0	3.36595	0.441	0.057	0	5	IER5L
0	2.32893	0.494	0.11	0	5	TM6SF1
0	2.03001	0.607	0.224	0	5	PDE4D
0	1.84547	0.601	0.219	0	5	TLR2
0	1.38785	0.708	0.326	0	5	ENSSSCG00000009633
0	1.01342	0.92	0.539	0	5	ZYX
0	1.54496	0.678	0.299	0	5	ENSSSCG00000032202
0	2.61326	0.997	0.618	0	5	ENSSSCG00000022236
0	2.35933	0.489	0.111	0	5	RPS6KA2
0	2.22845	0.51	0.132	0	5	TMEM43
0	1.32391	0.949	0.572	0	5	TIAM1
0	1.54842	0.866	0.493	0	5	GLUD1
0	3.33084	0.438	0.066	0	5	TTC39B
0	5.36798	0.383	0.011	0	5	FAM111A
0	1.52116	0.697	0.325	0	5	MBP
0	2.02767	0.95	0.579	0	5	LAMP1
0	1.87321	0.578	0.208	0	5	PAM
0	2.51105	0.467	0.098	0	5	NOD1
0	3.1827	0.443	0.078	0	5	HERC6
0	2.80947	0.442	0.077	0	5	SLC16A3
0	2.86311	0.443	0.079	0	5	LGMN
0	1.41362	0.69	0.326	0	5	TRAK1
0	1.72617	0.583	0.22	0	5	ENSSSCG00000022401
0	1.52709	0.676	0.314	0	5	PPT1
0	1.48295	0.76	0.399	0	5	EHD4
0	3.90571	0.393	0.032	0	5	KCNQ3
0	1.52665	0.58	0.219	0	5	ENSSSCG00000027665
0	2.1873	0.505	0.145	0	5	SLC6A6
0	2.03615	0.977	0.618	0	5	ENSSSCG00000040016
0	3.96726	0.39	0.031	0	5	DENND3
0	2.68152	0.437	0.078	0	5	EMP1
0	2.16023	0.485	0.126	0	5	ACVRL1
0	5.2563	0.374	0.016	0	5	IFIT2
0	1.0898	0.908	0.55	0	5	CDK14
0	4.08063	0.391	0.033	0	5	SLC16A7
0	1.46572	0.579	0.223	0	5	ENSSSCG00000039407
0	1.49269	0.659	0.305	0	5	TNFRSF1A
0	1.62398	0.543	0.191	0	5	PIK3R6
0	1.90702	0.977	0.627	0	5	NUMB
0	2.40935	0.416	0.07	0	5	RFX2
0	1.77472	0.575	0.23	0	5	ENSSSCG00000017754
0	5.11393	0.355	0.011	0	5	IL1RL2
0	1.62984	0.51	0.167	0	5	NIBAN2
0	1.5415	0.652	0.31	0	5	ATP6V1B2
0	1.75465	0.55	0.209	0	5	FLOT2
0	1.65589	0.837	0.496	0	5	ENSSSCG00000056754
0	2.07558	0.462	0.122	0	5	MMP25
0	1.24554	0.499	0.161	0	5	ATP8B4
0	1.19769	0.857	0.519	0	5	OTULINL
0	2.84308	0.398	0.064	0	5	STRIP2
0	3.72359	0.372	0.039	0	5	CAPN3
0	1.7362	0.493	0.162	0	5	PTPRO
0	2.15575	0.463	0.133	0	5	CD1D
0	1.87475	0.429	0.099	0	5	MAN1C1
0	3.22705	0.395	0.068	0	5	LGALS3
0	3.05133	0.412	0.085	0	5	NFIL3
0	6.42407	0.332	0.006	0	5	CD14
0	1.7047	0.5	0.174	0	5	MRC2
0	2.11925	0.447	0.121	0	5	GIMAP8
0	2.33967	0.425	0.099	0	5	PRAM1
0	1.36471	0.96	0.635	0	5	ANXA2
0	4.99264	0.341	0.02	0	5	GLIS3
0	2.38646	0.438	0.117	0	5	NOCT
0	1.74747	0.482	0.164	0	5	GM2A
0	2.54761	0.391	0.074	0	5	DYNLT3
0	3.92711	0.348	0.032	0	5	ENSSSCG00000048333
0	1.20414	0.96	0.647	0	5	S100A10
0	1.70595	0.441	0.129	0	5	ENSSSCG00000056609
0	1.14124	0.955	0.648	0	5	ACER3
0	1.99525	0.968	0.662	0	5	F13A1
0	2.46287	0.387	0.082	0	5	TDRD7
0	1.82929	0.425	0.124	0	5	GALNTL5
0	2.09517	0.382	0.085	0	5	ENSSSCG00000004096
0	5.79964	0.304	0.008	0	5	OLFM1
0	1.66879	0.854	0.56	0	5	VCAN
0	3.07836	0.338	0.045	0	5	SLC18A1
0	1.14563	0.92	0.629	0	5	EXOC6B
0	2.36139	0.377	0.086	0	5	TSPAN12
0	1.52633	0.397	0.107	0	5	SELENON
0	2.4111	0.387	0.098	0	5	HK3
0	2.91778	0.33	0.043	0	5	NPL
0	2.54104	0.376	0.09	0	5	IL1RAP
0	5.66669	0.295	0.01	0	5	CSF3R
0	1.28015	0.865	0.584	0	5	PGD
0	2.99269	0.384	0.103	0	5	OAS2
0	2.75666	0.327	0.047	0	5	SLAMF8
0	1.08314	0.907	0.628	0	5	EIF4EBP1
0	2.2282	0.35	0.072	0	5	CADPS2
0	1.07564	0.961	0.686	0	5	PRKAG2
0	3.22498	0.312	0.039	0	5	ENSSSCG00000012257
0	1.31069	0.928	0.656	0	5	ADGRE5
0	2.00309	0.38	0.108	0	5	FAH
0	5.47103	0.277	0.007	0	5	A2M
0	1.18439	0.946	0.678	0	5	ALCAM
0	3.00374	0.309	0.049	0	5	PFKFB2
0	1.22235	0.997	0.737	0	5	ENSSSCG00000036618
0	2.7285	0.316	0.057	0	5	ARAP3
0	4.72414	0.275	0.016	0	5	TNFRSF19
0	2.13976	0.336	0.079	0	5	NEK6
0	1.33263	0.919	0.662	0	5	MAP3K1
0	1.2314	0.928	0.673	0	5	LDHA
0	4.04179	0.273	0.024	0	5	ENSSSCG00000049223
0	1.55227	0.984	0.735	0	5	GIMAP4
0	3.60573	0.271	0.023	0	5	DOK3
0	1.34648	0.973	0.725	0	5	FCHO2
0	2.97753	0.286	0.038	0	5	ENSSSCG00000037466
0	2.20047	0.311	0.065	0	5	CARMIL1
0	3.99695	0.264	0.019	0	5	ENSSSCG00000060818
0	2.67512	0.296	0.051	0	5	KCNK13
0	3.2423	0.275	0.031	0	5	BLVRB
0	1.03867	0.939	0.695	0	5	PKM
0	2.39522	0.312	0.069	0	5	IRS2
0	5.90723	0.254	0.014	0	5	NRG1
0	2.83976	0.284	0.048	0	5	ANG
0	2.54563	0.288	0.052	0	5	RNASE4
0	3.91318	0.258	0.023	0	5	CD68
0	1.04141	0.99	0.758	0	5	S100A6
0	4.27097	0.246	0.016	0	5	ENSSSCG00000004520
0	1.67546	0.995	0.766	0	5	GMFG
0	3.28442	0.262	0.034	0	5	PLEKHH1
0	1.07023	0.95	0.722	0	5	TGFBI
0	2.39756	0.286	0.058	0	5	FAM111B
0	3.99654	0.256	0.029	0	5	SEL1L3
0	1.32996	0.964	0.741	0	5	ANXA5
0	1.37208	0.963	0.742	0	5	TRPS1
0	1.1619	0.961	0.744	0	5	DIP2B
0	2.43399	0.268	0.052	0	5	TNFSF12
0	3.70149	0.247	0.031	0	5	IFIT1
0	2.67864	0.257	0.042	0	5	ASB9
0	1.36348	0.963	0.749	0	5	AP2S1
0	1.16294	0.948	0.734	0	5	ENSSSCG00000012452
0	4.09801	0.227	0.014	0	5	CHI3L2
0	3.12368	0.243	0.031	0	5	SLC46A2
0	4.59753	0.236	0.024	0	5	MX2
0	1.69794	0.996	0.79	0	5	ENSSSCG00000033909
0	4.0352	0.221	0.016	0	5	NFE2
0	3.06554	0.236	0.033	0	5	TNFSF13
0	1.0566	0.966	0.763	0	5	MSN
0	3.90538	0.218	0.016	0	5	IL1R1
0	6.09377	0.209	0.007	0	5	MAMDC2
0	4.13392	0.218	0.018	0	5	TBC1D2
0	1.47644	0.986	0.787	0	5	UCP2
0	6.71263	0.202	0.004	0	5	ENSSSCG00000041876
0	1.52662	0.985	0.787	0	5	CTSZ
0	3.44813	0.218	0.021	0	5	CD1B
0	1.36688	0.987	0.79	0	5	ANXA1
0	1.19025	0.956	0.766	0	5	AMDHD2
0	4.63359	0.201	0.012	0	5	TGFA
0	1.04989	0.956	0.775	0	5	IFNGR2
0	1.19527	0.944	0.765	0	5	CERT1
0	1.3223	0.969	0.79	0	5	ENSSSCG00000009157
0	2.41659	0.208	0.031	0	5	ENSSSCG00000046947
0	1.70806	0.978	0.807	0	5	ZSWIM6
0	1.46882	0.99	0.821	0	5	LRRK2
0	1.02048	0.971	0.81	0	5	LGALS1
0	1.25128	0.977	0.823	0	5	ENSSSCG00000051969
0	1.01292	0.973	0.831	0	5	ENSSSCG00000055885
0	1.21195	0.989	0.857	0	5	TSPO
0	1.45364	0.999	0.88	0	5	SRGN
0	1.0126	0.984	0.868	0	5	MEF2A
0	1.06595	0.992	0.877	0	5	GNG10
0	1.07952	0.99	0.891	0	5	TALDO1
0	1.12934	0.999	0.9	0	5	TXNIP
0	1.3228	0.995	0.907	0	5	PSAP
0	1.11586	1	0.921	0	5	GPX1
0	1.06316	0.994	0.921	0	5	CD63
0	1.38462	1	0.939	0	5	ITM2B
0	1.14814	0.997	0.945	0	5	LAPTM5
0	1.1088	0.996	0.967	0	5	VIM
6.95485e-308	1.24756	0.836	0.499	1.80756e-303	5	PHACTR1
7.08571e-307	1.35674	0.844	0.556	1.84157e-302	5	MGAT4A
6.14032e-305	1.69343	0.547	0.219	1.59587e-300	5	DNASE2
1.77309e-303	1.54549	0.811	0.553	4.60825e-299	5	CD86
1.97404e-303	1.49492	0.595	0.25	5.13053e-299	5	ENSSSCG00000030241
6.83154e-303	1.95421	0.354	0.095	1.77552e-298	5	SOAT1
7.91926e-303	1.15271	0.649	0.264	2.05822e-298	5	SHTN1
4.8694e-302	2.67975	0.222	0.04	1.26556e-297	5	SLC19A2
1.99357e-299	1.33794	0.751	0.419	5.18129e-295	5	ENSSSCG00000008056
2.18222e-299	1.45573	0.747	0.439	5.67159e-295	5	ZDHHC7
6.94565e-297	1.32728	0.764	0.407	1.80517e-292	5	PEAK1
2.23472e-296	1.21845	0.781	0.452	5.80805e-292	5	ENSSSCG00000001396
1.27239e-295	1.77004	0.411	0.125	3.30695e-291	5	GALNT3
4.4014e-287	1.31596	0.783	0.464	1.14393e-282	5	PTPN12
6.34676e-287	1.31143	0.659	0.3	1.64952e-282	5	ENSSSCG00000003236
1.22789e-285	2.03825	0.275	0.062	3.19128e-281	5	ATP10A
2.02563e-285	1.01743	0.871	0.517	5.26462e-281	5	ARHGAP22
2.96323e-285	1.86694	0.308	0.077	7.70145e-281	5	SNTB1
5.75953e-285	1.54419	0.637	0.296	1.4969e-280	5	TUBA1A
1.64545e-281	2.22436	0.269	0.061	4.27653e-277	5	HPSE
5.96134e-281	2.12468	0.311	0.079	1.54935e-276	5	TLR6
1.58705e-279	1.45326	0.525	0.199	4.12474e-275	5	DACH1
6.81834e-277	1.39607	0.603	0.257	1.77209e-272	5	ENSSSCG00000037426
1.1e-276	1.18984	0.86	0.596	2.85891e-272	5	ZFP36L1
4.38484e-274	1.21873	0.734	0.401	1.13962e-269	5	KLF10
2.44706e-272	1.48209	0.49	0.177	6.35991e-268	5	CYSLTR2
3.41159e-272	1.1547	0.865	0.562	8.86671e-268	5	NCOA1
1.22069e-269	1.21485	0.836	0.575	3.17257e-265	5	CD164
4.22289e-269	1.4198	0.464	0.159	1.09753e-264	5	PLD1
2.50922e-268	1.1794	0.775	0.438	6.52147e-264	5	ENSSSCG00000003253
4.44487e-268	1.59895	0.449	0.157	1.15522e-263	5	ENSSSCG00000063284
3.05841e-265	1.65693	0.337	0.093	7.94881e-261	5	TSPAN5
4.90179e-265	1.37205	0.63	0.301	1.27398e-260	5	HEXB
7.28829e-265	1.23561	0.56	0.221	1.89423e-260	5	ENSSSCG00000045477
9.37741e-265	1.32903	0.71	0.385	2.43719e-260	5	AAGAB
8.5438e-264	1.18072	0.746	0.431	2.22053e-259	5	CCR2
1.13641e-263	1.03838	0.81	0.474	2.95352e-259	5	TMEM223
1.851e-263	1.60768	0.611	0.302	4.81074e-259	5	ENSSSCG00000053606
2.44192e-262	2.30658	0.253	0.058	6.34655e-258	5	CLEC7A
4.26055e-262	1.13685	0.812	0.521	1.10732e-257	5	TMEM50B
6.06674e-262	2.10905	0.247	0.055	1.57675e-257	5	LRP11
2.17517e-260	1.68824	0.628	0.315	5.65326e-256	5	FOS
2.98399e-260	1.52965	0.36	0.108	7.75539e-256	5	KLF2
5.68784e-259	1.72406	0.486	0.193	1.47827e-254	5	TCP11L2
1.08472e-257	1.08733	0.818	0.533	2.81918e-253	5	F8
5.69043e-255	1.58081	0.511	0.211	1.47894e-250	5	DUS2
2.12275e-254	1.51842	0.54	0.236	5.51703e-250	5	GNS
3.57352e-252	1.10457	0.789	0.497	9.28757e-248	5	PGS1
3.5814e-252	1.30372	0.733	0.409	9.30806e-248	5	CHSY1
2.00442e-250	1.11063	0.784	0.464	5.20949e-246	5	CSGALNACT2
1.3443e-249	1.01797	0.843	0.58	3.49383e-245	5	MCL1
4.67661e-249	1.76923	0.813	0.579	1.21545e-244	5	GPCPD1
9.09133e-249	1.04391	0.865	0.613	2.36284e-244	5	KLF6
4.67854e-243	1.7375	0.419	0.149	1.21595e-238	5	MARCHF8
1.28512e-240	1.9624	0.266	0.066	3.34004e-236	5	RBM44
1.8574e-239	2.56956	0.256	0.064	4.82739e-235	5	PLCB1
4.25907e-239	1.46181	0.547	0.245	1.10693e-234	5	N4BP2L1
8.14554e-239	1.68784	0.387	0.13	2.11703e-234	5	LAPTM4B
4.93478e-236	1.37378	0.574	0.27	1.28255e-231	5	ARF3
1.31981e-235	1.25407	0.63	0.309	3.43018e-231	5	ARHGAP12
1.04105e-234	2.27323	0.231	0.053	2.7057e-230	5	BST2
5.7992e-234	1.33642	0.547	0.241	1.50721e-229	5	LXN
2.89742e-233	1.08935	0.793	0.511	7.53041e-229	5	ETHE1
2.38932e-232	1.95919	0.273	0.072	6.20984e-228	5	TSPAN32
1.14379e-230	1.19843	0.646	0.327	2.9727e-226	5	CTNND1
3.54771e-230	1.34884	0.526	0.223	9.22051e-226	5	SASH1
2.40405e-229	1.17587	0.69	0.377	6.24812e-225	5	C19orf38
3.84696e-229	1.83299	0.338	0.106	9.99825e-225	5	SLC49A4
1.48744e-228	1.3755	0.646	0.331	3.86585e-224	5	MBOAT1
5.95789e-228	1.50022	0.402	0.14	1.54846e-223	5	SLC22A15
7.16874e-227	1.009	0.768	0.441	1.86315e-222	5	DPYSL2
1.13344e-226	1.12298	0.706	0.383	2.94581e-222	5	SQOR
4.00275e-226	1.40183	0.563	0.266	1.04031e-221	5	PLEKHO2
8.18312e-225	1.38146	0.624	0.316	2.12679e-220	5	FAM135A
1.31925e-224	2.29757	0.283	0.081	3.42873e-220	5	ENSSSCG00000010278
1.20282e-222	1.01061	0.831	0.528	3.12614e-218	5	DEPTOR
1.24747e-221	1.22193	0.674	0.372	3.24217e-217	5	VPS9D1
9.64212e-220	1.16426	0.799	0.554	2.50599e-215	5	LRRC8C
2.1384e-219	2.27457	0.211	0.047	5.55771e-215	5	ENSSSCG00000054839
6.52583e-219	1.71996	0.298	0.086	1.69606e-214	5	ADGRA3
2.7109e-218	1.19032	0.753	0.468	7.04562e-214	5	C21orf91
6.453e-217	1.29065	0.556	0.252	1.67714e-212	5	SLC2A13
1.15014e-216	1.54091	0.415	0.156	2.98921e-212	5	PFKFB4
1.98187e-216	1.19352	0.826	0.587	5.15087e-212	5	BACH1
2.58759e-215	1.04063	0.713	0.393	6.72516e-211	5	HACD4
3.10944e-213	1.14122	0.686	0.391	8.08143e-209	5	PDXK
3.10255e-212	1.40189	0.543	0.259	8.06352e-208	5	ARRDC4
4.58246e-211	1.23991	0.596	0.294	1.19098e-206	5	BLVRA
4.70395e-211	1.0144	0.819	0.53	1.22256e-206	5	IL4R
6.54064e-209	1.26014	0.524	0.233	1.69991e-204	5	MAP3K20
5.5352e-206	1.0147	0.808	0.561	1.4386e-201	5	ZC3HAV1
5.59323e-204	1.21236	0.605	0.3	1.45368e-199	5	PXN
2.27186e-203	1.31075	0.551	0.266	5.90456e-199	5	GSDMD
3.23409e-202	1.15826	0.664	0.37	8.40539e-198	5	MBOAT7
5.92604e-202	1.38749	0.576	0.29	1.54018e-197	5	RNF19B
1.08681e-200	1.4625	0.573	0.3	2.82462e-196	5	ODC1
3.06009e-199	1.29902	0.51	0.229	7.95317e-195	5	ENSSSCG00000038151
1.32543e-198	1.49717	0.392	0.15	3.44479e-194	5	FAM210B
1.81375e-198	1.21649	0.596	0.314	4.71394e-194	5	MAPKAPK3
2.2488e-198	1.80151	0.289	0.089	5.84464e-194	5	ENSSSCG00000055069
3.46067e-198	1.22601	0.631	0.351	8.99429e-194	5	CNDP2
1.38203e-196	1.58274	0.419	0.172	3.5919e-192	5	ARHGEF11
5.77662e-194	1.18119	0.504	0.22	1.50134e-189	5	PLVAP
1.09603e-193	1.91775	0.248	0.069	2.84858e-189	5	SSH3
1.22694e-193	1.97336	0.209	0.051	3.18881e-189	5	WWC2
1.29169e-193	1.11091	0.666	0.369	3.3571e-189	5	DPY19L3
4.01247e-192	1.26463	0.692	0.407	1.04284e-187	5	APP
4.49147e-192	1.59389	0.39	0.152	1.16733e-187	5	DDIT3
1.04048e-189	1.3032	0.38	0.142	2.70422e-185	5	PSTPIP2
1.34604e-188	2.29935	0.205	0.05	3.49836e-184	5	HGF
1.00916e-187	2.01343	0.22	0.058	2.62281e-183	5	CIDEB
1.62224e-186	1.0579	0.59	0.291	4.2162e-182	5	ENSSSCG00000012112
3.68652e-186	1.13934	0.614	0.334	9.58127e-182	5	VAT1
9.46809e-184	1.08754	0.655	0.369	2.46076e-179	5	HACD2
3.03036e-183	1.78277	0.261	0.078	7.87591e-179	5	RAB20
2.65991e-179	1.26425	0.583	0.301	6.91311e-175	5	RALGAPA2
6.57575e-179	1.09792	0.71	0.44	1.70904e-174	5	CEMIP2
1.2104e-176	1.62295	0.265	0.081	3.14584e-172	5	NHSL1
4.85508e-176	1.29484	0.537	0.276	1.26183e-171	5	TENT5A
1.47242e-175	1.18756	0.654	0.38	3.82682e-171	5	TFDP2
5.94521e-175	1.38973	0.387	0.154	1.54516e-170	5	CAVIN3
1.03465e-173	1.12341	0.537	0.262	2.68906e-169	5	MOV10
6.34065e-173	1.47885	0.376	0.15	1.64794e-168	5	NDFIP2
2.17876e-172	1.18994	0.564	0.298	5.66259e-168	5	SHISA5
1.55818e-170	1.26738	0.508	0.254	4.04971e-166	5	HEBP1
3.97133e-168	1.61354	0.273	0.088	1.03215e-163	5	ENSSSCG00000032135
2.25144e-167	1.84429	0.245	0.074	5.85148e-163	5	HFE
3.3068e-167	1.91184	0.2	0.052	8.59436e-163	5	CRACDL
1.31997e-166	1.52451	0.317	0.114	3.43059e-162	5	ENSSSCG00000054886
1.40322e-166	1.37545	0.441	0.199	3.64698e-162	5	TLR8
3.40076e-166	1.60114	0.322	0.119	8.83858e-162	5	ENSSSCG00000060070
4.82887e-164	1.33011	0.298	0.103	1.25502e-159	5	NPR3
3.09428e-163	1.81621	0.265	0.086	8.04204e-159	5	LMNA
5.48553e-163	1.30088	0.681	0.426	1.42569e-158	5	MITF
2.36871e-162	1.01112	0.686	0.417	6.15627e-158	5	HCK
8.42715e-159	1.46428	0.31	0.112	2.19022e-154	5	SPRED1
1.15935e-157	1.53557	0.262	0.085	3.01316e-153	5	ABCA9
2.09825e-156	1.10589	0.425	0.187	5.45336e-152	5	ABCC1
3.41805e-156	1.58593	0.317	0.119	8.88352e-152	5	CD80
7.05641e-155	1.86557	0.21	0.06	1.83396e-150	5	PIGH
2.21556e-154	1.28722	0.375	0.156	5.75823e-150	5	CDC42EP4
5.46149e-153	1.51544	0.304	0.113	1.41944e-148	5	TBC1D24
2.4688e-152	1.06985	0.586	0.332	6.41641e-148	5	ENSSSCG00000048702
7.11607e-151	1.28721	0.447	0.215	1.84947e-146	5	FUCA1
9.8178e-151	1.12448	0.787	0.563	2.55165e-146	5	GBE1
3.14705e-150	2.22368	0.312	0.124	8.17919e-146	5	MX1
1.74788e-149	1.54726	0.283	0.101	4.54274e-145	5	PRKAB2
4.31738e-149	1.3179	0.359	0.149	1.12209e-144	5	RELT
9.78266e-148	1.25505	0.396	0.176	2.54251e-143	5	GRB10
8.32887e-147	1.76222	0.24	0.078	2.16467e-142	5	PLSCR1
2.31571e-146	1.38043	0.351	0.146	6.01852e-142	5	DBNDD2
4.27666e-146	1.23409	0.394	0.171	1.1115e-141	5	DENND11
5.41104e-146	1.48237	0.297	0.111	1.40633e-141	5	PARP9
8.90668e-146	1.4647	0.325	0.129	2.31485e-141	5	MID1IP1
3.77626e-145	1.76086	0.211	0.063	9.81449e-141	5	ENSSSCG00000037351
4.16335e-145	1.32608	0.393	0.177	1.08206e-140	5	ENSSSCG00000016451
1.32668e-144	1.09282	0.46	0.221	3.44805e-140	5	GMPR
2.67005e-143	1.45959	0.275	0.098	6.93947e-139	5	STEAP3
4.56298e-143	1.31134	0.403	0.182	1.18592e-138	5	NPC1
5.11405e-143	1.25873	0.605	0.364	1.32914e-138	5	ARID5B
4.91199e-142	1.37561	0.344	0.142	1.27663e-137	5	ENSSSCG00000001398
[truncated: 2,770 more rows]

## Sheet: Fig.4C_DEA_DC_subsets
Differential gene expression analysis (FindAllMarkers()): DC subsets of interest (cDC1 (c6), cDC2 (c1), pptDCs (c3&c4), pDCs (c2&c12))
p_val	avg_log2FC	pct.1	pct.2	p_val_adj	cluster	gene
0	6.44282	0.977	0.044	0	cDC1	RAB7B
0	6.85911	0.946	0.037	0	cDC1	TOX
0	7.31949	0.931	0.027	0	cDC1	CLNK
0	5.0487	0.971	0.15	0	cDC1	ARHGAP18
0	4.71044	0.88	0.072	0	cDC1	XIRP2
0	4.53466	0.992	0.198	0	cDC1	BATF3
0	3.96139	0.922	0.129	0	cDC1	ANPEP
0	7.52703	0.795	0.01	0	cDC1	ATP9A
0	3.48718	0.973	0.194	0	cDC1	XCR1
0	3.18225	0.944	0.19	0	cDC1	ENSSSCG00000039222
0	4.4172	0.795	0.07	0	cDC1	SETBP1
0	3.39538	0.873	0.148	0	cDC1	ENSSSCG00000060097
0	3.41292	0.98	0.256	0	cDC1	RAB32
0	3.59055	0.966	0.247	0	cDC1	ID2
0	4.20269	0.787	0.069	0	cDC1	ENSSSCG00000015664
0	5.60984	0.751	0.041	0	cDC1	NEBL
0	3.02404	0.951	0.248	0	cDC1	ENSSSCG00000030300
0	2.84163	0.929	0.239	0	cDC1	SHTN1
0	4.6102	0.737	0.064	0	cDC1	DNASE1L3
0	2.5922	0.902	0.245	0	cDC1	DOP1B
0	2.74588	0.893	0.243	0	cDC1	PRKCQ
0	2.90311	0.808	0.164	0	cDC1	SLAMF7
0	2.60187	0.955	0.32	0	cDC1	CHST11
0	6.85965	0.645	0.018	0	cDC1	GNA14
0	2.34002	0.876	0.272	0	cDC1	GSAP
0	2.12576	0.827	0.224	0	cDC1	ENSSSCG00000009239
0	1.84818	0.849	0.257	0	cDC1	NCOA7
0	3.94603	0.644	0.056	0	cDC1	CD34
0	5.50458	0.609	0.022	0	cDC1	SNX22
0	2.43646	0.869	0.285	0	cDC1	ZNF366
0	7.82151	0.589	0.005	0	cDC1	CD226
0	2.29148	0.919	0.337	0	cDC1	MPEG1
0	3.03209	0.997	0.415	0	cDC1	CADM1
0	2.51424	0.867	0.286	0	cDC1	UQCC5
0	2.96804	0.719	0.146	0	cDC1	ADGB
0	1.98278	0.981	0.408	0	cDC1	SLC8A1
0	2.29753	0.756	0.185	0	cDC1	RAMP1
0	3.72505	0.636	0.073	0	cDC1	MDK
0	3.15011	0.649	0.086	0	cDC1	MFSD6
0	2.25852	0.988	0.434	0	cDC1	FGD2
0	2.00808	0.934	0.384	0	cDC1	RGS10
0	2.429	0.728	0.183	0	cDC1	NFATC2
0	1.74637	0.961	0.429	0	cDC1	S100A11
0	2.05563	0.844	0.315	0	cDC1	MBOAT1
0	3.41458	0.612	0.089	0	cDC1	PDE7B
0	2.26162	0.65	0.127	0	cDC1	ENSSSCG00000050944
0	2.34125	0.706	0.183	0	cDC1	GNG12
0	4.463	0.55	0.028	0	cDC1	CLEC7A
0	1.92503	0.767	0.246	0	cDC1	FAR2
0	1.74358	0.961	0.44	0	cDC1	LY86
0	3.47178	0.608	0.091	0	cDC1	PRKG1
0	3.47581	0.578	0.061	0	cDC1	STX3
0	2.60701	0.953	0.438	0	cDC1	UBASH3B
0	1.3805	0.797	0.295	0	cDC1	PKIB
0	2.98001	0.608	0.116	0	cDC1	MAP4K3
0	3.58353	0.543	0.052	0	cDC1	LGMN
0	2.35875	0.655	0.164	0	cDC1	P2RY12
0	1.78481	0.84	0.353	0	cDC1	GCA
0	1.54145	0.796	0.311	0	cDC1	ATXN1
0	2.3205	0.94	0.457	0	cDC1	NSMAF
0	1.35436	0.959	0.478	0	cDC1	MYO1F
0	1.67825	0.822	0.344	0	cDC1	MFNG
0	1.97017	0.954	0.477	0	cDC1	IL6ST
0	2.37125	0.61	0.134	0	cDC1	ENSSSCG00000052367
0	1.18809	0.974	0.504	0	cDC1	IRAK2
0	1.79017	0.692	0.227	0	cDC1	LY75
0	3.07589	0.498	0.035	0	cDC1	GCSAM
0	3.42348	0.523	0.061	0	cDC1	ST18
0	1.41396	0.873	0.412	0	cDC1	ARHGAP26
0	1.46573	0.784	0.325	0	cDC1	BIN1
0	1.74982	0.795	0.338	0	cDC1	MFHAS1
0	2.19938	0.615	0.16	0	cDC1	TEX9
0	2.16402	0.687	0.235	0	cDC1	LRRC1
0	1.59996	0.975	0.524	0	cDC1	NCKAP5
0	1.99213	0.94	0.489	0	cDC1	RAB30
0	1.44901	0.847	0.397	0	cDC1	ENTPD4
0	1.63542	0.741	0.294	0	cDC1	EBI3
0	2.71433	0.524	0.081	0	cDC1	ENSSSCG00000002709
0	1.08269	0.964	0.521	0	cDC1	PAK1
0	1.9386	0.676	0.234	0	cDC1	LRRC18
0	1.647	0.714	0.272	0	cDC1	NLRP3
0	1.53836	0.756	0.315	0	cDC1	MBP
0	2.6042	0.532	0.092	0	cDC1	ENSSSCG00000057824
0	2.59785	0.525	0.085	0	cDC1	TNS3
0	1.52496	0.764	0.327	0	cDC1	MVB12B
0	2.59667	0.988	0.553	0	cDC1	ENSSSCG00000005453
0	1.33107	0.756	0.322	0	cDC1	CD40
0	1.87837	0.624	0.194	0	cDC1	CD5
0	2.67955	0.518	0.09	0	cDC1	ATF7IP2
0	1.29506	0.69	0.267	0	cDC1	RUBCNL
0	1.43635	0.96	0.538	0	cDC1	PARVG
0	2.57769	0.52	0.099	0	cDC1	NOCT
0	2.32598	0.557	0.136	0	cDC1	SAMD12
0	2.38019	0.596	0.175	0	cDC1	ENAH
0	1.71165	0.758	0.338	0	cDC1	ENSSSCG00000042827
0	1.67027	0.636	0.219	0	cDC1	TMEM156
0	1.60832	0.846	0.429	0	cDC1	UBN2
0	1.4768	0.675	0.259	0	cDC1	FNBP1L
0	1.44793	0.985	0.569	0	cDC1	C1orf54
0	1.66352	0.925	0.51	0	cDC1	PIK3CG
0	1.65651	0.655	0.243	0	cDC1	SLC2A13
0	4.32022	0.438	0.027	0	cDC1	ESYT3
0	1.63886	0.734	0.323	0	cDC1	ATG16L1
0	2.04471	0.571	0.161	0	cDC1	GAB2
0	1.35108	0.664	0.255	0	cDC1	ENSSSCG00000007719
0	4.62458	0.43	0.022	0	cDC1	GRAP2
0	2.40846	0.537	0.131	0	cDC1	JAZF1
0	1.21978	0.938	0.533	0	cDC1	ARHGAP22
0	4.76088	0.421	0.017	0	cDC1	ENSSSCG00000053289
0	1.33942	0.847	0.443	0	cDC1	FAM118A
0	1.54024	0.695	0.294	0	cDC1	PLEK
0	1.42618	0.802	0.403	0	cDC1	PI4K2A
0	1.63118	0.74	0.343	0	cDC1	SELENOI
0	1.13141	0.927	0.531	0	cDC1	PLEKHO1
0	2.21881	0.55	0.156	0	cDC1	LYZ
0	1.41132	0.833	0.439	0	cDC1	RUVBL1
0	5.7635	0.405	0.012	0	cDC1	CTTNBP2
0	1.88442	0.549	0.157	0	cDC1	ENSSSCG00000060071
0	1.44874	0.796	0.407	0	cDC1	PRKX
0	2.15387	0.524	0.136	0	cDC1	ENSSSCG00000039883
0	1.4333	0.958	0.571	0	cDC1	CAMK1D
0	2.0853	0.68	0.294	0	cDC1	CENPP
0	1.71456	0.611	0.226	0	cDC1	ENSSSCG00000042386
0	1.57692	0.584	0.201	0	cDC1	FLOT2
0	1.99616	0.531	0.149	0	cDC1	GCNT1
0	1.4107	0.794	0.415	0	cDC1	NRIP1
0	2.31748	0.488	0.11	0	cDC1	LDLRAD4
0	2.57361	0.448	0.074	0	cDC1	ENSSSCG00000057869
0	1.96188	0.543	0.171	0	cDC1	RASA1
0	3.6735	0.404	0.037	0	cDC1	B4GALT6
0	3.24705	0.404	0.039	0	cDC1	EHF
0	2.65695	0.463	0.1	0	cDC1	DOK6
0	1.42716	0.893	0.533	0	cDC1	HMGB2
0	1.65422	0.966	0.61	0	cDC1	TPD52
0	2.54901	0.416	0.061	0	cDC1	ENSSSCG00000056045
0	1.90398	0.971	0.617	0	cDC1	USP6NL
0	3.34625	0.394	0.041	0	cDC1	UPK3A
0	4.90077	0.37	0.018	0	cDC1	ITGA2
0	2.10023	0.898	0.547	0	cDC1	ENSSSCG00000032141
0	3.1069	0.413	0.067	0	cDC1	ENSSSCG00000017920
0	3.65192	0.376	0.033	0	cDC1	TMEM40
0	2.41386	0.414	0.074	0	cDC1	RHPN2
0	1.832	0.446	0.107	0	cDC1	RAB11FIP4
0	1.21272	0.904	0.567	0	cDC1	TAP1
0	2.25687	0.485	0.149	0	cDC1	STMN1
0	5.0213	0.351	0.017	0	cDC1	PALM2AKAP2
0	2.48381	0.997	0.664	0	cDC1	DENND1B
0	1.36476	0.915	0.585	0	cDC1	CALM3
0	1.74887	0.462	0.133	0	cDC1	TUBB6
0	3.18725	0.372	0.045	0	cDC1	GNAI1
0	2.55345	0.408	0.082	0	cDC1	RNF150
0	2.13487	0.425	0.101	0	cDC1	ENSSSCG00000051511
0	3.32438	0.36	0.037	0	cDC1	ENSSSCG00000057329
0	3.56282	0.349	0.03	0	cDC1	SLAMF8
0	2.67893	0.377	0.059	0	cDC1	ENSSSCG00000061589
0	1.77349	0.993	0.676	0	cDC1	ENSSSCG00000015565
0	1.93858	0.411	0.099	0	cDC1	CXCR3
0	2.49151	0.375	0.065	0	cDC1	ENSSSCG00000058168
0	2.37819	0.385	0.076	0	cDC1	MPP7
0	2.1524	0.998	0.69	0	cDC1	PIK3CB
0	3.36818	0.999	0.691	0	cDC1	PPA1
0	1.22741	0.94	0.632	0	cDC1	SPECC1
0	3.75387	0.338	0.033	0	cDC1	CACNA2D1
0	1.12185	0.93	0.629	0	cDC1	STK3
0	4.72446	0.314	0.014	0	cDC1	DUSP10
0	5.02257	0.308	0.01	0	cDC1	GLO1
0	1.1085	0.381	0.085	0	cDC1	GPR157
0	2.25878	0.362	0.067	0	cDC1	SUSD3
0	3.53503	0.319	0.026	0	cDC1	KCNA3
0	2.52208	0.342	0.051	0	cDC1	HAVCR2
0	2.59219	0.345	0.055	0	cDC1	ENOSF1
0	3.32453	0.316	0.03	0	cDC1	ITPRIPL1
0	1.60768	0.373	0.09	0	cDC1	RASGRP1
0	2.57222	0.342	0.059	0	cDC1	TYMS
0	1.35404	0.971	0.688	0	cDC1	PITPNA
0	2.69006	0.327	0.046	0	cDC1	PPP1R14A
0	3.17052	0.311	0.033	0	cDC1	CLN8
0	2.7675	0.347	0.069	0	cDC1	ADGRA3
0	2.43619	0.341	0.064	0	cDC1	SLC6A12
0	4.98179	0.283	0.011	0	cDC1	ENSSSCG00000051968
0	3.10778	0.296	0.03	0	cDC1	ZBED2
0	1.04559	0.922	0.659	0	cDC1	MGST3
0	3.89353	0.281	0.021	0	cDC1	DDR2
0	1.08641	0.942	0.683	0	cDC1	GNA15
0	2.70017	0.305	0.048	0	cDC1	ENSSSCG00000055717
0	2.69226	0.322	0.072	0	cDC1	MXI1
0	1.15317	0.936	0.688	0	cDC1	HNRNPLL
0	2.47951	0.288	0.04	0	cDC1	ENSSSCG00000046111
0	3.90857	0.257	0.016	0	cDC1	ENSSSCG00000035083
0	3.47657	0.257	0.022	0	cDC1	NCAPH
0	1.18141	0.979	0.744	0	cDC1	RNH1
0	2.50748	0.269	0.038	0	cDC1	ENSSSCG00000041446
0	2.36322	0.277	0.048	0	cDC1	ENSSSCG00000062520
0	3.54843	0.25	0.022	0	cDC1	PLEKHA7
0	2.22382	0.279	0.052	0	cDC1	ITK
0	2.79712	0.262	0.035	0	cDC1	ENSSSCG00000053708
0	2.52977	0.262	0.038	0	cDC1	AQP11
0	1.08508	0.96	0.739	0	cDC1	PIK3R5
0	1.44029	0.968	0.749	0	cDC1	LRRFIP2
0	2.64883	0.257	0.039	0	cDC1	ITGA1
0	1.15943	0.984	0.773	0	cDC1	TGFBI
0	6.56322	0.209	0.002	0	cDC1	SCIMP
0	1.02648	0.978	0.771	0	cDC1	EVL
0	6.78298	0.209	0.004	0	cDC1	ME1
0	2.69811	0.235	0.03	0	cDC1	ENSSSCG00000052659
0	1.69931	0.989	0.784	0	cDC1	SRI
0	5.14372	0.21	0.007	0	cDC1	ENSSSCG00000059404
0	1.43522	0.99	0.787	0	cDC1	PSMB9
0	1.41291	0.975	0.772	0	cDC1	ATP5MC1
0	2.77406	0.232	0.031	0	cDC1	NCS1
0	2.49103	0.24	0.039	0	cDC1	ENSSSCG00000058958
0	5.10856	0.207	0.006	0	cDC1	HS3ST1
0	3.56855	0.216	0.017	0	cDC1	GPR31
0	2.50968	0.232	0.036	0	cDC1	ENSSSCG00000052952
0	4.36297	0.232	0.038	0	cDC1	DPP10
0	4.38131	0.202	0.01	0	cDC1	BSPRY
0	1.14715	0.976	0.791	0	cDC1	ENSSSCG00000035992
0	2.5091	0.998	0.816	0	cDC1	SNX3
0	1.43036	0.985	0.805	0	cDC1	CDV3
0	1.30954	0.995	0.82	0	cDC1	SLC9A9
0	1.35241	0.981	0.828	0	cDC1	HIPK3
0	1.16355	0.987	0.845	0	cDC1	COMMD10
0	1.17011	0.987	0.845	0	cDC1	LGALS1
0	2.92686	0.968	0.86	0	cDC1	PDE4B
0	1.61455	0.996	0.903	0	cDC1	ITSN2
0	1.04094	0.994	0.922	0	cDC1	SSR1
0	1.09359	0.997	0.948	0	cDC1	AKT3
0	1.99869	1	0.955	0	cDC1	PSAP
0	1.0962	0.999	0.977	0	cDC1	ACTG1
0	1.74817	1	0.986	0	cDC1	WDFY4
5.54548e-308	1.6533	0.541	0.186	1.44127e-303	cDC1	ENSSSCG00000046607
7.12286e-308	2.21194	0.393	0.108	1.85123e-303	cDC1	OSBPL3
6.24578e-303	2.03272	0.383	0.101	1.62328e-298	cDC1	FSD1L
2.20232e-301	1.72932	0.484	0.149	5.72382e-297	cDC1	MRPL44
1.13886e-299	1.1115	0.937	0.638	2.95991e-295	cDC1	EXOC6B
7.32114e-299	1.51284	0.643	0.26	1.90276e-294	cDC1	ACSF3
1.50171e-298	2.1374	0.332	0.077	3.90295e-294	cDC1	SLC8B1
1.10795e-295	1.28425	0.838	0.439	2.87956e-291	cDC1	SLCO3A1
8.64566e-295	1.66668	0.365	0.09	2.24701e-290	cDC1	JUP
2.79668e-293	1.07454	0.908	0.633	7.26858e-289	cDC1	RALA
2.413e-290	1.18219	0.723	0.305	6.27138e-286	cDC1	ADAM8
2.98233e-290	1.04153	0.918	0.619	7.75108e-286	cDC1	RAB11A
1.15241e-289	1.12289	0.952	0.7	2.99512e-285	cDC1	MYO9A
1.04792e-287	1.12925	0.885	0.536	2.72354e-283	cDC1	PHACTR4
1.11951e-287	1.34067	0.661	0.267	2.90962e-283	cDC1	ACOT7
2.55408e-286	1.64282	0.579	0.224	6.63806e-282	cDC1	GTDC1
7.38914e-285	1.43263	0.694	0.313	1.92044e-280	cDC1	AIG1
4.3331e-283	1.67632	0.42	0.122	1.12617e-278	cDC1	CTTNBP2NL
5.89293e-281	1.95852	0.323	0.075	1.53157e-276	cDC1	TBC1D10C
1.58511e-280	1.00792	0.971	0.779	4.11969e-276	cDC1	UTRN
1.59188e-279	1.51014	0.595	0.232	4.13729e-275	cDC1	RAB33B
1.8422e-279	1.91804	0.318	0.073	4.78788e-275	cDC1	ENSSSCG00000058942
6.42391e-271	1.02994	0.91	0.587	1.66957e-266	cDC1	ENSSSCG00000058854
7.89434e-270	2.4788	0.201	0.032	2.05174e-265	cDC1	ENSSSCG00000004179
3.3457e-269	1.28769	0.791	0.441	8.69547e-265	cDC1	ABHD12
4.21927e-268	1.96791	0.321	0.078	1.09659e-263	cDC1	HPS4
4.03813e-266	1.63553	0.421	0.125	1.04951e-261	cDC1	CD1D
3.62479e-263	1.22464	0.763	0.394	9.42082e-259	cDC1	CARM1
5.35673e-263	1.12187	0.654	0.262	1.39221e-258	cDC1	ENSSSCG00000039731
2.04085e-262	1.76415	0.379	0.107	5.30417e-258	cDC1	ADAP2
3.78385e-262	1.07277	0.886	0.569	9.83424e-258	cDC1	NCOA1
2.50859e-260	1.7585	0.387	0.113	6.51982e-256	cDC1	GALNTL5
2.52817e-259	2.29802	0.218	0.039	6.57071e-255	cDC1	ENSSSCG00000058211
6.79238e-259	1.31561	0.729	0.362	1.76534e-254	cDC1	CERS6
1.97768e-255	1.00724	0.962	0.792	5.14e-251	cDC1	CERT1
4.4028e-255	1.30448	0.513	0.177	1.14429e-250	cDC1	HLA-DOB
6.16728e-255	1.94176	0.326	0.085	1.60288e-250	cDC1	NCAPG2
6.85131e-255	2.06173	0.358	0.103	1.78065e-250	cDC1	XKR6
1.47587e-253	2.40951	0.222	0.041	3.83578e-249	cDC1	FAM167A
9.97615e-253	2.19334	0.241	0.048	2.5928e-248	cDC1	BAIAP2L1
1.27671e-251	1.08941	0.818	0.466	3.31818e-247	cDC1	KIAA0930
2.35155e-251	1.39738	0.572	0.226	6.11168e-247	cDC1	BCL6
5.10011e-248	2.1227	0.271	0.062	1.32552e-243	cDC1	ENSSSCG00000061089
6.73391e-247	1.7659	0.35	0.097	1.75014e-242	cDC1	ETS1
4.6732e-246	1.5204	0.447	0.146	1.21456e-241	cDC1	LIMK1
3.57574e-245	1.06317	0.866	0.571	9.29336e-241	cDC1	ATP6V0A2
8.0542e-244	1.35547	0.64	0.284	2.09329e-239	cDC1	ENSSSCG00000038141
2.40376e-243	1.41155	0.539	0.201	6.24737e-239	cDC1	VASH1
4.41873e-243	1.4873	0.547	0.214	1.14843e-238	cDC1	PLVAP
2.15844e-242	1.21942	0.717	0.362	5.60979e-238	cDC1	NRROS
4.72527e-242	1.26658	0.703	0.357	1.2281e-237	cDC1	PLCB4
5.91507e-241	1.43997	0.487	0.174	1.53733e-236	cDC1	SNTB2
1.6497e-239	1.19494	0.798	0.465	4.28757e-235	cDC1	ZNF800
1.50088e-237	1.27667	0.682	0.324	3.90079e-233	cDC1	CHCHD5
7.3058e-236	2.15397	0.233	0.048	1.89878e-231	cDC1	IL21R
1.39306e-235	2.1204	0.277	0.067	3.62057e-231	cDC1	TIFAB
4.16247e-234	1.95063	0.293	0.074	1.08182e-229	cDC1	ENSSSCG00000042409
2.26324e-233	1.06721	0.853	0.574	5.88215e-229	cDC1	IFNGR1
3.8655e-231	1.1623	0.761	0.417	1.00464e-226	cDC1	HMGA1
3.66951e-229	1.11611	0.832	0.533	9.53706e-225	cDC1	ZNF652
8.40599e-228	1.46138	0.479	0.176	2.18472e-223	cDC1	PIK3R6
1.17539e-224	2.12772	0.212	0.042	3.05485e-220	cDC1	ENSSSCG00000042233
1.50312e-223	1.08606	0.709	0.343	3.90661e-219	cDC1	ST7
6.46023e-223	1.1101	0.725	0.362	1.67901e-218	cDC1	GSTO1
2.36144e-222	1.2544	0.593	0.256	6.13739e-218	cDC1	B4GALT5
2.81893e-222	1.48916	0.453	0.16	7.32639e-218	cDC1	GM2A
1.49729e-218	1.74218	0.287	0.074	3.89146e-214	cDC1	USP18
1.16404e-217	1.05428	0.649	0.284	3.02534e-213	cDC1	TBC1D2B
1.53219e-215	1.99877	0.238	0.054	3.98215e-211	cDC1	SLC25A40
3.81007e-212	1.83754	0.294	0.08	9.90238e-208	cDC1	MAN1C1
1.35191e-211	1.19271	0.616	0.279	3.51361e-207	cDC1	ENSSSCG00000046151
4.93749e-211	1.27945	0.553	0.23	1.28325e-206	cDC1	DTX4
5.34241e-210	1.71938	0.298	0.08	1.38849e-205	cDC1	PIM1
5.50357e-210	1.12728	0.796	0.496	1.43038e-205	cDC1	CPNE3
1.13997e-209	1.17486	0.749	0.417	2.96278e-205	cDC1	TMEM65
1.58505e-209	1.18709	0.681	0.341	4.11955e-205	cDC1	GOT2
1.64186e-209	1.97061	0.208	0.043	4.2672e-205	cDC1	PLCXD2
2.2683e-209	1.09527	0.716	0.371	5.89531e-205	cDC1	PPM1M
2.45016e-209	1.28564	0.539	0.22	6.36796e-205	cDC1	ANKRD37
4.14752e-205	1.34973	0.418	0.141	1.07794e-200	cDC1	PPM1J
1.36695e-204	1.43302	0.414	0.144	3.5527e-200	cDC1	CNNM4
8.76412e-204	1.00066	0.796	0.474	2.27779e-199	cDC1	MRPL30
1.63102e-202	1.54627	0.369	0.118	4.23901e-198	cDC1	SERPINB8
7.76386e-201	1.07722	0.753	0.417	2.01783e-196	cDC1	SLC25A17
1.64475e-200	1.21008	0.583	0.259	4.27472e-196	cDC1	ELOVL6
7.49453e-200	1.37654	0.465	0.181	1.94783e-195	cDC1	DACH1
2.10986e-199	1.05093	0.68	0.323	5.48352e-195	cDC1	ARPIN
9.35601e-199	1.55711	0.342	0.105	2.43163e-194	cDC1	ALAD
1.90936e-197	2.35731	0.2	0.042	4.96241e-193	cDC1	MTFR2
2.38212e-196	1.28226	0.573	0.257	6.19113e-192	cDC1	STX2
7.27437e-196	1.16947	0.564	0.242	1.89061e-191	cDC1	CCDC28B
3.82234e-195	1.31416	0.549	0.241	9.93426e-191	cDC1	KCTD9
1.55803e-194	1.09876	0.493	0.192	4.04931e-190	cDC1	ENSSSCG00000015632
2.35626e-194	1.50673	0.379	0.128	6.12392e-190	cDC1	ENSSSCG00000031683
8.85307e-194	1.82784	0.261	0.069	2.30091e-189	cDC1	VOPP1
1.07126e-193	1.03933	0.794	0.483	2.78421e-189	cDC1	CSGALNACT2
6.98231e-193	1.84467	0.225	0.052	1.8147e-188	cDC1	ADORA3
1.98544e-192	1.17775	0.557	0.248	5.16017e-188	cDC1	PKP4
2.9641e-192	1.82587	0.256	0.066	7.7037e-188	cDC1	ENSSSCG00000057454
8.06838e-191	1.25518	0.54	0.235	2.09697e-186	cDC1	F5
6.58128e-190	1.62236	0.304	0.09	1.71047e-185	cDC1	SOAT1
8.63336e-190	1.68491	0.262	0.069	2.24381e-185	cDC1	SLC16A3
1.12323e-189	1.99218	0.212	0.048	2.91927e-185	cDC1	ARAP3
3.09723e-189	1.19037	0.591	0.276	8.04969e-185	cDC1	ST3GAL5
3.21844e-189	1.21732	0.578	0.264	8.36474e-185	cDC1	FAM241A
3.87786e-187	1.16586	0.551	0.237	1.00786e-182	cDC1	FGF11
9.71922e-186	1.29928	0.375	0.13	2.52602e-181	cDC1	SLC22A15
1.26795e-184	1.70972	0.248	0.065	3.29541e-180	cDC1	AGTPBP1
6.0094e-184	1.2192	0.512	0.214	1.56184e-179	cDC1	NCEH1
7.19465e-183	1.13859	0.572	0.263	1.86989e-178	cDC1	EEF2K
1.26654e-182	1.14846	0.584	0.271	3.29173e-178	cDC1	PLEKHO2
3.49254e-182	1.0635	0.674	0.351	9.07712e-178	cDC1	DCUN1D5
1.07379e-181	2.06327	0.476	0.223	2.79078e-177	cDC1	C8orf34
1.48895e-181	1.796	0.249	0.066	3.86977e-177	cDC1	GPR35
8.81466e-181	1.23189	0.549	0.249	2.29093e-176	cDC1	DIPK2A
6.2111e-180	1.32449	0.424	0.161	1.61427e-175	cDC1	BRI3BP
1.51345e-178	1.22766	0.578	0.274	3.93346e-174	cDC1	ENSSSCG00000051549
6.03997e-177	1.15941	0.617	0.307	1.56979e-172	cDC1	ENSSSCG00000010280
7.5479e-175	1.22209	0.555	0.26	1.9617e-170	cDC1	ODF2
1.35038e-173	1.52697	0.298	0.092	3.50965e-169	cDC1	ENSSSCG00000045879
5.088e-173	1.08664	0.654	0.339	1.32237e-168	cDC1	TMEM238
1.72561e-172	1.85669	0.221	0.056	4.48485e-168	cDC1	ENSSSCG00000051231
2.58785e-172	1.07605	0.564	0.257	6.72581e-168	cDC1	TNFSF13B
6.38243e-172	1.44532	0.342	0.115	1.65879e-167	cDC1	TMEM35B
2.31365e-171	1.23218	0.558	0.264	6.01318e-167	cDC1	ERI1
5.83789e-171	1.55925	0.293	0.089	1.51727e-166	cDC1	ENSSSCG00000057404
1.93851e-170	1.08778	0.692	0.389	5.03819e-166	cDC1	BMT2
3.60059e-170	1.09284	0.668	0.364	9.35793e-166	cDC1	THYN1
1.64774e-169	1.83814	0.29	0.091	4.28246e-165	cDC1	BLK
7.76881e-166	1.07596	0.589	0.283	2.01911e-161	cDC1	ABHD11
1.59081e-164	1.04049	0.652	0.338	4.13453e-160	cDC1	FUNDC1
4.2977e-164	1.22846	0.539	0.254	1.11697e-159	cDC1	RBM12B
9.68128e-164	1.17565	0.587	0.301	2.51616e-159	cDC1	PHTF1
9.12938e-162	1.03198	0.602	0.292	2.37273e-157	cDC1	GHDC
9.21352e-160	1.79373	0.226	0.061	2.39459e-155	cDC1	ENSSSCG00000059760
1.62665e-159	2.00889	0.2	0.05	4.22767e-155	cDC1	ENSSSCG00000043455
1.03749e-157	1.64721	0.26	0.078	2.69642e-153	cDC1	NQO2
1.92784e-157	1.11655	0.522	0.237	5.01047e-153	cDC1	HIP1R
1.43059e-155	1.54315	0.265	0.08	3.71811e-151	cDC1	ENSSSCG00000053695
4.82256e-155	1.0995	0.581	0.287	1.25338e-150	cDC1	ABL2
4.79561e-154	1.00212	0.617	0.315	1.24638e-149	cDC1	TOR3A
2.80361e-153	1.29135	0.374	0.144	7.28658e-149	cDC1	MARCHF8
1.4032e-152	1.41697	0.317	0.108	3.64693e-148	cDC1	ZDHHC23
2.59665e-152	1.46973	0.363	0.14	6.7487e-148	cDC1	CEP112
7.24886e-151	1.10205	0.542	0.261	1.88398e-146	cDC1	PHLPP1
5.84624e-150	1.39644	0.416	0.179	1.51944e-145	cDC1	TTC28
3.87117e-148	1.17535	0.493	0.226	1.00612e-143	cDC1	STX6
1.12412e-145	1.01441	0.617	0.321	2.92158e-141	cDC1	APIP
6.04112e-144	1.42543	0.321	0.115	1.57009e-139	cDC1	ASNS
9.12433e-143	1.02443	0.558	0.281	2.37141e-138	cDC1	CDC42BPA
1.30476e-142	1.35773	0.333	0.123	3.39108e-138	cDC1	ISOC1
9.70502e-141	1.22095	0.365	0.14	2.52234e-136	cDC1	VPS26B
2.17104e-140	1.46813	0.256	0.08	5.64252e-136	cDC1	TRAF1
6.21005e-140	1.42789	0.281	0.094	1.61399e-135	cDC1	C2orf72
1.55156e-139	1.07882	0.475	0.216	4.03251e-135	cDC1	SAV1
8.86673e-138	1.01385	0.5	0.228	2.30446e-133	cDC1	TNFAIP8L2
7.33983e-136	1.1125	0.454	0.204	1.90762e-131	cDC1	LHPP
8.07088e-136	1.65535	0.207	0.059	2.09762e-131	cDC1	ENSSSCG00000043934
4.17063e-135	1.49932	0.254	0.081	1.08395e-130	cDC1	ENSSSCG00000058060
1.09714e-134	1.0593	0.519	0.254	2.85147e-130	cDC1	CCDC117
9.43918e-134	1.45047	0.246	0.078	2.45324e-129	cDC1	PACSIN1
1.42603e-133	1.73556	0.223	0.068	3.70624e-129	cDC1	TG
4.8819e-133	1.01746	0.51	0.244	1.26881e-128	cDC1	N4BP2L1
3.02539e-129	1.12518	0.43	0.195	7.863e-125	cDC1	SNX16
1.56543e-128	1.6319	0.2	0.057	4.06856e-124	cDC1	ENSSSCG00000061084
2.19009e-128	1.36924	0.255	0.084	5.69204e-124	cDC1	PLA2G12A
5.921e-128	1.16793	0.383	0.16	1.53887e-123	cDC1	ENSSSCG00000041434
1.78012e-127	1.43739	0.26	0.087	4.62652e-123	cDC1	AMZ2
3.79797e-127	1.13703	0.351	0.139	9.87093e-123	cDC1	SLC6A6
1.16115e-126	1.26859	0.283	0.1	3.01783e-122	cDC1	SGK1
7.18083e-126	1.16706	0.329	0.127	1.8663e-121	cDC1	FADS2
2.33669e-125	1.21562	0.723	0.506	6.07306e-121	cDC1	PLPP1
2.70401e-124	1.43354	0.235	0.075	7.02772e-120	cDC1	METTL26
2.53009e-123	1.10886	0.418	0.188	6.57569e-119	cDC1	RCAN3
9.66427e-122	1.06487	0.436	0.199	2.51174e-117	cDC1	MED7
1.88985e-120	1.10605	0.341	0.135	4.91173e-116	cDC1	ARL11
4.78085e-119	1.34179	0.33	0.134	1.24254e-114	cDC1	FAM185A
6.0217e-118	1.54848	0.235	0.079	1.56504e-113	cDC1	MSRB2
2.63839e-117	1.10692	0.353	0.145	6.85718e-113	cDC1	ENSSSCG00000009497
7.92903e-115	1.16934	0.314	0.122	2.06075e-110	cDC1	HDAC7
1.95693e-112	1.07339	0.372	0.16	5.08605e-108	cDC1	FAM174A
8.31075e-112	1.87443	0.211	0.071	2.15996e-107	cDC1	CACNB4
1.68585e-109	1.05549	0.329	0.133	4.38153e-105	cDC1	FHL1
3.34067e-107	1.11441	0.404	0.19	8.6824e-103	cDC1	ENSSSCG00000058855
4.32757e-107	1.40522	0.205	0.066	1.12474e-102	cDC1	ENSSSCG00000060173
5.39486e-107	1.04004	0.32	0.129	1.40212e-102	cDC1	DHRS11
2.29566e-106	1.28704	0.287	0.114	5.96641e-102	cDC1	SORBS2
6.35868e-106	1.28484	0.259	0.096	1.65262e-101	cDC1	GDPD5
7.97594e-106	1.24394	0.279	0.109	2.07295e-101	cDC1	SPRED1
1.9056e-105	1.11909	0.37	0.169	4.95265e-101	cDC1	STIMATE
2.46004e-105	1.14197	0.303	0.122	6.39365e-101	cDC1	TCTN2
4.82351e-105	1.41657	0.273	0.107	1.25363e-100	cDC1	NPM3
4.9509e-102	1.29744	0.253	0.096	1.28674e-97	cDC1	ATL1
9.11426e-100	1.28214	0.264	0.101	2.3688e-95	cDC1	ENSSSCG00000010007
9.34323e-100	1.01643	0.366	0.164	2.42831e-95	cDC1	RAC3
8.66828e-99	1.15101	0.276	0.111	2.25289e-94	cDC1	TMEM120B
4.64423e-98	1.25504	0.214	0.074	1.20704e-93	cDC1	TNFRSF11A
4.49961e-97	1.10947	0.3	0.124	1.16945e-92	cDC1	NUDT16L1
3.76657e-94	1.08182	0.259	0.101	9.7893e-90	cDC1	KLF2
2.35591e-93	1.39819	0.221	0.081	6.12302e-89	cDC1	ATF5
1.84482e-90	1.05494	0.286	0.119	4.79469e-86	cDC1	PNPO
2.03501e-87	1.07505	0.273	0.116	5.28899e-83	cDC1	MB21D2
3.89821e-87	1.08782	0.278	0.117	1.01314e-82	cDC1	TTC21B
7.38374e-87	1.0436	0.247	0.097	1.91904e-82	cDC1	STEAP3
4.91101e-85	1.05516	0.284	0.121	1.27637e-80	cDC1	COQ8A
9.06981e-84	1.21294	0.201	0.074	2.35724e-79	cDC1	C2CD2
2.70412e-82	1.01293	0.26	0.109	7.028e-78	cDC1	MATCAP2
6.01224e-82	1.16221	0.216	0.082	1.56258e-77	cDC1	PLXNB1
1.12479e-81	1.06317	0.281	0.122	2.92334e-77	cDC1	PGAP6
6.05028e-80	1.10335	0.234	0.094	1.57247e-75	cDC1	RBBP8
1.19846e-75	1.1399	0.223	0.091	3.11478e-71	cDC1	NPR3
7.3493e-75	1.0057	0.27	0.12	1.91008e-70	cDC1	WDR59
1.00939e-70	1.00925	0.212	0.085	2.62339e-66	cDC1	CACFD1
4.20346e-68	1.14602	0.245	0.112	1.09248e-63	cDC1	STON2
1.62952e-67	1.12689	0.226	0.098	4.23512e-63	cDC1	FOSB
1.70503e-65	1.04075	0.2	0.082	4.43136e-61	cDC1	NFIL3
7.13938e-65	1.00757	0.237	0.105	1.85553e-60	cDC1	ENSSSCG00000000091
2.37932e-64	1.02938	0.299	0.149	6.18384e-60	cDC1	SDF2L1
1.66238e-59	1.00848	0.218	0.098	4.32053e-55	cDC1	GRAMD2B
7.34837e-57	1.00059	0.2	0.087	1.90984e-52	cDC1	ANGEL1
0	6.03064	0.779	0.045	0	cDC2	ENSSSCG00000025644
0	2.45944	0.912	0.231	0	cDC2	SLC8A1
0	3.05927	0.926	0.249	0	cDC2	FCER1A
0	5.07314	0.723	0.05	0	cDC2	MYO1E
0	3.80151	0.759	0.096	0	cDC2	ADAM28
0	3.88875	0.767	0.106	0	cDC2	CREB5
0	2.85106	0.843	0.196	0	cDC2	ITGAM
0	3.67946	0.807	0.169	0	cDC2	CHI3L1
0	1.73569	0.904	0.27	0	cDC2	FGD2
0	4.54504	0.688	0.062	0	cDC2	CHPT1
0	2.36197	0.892	0.267	0	cDC2	S100A11
0	3.92783	0.697	0.076	0	cDC2	ENSSSCG00000055147
0	1.96348	0.923	0.311	0	cDC2	CD9
0	5.16575	0.646	0.04	0	cDC2	DGKG
0	2.98175	0.812	0.208	0	cDC2	ENSSSCG00000015545
0	3.38193	0.739	0.139	0	cDC2	LRMDA
0	2.11703	0.96	0.361	0	cDC2	PAK1
0	3.5191	0.692	0.102	0	cDC2	ENSSSCG00000058071
0	1.77734	0.873	0.29	0	cDC2	LY86
0	4.33796	0.635	0.057	0	cDC2	ENSSSCG00000045477
0	2.75533	0.722	0.146	0	cDC2	PKIB
0	2.00627	0.903	0.328	0	cDC2	MYO1F
0	2.15256	0.926	0.355	0	cDC2	IRAK2
0	2.2389	0.877	0.314	0	cDC2	CFP
0	3.32251	0.667	0.108	0	cDC2	EPB41L2
0	1.25152	0.831	0.279	0	cDC2	CADM1
0	2.58497	0.776	0.244	0	cDC2	ALOX5AP
0	2.55423	0.658	0.129	0	cDC2	NCOA7
0	2.29407	0.703	0.176	0	cDC2	ATXN1
0	1.72149	0.918	0.399	0	cDC2	PHACTR2
0	1.65273	0.994	0.477	0	cDC2	ENSSSCG00000038912
0	2.24179	0.713	0.198	0	cDC2	CYP2S1
0	1.94173	0.817	0.307	0	cDC2	TIMP1
0	1.60732	0.639	0.137	0	cDC2	ENSSSCG00000030300
0	2.74061	0.974	0.479	0	cDC2	ENSSSCG00000006350
0	1.82255	0.729	0.238	0	cDC2	EPAS1
0	3.84581	0.551	0.061	0	cDC2	ARHGEF10L
0	1.72888	0.89	0.411	0	cDC2	NIBAN1
0	2.50196	0.75	0.272	0	cDC2	FRMD4B
0	1.5236	0.93	0.453	0	cDC2	RGCC
0	3.39802	0.575	0.099	0	cDC2	SNX24
0	1.94171	0.898	0.424	0	cDC2	ENSSSCG00000061569
0	1.05111	0.629	0.156	0	cDC2	RAB32
0	1.62548	0.949	0.477	0	cDC2	CAPN2
0	2.00128	0.809	0.339	0	cDC2	YBX3
0	1.46112	0.876	0.406	0	cDC2	NCKAP5
0	2.99276	0.568	0.098	0	cDC2	PTPN22
0	1.59234	0.901	0.433	0	cDC2	ZYX
0	2.45294	0.644	0.18	0	cDC2	AMPD3
0	2.11976	0.7	0.236	0	cDC2	PTAFR
0	1.34206	0.91	0.452	0	cDC2	LAT2
0	2.6278	0.593	0.135	0	cDC2	ENSSSCG00000003272
0	3.11046	0.537	0.085	0	cDC2	TNS1
0	3.18435	0.547	0.096	0	cDC2	SMAD3
0	3.33152	0.58	0.131	0	cDC2	TBXAS1
0	1.39883	0.828	0.382	0	cDC2	ENSSSCG00000026653
0	1.77601	0.771	0.33	0	cDC2	CD83
0	4.3224	0.478	0.039	0	cDC2	CD207
0	1.74674	0.904	0.465	0	cDC2	IL13RA1
0	2.64365	0.557	0.119	0	cDC2	FGR
0	1.81985	0.759	0.324	0	cDC2	RHOB
0	4.12985	0.493	0.063	0	cDC2	CSF1R
0	1.43015	0.758	0.331	0	cDC2	SLCO3A1
0	3.62873	0.485	0.058	0	cDC2	CYSLTR2
0	2.56084	0.527	0.101	0	cDC2	PLVAP
0	1.38217	0.635	0.211	0	cDC2	PARVB
0	3.75123	0.472	0.049	0	cDC2	NIBAN2
0	1.64016	0.847	0.425	0	cDC2	ARHGAP10
0	1.38077	0.848	0.427	0	cDC2	ARHGAP22
0	1.6637	0.729	0.311	0	cDC2	ARHGAP26
0	1.9806	0.619	0.201	0	cDC2	ADAM8
0	1.46767	0.858	0.44	0	cDC2	TBC1D9
0	3.19343	0.484	0.066	0	cDC2	SULF2
0	1.26466	0.975	0.557	0	cDC2	S100A10
0	3.07169	0.497	0.08	0	cDC2	ENSSSCG00000015632
0	1.37266	0.775	0.363	0	cDC2	GPR137B
0	1.0753	0.645	0.233	0	cDC2	CHST11
0	2.384	0.569	0.158	0	cDC2	ENSSSCG00000039731
0	4.25877	0.451	0.041	0	cDC2	PLD1
0	1.87971	0.875	0.467	0	cDC2	CRYBG1
0	1.80954	0.84	0.432	0	cDC2	TNFRSF1B
0	2.67082	0.521	0.115	0	cDC2	ENSSSCG00000039407
0	1.49508	0.978	0.573	0	cDC2	ENSSSCG00000036669
0	2.17305	0.708	0.303	0	cDC2	PEAK1
0	1.48656	0.811	0.408	0	cDC2	SLA-DOA
0	1.56605	0.693	0.291	0	cDC2	ENSSSCG00000051406
0	1.27207	0.972	0.571	0	cDC2	RIN3
0	1.74472	0.797	0.404	0	cDC2	GK5
0	1.20215	0.835	0.442	0	cDC2	PARVG
0	1.90481	0.938	0.545	0	cDC2	ENSSSCG00000022236
0	1.53167	0.828	0.436	0	cDC2	MRTFB
0	2.88889	0.477	0.085	0	cDC2	AHRR
0	1.5365	0.869	0.478	0	cDC2	TIAM1
0	1.49046	0.557	0.166	0	cDC2	DOP1B
0	1.40393	0.951	0.566	0	cDC2	ANXA2
0	1.4394	0.774	0.39	0	cDC2	TMEM223
0	1.94364	0.584	0.201	0	cDC2	ANXA4
0	1.72389	0.582	0.203	0	cDC2	MAP3K9
0	2.01746	0.567	0.189	0	cDC2	TBC1D2B
0	1.05358	0.995	0.621	0	cDC2	MS4A2
0	1.67424	0.983	0.609	0	cDC2	SERPINB1
0	1.65977	0.811	0.438	0	cDC2	OTULINL
0	2.11114	0.598	0.225	0	cDC2	FOS
0	1.91667	0.58	0.208	0	cDC2	ENSSSCG00000003236
0	1.92613	0.575	0.205	0	cDC2	TMEM273
0	2.26769	0.493	0.124	0	cDC2	ENSSSCG00000027665
0	2.36493	0.501	0.132	0	cDC2	PER1
0	1.40726	0.914	0.546	0	cDC2	SPINT2
0	1.44984	1	0.632	0	cDC2	ENSSSCG00000060622
0	3.67467	0.414	0.046	0	cDC2	SLC39A8
0	1.7363	0.602	0.235	0	cDC2	ENSSSCG00000009633
0	1.9906	0.567	0.2	0	cDC2	LCP2
0	1.1382	0.915	0.549	0	cDC2	PITPNC1
0	1.75382	0.563	0.197	0	cDC2	ENSSSCG00000012112
0	1.46614	0.634	0.269	0	cDC2	CYFIP1
0	1.63856	0.682	0.319	0	cDC2	CHSY1
0	1.42082	0.586	0.224	0	cDC2	ENSSSCG00000059465
0	1.53968	0.663	0.302	0	cDC2	LFNG
0	1.04217	0.957	0.597	0	cDC2	PIK3CB
0	1.44487	0.713	0.353	0	cDC2	ENSSSCG00000003253
0	1.94892	0.581	0.222	0	cDC2	IL2RG
0	2.30068	0.484	0.128	0	cDC2	TLR2
0	1.31344	0.929	0.575	0	cDC2	GLIPR2
0	1.29874	0.904	0.55	0	cDC2	RARA
0	2.19275	0.482	0.131	0	cDC2	SASH1
0	1.68241	0.893	0.545	0	cDC2	ENSSSCG00000040016
0	1.47617	0.746	0.398	0	cDC2	SGK3
0	2.3061	0.465	0.118	0	cDC2	BCAR3
0	2.12599	0.488	0.141	0	cDC2	PLXND1
0	1.5145	0.58	0.235	0	cDC2	IPCEF1
0	1.74134	0.55	0.209	0	cDC2	BCL2A1
0	1.23054	0.89	0.549	0	cDC2	AHR
0	1.52625	0.581	0.241	0	cDC2	LPCAT2
0	1.22973	0.654	0.315	0	cDC2	RGS10
0	2.5632	0.999	0.66	0	cDC2	ENSSSCG00000036618
0	2.09863	0.551	0.213	0	cDC2	TUBA1A
0	1.94711	0.51	0.172	0	cDC2	MOV10
0	1.57658	0.794	0.457	0	cDC2	DEPTOR
0	1.79423	0.551	0.217	0	cDC2	RELL1
0	1.44968	0.945	0.611	0	cDC2	PRKAG2
0	1.55467	0.666	0.336	0	cDC2	KLF10
0	1.7072	0.455	0.127	0	cDC2	SLAMF9
0	1.98323	0.935	0.609	0	cDC2	ALCAM
0	1.1721	0.51	0.184	0	cDC2	SHTN1
0	1.85677	0.447	0.122	0	cDC2	RAMP1
0	2.03972	0.473	0.148	0	cDC2	SLC7A7
0	1.46141	0.694	0.37	0	cDC2	DPYSL2
0	2.03645	0.483	0.159	0	cDC2	ENSSSCG00000030241
0	1.37913	0.758	0.435	0	cDC2	PHACTR1
0	1.70795	0.566	0.244	0	cDC2	TRAK1
0	1.38937	0.639	0.318	0	cDC2	SQOR
0	1.26425	0.998	0.677	0	cDC2	S100A6
0	4.76778	0.351	0.03	0	cDC2	PLXDC2
0	2.63012	0.401	0.081	0	cDC2	DENND11
0	3.40282	0.372	0.053	0	cDC2	ATP8B4
0	1.31236	0.649	0.33	0	cDC2	ENSSSCG00000006418
0	1.60566	0.515	0.197	0	cDC2	HSPB1
0	2.21343	0.399	0.082	0	cDC2	LYZ
0	1.3787	0.617	0.303	0	cDC2	ENSSSCG00000033010
0	1.27454	0.876	0.563	0	cDC2	NUMB
0	1.02214	0.734	0.422	0	cDC2	CASP1
0	1.09146	0.943	0.631	0	cDC2	CIITA
0	1.60194	0.762	0.451	0	cDC2	ENSSSCG00000002918
0	1.49003	0.993	0.683	0	cDC2	S100A4
0	1.02525	0.904	0.595	0	cDC2	PSD3
0	1.092	0.568	0.259	0	cDC2	BIN1
0	1.58255	0.447	0.139	0	cDC2	DAPK2
0	1.66158	0.512	0.205	0	cDC2	RHOC
0	1.56308	0.858	0.551	0	cDC2	NFKBIA
0	1.20337	0.523	0.217	0	cDC2	GSAP
0	1.20408	0.624	0.318	0	cDC2	GLB1
0	2.44985	0.397	0.092	0	cDC2	HTR4
0	1.42641	0.713	0.408	0	cDC2	CSGALNACT2
0	1.27812	0.574	0.272	0	cDC2	ST7
0	1.36002	0.834	0.533	0	cDC2	IRAK3
0	3.93427	0.33	0.03	0	cDC2	WLS
0	1.94124	0.434	0.134	0	cDC2	ITGA5
0	2.12465	0.414	0.115	0	cDC2	PLCD1
0	1.20786	0.564	0.266	0	cDC2	CLIC2
0	1.19128	0.571	0.274	0	cDC2	ENSSSCG00000035960
0	1.97902	0.43	0.136	0	cDC2	NAPSA
0	3.05556	0.364	0.071	0	cDC2	TPST1
0	1.30053	0.549	0.257	0	cDC2	ENSSSCG00000004081
0	1.32292	0.515	0.223	0	cDC2	RAMP2
0	1.00549	0.811	0.521	0	cDC2	CD58
0	1.5091	0.528	0.241	0	cDC2	DAGLB
0	1.16956	0.847	0.56	0	cDC2	RHOQ
0	2.89385	0.376	0.09	0	cDC2	PLAUR
0	1.11889	0.751	0.468	0	cDC2	POLD4
0	1.15201	0.853	0.572	0	cDC2	JUNB
0	1.09575	0.543	0.263	0	cDC2	CD40
0	2.09815	0.388	0.11	0	cDC2	IGSF6
0	1.66987	0.491	0.214	0	cDC2	RP2
0	1.0796	0.67	0.394	0	cDC2	PRR5
0	1.2981	0.616	0.34	0	cDC2	EHD4
0	6.17644	0.282	0.006	0	cDC2	C5AR1
0	1.40659	0.508	0.234	0	cDC2	PRRG4
0	1.41718	0.538	0.265	0	cDC2	CTNND1
0	1.21865	0.98	0.707	0	cDC2	SPI1
0	1.30278	0.957	0.686	0	cDC2	PYCARD
0	2.43256	0.361	0.093	0	cDC2	PTPRO
0	2.68112	0.342	0.075	0	cDC2	CEBPB
0	1.25407	0.93	0.665	0	cDC2	PKM
0	1.83004	0.384	0.121	0	cDC2	DEPDC7
0	1.16646	0.531	0.269	0	cDC2	ADAMTSL4
0	1.71967	0.421	0.161	0	cDC2	TVP23A
0	1.014	0.865	0.607	0	cDC2	POU2F2
0	1.27099	0.479	0.221	0	cDC2	NLRP3
0	1.9454	0.365	0.107	0	cDC2	GAB2
0	1.03328	0.71	0.452	0	cDC2	TFEB
0	2.13806	0.367	0.11	0	cDC2	KCNAB2
0	2.84028	0.312	0.055	0	cDC2	GALNT3
0	4.141	0.278	0.022	0	cDC2	NFAM1
0	1.62354	0.434	0.178	0	cDC2	KCP
0	1.27719	0.587	0.333	0	cDC2	AAGAB
0	2.03614	0.359	0.106	0	cDC2	PDE4A
0	1.48178	0.457	0.204	0	cDC2	EEF2K
0	1.438	0.459	0.208	0	cDC2	FNBP1L
0	2.85473	0.311	0.06	0	cDC2	PSTPIP1
0	1.2552	0.568	0.317	0	cDC2	LPXN
0	4.68164	0.262	0.014	0	cDC2	ENSSSCG00000004096
0	2.42705	0.31	0.062	0	cDC2	PLB1
0	2.0252	0.359	0.111	0	cDC2	LPIN1
0	1.26671	0.421	0.173	0	cDC2	RNF144B
0	1.43051	0.447	0.199	0	cDC2	TNFSF13B
0	1.20302	0.564	0.317	0	cDC2	MKNK1
0	1.02838	0.659	0.413	0	cDC2	KIAA0930
0	1.42113	0.443	0.197	0	cDC2	NDRG2
0	1.57556	0.413	0.167	0	cDC2	PNP
0	1.17106	0.574	0.328	0	cDC2	PLGRKT
0	1.04589	0.915	0.67	0	cDC2	EFHD2
0	1.10161	0.817	0.572	0	cDC2	HIPK2
0	1.23272	0.524	0.281	0	cDC2	ENSSSCG00000028461
0	1.07064	0.579	0.336	0	cDC2	C19orf38
0	1.01489	0.764	0.522	0	cDC2	VASP
0	1.46257	0.423	0.181	0	cDC2	NADSYN1
0	1.17962	0.513	0.271	0	cDC2	ARPIN
0	1.9091	0.364	0.123	0	cDC2	ENSSSCG00000014997
0	2.66904	0.299	0.058	0	cDC2	MMP25
0	2.17666	0.324	0.084	0	cDC2	PPM1J
0	1.64751	0.396	0.157	0	cDC2	LPCAT1
0	1.17771	0.882	0.643	0	cDC2	RASA2
0	1.78686	0.359	0.12	0	cDC2	SNTB2
0	1.17891	0.703	0.464	0	cDC2	GLUD1
0	3.71622	0.269	0.031	0	cDC2	NOD1
0	1.22582	0.6	0.362	0	cDC2	LIPA
0	1.28959	0.462	0.225	0	cDC2	CDC42BPA
0	1.78929	0.367	0.13	0	cDC2	RASGRP4
0	1.57477	0.425	0.189	0	cDC2	NCF2
0	1.16356	0.5	0.264	0	cDC2	FAM13A
0	4.167	0.257	0.022	0	cDC2	PADI2
0	1.28166	0.491	0.256	0	cDC2	TNFRSF1A
0	1.87121	0.345	0.111	0	cDC2	MCU
0	2.3714	0.311	0.077	0	cDC2	ASAP2
0	1.37959	0.418	0.184	0	cDC2	FGF11
0	1.10421	0.484	0.251	0	cDC2	PBX3
0	1.05574	0.923	0.691	0	cDC2	FCHO2
0	1.387	0.507	0.275	0	cDC2	ICAM1
0	1.90159	0.349	0.117	0	cDC2	ABCC1
0	1.68684	0.978	0.747	0	cDC2	GMFG
0	1.66613	0.375	0.146	0	cDC2	PAM
0	1.05391	0.767	0.538	0	cDC2	BIRC3
0	1.1955	0.405	0.177	0	cDC2	ENSSSCG00000006344
0	3.0163	0.271	0.044	0	cDC2	TM6SF1
0	1.5396	0.407	0.18	0	cDC2	ENSSSCG00000038151
0	1.73093	0.321	0.095	0	cDC2	ENSSSCG00000052367
0	1.5886	0.388	0.162	0	cDC2	RNF125
0	1.04608	0.708	0.482	0	cDC2	ITPRID2
0	1.53805	0.363	0.14	0	cDC2	ENSSSCG00000046607
0	2.70027	0.278	0.056	0	cDC2	JDP2
0	1.47158	0.892	0.67	0	cDC2	FCRLA
0	1.1402	0.925	0.704	0	cDC2	ABR
0	1.18839	0.372	0.152	0	cDC2	NFATC2
0	1.63564	0.342	0.125	0	cDC2	ENSSSCG00000007181
0	1.41799	0.381	0.165	0	cDC2	STK39
0	1.59007	0.348	0.132	0	cDC2	DACH1
0	1.17429	0.973	0.757	0	cDC2	RGS19
0	3.48773	0.244	0.029	0	cDC2	ENSSSCG00000032135
0	4.78657	0.223	0.01	0	cDC2	TLR4
0	1.4468	0.372	0.162	0	cDC2	ENSSSCG00000044260
0	2.32662	0.277	0.068	0	cDC2	ENSSSCG00000043568
0	1.17198	0.328	0.12	0	cDC2	ADGB
0	1.80092	0.306	0.1	0	cDC2	SLC7A11
0	1.81052	0.309	0.104	0	cDC2	CAVIN3
0	4.43902	0.228	0.023	0	cDC2	LMNA
0	1.74426	0.322	0.119	0	cDC2	SVIL
0	1.03062	0.964	0.764	0	cDC2	ITGB2
0	1.32486	0.377	0.178	0	cDC2	CD200R1
0	5.85965	0.204	0.006	0	cDC2	ABCA6
0	1.12232	0.943	0.745	0	cDC2	ENSSSCG00000027348
0	1.47737	0.351	0.154	0	cDC2	MRPS6
0	1.24996	0.349	0.152	0	cDC2	ENSSSCG00000021624
0	2.02703	0.28	0.084	0	cDC2	FHL1
0	1.13841	0.988	0.792	0	cDC2	LGALS1
0	2.59116	0.244	0.051	0	cDC2	SGK1
0	1.71511	0.302	0.109	0	cDC2	PBX4
0	2.80729	0.236	0.043	0	cDC2	SPON2
0	1.11214	0.977	0.784	0	cDC2	TGFB1
0	1.5703	0.289	0.097	0	cDC2	PLXNB2
0	2.17797	0.252	0.061	0	cDC2	PPFIBP2
0	1.98396	0.261	0.072	0	cDC2	GALNTL5
0	1.88809	0.282	0.095	0	cDC2	RBPMS
0	2.03501	0.258	0.074	0	cDC2	ALDH2
0	1.71225	0.287	0.103	0	cDC2	RELT
0	1.86674	0.269	0.085	0	cDC2	XG
0	1.64834	0.291	0.107	0	cDC2	CDC42EP4
0	2.59235	0.23	0.047	0	cDC2	CXCR4
0	2.7334	0.224	0.041	0	cDC2	TEC
0	1.02401	0.937	0.755	0	cDC2	MSN
0	2.88712	0.219	0.038	0	cDC2	LMO2
0	2.58727	0.226	0.045	0	cDC2	SAMD9
0	2.43988	0.24	0.06	0	cDC2	RPS6KA2
0	2.35397	0.229	0.051	0	cDC2	STEAP3
0	3.14836	0.214	0.037	0	cDC2	ABCA9
0	1.56035	0.281	0.105	0	cDC2	CD244
0	2.0843	0.243	0.067	0	cDC2	TRIB1
0	1.25782	0.975	0.799	0	cDC2	CTSZ
0	2.30003	0.993	0.819	0	cDC2	RBPJ
0	2.97445	0.206	0.033	0	cDC2	ADRB2
0	2.22275	0.234	0.063	0	cDC2	MTURN
0	1.85382	0.258	0.088	0	cDC2	DHRS11
0	2.74987	0.21	0.04	0	cDC2	TSPAN12
0	2.28204	0.217	0.048	0	cDC2	DAGLA
0	2.37442	0.219	0.051	0	cDC2	MBOAT2
0	2.29397	0.222	0.055	0	cDC2	PRAM1
0	1.24048	0.98	0.814	0	cDC2	SYNGR2
0	1.77661	0.255	0.09	0	cDC2	CTTNBP2NL
0	1.00311	0.956	0.792	0	cDC2	ENSSSCG00000033909
0	1.08799	0.937	0.774	0	cDC2	ITPK1
0	2.51084	0.214	0.051	0	cDC2	RNF152
0	2.66695	0.2	0.037	0	cDC2	NHSL1
0	2.30793	0.215	0.054	0	cDC2	SOAT1
0	2.11981	0.219	0.06	0	cDC2	ENSSSCG00000055040
0	1.15613	0.999	0.842	0	cDC2	SLA-DMB
0	1.00799	0.988	0.832	0	cDC2	IFI30
0	2.18522	0.218	0.062	0	cDC2	KLF2
0	1.16029	0.946	0.792	0	cDC2	PCNX1
0	1.13971	0.952	0.799	0	cDC2	ANXA1
0	1.26005	0.979	0.828	0	cDC2	RFTN1
0	1.99743	1	0.86	0	cDC2	ENSSSCG00000001455
0	1.33763	0.967	0.836	0	cDC2	ATP2B1
0	1.14485	0.972	0.878	0	cDC2	DENND4A
0	1.47326	0.997	0.92	0	cDC2	CALM2
0	1.22937	0.996	0.919	0	cDC2	TXNIP
0	1.92051	1	0.93	0	cDC2	SLA-DQB1
0	1.00208	0.995	0.941	0	cDC2	PSAP
0	1.87392	1	0.959	0	cDC2	HLA-DRA
0	1.06066	0.996	0.959	0	cDC2	CD63
0	1.8116	1	0.967	0	cDC2	ENSSSCG00000001456
0	1.18322	1	0.99	0	cDC2	TYROBP
0	1.22774	1	0.992	0	cDC2	VIM
0	1.55004	1	0.994	0	cDC2	CD74
0	1.04841	1	1	0	cDC2	TMSB10
5.16246e-308	1.09077	0.539	0.334	1.34172e-303	cDC2	DPY19L3
6.71203e-307	1.07293	0.474	0.267	1.74446e-302	cDC2	PRDX6
1.53899e-304	1.1928	0.414	0.206	3.99984e-300	cDC2	SLC2A13
1.63194e-302	1.29802	0.378	0.186	4.24141e-298	cDC2	TNFAIP8L2
6.18016e-301	1.88966	0.219	0.069	1.60622e-296	cDC2	TNS3
6.13978e-300	1.769	0.231	0.077	1.59573e-295	cDC2	BAIAP2
8.36619e-298	1.11135	0.413	0.208	2.17437e-293	cDC2	CTBP2
8.15517e-297	1.05091	0.437	0.228	2.11953e-292	cDC2	ACOT7
3.46302e-296	1.15825	0.486	0.287	9.00039e-292	cDC2	CEBPD
1.30129e-294	1.15734	0.429	0.229	3.38206e-290	cDC2	PLEKHO2
1.01397e-293	1.48782	0.291	0.118	2.63532e-289	cDC2	SFXN3
2.08736e-293	1.16166	0.464	0.265	5.42506e-289	cDC2	ODC1
3.43663e-293	1.56097	0.259	0.096	8.93181e-289	cDC2	B3GNT3
5.45639e-290	1.15868	0.421	0.224	1.41812e-285	cDC2	IQCE
2.65651e-289	2.19062	0.222	0.075	6.90427e-285	cDC2	STON2
1.68887e-286	1.16366	0.517	0.325	4.38936e-282	cDC2	AHI1
1.01279e-285	1.53535	0.284	0.115	2.63225e-281	cDC2	LGALS8
1.49655e-283	1.81807	0.24	0.086	3.88953e-279	cDC2	ENSSSCG00000053773
7.71796e-281	1.3356	0.391	0.204	2.0059e-276	cDC2	CASS4
2.22957e-279	1.84358	0.202	0.062	5.79466e-275	cDC2	TNFSF8
8.90891e-278	1.69497	0.215	0.07	2.31542e-273	cDC2	SELENON
1.13291e-277	1.5571	0.274	0.111	2.94444e-273	cDC2	DBNDD2
1.78203e-277	1.47286	0.286	0.117	4.63149e-273	cDC2	TMEM144
2.1507e-275	1.3483	0.332	0.155	5.58967e-271	cDC2	PTGR1
3.66932e-273	1.04766	0.695	0.569	9.53658e-269	cDC2	CD86
5.63827e-272	1.80826	0.229	0.081	1.46539e-267	cDC2	CD80
1.36498e-270	1.64734	0.229	0.08	3.54759e-266	cDC2	MB21D2
1.62016e-269	1.78266	0.224	0.079	4.21081e-265	cDC2	ENSSSCG00000054886
2.61507e-269	1.13047	0.388	0.197	6.79655e-265	cDC2	NKG7
1.79425e-268	1.66427	0.227	0.079	4.66326e-264	cDC2	SORBS2
1.43947e-258	1.10381	0.428	0.238	3.74118e-254	cDC2	CRYBG3
2.85488e-253	1.11244	0.374	0.19	7.41983e-249	cDC2	TMEM156
1.73804e-252	1.65435	0.236	0.09	4.51718e-248	cDC2	CEP192
2.31795e-251	1.09471	0.413	0.23	6.02434e-247	cDC2	TENT5C
4.07579e-246	1.24898	0.23	0.085	1.0593e-241	cDC2	RAB11FIP4
2.58781e-244	1.15757	0.412	0.238	6.72571e-240	cDC2	ENSSSCG00000057738
2.0819e-243	1.61139	0.224	0.085	5.41087e-239	cDC2	ENSSSCG00000060070
2.35718e-243	1.36456	0.224	0.081	6.12632e-239	cDC2	MFSD6
7.16299e-243	1.66354	0.257	0.109	1.86166e-238	cDC2	CEP112
6.33421e-240	1.32502	0.303	0.14	1.64626e-235	cDC2	SYNE2
1.21834e-238	1.43621	0.242	0.096	3.16647e-234	cDC2	AREG
6.23285e-235	1.21992	0.355	0.186	1.61992e-230	cDC2	KLF9
2.93149e-234	1.04849	0.393	0.214	7.61893e-230	cDC2	CPT1A
1.29462e-232	1.47138	0.268	0.119	3.36471e-228	cDC2	CCNG2
1.69628e-232	1.31227	0.307	0.146	4.40863e-228	cDC2	PIK3R6
3.39084e-232	1.42511	0.272	0.122	8.81279e-228	cDC2	ENSSSCG00000031897
3.08824e-229	1.4305	0.216	0.08	8.02632e-225	cDC2	ENSSSCG00000057824
2.05818e-228	1.32888	0.304	0.146	5.34921e-224	cDC2	BCAT1
1.03439e-227	1.31291	0.295	0.138	2.68837e-223	cDC2	MRC2
1.85285e-224	1.13671	0.22	0.082	4.81556e-220	cDC2	PDE7B
6.20913e-224	1.30764	0.269	0.12	1.61375e-219	cDC2	LIMK1
7.94464e-224	1.46776	0.234	0.095	2.06481e-219	cDC2	ACVRL1
4.97294e-216	1.08496	0.358	0.193	1.29247e-211	cDC2	ATF3
2.85805e-213	1.51597	0.22	0.088	7.42806e-209	cDC2	GGCT
3.126e-211	1.29298	0.285	0.138	8.12447e-207	cDC2	ENSSSCG00000055375
6.71171e-208	1.147	0.335	0.179	1.74437e-203	cDC2	GABBR1
4.43262e-206	1.22088	0.278	0.131	1.15204e-201	cDC2	SESTD1
3.56426e-204	1.07675	0.331	0.175	9.26352e-200	cDC2	VASH1
8.22239e-202	1.41878	0.229	0.097	2.137e-197	cDC2	SYTL3
2.24812e-201	1.02577	0.25	0.108	5.84287e-197	cDC2	GFRA2
5.83187e-201	1.25036	0.305	0.157	1.5157e-196	cDC2	ENSSSCG00000044913
1.26787e-199	1.20312	0.271	0.127	3.2952e-195	cDC2	PTH1R
3.00007e-197	1.00527	0.381	0.223	7.79718e-193	cDC2	ARHGAP9
1.0453e-195	1.14811	0.302	0.154	2.71674e-191	cDC2	HLA-DOB
7.1456e-194	1.02389	0.36	0.203	1.85714e-189	cDC2	DTX4
2.11336e-190	1.30258	0.261	0.126	5.49263e-186	cDC2	SMPD2
1.12304e-185	1.21039	0.275	0.137	2.91879e-181	cDC2	GM2A
2.29155e-184	1.45998	0.211	0.09	5.95574e-180	cDC2	SNX20
1.25773e-180	1.28287	0.253	0.122	3.26884e-176	cDC2	FAM210B
1.94611e-178	1.35124	0.232	0.106	5.05793e-174	cDC2	CD1D
8.73927e-177	1.31414	0.241	0.114	2.27134e-172	cDC2	SLC6A6
6.21432e-176	1.04922	0.336	0.191	1.6151e-171	cDC2	ENSSSCG00000022401
1.35978e-175	1.18587	0.271	0.136	3.53406e-171	cDC2	MTFR1
5.34988e-170	1.02391	0.307	0.167	1.39043e-165	cDC2	SLC6A9
1.41135e-166	1.30935	0.216	0.098	3.66809e-162	cDC2	HDAC7
4.00207e-164	1.17691	0.249	0.124	1.04014e-159	cDC2	BAG3
1.30886e-161	1.09447	0.297	0.164	3.40173e-157	cDC2	C1orf53
6.19197e-160	1.33722	0.23	0.112	1.60929e-155	cDC2	CEP43
1.33086e-159	1.15731	0.265	0.139	3.45891e-155	cDC2	DUSP12
5.73792e-158	1.03746	0.327	0.191	1.49129e-153	cDC2	PTCH1
3.46116e-151	1.05777	0.295	0.167	8.99554e-147	cDC2	ZC3H12D
5.55836e-151	1.20879	0.232	0.116	1.44462e-146	cDC2	NINJ1
5.78872e-147	1.29793	0.214	0.103	1.50449e-142	cDC2	CATSPERG
4.88851e-146	1.19441	0.229	0.114	1.27052e-141	cDC2	NR4A2
8.26223e-144	1.01397	0.287	0.161	2.14735e-139	cDC2	IDH3A
4.86378e-139	1.19583	0.233	0.121	1.2641e-134	cDC2	SLC31A1
1.8644e-138	1.31772	0.2	0.096	4.84559e-134	cDC2	B4GALT4
3.45271e-138	1.08536	0.202	0.095	8.97359e-134	cDC2	NOCT
2.05882e-136	1.0337	0.27	0.149	5.35087e-132	cDC2	GRB10
2.5308e-133	1.07221	0.241	0.128	6.57754e-129	cDC2	TMEM150B
4.65343e-131	1.12505	0.222	0.115	1.20943e-126	cDC2	SHFL
4.29337e-130	1.12337	0.236	0.125	1.11585e-125	cDC2	PPEF2
6.09903e-123	1.10814	0.226	0.121	1.58514e-118	cDC2	ENSSSCG00000001398
7.30192e-122	1.05877	0.251	0.141	1.89777e-117	cDC2	FNDC3B
4.8193e-116	1.00094	0.217	0.114	1.25254e-111	cDC2	SLC22A15
1.16572e-113	1.02899	0.226	0.124	3.0297e-109	cDC2	ENSSSCG00000028501
2.18151e-111	1.06907	0.39	0.268	5.66975e-107	cDC2	IGF2BP3
9.05702e-111	1.02628	0.206	0.109	2.35392e-106	cDC2	SYTL1
9.43939e-83	1.25981	0.28	0.191	2.4533e-78	cDC2	PDE4D
0	3.53297	0.983	0.291	0	pptDCs	ZBTB7C
0	3.68215	0.806	0.214	0	pptDCs	CTSD
0	2.90044	0.949	0.367	0	pptDCs	KLF4
0	3.38887	0.707	0.138	0	pptDCs	ZBTB16
0	3.30822	0.701	0.134	0	pptDCs	FZD5
0	2.62182	0.784	0.234	0	pptDCs	AQP3
0	3.08277	0.678	0.14	0	pptDCs	TMEM233
0	4.94635	0.625	0.09	0	pptDCs	MAGI2
0	3.00237	0.911	0.383	0	pptDCs	TGFBR3
0	2.60586	0.75	0.224	0	pptDCs	TCF7L2
0	2.31762	0.85	0.331	0	pptDCs	DPP4
0	2.49445	0.97	0.473	0	pptDCs	ARL8A
0	2.60351	0.977	0.485	0	pptDCs	GRK5
0	2.66012	0.736	0.244	0	pptDCs	TMCC3
0	5.46131	0.487	0.022	0	pptDCs	CD164L2
0	2.2756	0.809	0.346	0	pptDCs	DYNC1I1
0	3.31763	0.55	0.092	0	pptDCs	EHD1
0	2.10391	0.9	0.442	0	pptDCs	TP53I11
0	2.6528	0.986	0.529	0	pptDCs	GAB1
0	2.22081	0.652	0.196	0	pptDCs	ENSSSCG00000033952
0	2.08031	0.647	0.194	0	pptDCs	SEMA4F
0	3.1832	0.534	0.083	0	pptDCs	ADCY6
0	2.31729	0.904	0.456	0	pptDCs	TSPAN13
0	3.58527	0.506	0.06	0	pptDCs	SNX21
0	1.9655	0.807	0.369	0	pptDCs	PLEKHA5
0	1.25128	0.944	0.507	0	pptDCs	CD300C
0	2.35391	0.609	0.175	0	pptDCs	ENSSSCG00000041542
0	5.36231	0.461	0.027	0	pptDCs	CLIC5
0	1.70301	0.735	0.305	0	pptDCs	CAMKK2
0	1.84164	0.769	0.345	0	pptDCs	ENSSSCG00000027677
0	5.80991	0.432	0.011	0	pptDCs	EPHB4
0	1.86919	0.713	0.293	0	pptDCs	ENSSSCG00000035224
0	3.42968	0.502	0.084	0	pptDCs	SORBS1
0	2.16928	0.74	0.323	0	pptDCs	ST6GALNAC3
0	2.11077	0.734	0.318	0	pptDCs	ENSSSCG00000026996
0	1.72658	0.928	0.514	0	pptDCs	PECAM1
0	1.79117	0.863	0.453	0	pptDCs	IL17RA
0	5.45661	0.424	0.017	0	pptDCs	ENHO
0	1.64317	0.955	0.553	0	pptDCs	ACER3
0	2.26472	0.915	0.523	0	pptDCs	STOM
0	2.41246	0.563	0.175	0	pptDCs	ZBTB46
0	1.6119	0.766	0.381	0	pptDCs	ANXA6
0	1.4344	0.789	0.405	0	pptDCs	ENSSSCG00000013100
0	1.84333	0.641	0.258	0	pptDCs	TTYH2
0	1.70642	0.651	0.271	0	pptDCs	ECE1
0	1.87258	0.609	0.23	0	pptDCs	PRKD2
0	2.1093	0.557	0.183	0	pptDCs	HS6ST1
0	1.65102	0.875	0.506	0	pptDCs	STAT5A
0	1.76091	0.7	0.331	0	pptDCs	FAS
0	3.53567	0.41	0.044	0	pptDCs	PEAR1
0	1.50571	0.767	0.401	0	pptDCs	IL6ST
0	1.13155	0.5	0.142	0	pptDCs	XCR1
0	1.6271	0.775	0.42	0	pptDCs	MOB3B
0	2.10786	0.989	0.634	0	pptDCs	IGF1R
0	1.43467	0.949	0.595	0	pptDCs	CSRP1
0	1.39664	0.727	0.374	0	pptDCs	CXXC5
0	3.37587	0.41	0.059	0	pptDCs	ABCC3
0	2.8969	0.429	0.08	0	pptDCs	ENSSSCG00000001458
0	1.42853	0.715	0.367	0	pptDCs	KIAA0040
0	1.95466	0.695	0.348	0	pptDCs	ATRNL1
0	1.12451	0.892	0.548	0	pptDCs	MYO1G
0	1.4394	0.772	0.43	0	pptDCs	ACTN1
0	1.62988	0.812	0.472	0	pptDCs	ST6GAL1
0	1.6822	0.587	0.251	0	pptDCs	RASGRP2
0	2.51085	0.436	0.1	0	pptDCs	NPTXR
0	2.68864	0.433	0.099	0	pptDCs	P2RX5
0	2.04731	0.47	0.142	0	pptDCs	GMPR
0	1.78894	0.571	0.243	0	pptDCs	NXN
0	1.45283	0.613	0.289	0	pptDCs	PDLIM7
0	1.43307	0.625	0.302	0	pptDCs	ENSSSCG00000048918
0	1.04819	0.831	0.511	0	pptDCs	PLBD1
0	1.64937	0.667	0.348	0	pptDCs	ARSB
0	3.11344	0.377	0.062	0	pptDCs	ADGRG3
0	2.52516	0.486	0.173	0	pptDCs	ENSSSCG00000009239
0	1.49445	0.586	0.275	0	pptDCs	VAT1
0	2.44773	0.441	0.131	0	pptDCs	TNNI2
0	1.38641	0.681	0.373	0	pptDCs	BACH2
0	3.86411	0.341	0.034	0	pptDCs	CCDC68
0	3.01518	0.377	0.071	0	pptDCs	PLA2R1
0	3.34186	0.344	0.044	0	pptDCs	MN1
0	1.34615	0.581	0.281	0	pptDCs	MNDA
0	1.47034	0.545	0.249	0	pptDCs	ENSSSCG00000020777
0	1.41586	0.94	0.646	0	pptDCs	PDE8B
0	1.66183	0.877	0.584	0	pptDCs	NDRG1
0	1.13688	0.749	0.456	0	pptDCs	SPTAN1
0	1.59464	0.508	0.221	0	pptDCs	ZCCHC24
0	1.44442	0.588	0.307	0	pptDCs	CLIC4
0	1.65532	0.467	0.188	0	pptDCs	NOTCH3
0	2.01542	0.454	0.175	0	pptDCs	MAML2
0	1.29703	0.79	0.512	0	pptDCs	ENSSSCG00000026210
0	1.46124	0.531	0.256	0	pptDCs	FAM43A
0	1.43876	0.905	0.631	0	pptDCs	FADS3
0	1.46232	0.53	0.257	0	pptDCs	TAX1BP3
0	1.14355	0.693	0.42	0	pptDCs	PCCB
0	1.24223	0.937	0.665	0	pptDCs	ENSSSCG00000039542
0	1.76527	0.442	0.17	0	pptDCs	EGFL8
0	1.19131	0.869	0.598	0	pptDCs	DIPK1A
0	1.52864	0.47	0.2	0	pptDCs	ITGAV
0	1.27589	0.708	0.438	0	pptDCs	TBC1D8
0	1.34617	0.514	0.246	0	pptDCs	PXN
0	4.66192	0.283	0.015	0	pptDCs	DRC7
0	1.15335	0.803	0.536	0	pptDCs	ITSN1
0	1.19833	0.623	0.358	0	pptDCs	TLE3
0	1.17189	0.748	0.483	0	pptDCs	DHCR24
0	1.67979	0.441	0.176	0	pptDCs	SLC9A1
0	1.56636	0.906	0.642	0	pptDCs	SIPA1L3
0	1.78819	0.4	0.137	0	pptDCs	RXRA
0	2.44233	0.441	0.178	0	pptDCs	CRIM1
0	2.20533	0.366	0.103	0	pptDCs	NR4A1
0	1.72989	0.456	0.194	0	pptDCs	HMGCS1
0	1.58	0.946	0.684	0	pptDCs	UNC5C
0	1.06716	0.551	0.29	0	pptDCs	ENSSSCG00000042827
0	2.26016	0.352	0.091	0	pptDCs	TNFRSF13C
0	1.15239	0.82	0.562	0	pptDCs	ZNF362
0	2.1727	0.343	0.088	0	pptDCs	CDKN1A
0	2.29863	0.345	0.091	0	pptDCs	VSIG10
0	4.73333	0.266	0.013	0	pptDCs	GPRC5C
0	1.15451	0.871	0.619	0	pptDCs	TLE5
0	1.7196	0.443	0.192	0	pptDCs	GABBR2
0	1.40946	0.838	0.588	0	pptDCs	GALNT2
0	1.50801	0.417	0.167	0	pptDCs	TAMALIN
0	1.0428	0.592	0.344	0	pptDCs	MCUB
0	5.05277	0.257	0.01	0	pptDCs	KANK2
0	1.59881	0.395	0.149	0	pptDCs	FAM20C
0	3.75146	0.27	0.024	0	pptDCs	SPMIP11
0	1.08069	0.683	0.438	0	pptDCs	QSOX1
0	1.4537	0.413	0.168	0	pptDCs	CEBPA
0	1.45056	0.477	0.232	0	pptDCs	ENSSSCG00000051873
0	1.97027	0.981	0.737	0	pptDCs	RASA3
0	1.29844	0.522	0.278	0	pptDCs	FASN
0	2.82524	0.294	0.054	0	pptDCs	ADGRG1
0	1.32784	0.915	0.675	0	pptDCs	GALNT7
0	1.26228	0.773	0.535	0	pptDCs	SLC44A1
0	1.55239	0.393	0.156	0	pptDCs	PKD1
0	2.5191	0.305	0.068	0	pptDCs	PSTPIP2
0	2.03928	0.981	0.745	0	pptDCs	RAP1GAP2
0	5.44116	0.246	0.011	0	pptDCs	CACNA2D4
0	2.00974	0.34	0.106	0	pptDCs	ENSSSCG00000020967
0	2.26725	0.307	0.073	0	pptDCs	NALF2
0	1.29789	0.49	0.256	0	pptDCs	DNTTIP1
0	1.02002	0.674	0.442	0	pptDCs	WARS1
0	1.03788	0.678	0.446	0	pptDCs	TMEM63A
0	1.13593	0.834	0.602	0	pptDCs	RYBP
0	1.93669	1	0.77	0	pptDCs	FRMPD4
0	2.07923	0.32	0.091	0	pptDCs	OLFML2B
0	1.64488	0.391	0.163	0	pptDCs	BCL2
0	3.38077	0.306	0.078	0	pptDCs	MME
0	1.78724	0.337	0.114	0	pptDCs	DNPH1
0	2.5128	0.292	0.071	0	pptDCs	SHC3
0	1.04831	0.795	0.575	0	pptDCs	SNX30
0	1.30521	0.915	0.695	0	pptDCs	OXCT1
0	1.02918	0.887	0.667	0	pptDCs	NEDD9
0	1.11106	0.871	0.651	0	pptDCs	DIP2C
0	1.19073	0.467	0.248	0	pptDCs	GHDC
0	1.52036	0.363	0.144	0	pptDCs	ENSSSCG00000030269
0	1.19673	0.484	0.265	0	pptDCs	TOM1L2
0	1.26471	0.403	0.186	0	pptDCs	BCL6
0	1.37273	0.393	0.177	0	pptDCs	SPOCK2
0	1.32875	0.433	0.22	0	pptDCs	ENSSSCG00000007719
0	1.15364	0.937	0.725	0	pptDCs	IMMP2L
0	1.15912	0.907	0.696	0	pptDCs	AGO2
0	1.29056	0.358	0.147	0	pptDCs	RAB11FIP5
0	1.42748	0.374	0.163	0	pptDCs	CKS1B
0	2.04609	0.287	0.076	0	pptDCs	CD300LB
0	2.12158	0.289	0.079	0	pptDCs	PHLPP2
0	2.33867	0.276	0.067	0	pptDCs	ENSSSCG00000047147
0	1.07597	0.644	0.435	0	pptDCs	HYCC1
0	1.31035	0.655	0.446	0	pptDCs	KIT
0	1.27503	0.41	0.201	0	pptDCs	SKI
0	1.31189	0.441	0.233	0	pptDCs	PTGER4
0	3.08449	0.246	0.039	0	pptDCs	RORA
0	1.38876	0.368	0.163	0	pptDCs	CD5
0	1.03873	0.834	0.631	0	pptDCs	SLCO4C1
0	1.01202	0.83	0.628	0	pptDCs	STK38
0	1.55241	0.349	0.15	0	pptDCs	RAB3IL1
0	3.51211	0.217	0.02	0	pptDCs	SPC24
0	1.98444	0.268	0.075	0	pptDCs	KLF11
0	1.00249	0.712	0.521	0	pptDCs	CHST12
0	1.64946	0.293	0.105	0	pptDCs	MXD3
0	2.56898	0.241	0.053	0	pptDCs	JUP
0	1.13136	0.981	0.797	0	pptDCs	ITGB7
0	3.56994	0.205	0.022	0	pptDCs	ENSSSCG00000035706
0	2.90118	0.257	0.078	0	pptDCs	CPNE4
0	1.06646	0.92	0.743	0	pptDCs	RAB12
0	1.19446	0.946	0.77	0	pptDCs	MROH1
0	1.2496	0.913	0.747	0	pptDCs	ENSSSCG00000022773
0	3.10311	0.217	0.058	0	pptDCs	GPR157
0	2.12833	0.21	0.057	0	pptDCs	LOXL3
0	1.21027	0.997	0.846	0	pptDCs	CAPG
0	2.18867	0.214	0.064	0	pptDCs	ZFPM2
0	1.19985	0.964	0.844	0	pptDCs	TMEM131L
0	1.02504	0.978	0.863	0	pptDCs	FBXW7
0	1.04572	0.944	0.83	0	pptDCs	RCSD1
0	1.13363	0.961	0.851	0	pptDCs	CYRIA
0	1.62551	0.99	0.882	0	pptDCs	NFKB1
0	1.57383	0.992	0.884	0	pptDCs	DOCK4
0	1.54444	0.97	0.863	0	pptDCs	VCL
0	2.20738	0.988	0.897	0	pptDCs	RUNX2
0	1.23682	0.975	0.887	0	pptDCs	RAPGEF1
0	1.26175	0.97	0.884	0	pptDCs	JAK2
0	2.00928	0.998	0.919	0	pptDCs	NOTCH2
0	1.50484	0.999	0.989	0	pptDCs	PIP4K2A
1.69502e-303	1.32424	0.374	0.174	4.40535e-299	pptDCs	RUNX3
2.4796e-300	1.08017	0.567	0.358	6.44449e-296	pptDCs	RFFL
8.2925e-298	1.28607	0.41	0.209	2.15522e-293	pptDCs	SSX2IP
6.57325e-294	1.71938	0.236	0.078	1.70839e-289	pptDCs	SAMD5
6.61375e-294	1.6704	0.275	0.105	1.71891e-289	pptDCs	SAMHD1
5.85075e-289	1.26187	0.391	0.194	1.52061e-284	pptDCs	LRRC8A
1.03779e-287	1.0742	0.49	0.283	2.69723e-283	pptDCs	IFIH1
1.91165e-286	1.66079	0.239	0.082	4.96837e-282	pptDCs	ENSSSCG00000056609
4.15767e-286	2.51656	0.21	0.067	1.08058e-281	pptDCs	RASGRP1
6.89476e-283	1.34184	0.325	0.141	1.79195e-278	pptDCs	SESN2
4.61477e-281	1.47161	0.325	0.146	1.19938e-276	pptDCs	THBD
5.86438e-281	1.1179	0.4	0.198	1.52415e-276	pptDCs	SLC27A3
2.16078e-280	1.05385	0.45	0.24	5.61585e-276	pptDCs	ENSSSCG00000046151
4.53944e-277	1.11074	0.471	0.264	1.1798e-272	pptDCs	ST3GAL6
2.35176e-274	1.68725	0.299	0.128	6.11223e-270	pptDCs	CNR2
1.65127e-273	1.09951	0.459	0.262	4.29166e-269	pptDCs	PAXIP1
1.28277e-268	1.79938	0.209	0.067	3.33392e-264	pptDCs	CD200
7.99249e-256	1.83892	0.301	0.14	2.07725e-251	pptDCs	CDA
5.84908e-255	1.31236	0.311	0.14	1.52018e-250	pptDCs	ABCA7
1.6757e-246	1.57756	0.223	0.081	4.35514e-242	pptDCs	ENSSSCG00000029414
1.1731e-245	1.25798	0.373	0.192	3.0489e-241	pptDCs	CCDC85A
3.44636e-245	1.16852	0.378	0.197	8.95708e-241	pptDCs	MGLL
4.7371e-241	1.45179	0.249	0.098	1.23117e-236	pptDCs	TTYH1
2.86712e-240	1.64259	0.222	0.082	7.45163e-236	pptDCs	ENSSSCG00000052847
1.73032e-238	1.25967	0.302	0.135	4.49709e-234	pptDCs	EML2
6.60105e-234	1.69856	0.214	0.078	1.71561e-229	pptDCs	NDRG4
1.11688e-231	1.09924	0.388	0.207	2.90277e-227	pptDCs	CCDC170
4.40161e-226	1.49095	0.27	0.119	1.14398e-221	pptDCs	GRK4
2.53337e-223	1.41079	0.251	0.105	6.58424e-219	pptDCs	PLEKHG3
4.43716e-223	1.24989	0.463	0.297	1.15322e-218	pptDCs	DNAI7
8.25745e-222	1.3709	0.248	0.102	2.14611e-217	pptDCs	ENSSSCG00000038991
1.56895e-220	1.11614	0.343	0.175	4.07771e-216	pptDCs	DEDD2
2.35275e-216	1.21915	0.293	0.136	6.11479e-212	pptDCs	ZNF318
6.39024e-213	1.05332	0.346	0.177	1.66082e-208	pptDCs	SIK1
7.33916e-213	1.31208	0.291	0.137	1.90745e-208	pptDCs	PLXNA4
1.37076e-205	1.01382	0.353	0.184	3.56262e-201	pptDCs	SMAD7
7.81616e-203	1.25931	0.277	0.13	2.03142e-198	pptDCs	DAAM1
1.46089e-194	1.10634	0.572	0.453	3.79685e-190	pptDCs	FKBP11
1.34868e-190	1.1769	0.285	0.139	3.50521e-186	pptDCs	MTSS2
3.10258e-184	1.34838	0.243	0.111	8.06361e-180	pptDCs	LZTFL1
1.51961e-182	1.2398	0.266	0.128	3.94946e-178	pptDCs	DYRK2
9.29727e-173	1.32508	0.222	0.099	2.41636e-168	pptDCs	ENSSSCG00000002520
1.31565e-172	1.30662	0.247	0.117	3.41937e-168	pptDCs	FOXO1
2.91826e-172	1.07218	0.292	0.15	7.58456e-168	pptDCs	DOK1
2.85666e-171	1.02919	0.508	0.354	7.42447e-167	pptDCs	KLHL13
4.00481e-170	1.28966	0.211	0.09	1.04085e-165	pptDCs	NAALADL1
7.42586e-168	1.51223	0.203	0.087	1.92998e-163	pptDCs	ENSSSCG00000027557
2.34043e-164	1.13741	0.274	0.14	6.08277e-160	pptDCs	CXorf38
2.00072e-162	1.1753	0.249	0.121	5.19986e-158	pptDCs	ENSSSCG00000051090
5.73415e-162	1.36216	0.224	0.104	1.4903e-157	pptDCs	ADCY9
5.62068e-161	1.07831	0.296	0.161	1.46082e-156	pptDCs	CCDC57
1.41683e-159	1.02144	0.328	0.184	3.68235e-155	pptDCs	MICU3
4.17504e-149	1.10619	0.235	0.114	1.08509e-144	pptDCs	SYN1
4.52365e-149	1.20387	0.251	0.129	1.1757e-144	pptDCs	RALGPS1
1.66215e-148	1.1248	0.294	0.164	4.31992e-144	pptDCs	PPP1R12C
2.05542e-148	1.50978	0.294	0.173	5.34204e-144	pptDCs	TPM1
3.31995e-147	1.04153	0.257	0.131	8.62856e-143	pptDCs	ENSSSCG00000031166
9.66929e-146	1.04249	0.314	0.181	2.51305e-141	pptDCs	ENSSSCG00000026689
4.80418e-142	1.18258	0.2	0.091	1.24861e-137	pptDCs	F11R
5.22502e-142	1.12981	0.309	0.181	1.35798e-137	pptDCs	ZNF831
7.95713e-129	1.01859	0.258	0.14	2.06806e-124	pptDCs	ENSSSCG00000062147
2.53625e-127	1.08964	0.225	0.116	6.59172e-123	pptDCs	ENSSSCG00000062807
5.74245e-126	1.21795	0.23	0.12	1.49246e-121	pptDCs	GFRA2
1.61651e-122	1.00108	0.241	0.129	4.20131e-118	pptDCs	ENSSSCG00000033787
1.15501e-114	1.04664	0.21	0.108	3.00188e-110	pptDCs	DDIAS
7.50876e-38	1.43501	0.202	0.148	1.95153e-33	pptDCs	ENSSSCG00000050944
0	7.6716	0.991	0.067	0	pDCs	CD4
0	7.38837	0.944	0.029	0	pDCs	NFASC
0	6.8224	0.996	0.123	0	pDCs	SKAP1
0	5.63134	0.999	0.133	0	pDCs	COBLL1
0	6.42895	0.972	0.111	0	pDCs	VPREB1
0	4.91816	0.943	0.083	0	pDCs	ENSSSCG00000007644
0	5.17592	0.997	0.149	0	pDCs	ENSSSCG00000010077
0	4.50923	0.936	0.096	0	pDCs	CD247
0	4.53909	0.959	0.119	0	pDCs	ENSSSCG00000061277
0	5.50176	0.893	0.053	0	pDCs	SMIM5
0	4.46637	0.939	0.105	0	pDCs	SLA2
0	4.8455	0.906	0.075	0	pDCs	ADAMTS2
0	6.78147	0.88	0.051	0	pDCs	MGP
0	5.63454	0.864	0.042	0	pDCs	CDIP1
0	5.11015	0.887	0.072	0	pDCs	ZDHHC14
0	6.77693	0.824	0.019	0	pDCs	NCR1
0	4.82223	0.998	0.199	0	pDCs	ENSSSCG00000028944
0	4.73446	0.879	0.084	0	pDCs	SEPTIN11
0	5.31015	1	0.206	0	pDCs	ATP13A2
0	4.68309	0.913	0.12	0	pDCs	ENSSSCG00000013380
0	4.62599	0.978	0.193	0	pDCs	CPPED1
0	5.37095	0.838	0.056	0	pDCs	CST7
0	4.07874	0.904	0.128	0	pDCs	EXTL3
0	5.72489	0.82	0.044	0	pDCs	WASF3
0	4.92709	0.848	0.073	0	pDCs	SYT14
0	4.11249	0.932	0.162	0	pDCs	TRIM34
0	6.10055	0.94	0.185	0	pDCs	ENSSSCG00000038719
0	3.51812	0.91	0.162	0	pDCs	AFF2
0	4.29639	0.829	0.086	0	pDCs	IGSF8
0	3.77075	0.863	0.123	0	pDCs	F2R
0	4.05154	0.948	0.22	0	pDCs	DERL3
0	3.69971	0.911	0.189	0	pDCs	NRP2
0	3.64854	0.944	0.237	0	pDCs	ACSS3
0	3.68436	0.852	0.155	0	pDCs	UBALD2
0	3.13711	0.918	0.224	0	pDCs	SCARB2
0	3.22054	0.908	0.225	0	pDCs	DENND5B
0	3.38278	0.854	0.171	0	pDCs	RHBDF2
0	3.567	0.808	0.137	0	pDCs	GNAT3
0	4.18401	0.738	0.074	0	pDCs	VASH2
0	2.81088	0.958	0.299	0	pDCs	ADAM19
0	4.9103	0.696	0.041	0	pDCs	MCF2L2
0	4.38159	0.715	0.062	0	pDCs	NIBAN3
0	3.88254	0.873	0.222	0	pDCs	UGCG
0	3.64592	0.742	0.094	0	pDCs	SERHL2
0	5.12919	0.677	0.03	0	pDCs	ENSSSCG00000025687
0	3.61297	0.783	0.136	0	pDCs	DST
0	2.35655	0.919	0.273	0	pDCs	ENSSSCG00000024791
0	2.15727	0.964	0.318	0	pDCs	PLA2G7
0	3.20253	0.774	0.129	0	pDCs	GUCY1A1
0	5.44361	0.672	0.028	0	pDCs	PPFIA4
0	3.34105	0.759	0.115	0	pDCs	GPR174
0	3.46803	0.753	0.109	0	pDCs	GAPT
0	2.71669	0.933	0.293	0	pDCs	PRXL2A
0	2.67966	0.88	0.241	0	pDCs	S100Z
0	3.23243	0.968	0.333	0	pDCs	ENSSSCG00000034555
0	3.50413	0.731	0.097	0	pDCs	GUCY1B1
0	4.15668	0.826	0.195	0	pDCs	CACNA1D
0	3.24621	0.829	0.198	0	pDCs	ADAMTS12
0	2.82217	0.862	0.239	0	pDCs	SLC44A2
0	1.66144	0.931	0.312	0	pDCs	PIK3C2B
0	3.00291	0.761	0.146	0	pDCs	OPTN
0	5.23113	0.636	0.023	0	pDCs	TDRD1
0	4.06834	0.72	0.107	0	pDCs	STAP1
0	4.17282	0.67	0.058	0	pDCs	EXPH5
0	3.23681	0.975	0.364	0	pDCs	PTPRK
0	2.78261	0.907	0.299	0	pDCs	INSR
0	2.96699	0.793	0.185	0	pDCs	ENSSSCG00000038960
0	4.122	0.666	0.06	0	pDCs	ENSSSCG00000060506
0	2.1517	0.956	0.352	0	pDCs	CRHBP
0	4.97422	0.639	0.036	0	pDCs	PHLDB3
0	3.97545	1	0.397	0	pDCs	DOCK1
0	2.94004	0.987	0.385	0	pDCs	DSE
0	3.33885	0.992	0.39	0	pDCs	TMTC2
0	2.38692	0.871	0.273	0	pDCs	MCOLN2
0	2.8976	0.737	0.14	0	pDCs	PAQR5
0	2.81942	0.858	0.264	0	pDCs	KCNQ5
0	3.64128	0.991	0.398	0	pDCs	SAMSN1
0	2.37289	0.803	0.211	0	pDCs	SLC1A4
0	2.95104	0.988	0.396	0	pDCs	ENSSSCG00000061957
0	2.96433	0.825	0.233	0	pDCs	RHOH
0	3.63449	0.674	0.083	0	pDCs	PODXL2
0	2.42057	0.992	0.405	0	pDCs	FER
0	3.69269	0.678	0.092	0	pDCs	TNFRSF21
0	3.0144	0.752	0.166	0	pDCs	RAB23
0	2.54043	0.844	0.259	0	pDCs	GPR155
0	1.55113	0.992	0.41	0	pDCs	LTBP1
0	2.69974	0.912	0.33	0	pDCs	ENSSSCG00000055499
0	2.64788	0.891	0.311	0	pDCs	AMMECR1
0	6.99394	0.583	0.008	0	pDCs	MFAP2
0	4.64647	0.614	0.039	0	pDCs	DTX1
0	7.6564	0.606	0.031	0	pDCs	NRXN1
0	3.17771	0.692	0.118	0	pDCs	CLEC2B
0	2.77931	0.829	0.255	0	pDCs	PALS2
0	3.93049	0.651	0.08	0	pDCs	KIAA1217
0	2.32567	0.829	0.258	0	pDCs	TLR7
0	6.52724	0.582	0.011	0	pDCs	ENSSSCG00000035371
0	4.91269	0.6	0.031	0	pDCs	ENSSSCG00000061697
0	2.81393	0.816	0.25	0	pDCs	TOP3B
0	2.91612	0.725	0.162	0	pDCs	HMOX2
0	3.58904	0.674	0.113	0	pDCs	ENSSSCG00000041449
0	4.03041	0.622	0.062	0	pDCs	ENSSSCG00000006376
0	3.04395	0.672	0.113	0	pDCs	CMKLR1
0	2.53735	0.848	0.29	0	pDCs	CBX4
0	2.48983	0.9	0.342	0	pDCs	CREB3L2
0	2.44392	0.901	0.344	0	pDCs	SERINC5
0	2.22879	0.846	0.289	0	pDCs	SELL
0	3.64511	0.993	0.437	0	pDCs	OGFRL1
0	2.85937	0.686	0.131	0	pDCs	ENSSSCG00000046579
0	2.46164	0.838	0.284	0	pDCs	CYB561A3
0	2.78875	0.681	0.127	0	pDCs	RUBCNL
0	2.91568	0.678	0.126	0	pDCs	SLC39A14
0	3.65239	0.639	0.091	0	pDCs	RAB3C
0	2.76333	0.704	0.156	0	pDCs	ABLIM1
0	2.71552	0.973	0.426	0	pDCs	LIN37
0	1.91011	0.825	0.279	0	pDCs	SORBS3
0	2.64414	0.909	0.364	0	pDCs	YPEL2
0	2.58048	0.778	0.234	0	pDCs	GKAP1
0	2.06103	0.808	0.266	0	pDCs	TTLL7
0	3.57315	0.62	0.079	0	pDCs	BAG2
0	1.19217	0.886	0.346	0	pDCs	QSOX1
0	2.03107	0.826	0.287	0	pDCs	CMAH
0	3.50953	0.606	0.07	0	pDCs	EPHA4
0	3.0199	0.667	0.131	0	pDCs	NRP1
0	2.51968	0.783	0.248	0	pDCs	STAMBPL1
0	2.47129	0.915	0.38	0	pDCs	LMBRD2
0	3.06841	0.666	0.136	0	pDCs	MCFD2
0	2.69446	0.997	0.468	0	pDCs	P2RY14
0	2.35434	0.873	0.345	0	pDCs	MAPKAPK2
0	2.46115	0.726	0.199	0	pDCs	GPR34
0	2.43324	0.994	0.469	0	pDCs	TESPA1
0	3.09442	0.63	0.108	0	pDCs	CDH2
0	1.88728	0.754	0.235	0	pDCs	ENTREP1
0	2.6182	0.978	0.462	0	pDCs	KIF1B
0	1.8379	0.733	0.217	0	pDCs	SPIB
0	2.31873	0.733	0.217	0	pDCs	UBE2O
0	3.25218	0.632	0.118	0	pDCs	RNF24
0	2.25803	0.866	0.353	0	pDCs	NTN1
0	2.43266	0.837	0.326	0	pDCs	APMAP
0	2.45179	0.926	0.416	0	pDCs	HM13
0	2.50088	0.649	0.14	0	pDCs	ENSSSCG00000048405
0	2.06528	0.721	0.213	0	pDCs	SDC2
0	2.36808	0.937	0.43	0	pDCs	GLCE
0	2.20183	0.785	0.278	0	pDCs	ENSSSCG00000056370
0	1.84053	0.978	0.472	0	pDCs	LRP8
0	1.7569	0.83	0.324	0	pDCs	SLC38A1
0	3.0719	0.997	0.491	0	pDCs	SPATS2
0	2.3662	0.962	0.457	0	pDCs	CCDC186
0	4.5012	0.54	0.036	0	pDCs	AOAH
0	2.44394	0.707	0.206	0	pDCs	ANKZF1
0	5.62223	0.516	0.016	0	pDCs	XCL1
0	2.22836	0.83	0.33	0	pDCs	SLC15A4
0	3.33596	0.998	0.499	0	pDCs	ENSSSCG00000036224
0	2.31012	0.832	0.334	0	pDCs	ENSSSCG00000055385
0	2.4623	0.711	0.214	0	pDCs	ASB1
0	2.15576	0.757	0.262	0	pDCs	PLEKHG5
0	3.77015	0.55	0.057	0	pDCs	ENSSSCG00000009293
0	5.50579	0.508	0.019	0	pDCs	ADAMTS14
0	2.70764	0.648	0.159	0	pDCs	ATP6V0A1
0	5.06085	0.508	0.02	0	pDCs	PXDN
0	5.84845	0.499	0.014	0	pDCs	ENSSSCG00000036622
0	2.20087	0.818	0.334	0	pDCs	ABCB10
0	2.09329	0.827	0.344	0	pDCs	CYTH3
0	2.01184	0.869	0.388	0	pDCs	PLAAT3
0	2.32593	0.934	0.454	0	pDCs	NCF4
0	6.16273	0.492	0.012	0	pDCs	LRRN2
0	2.0944	0.813	0.334	0	pDCs	FHL3
0	2.02625	0.725	0.248	0	pDCs	GP91-PHOX
0	1.38896	0.929	0.453	0	pDCs	C1orf54
0	2.97864	0.588	0.116	0	pDCs	SLAMF6
0	1.92112	0.684	0.213	0	pDCs	ENSSSCG00000045353
0	2.05925	0.882	0.412	0	pDCs	CORO7
0	2.15143	0.848	0.379	0	pDCs	EDEM3
0	2.06745	0.776	0.308	0	pDCs	IL27RA
0	3.4198	0.545	0.079	0	pDCs	TBXA2R
0	2.14068	0.793	0.328	0	pDCs	XBP1
0	5.03316	0.492	0.028	0	pDCs	ENSSSCG00000035828
0	2.08138	0.821	0.36	0	pDCs	HMCES
0	5.46319	0.476	0.016	0	pDCs	ENSSSCG00000007940
0	2.33104	0.632	0.174	0	pDCs	SUSD1
0	2.12624	0.754	0.296	0	pDCs	NXF1
0	1.46538	0.696	0.238	0	pDCs	MPEG1
0	2.83569	0.975	0.517	0	pDCs	SLC4A4
0	2.60647	0.972	0.515	0	pDCs	ERN1
0	2.19428	0.671	0.219	0	pDCs	GPD1L
0	2.1988	0.564	0.112	0	pDCs	SFMBT2
0	2.45234	0.596	0.145	0	pDCs	NLRC5
0	4.76436	0.477	0.026	0	pDCs	ENSSSCG00000042230
0	2.34292	0.786	0.337	0	pDCs	MZB1
0	2.66759	0.982	0.536	0	pDCs	ZFYVE26
0	2.3915	0.753	0.308	0	pDCs	MAPK10
0	4.91361	0.468	0.023	0	pDCs	RNF157
0	3.05499	0.534	0.092	0	pDCs	GPSM2
0	4.88489	0.472	0.03	0	pDCs	C3
0	2.00781	0.693	0.251	0	pDCs	LRP12
0	2.64742	0.561	0.12	0	pDCs	ARID5A
0	1.7513	0.747	0.307	0	pDCs	PAG1
0	4.98671	0.459	0.02	0	pDCs	XKRX
0	1.74621	0.833	0.397	0	pDCs	MACROD2
0	3.4537	0.527	0.092	0	pDCs	ZNF704
0	1.85524	0.797	0.363	0	pDCs	USP46
0	2.70626	0.549	0.116	0	pDCs	CDR2
0	6.80078	0.437	0.005	0	pDCs	DNAJC22
0	1.95756	0.962	0.53	0	pDCs	DNASE1L1
0	2.81896	0.541	0.111	0	pDCs	ENSSSCG00000011623
0	5.52979	0.444	0.015	0	pDCs	KCNK5
0	1.99109	0.686	0.259	0	pDCs	TMCO4
0	1.78657	0.828	0.402	0	pDCs	COQ2
0	2.34722	0.985	0.56	0	pDCs	KIF13B
0	2.22984	0.939	0.515	0	pDCs	ENSSSCG00000048896
0	2.11413	0.923	0.5	0	pDCs	B4GALT1
0	2.80727	0.537	0.115	0	pDCs	ENSSSCG00000055574
0	1.96315	0.643	0.221	0	pDCs	LY6E
0	1.75015	0.783	0.362	0	pDCs	IKZF2
0	2.71561	1	0.581	0	pDCs	SULF1
0	2.03504	0.84	0.422	0	pDCs	MED17
0	2.8761	0.555	0.139	0	pDCs	DUSP5
0	2.23086	0.973	0.557	0	pDCs	ADA2
0	2.02603	0.697	0.283	0	pDCs	PACC1
0	5.7238	0.424	0.011	0	pDCs	DPYS
0	2.12404	0.957	0.545	0	pDCs	PPP2R3A
0	4.9294	0.456	0.047	0	pDCs	NEGR1
0	3.4833	0.472	0.065	0	pDCs	ENSSSCG00000028148
0	1.49584	1	0.594	0	pDCs	KLF12
0	1.70122	0.763	0.359	0	pDCs	PTPDC1
0	1.75607	0.833	0.43	0	pDCs	NPLOC4
0	2.03428	0.948	0.546	0	pDCs	IFNAR1
0	2.09672	0.619	0.218	0	pDCs	BRMS1L
0	1.77446	0.843	0.442	0	pDCs	TXNDC11
0	2.52934	0.535	0.135	0	pDCs	GORASP1
0	1.72747	0.828	0.428	0	pDCs	MCPH1
0	1.96388	0.615	0.217	0	pDCs	ARID3B
0	1.55341	0.681	0.284	0	pDCs	FLNB
0	1.96879	0.611	0.214	0	pDCs	ENSSSCG00000013042
0	2.48041	0.544	0.148	0	pDCs	IRF7
0	3.63609	1	0.606	0	pDCs	BLNK
0	1.70808	0.792	0.399	0	pDCs	RUBCN
0	2.49504	0.575	0.182	0	pDCs	PARD3B
0	1.73263	0.674	0.282	0	pDCs	CDCA7L
0	2.4282	0.515	0.123	0	pDCs	ZC3H12C
0	1.66797	0.923	0.531	0	pDCs	CYTH4
0	1.89306	0.557	0.166	0	pDCs	ENSSSCG00000037426
0	3.2444	0.462	0.071	0	pDCs	ALDH18A1
0	2.85704	0.485	0.094	0	pDCs	BTG1
0	6.93544	0.394	0.004	0	pDCs	PTPRF
0	1.83986	0.933	0.543	0	pDCs	MDFIC
0	3.05825	0.471	0.081	0	pDCs	SLC2A6
0	2.58447	0.525	0.137	0	pDCs	NOVA1
0	1.58374	0.7	0.313	0	pDCs	MED12L
0	2.01386	0.576	0.192	0	pDCs	PPM1F
0	1.07385	0.665	0.282	0	pDCs	KLHL13
0	1.57438	0.842	0.459	0	pDCs	CDK14
0	4.38113	0.42	0.038	0	pDCs	ENSSSCG00000053349
0	7.1241	0.388	0.006	0	pDCs	ARPP21
0	2.38463	0.506	0.124	0	pDCs	RASAL1
0	1.82095	0.959	0.578	0	pDCs	JAML
0	1.56165	0.908	0.528	0	pDCs	ENSSSCG00000002260
0	2.24877	0.52	0.141	0	pDCs	TLR9
0	1.52317	0.643	0.264	0	pDCs	SEMA5A
0	5.01	0.392	0.016	0	pDCs	SDC1
0	2.44265	0.503	0.127	0	pDCs	CLEC1B
0	1.76509	0.795	0.42	0	pDCs	STT3A
0	1.68558	0.691	0.316	0	pDCs	PRIM2
0	1.62653	0.713	0.339	0	pDCs	NFATC1
0	1.32773	0.757	0.384	0	pDCs	MMP16
0	3.20922	0.435	0.064	0	pDCs	DRAM1
0	1.59257	0.822	0.451	0	pDCs	GNPTAB
0	1.86036	0.921	0.551	0	pDCs	SLC16A10
0	2.32038	0.5	0.131	0	pDCs	CEP164
0	1.56664	0.817	0.448	0	pDCs	MAPRE2
0	1.74725	0.814	0.446	0	pDCs	NPC2
0	1.19978	0.951	0.586	0	pDCs	ENSSSCG00000015565
0	1.54653	0.698	0.333	0	pDCs	TMEM80
0	5.02015	0.383	0.019	0	pDCs	MTHFD1L
0	1.71496	0.873	0.509	0	pDCs	SEC61A1
0	1.73706	0.547	0.184	0	pDCs	ENSSSCG00000059746
0	2.52771	0.99	0.627	0	pDCs	ENSSSCG00000060262
0	1.61882	0.705	0.342	0	pDCs	APPL2
0	1.62096	0.909	0.547	0	pDCs	ANKRD28
0	1.23471	0.888	0.526	0	pDCs	KIF13A
0	1.46525	0.82	0.458	0	pDCs	ARHGAP27
0	4.06547	0.398	0.038	0	pDCs	PKP2
0	4.20558	0.389	0.029	0	pDCs	NEXN
0	1.73751	0.762	0.402	0	pDCs	ENSSSCG00000012202
0	1.36275	0.95	0.59	0	pDCs	CYFIP2
0	5.66252	0.373	0.014	0	pDCs	COL27A1
0	2.57929	0.46	0.101	0	pDCs	ABTB1
0	1.58183	0.876	0.517	0	pDCs	MLXIP
0	1.61286	0.602	0.244	0	pDCs	SPTBN1
0	1.6196	0.63	0.273	0	pDCs	ENSSSCG00000053348
0	2.38922	0.488	0.133	0	pDCs	TMEM42
0	1.44133	0.974	0.619	0	pDCs	RALGPS2
0	1.60244	0.994	0.64	0	pDCs	ENSSSCG00000055844
0	1.89085	0.555	0.202	0	pDCs	LRRIQ3
0	1.52824	0.812	0.459	0	pDCs	ENSSSCG00000021793
0	3.68328	0.426	0.073	0	pDCs	DARS2
0	1.69282	0.618	0.265	0	pDCs	CBFA2T2
0	1.58066	0.821	0.468	0	pDCs	ENSSSCG00000014670
0	1.60005	0.809	0.457	0	pDCs	TMEM39A
0	1.50578	0.654	0.302	0	pDCs	TNRC6C
0	1.44575	0.914	0.562	0	pDCs	TSPAN33
0	1.53452	0.671	0.32	0	pDCs	RNLS
0	2.01135	0.949	0.598	0	pDCs	FIG4
0	1.43512	0.867	0.516	0	pDCs	EIF4E3
0	5.27432	0.364	0.013	0	pDCs	TMEM44
0	2.13135	0.501	0.15	0	pDCs	HELLS
0	1.65535	0.798	0.448	0	pDCs	KHDC4
0	5.23998	0.373	0.023	0	pDCs	ROR2
0	1.91353	0.948	0.598	0	pDCs	RMND5A
0	1.37451	0.794	0.445	0	pDCs	KLHL8
0	1.5973	0.892	0.543	0	pDCs	TMEM109
0	1.68474	0.804	0.456	0	pDCs	VGLL4
0	1.67498	0.627	0.279	0	pDCs	SLC50A1
0	1.99087	0.52	0.173	0	pDCs	PLEKHA8
0	3.18613	0.402	0.056	0	pDCs	ORMDL3
0	2.48478	0.47	0.125	0	pDCs	ARRDC3
0	6.44394	0.36	0.015	0	pDCs	EYA1
0	1.28257	0.719	0.376	0	pDCs	CLEC12A
0	1.32412	0.787	0.445	0	pDCs	PDE7A
0	2.01731	0.545	0.203	0	pDCs	AKAP6
0	1.49257	0.897	0.555	0	pDCs	ATP8A1
0	6.20223	0.348	0.006	0	pDCs	GSC
0	1.91204	0.542	0.201	0	pDCs	JMY
0	1.64228	0.569	0.228	0	pDCs	NCF1
0	1.7607	0.565	0.224	0	pDCs	TEX30
0	1.95006	0.991	0.651	0	pDCs	ST6GALNAC4
0	1.48664	0.59	0.252	0	pDCs	TLR3
0	2.28899	0.455	0.118	0	pDCs	TMEM104
0	1.74499	0.602	0.265	0	pDCs	GNE
0	1.90297	0.956	0.619	0	pDCs	UBE2J1
0	1.46923	0.716	0.381	0	pDCs	ENSSSCG00000053651
0	2.78656	0.419	0.084	0	pDCs	C2
0	1.52253	0.804	0.47	0	pDCs	ATOSA
0	2.63982	0.425	0.092	0	pDCs	LRIG1
0	1.52424	0.876	0.544	0	pDCs	PPP1R14B
0	2.21099	0.463	0.132	0	pDCs	SGSM3
0	4.05671	0.356	0.025	0	pDCs	CD93
0	5.70543	0.341	0.011	0	pDCs	LZTS1
0	3.76847	0.366	0.036	0	pDCs	GRAMD1B
0	1.44917	0.615	0.285	0	pDCs	EXT1
0	3.19518	0.609	0.279	0	pDCs	RNF220
0	1.26901	0.75	0.421	0	pDCs	ZHX2
0	1.23137	0.764	0.436	0	pDCs	ADGRG5
0	2.17606	0.452	0.124	0	pDCs	B3GNT2
0	4.15204	0.361	0.033	0	pDCs	ENSSSCG00000053662
0	2.27327	0.432	0.106	0	pDCs	SCML2
0	1.87937	0.972	0.646	0	pDCs	MGAT5
0	1.37263	0.607	0.281	0	pDCs	SNX18
0	2.55161	0.42	0.095	0	pDCs	NIPSNAP3B
0	2.76051	0.414	0.089	0	pDCs	P2RY6
0	1.35271	0.808	0.484	0	pDCs	SURF4
0	4.26899	0.348	0.024	0	pDCs	HSPB6
0	1.20564	0.826	0.502	0	pDCs	KSR1
0	1.53785	0.621	0.298	0	pDCs	MYO18A
0	3.50409	0.358	0.036	0	pDCs	CHST15
0	1.47187	0.634	0.313	0	pDCs	TOR1B
0	1.4352	0.664	0.343	0	pDCs	MANF
0	1.52622	0.624	0.303	0	pDCs	UXS1
0	4.05541	0.344	0.023	0	pDCs	CDON
0	2.28151	0.468	0.148	0	pDCs	ROBO2
0	1.4279	0.9	0.581	0	pDCs	BID
0	1.53395	0.625	0.306	0	pDCs	KATNAL1
0	1.36364	0.71	0.391	0	pDCs	ARHGAP21
0	1.14578	0.924	0.606	0	pDCs	SMARCAD1
0	6.99377	0.321	0.003	0	pDCs	RHOD
0	2.46877	0.412	0.094	0	pDCs	OAF
0	4.23784	0.341	0.024	0	pDCs	TUBA4A
0	1.68955	0.952	0.635	0	pDCs	PRKN
0	1.34384	0.714	0.397	0	pDCs	LPCAT3
0	1.42094	0.711	0.394	0	pDCs	ZMYM5
0	1.34272	0.728	0.412	0	pDCs	SRPRB
0	2.32405	0.419	0.103	0	pDCs	NPC1
0	1.42432	0.67	0.355	0	pDCs	PHF2
0	1.72456	0.972	0.657	0	pDCs	GOLM1
0	1.36158	0.898	0.584	0	pDCs	SUFU
0	1.30598	0.724	0.41	0	pDCs	CCDC66
0	2.59897	0.397	0.083	0	pDCs	TRAM2
0	1.75297	0.565	0.251	0	pDCs	EIF2AK2
0	1.3542	0.924	0.611	0	pDCs	UST
0	1.35318	0.615	0.302	0	pDCs	SHQ1
0	2.20918	1	0.688	0	pDCs	ENSSSCG00000009240
0	5.07145	0.326	0.014	0	pDCs	PALD1
0	3.03775	0.367	0.055	0	pDCs	ENSSSCG00000009348
0	1.05042	0.683	0.372	0	pDCs	PYGB
0	1.38547	0.607	0.296	0	pDCs	IGF2R
0	1.38318	0.872	0.561	0	pDCs	PGLS
0	1.42298	0.871	0.56	0	pDCs	ATP6V1C1
0	5.58105	0.318	0.008	0	pDCs	CD8B
0	3.97809	0.335	0.025	0	pDCs	RND2
0	1.60931	0.944	0.634	0	pDCs	ZNRF1
0	1.3645	0.853	0.543	0	pDCs	RPN2
0	1.49168	0.879	0.57	0	pDCs	ATP13A3
0	1.50421	0.897	0.588	0	pDCs	SYPL1
0	1.36558	0.809	0.5	0	pDCs	COMMD3
0	1.64267	0.538	0.229	0	pDCs	INTS2
0	1.42754	0.585	0.276	0	pDCs	PDRG1
0	1.38362	0.679	0.371	0	pDCs	FOXO3
0	2.96924	0.998	0.69	0	pDCs	SOD1
0	1.64275	0.537	0.229	0	pDCs	ENSSSCG00000055986
0	2.02231	0.446	0.138	0	pDCs	ENSSSCG00000013471
0	6.98152	0.311	0.003	0	pDCs	ENSSSCG00000049959
0	3.13226	0.356	0.05	0	pDCs	ABHD15
0	1.40541	0.744	0.44	0	pDCs	UBA6
0	1.3382	0.839	0.535	0	pDCs	SRPRA
0	2.60912	0.398	0.095	0	pDCs	PLIN2
0	1.33522	0.811	0.508	0	pDCs	POLR3B
0	1.30924	0.669	0.367	0	pDCs	MSH6
0	2.74052	1	0.698	0	pDCs	FYB1
0	1.56045	0.559	0.257	0	pDCs	RGS2
0	3.02714	0.369	0.067	0	pDCs	KIAA1958
0	1.76424	0.479	0.177	0	pDCs	BTG2
0	1.87638	0.493	0.191	0	pDCs	SHMT2
0	1.23922	0.825	0.523	0	pDCs	ENSSSCG00000055956
0	2.03543	0.431	0.131	0	pDCs	ARID3A
0	4.80882	0.313	0.013	0	pDCs	PKIG
0	1.63248	0.961	0.661	0	pDCs	LPGAT1
0	1.44657	0.887	0.588	0	pDCs	SERINC3
0	1.37536	0.635	0.336	0	pDCs	GNPDA1
0	1.31165	0.788	0.49	0	pDCs	PTPRCAP
0	3.17986	0.343	0.045	0	pDCs	ENSSSCG00000053766
0	1.98671	0.417	0.119	0	pDCs	LDLRAD3
0	2.23838	0.385	0.088	0	pDCs	UOX
0	3.11162	0.372	0.075	0	pDCs	CTNNA3
0	1.33877	0.645	0.349	0	pDCs	ENSSSCG00000039331
0	1.58498	0.563	0.267	0	pDCs	IL10RB
0	1.71812	0.487	0.192	0	pDCs	FAR2
0	1.24784	0.828	0.533	0	pDCs	ERP29
0	1.39511	0.893	0.599	0	pDCs	ISCU
0	1.94631	0.431	0.137	0	pDCs	PPIF
0	1.78259	0.454	0.161	0	pDCs	TIPIN
0	1.618	0.505	0.212	0	pDCs	RAD17
0	1.92628	0.392	0.1	0	pDCs	ENSSSCG00000015383
0	1.74942	0.986	0.694	0	pDCs	RBM47
0	2.43727	0.378	0.086	0	pDCs	MMD
0	5.88348	0.299	0.007	0	pDCs	BCR
0	1.29398	0.658	0.367	0	pDCs	EMG1
0	2.70797	0.349	0.058	0	pDCs	MYB
0	1.16512	0.759	0.468	0	pDCs	ERO1B
0	1.17814	0.82	0.529	0	pDCs	MGAT1
0	1.28758	0.689	0.398	0	pDCs	ARNT
0	2.75748	1	0.71	0	pDCs	CCDC50
0	1.2211	0.721	0.432	0	pDCs	ACTN4
0	5.71891	0.297	0.008	0	pDCs	ANKRD29
0	1.99564	0.426	0.137	0	pDCs	TRAF4
0	1.3228	0.884	0.597	0	pDCs	SINHCAF
0	1.34706	0.888	0.601	0	pDCs	XPO4
0	1.74425	0.412	0.125	0	pDCs	MYBPC2
0	1.67118	0.983	0.698	0	pDCs	MCCC1
0	1.2411	0.659	0.374	0	pDCs	SELENOW
0	1.23982	0.683	0.4	0	pDCs	SLC33A1
0	1.7796	1	0.717	0	pDCs	IRF8
0	5.1208	0.293	0.01	0	pDCs	ENSSSCG00000004404
0	1.24626	0.68	0.398	0	pDCs	ITPR1
0	1.15226	0.858	0.576	0	pDCs	KLF6
0	1.05899	0.834	0.552	0	pDCs	ENSSSCG00000038404
0	1.31534	0.629	0.348	0	pDCs	PUS7
0	1.18666	0.846	0.565	0	pDCs	ZDHHC9
0	1.35413	0.572	0.292	0	pDCs	ENSSSCG00000063011
0	2.87471	0.998	0.719	0	pDCs	IFNAR2
0	1.13025	0.87	0.591	0	pDCs	LMTK2
0	1.17526	0.615	0.336	0	pDCs	L3MBTL3
0	1.35541	0.724	0.445	0	pDCs	PANK3
0	1.08585	0.77	0.492	0	pDCs	ENSSSCG00000059296
0	1.8138	0.528	0.25	0	pDCs	H2AC6
0	1.54006	0.985	0.707	0	pDCs	NAV3
0	2.16575	0.383	0.106	0	pDCs	ENSSSCG00000052475
0	1.22323	0.646	0.37	0	pDCs	IQSEC1
0	1.28513	0.604	0.328	0	pDCs	OSGEPL1
0	1.37843	0.666	0.391	0	pDCs	PRKCE
0	1.54773	0.474	0.199	0	pDCs	ANKRD46
0	1.10492	0.8	0.526	0	pDCs	TMPO
0	1.11128	0.728	0.454	0	pDCs	TCF3
0	1.18159	0.731	0.457	0	pDCs	TAF5L
0	1.92467	0.409	0.135	0	pDCs	CTSK
0	1.93574	0.406	0.133	0	pDCs	STAM
0	2.42506	0.345	0.072	0	pDCs	ENSSSCG00000061675
0	5.64265	0.287	0.014	0	pDCs	LTB
0	1.38023	0.89	0.618	0	pDCs	ENSSSCG00000004912
0	1.25347	0.919	0.647	0	pDCs	INPP4A
0	1.19557	0.789	0.517	0	pDCs	OXR1
0	3.7613	0.298	0.026	0	pDCs	INSYN2A
0	2.84895	0.327	0.056	0	pDCs	NRBP2
0	1.10832	0.451	0.18	0	pDCs	FRMD4A
0	1.22455	0.583	0.312	0	pDCs	PLA2G4A
0	1.3989	0.95	0.679	0	pDCs	SLC12A6
0	1.95885	0.377	0.107	0	pDCs	SIT1
0	3.32879	0.322	0.052	0	pDCs	ENSSSCG00000014822
0	1.1269	0.71	0.44	0	pDCs	SLC30A7
0	1.52508	0.492	0.223	0	pDCs	DDHD2
0	1.25106	0.882	0.613	0	pDCs	SLC23A2
0	1.26665	0.95	0.681	0	pDCs	ITGB5
0	1.17242	0.685	0.417	0	pDCs	ENSSSCG00000031916
0	5.36186	0.28	0.012	0	pDCs	ARHGEF26
0	2.35746	0.409	0.141	0	pDCs	TET1
0	6.42289	0.273	0.005	0	pDCs	FGFR1
0	2.24271	0.348	0.08	0	pDCs	ENSSSCG00000049217
0	1.23131	0.827	0.559	0	pDCs	ELL
0	1.99386	0.381	0.114	0	pDCs	NDC1
0	1.52905	0.456	0.189	0	pDCs	SIDT2
0	1.14704	0.785	0.518	0	pDCs	ENSSSCG00000057763
0	1.74027	0.976	0.709	0	pDCs	MSI2
0	1.95847	0.968	0.702	0	pDCs	ENSSSCG00000000563
0	4.23107	0.284	0.018	0	pDCs	ENSSSCG00000054359
0	1.59126	0.458	0.193	0	pDCs	HDAC3
0	1.70291	0.978	0.713	0	pDCs	DGKD
0	1.46167	0.9	0.635	0	pDCs	SLC7A1
0	1.81412	0.417	0.152	0	pDCs	DNAJB9
0	1.02737	0.815	0.55	0	pDCs	LAMP1
0	1.35985	0.528	0.264	0	pDCs	TMEM268
0	4.85229	0.275	0.011	0	pDCs	GNAZ
0	7.60297	0.266	0.002	0	pDCs	BHLHA15
0	1.93538	0.398	0.134	0	pDCs	TASL
0	1.35972	0.569	0.305	0	pDCs	TXNDC5
0	2.9865	0.321	0.058	0	pDCs	CAMK4
0	2.11601	0.999	0.736	0	pDCs	ENSSSCG00000009338
0	1.69109	0.573	0.31	0	pDCs	FHIT
0	1.27131	0.602	0.339	0	pDCs	RRP1B
0	3.06409	0.296	0.034	0	pDCs	SEPTIN5
0	6.50991	0.265	0.003	0	pDCs	PTCRA
0	1.42555	0.472	0.21	0	pDCs	CNP
0	2.80368	0.316	0.054	0	pDCs	TP53I13
0	1.60422	0.97	0.709	0	pDCs	SPCS2
0	1.58473	0.43	0.169	0	pDCs	LDAH
0	3.27936	0.298	0.037	0	pDCs	IL7R
0	1.60597	0.436	0.175	0	pDCs	NLN
0	1.09396	0.8	0.54	0	pDCs	SYNRG
0	1.22599	0.691	0.431	0	pDCs	B3GLCT
0	5.65044	0.27	0.011	0	pDCs	GXYLT2
0	1.18556	0.763	0.504	0	pDCs	ZNF16
0	1.82811	0.392	0.133	0	pDCs	CYSLTR1
0	1.18955	0.505	0.246	0	pDCs	ENSSSCG00000037541
0	1.11151	0.692	0.433	0	pDCs	ENSSSCG00000031476
0	1.0768	0.701	0.442	0	pDCs	ALG5
0	1.30587	0.51	0.252	0	pDCs	ENSSSCG00000002379
0	1.87825	0.389	0.132	0	pDCs	ENSSSCG00000032999
0	1.27089	0.834	0.577	0	pDCs	C9orf78
0	1.17603	0.608	0.351	0	pDCs	ADAM17
0	1.266	0.88	0.623	0	pDCs	BAZ2A
0	1.25531	0.645	0.388	0	pDCs	SAP30BP
0	1.43631	0.473	0.217	0	pDCs	SLC1A5
0	2.08595	0.999	0.744	0	pDCs	DNMBP
0	1.13899	0.607	0.352	0	pDCs	RNF121
0	2.15918	0.994	0.74	0	pDCs	PDCD4
0	3.0344	0.297	0.043	0	pDCs	ARL4A
0	1.19268	0.753	0.499	0	pDCs	SEC24D
0	1.39627	0.472	0.218	0	pDCs	LY9
0	1.6061	0.402	0.148	0	pDCs	A4GALT
0	1.27424	0.53	0.278	0	pDCs	CSRNP1
0	1.12976	0.823	0.573	0	pDCs	RPN1
0	4.79839	0.262	0.012	0	pDCs	ENSSSCG00000033043
0	4.27608	0.26	0.011	0	pDCs	DNTT
0	2.39579	0.315	0.066	0	pDCs	FABP5
0	1.34498	0.947	0.698	0	pDCs	SMS
0	1.3216	0.925	0.677	0	pDCs	PLCG2
0	5.166	0.256	0.008	0	pDCs	ENSSSCG00000062009
0	1.83903	0.374	0.126	0	pDCs	CSAD
0	1.74023	0.385	0.137	0	pDCs	DNAAF9
0	1.54777	0.432	0.185	0	pDCs	PRKDC
0	1.29236	0.51	0.263	0	pDCs	SCAMP3
0	1.0733	0.799	0.552	0	pDCs	SCAPER
0	1.17039	0.88	0.633	0	pDCs	RAB22A
0	1.24623	0.934	0.688	0	pDCs	ENSSSCG00000016970
0	1.16164	0.862	0.616	0	pDCs	EPC2
0	1.26037	0.516	0.27	0	pDCs	H2BC5
0	1.93906	0.355	0.109	0	pDCs	NAPB
0	1.16324	0.963	0.717	0	pDCs	SSH2
0	1.10238	0.566	0.32	0	pDCs	PPM1M
0	1.5752	0.98	0.735	0	pDCs	PTK2B
0	1.1646	0.91	0.665	0	pDCs	CD84
0	3.18767	0.284	0.039	0	pDCs	ENSSSCG00000055435
0	1.33509	0.767	0.523	0	pDCs	FUT8
0	1.46778	0.935	0.692	0	pDCs	VPS8
0	2.16035	0.378	0.135	0	pDCs	ENSSSCG00000061869
0	1.90096	0.357	0.114	0	pDCs	CHD7
0	3.43342	0.277	0.035	0	pDCs	C5
0	1.42215	0.432	0.19	0	pDCs	ENSSSCG00000057874
0	1.0475	0.619	0.377	0	pDCs	EDEM2
0	1.13708	0.608	0.366	0	pDCs	USP22
0	3.3419	0.272	0.031	0	pDCs	PPFIA2
0	1.02929	0.938	0.697	0	pDCs	ENSSSCG00000013768
0	1.11457	0.563	0.323	0	pDCs	MIGA1
0	1.33242	0.931	0.692	0	pDCs	TMED2
0	1.10623	0.661	0.422	0	pDCs	UFL1
0	1.12698	0.529	0.29	0	pDCs	SFMBT1
0	1.79039	0.346	0.107	0	pDCs	B3GALNT1
0	1.03359	0.852	0.614	0	pDCs	ZMYM1
0	1.15379	0.631	0.393	0	pDCs	PHC2
0	1.09158	0.872	0.634	0	pDCs	SLC46A3
0	1.15052	0.52	0.283	0	pDCs	RAB4A
0	1.36784	0.948	0.711	0	pDCs	DNAJC13
0	1.14988	0.775	0.538	0	pDCs	ERLEC1
0	1.13737	0.92	0.683	0	pDCs	CD2AP
0	1.54535	0.392	0.156	0	pDCs	MTERF2
0	1.34078	0.417	0.181	0	pDCs	ENSSSCG00000017754
0	1.36991	0.446	0.212	0	pDCs	TANGO2
0	6.81143	0.237	0.003	0	pDCs	FAM43B
0	1.95246	0.346	0.112	0	pDCs	CD302
0	1.07518	0.644	0.411	0	pDCs	U2AF1L4
0	2.29204	0.302	0.069	0	pDCs	ENSSSCG00000044562
0	1.32571	0.449	0.217	0	pDCs	IPO4
0	4.34039	0.245	0.013	0	pDCs	DACT1
0	1.08469	0.839	0.607	0	pDCs	USO1
0	1.03374	0.626	0.395	0	pDCs	EFL1
0	1.56485	0.386	0.156	0	pDCs	SEMA4B
0	3.24198	0.263	0.033	0	pDCs	ENSSSCG00000058255
0	2.64993	0.998	0.768	0	pDCs	ITM2C
0	1.04756	0.859	0.629	0	pDCs	ORC4
0	1.05811	0.579	0.349	0	pDCs	COX6A2
0	4.80655	0.24	0.011	0	pDCs	CFAP92
0	2.05317	0.294	0.065	0	pDCs	MX1
0	1.73258	0.992	0.763	0	pDCs	ENSSSCG00000013052
0	1.08094	0.505	0.276	0	pDCs	RETREG1
0	1.00088	0.768	0.539	0	pDCs	DTD1
0	1.07169	0.586	0.358	0	pDCs	RSRP1
0	1.62872	0.979	0.751	0	pDCs	PTPRA
0	3.23611	0.261	0.034	0	pDCs	SERPINI1
0	1.25686	0.453	0.226	0	pDCs	VEGFB
0	2.30928	0.298	0.071	0	pDCs	IMPDH1
0	1.75518	0.382	0.156	0	pDCs	SEMA4D
0	1.0394	0.865	0.639	0	pDCs	PELI1
0	2.05901	1	0.774	0	pDCs	DAPK1
0	2.01031	0.327	0.102	0	pDCs	SLC7A5
0	2.60469	0.28	0.055	0	pDCs	BEX1
0	3.04175	0.269	0.045	0	pDCs	CECR2
0	2.03173	0.301	0.077	0	pDCs	ENSSSCG00000059775
0	1.45555	0.415	0.191	0	pDCs	MBD5
0	4.26204	0.239	0.016	0	pDCs	TMOD1
0	1.00311	0.643	0.421	0	pDCs	TTLL5
0	1.05726	0.485	0.263	0	pDCs	SLC37A2
0	1.25578	0.444	0.223	0	pDCs	IFI44L
0	5.8325	0.224	0.004	0	pDCs	GAL3ST4
0	1.21722	0.473	0.253	0	pDCs	CARNMT1
0	1.40688	0.423	0.203	0	pDCs	ZW10
0	1.02347	0.695	0.476	0	pDCs	OPHN1
0	1.096	0.915	0.697	0	pDCs	HDLBP
0	1.04998	0.558	0.34	0	pDCs	PLIN3
0	2.81999	0.272	0.054	0	pDCs	TTC7B
0	1.3185	0.45	0.232	0	pDCs	FLVCR1
0	1.04626	0.851	0.633	0	pDCs	SEC24A
0	1.12834	0.518	0.301	0	pDCs	LMAN1
0	1.06162	0.524	0.307	0	pDCs	USP28
0	2.2084	0.308	0.091	0	pDCs	FMNL3
0	1.16623	0.459	0.244	0	pDCs	DYNLL2
0	1.51084	0.36	0.145	0	pDCs	ENSSSCG00000062137
0	2.84383	0.259	0.045	0	pDCs	ENSSSCG00000059695
0	1.65218	0.983	0.769	0	pDCs	ITCH
0	1.78853	0.335	0.122	0	pDCs	FPGT
0	2.83005	0.257	0.044	0	pDCs	CFB
0	1.73053	0.992	0.779	0	pDCs	LAMP2
0	4.49806	0.223	0.011	0	pDCs	GNB5
0	1.55214	0.36	0.148	0	pDCs	ADAR
0	1.33842	0.408	0.196	0	pDCs	URB1
0	1.15961	0.45	0.239	0	pDCs	METTL21A
0	2.33918	0.271	0.06	0	pDCs	SNX7
0	1.40662	0.386	0.175	0	pDCs	BTBD3
0	1.61775	0.307	0.096	0	pDCs	JAZF1
0	1.15858	0.453	0.243	0	pDCs	DDX52
0	1.83066	0.309	0.099	0	pDCs	PCED1B
0	1.30934	0.969	0.759	0	pDCs	FYN
0	1.50273	0.333	0.124	0	pDCs	ANGPTL1
0	1.43772	0.363	0.154	0	pDCs	DIS3L
0	1.09817	0.86	0.651	0	pDCs	CPEB2
0	3.88144	0.224	0.016	0	pDCs	AP3M2
0	1.22883	0.421	0.213	0	pDCs	ENSSSCG00000002995
0	2.31581	0.27	0.063	0	pDCs	RCVRN
0	1.65954	0.295	0.088	0	pDCs	ENSSSCG00000003278
0	2.54493	0.26	0.054	0	pDCs	KNSTRN
0	1.79196	0.294	0.088	0	pDCs	ENSSSCG00000058869
0	1.78746	0.313	0.109	0	pDCs	CRELD2
0	1.37713	0.361	0.157	0	pDCs	ENSSSCG00000047620
0	1.02268	0.879	0.675	0	pDCs	GBF1
0	4.27325	0.223	0.02	0	pDCs	BNC2
0	2.30243	0.262	0.059	0	pDCs	CXCR3
0	4.89831	0.212	0.009	0	pDCs	EPS8L2
0	5.17483	0.21	0.007	0	pDCs	ENSSSCG00000058981
0	1.41219	0.969	0.766	0	pDCs	UNC93B1
0	1.01194	0.746	0.543	0	pDCs	DHRS9
0	7.26566	0.202	0.001	0	pDCs	ENSSSCG00000054385
0	1.97478	0.29	0.089	0	pDCs	ENSSSCG00000057811
0	6.03232	0.204	0.004	0	pDCs	ENSSSCG00000003277
0	3.05632	0.999	0.799	0	pDCs	RRBP1
0	6.74959	0.201	0.002	0	pDCs	ENSSSCG00000053983
0	1.16972	0.936	0.738	0	pDCs	SSR3
0	1.83318	0.267	0.069	0	pDCs	ENSSSCG00000054384
0	1.15368	0.937	0.74	0	pDCs	EIF2AK3
0	3.61236	0.216	0.019	0	pDCs	TMEM53
0	1.42047	0.344	0.148	0	pDCs	COL18A1
0	1.65302	0.983	0.787	0	pDCs	TRAM1
0	2.47945	0.244	0.052	0	pDCs	ENSSSCG00000033721
0	2.01781	0.265	0.074	0	pDCs	E2F2
0	1.61354	0.99	0.799	0	pDCs	TTC7A
0	1.80003	0.284	0.094	0	pDCs	NR3C2
0	1.49891	0.973	0.783	0	pDCs	SEC63
0	1.01862	0.804	0.615	0	pDCs	TBC1D4
0	1.58931	0.302	0.113	0	pDCs	KLHL21
0	2.88202	0.228	0.039	0	pDCs	MYO10
0	1.54632	0.315	0.127	0	pDCs	NIF3L1
0	3.9266	0.203	0.015	0	pDCs	GPR68
0	2.5125	0.235	0.047	0	pDCs	ENSSSCG00000055087
0	1.62551	0.304	0.117	0	pDCs	DCLRE1C
0	1.74733	0.991	0.804	0	pDCs	HSP90B1
0	2.17654	0.244	0.058	0	pDCs	ETS1
0	1.69343	0.323	0.137	0	pDCs	TEX14
0	1.13309	0.929	0.744	0	pDCs	PRDX5
0	1.58465	1	0.815	0	pDCs	ZEB1
0	1.75614	0.277	0.092	0	pDCs	ABCG1
0	1.08959	0.965	0.78	0	pDCs	PIK3AP1
0	2.3187	0.252	0.068	0	pDCs	KLHL32
0	3.77478	0.2	0.016	0	pDCs	ENSSSCG00000043817
0	1.34177	0.977	0.793	0	pDCs	FNDC3A
0	1.82294	0.271	0.088	0	pDCs	SLC38A5
0	2.30632	0.248	0.065	0	pDCs	TNF
0	1.46935	0.293	0.111	0	pDCs	WHRN
0	1.27498	0.975	0.793	0	pDCs	NDUFA4
0	3.84256	0.201	0.02	0	pDCs	TLCD4
0	1.74684	0.274	0.095	0	pDCs	PHEX
0	3.49781	0.207	0.028	0	pDCs	PRR5L
0	1.70147	0.277	0.1	0	pDCs	FASTKD2
0	1.62722	0.283	0.106	0	pDCs	SELENBP1
0	1.24007	0.961	0.786	0	pDCs	DNM2
0	1.05021	0.969	0.794	0	pDCs	SRPK2
0	1.15456	0.957	0.782	0	pDCs	TRIM24
0	1.26913	0.954	0.78	0	pDCs	SEC31A
0	1.83168	0.256	0.085	0	pDCs	CLCN6
0	2.02138	0.999	0.829	0	pDCs	FMNL2
0	2.11426	0.233	0.064	0	pDCs	APC2
0	1.24375	0.981	0.813	0	pDCs	ZMYM2
0	2.2033	0.224	0.056	0	pDCs	ENSSSCG00000036846
0	2.48148	0.212	0.044	0	pDCs	CAND2
0	2.47198	0.203	0.039	0	pDCs	SH2D4B
0	1.83895	0.239	0.075	0	pDCs	SLC37A3
0	1.0423	0.946	0.782	0	pDCs	ENSSSCG00000007188
0	2.32888	0.21	0.047	0	pDCs	BEX4
0	1.20262	0.98	0.818	0	pDCs	BEND7
0	2.38581	0.23	0.068	0	pDCs	LHFPL6
0	1.31573	0.98	0.819	0	pDCs	STX7
0	1.18988	0.963	0.802	0	pDCs	TNFAIP8
0	2.00661	0.995	0.835	0	pDCs	SPCS1
0	2.17614	0.211	0.051	0	pDCs	TMEM86A
0	1.64807	0.747	0.588	0	pDCs	RFC2
0	2.42852	0.2	0.043	0	pDCs	SLC23A1
0	1.02825	0.993	0.837	0	pDCs	GRN
0	1.31087	0.969	0.814	0	pDCs	RAB14
0	1.79571	0.999	0.844	0	pDCs	RPS6KA5
0	1.14528	0.945	0.79	0	pDCs	BNIP3L
0	2.08783	0.218	0.064	0	pDCs	CCDC171
0	1.92352	0.998	0.847	0	pDCs	BCL11A
0	1.00573	0.962	0.811	0	pDCs	LNPEP
0	2.11267	0.201	0.051	0	pDCs	ZFP30
0	2.0308	0.204	0.054	0	pDCs	TMEM241
0	1.4769	0.996	0.85	0	pDCs	TGFBR2
0	1.32667	0.982	0.838	0	pDCs	PNRC1
0	1.75676	0.996	0.852	0	pDCs	AFF1
0	1.3333	0.985	0.841	0	pDCs	SND1
0	1.09857	0.963	0.823	0	pDCs	HTT
0	2.65128	1	0.865	0	pDCs	TCF4
0	1.01602	0.967	0.832	0	pDCs	OSBPL11
0	1.31397	0.994	0.86	0	pDCs	FBXL17
0	1.61169	0.995	0.863	0	pDCs	SNX29
0	1.04482	0.979	0.849	0	pDCs	SMARCA4
0	1.00172	0.958	0.831	0	pDCs	ENSSSCG00000007646
0	1.15161	0.978	0.852	0	pDCs	SPCS3
0	1.20068	0.987	0.863	0	pDCs	NDFIP1
0	1.05454	0.967	0.844	0	pDCs	ZNF148
0	2.08688	0.999	0.877	0	pDCs	SNX9
0	1.90222	0.998	0.884	0	pDCs	USP24
0	1.09285	0.99	0.877	0	pDCs	EPS8
0	1.16725	0.99	0.879	0	pDCs	PTPRJ
0	1.02085	0.976	0.869	0	pDCs	STK24
0	1.54872	0.996	0.89	0	pDCs	TMEM59
0	1.72309	0.996	0.891	0	pDCs	RHEB
0	1.05786	0.965	0.861	0	pDCs	COL19A1
0	1.19992	0.995	0.892	0	pDCs	CHD9
0	1.17231	0.98	0.88	0	pDCs	PTPRE
0	1.01134	0.988	0.891	0	pDCs	ENSSSCG00000039658
0	1.44485	0.998	0.902	0	pDCs	GAS7
0	1.32916	0.997	0.902	0	pDCs	FCHSD2
0	1.94905	1	0.907	0	pDCs	APBB1IP
0	1.73438	0.999	0.908	0	pDCs	SYK
0	1.26572	0.992	0.908	0	pDCs	KDM2A
0	1.65815	1	0.929	0	pDCs	RABGAP1L
0	1.79205	0.999	0.929	0	pDCs	BTAF1
0	1.42259	0.999	0.932	0	pDCs	RASAL2
0	1.2918	0.994	0.931	0	pDCs	SEC61G
0	1.77528	0.999	0.936	0	pDCs	TMEM131
0	1.27664	0.998	0.937	0	pDCs	DOCK10
0	1.09414	0.995	0.938	0	pDCs	REEP5
0	2.39146	1	0.949	0	pDCs	CCSER1
0	1.25845	1	0.95	0	pDCs	HDAC9
0	1.12491	0.995	0.95	0	pDCs	SEC61B
0	1.18498	0.997	0.964	0	pDCs	PRDX2
0	1.4123	1	0.982	0	pDCs	TCF12
0	1.36351	1	0.987	0	pDCs	AFF3
0	1.0173	1	0.993	0	pDCs	MED13L
0	3.04304	1	0.995	0	pDCs	CTSS
0	1.08899	1	0.995	0	pDCs	ENSSSCG00000006063
0	3.1979	1	1	0	pDCs	CST3
2.17503e-306	1.68073	0.261	0.093	5.6529e-302	pDCs	HFM1
1.5897e-302	1.8549	0.229	0.074	4.13162e-298	pDCs	ENSSSCG00000045169
3.80856e-301	1.17355	0.421	0.216	9.89846e-297	pDCs	ATP13A1
1.47337e-300	1.77111	0.234	0.076	3.82929e-296	pDCs	ENSSSCG00000051370
2.9695e-298	1.15462	0.423	0.22	7.71773e-294	pDCs	ENSSSCG00000041717
1.50576e-294	1.49041	0.298	0.122	3.91347e-290	pDCs	ENSSSCG00000059111
8.79008e-293	1.29952	0.367	0.175	2.28454e-288	pDCs	TMC8
1.34949e-292	1.31606	0.355	0.165	3.50732e-288	pDCs	AHCY
2.81427e-289	1.76232	0.217	0.068	7.31429e-285	pDCs	ANGPT2
5.32583e-287	1.50511	0.261	0.096	1.38418e-282	pDCs	ENSSSCG00000049910
2.81211e-283	1.1104	0.427	0.224	7.30867e-279	pDCs	HELQ
5.48451e-282	1.53769	0.294	0.123	1.42543e-277	pDCs	PRIMPOL
2.61033e-281	1.63779	0.255	0.096	6.78426e-277	pDCs	SLC29A1
4.85184e-279	1.4951	0.276	0.109	1.26099e-274	pDCs	SPDYC
2.83562e-278	1.10415	0.47	0.269	7.36977e-274	pDCs	ENSSSCG00000061658
4.33937e-278	1.03089	0.48	0.282	1.1278e-273	pDCs	SRP54
4.00054e-277	1.80551	0.212	0.068	1.03974e-272	pDCs	MICALL1
9.47849e-274	1.26827	0.352	0.168	2.46346e-269	pDCs	TMED3
1.54708e-271	1.08513	0.441	0.246	4.02085e-267	pDCs	ERG28
7.13442e-271	1.34095	0.32	0.144	1.85424e-266	pDCs	RECQL5
7.06624e-270	1.42384	0.283	0.117	1.83652e-265	pDCs	ENSSSCG00000004656
5.71235e-267	1.30312	0.347	0.163	1.48464e-262	pDCs	EPSTI1
7.78421e-266	1.08715	0.413	0.221	2.02312e-261	pDCs	BNIP1
1.40131e-265	1.26543	0.331	0.153	3.642e-261	pDCs	BTD
1.13652e-264	1.42132	0.29	0.123	2.95382e-260	pDCs	PM20D2
3.78452e-262	1.39558	0.273	0.109	9.83597e-258	pDCs	ADAMTS6
1.72203e-260	1.22413	0.348	0.167	4.47554e-256	pDCs	ZDHHC4
4.73732e-258	1.81048	0.203	0.066	1.23123e-253	pDCs	PDXP
1.18197e-252	1.15764	0.368	0.185	3.07195e-248	pDCs	TRIM44
1.33759e-251	1.49943	0.259	0.104	3.47639e-247	pDCs	ENSSSCG00000028635
2.37284e-249	1.36818	0.302	0.138	6.16702e-245	pDCs	EEIG1
4.76448e-249	1.55818	0.236	0.089	1.23829e-244	pDCs	ENSSSCG00000061321
[truncated: 81 more rows]

## Sheet: Fig.5B_DEA_c1_vs_c3&4
Differential gene expression analysis (FindMarkers()): c1 (cDC2) vs c3&4 (pptDC clusters)
p_val	avg_log2FC	pct.1	pct.2	p_val_adj	gene
0	2.71481	0.843	0.215	0	ITGAM
0	3.17045	0.831	0.219	0	CADM1
0	3.11623	0.892	0.303	0	S100A11
0	2.36012	0.904	0.335	0	FGD2
0	2.59765	0.812	0.283	0	ENSSSCG00000015545
0	2.10848	0.926	0.412	0	FCER1A
0	1.95078	0.903	0.413	0	MYO1F
0	1.98689	0.96	0.476	0	PAK1
0	1.76595	0.873	0.397	0	LY86
0	1.18536	0.923	0.448	0	CD9
0	2.47621	0.974	0.519	0	ENSSSCG00000006350
0	1.96649	0.804	0.352	0	SPECC1
0	1.92059	0.926	0.526	0	IRAK2
0	1.60833	0.876	0.479	0	NUMB
0	1.61571	0.811	0.432	0	OTULINL
0	1.30849	0.876	0.535	0	NCKAP5
0	1.46992	0.809	0.469	0	YBX3
0	1.72336	0.892	0.553	0	FCRLA
0	1.33672	0.877	0.541	0	CFP
0	1.37863	0.84	0.51	0	TNFRSF1B
0	1.08962	0.994	0.675	0	ENSSSCG00000038912
0	1.04611	0.847	0.547	0	ARHGAP10
0	1.0766	0.817	0.52	0	TIMP1
0	1.12908	0.828	0.533	0	MRTFB
0	1.73819	0.938	0.645	0	ENSSSCG00000022236
0	1.72635	0.935	0.644	0	ALCAM
0	1.18931	0.817	0.536	0	HIPK2
0	1.02374	0.848	0.573	0	ARHGAP22
0	1.41088	0.898	0.623	0	ENSSSCG00000061569
0	1.25387	0.858	0.604	0	NFKBIA
0	1.17831	0.945	0.703	0	PRKAG2
0	1.05506	0.865	0.627	0	TGFBI
0	1.22696	0.893	0.66	0	ENSSSCG00000040016
0	1.14061	0.957	0.737	0	PYCARD
0	1.57376	0.979	0.762	0	RFTN1
0	1.42424	0.945	0.736	0	AFF1
0	1.34141	0.958	0.755	0	ENSSSCG00000055885
0	1.1325	0.875	0.677	0	CRYBG1
0	1.63838	0.999	0.814	0	ENSSSCG00000036618
0	1.38872	0.978	0.81	0	GMFG
0	1.24522	0.971	0.831	0	ANTXR2
0	1.10761	0.957	0.822	0	PIK3CB
0	1.14813	0.967	0.879	0	ATP2B1
0	1.02964	0.972	0.907	0	DENND4A
0	1.8563	0.993	0.93	0	RBPJ
0	1.44547	0.995	0.949	0	PSAP
0	1.20447	0.997	0.959	0	CALM2
0	1.59684	1	0.973	0	ENSSSCG00000001455
0	1.46652	1	0.997	0	SLA-DQB1
0	1.38745	1	0.999	0	HLA-DRA
0	1.17682	1	1	0	CD74
0	1.26232	1	1	0	ENSSSCG00000001456
0	-4.22172	0.279	0.986	0	GAB1
0	-5.11653	0.291	0.958	0	SULF1
0	-4.40104	0.329	0.964	0	KLF12
0	-3.15652	0.235	0.855	0	OSBPL10
0	-3.64045	0.369	0.963	0	ENSSSCG00000055844
0	-3.53089	0.228	0.806	0	CTSD
0	-2.67283	0.288	0.831	0	CYFIP2
0	-4.08443	0.456	0.929	0	IRF8
0	-2.19496	0.38	0.85	0	DPP4
0	-2.35366	0.437	0.871	0	DIP2C
0	-2.45463	0.551	0.983	0	ZBTB7C
0	-1.93419	0.508	0.94	0	PDE8B
0	-3.16772	0.447	0.87	0	BLNK
0	-1.95323	0.404	0.827	0	EPHX2
0	-1.87178	0.485	0.9	0	TP53I11
0	-2.60608	0.528	0.937	0	ENSSSCG00000009338
0	-1.91234	0.436	0.834	0	SLCO4C1
0	-2.2809	0.536	0.931	0	SPATS2L
0	-2.32248	0.545	0.938	0	DNMBP
0	-1.63508	0.488	0.871	0	TLE5
0	-4.37432	0.488	0.869	0	ENSSSCG00000009240
0	-1.6618	0.438	0.814	0	PIK3CD
0	-2.08583	0.549	0.915	0	STOM
0	-2.33385	0.561	0.925	0	SLC25A38
0	-2.72049	0.624	0.981	0	ZEB1
0	-1.56163	0.458	0.803	0	ITSN1
0	-1.82878	0.496	0.838	0	GALNT2
0	-1.9692	0.63	0.97	0	ARL8A
0	-2.31051	0.477	0.813	0	RALGPS2
0	-1.52741	0.53	0.866	0	SLC12A9
0	-1.55691	0.572	0.905	0	FADS3
0	-2.05149	0.519	0.851	0	SOD1
0	-2.03307	0.619	0.949	0	KLF4
0	-1.74257	0.589	0.915	0	GALNT7
0	-2.41406	0.658	0.981	0	RAP1GAP2
0	-1.46362	0.537	0.85	0	MCCC1
0	-1.34648	0.563	0.875	0	STAT5A
0	-2.00812	0.675	0.976	0	GRN
0	-2.36215	0.598	0.893	0	CCDC50
0	-1.45805	0.549	0.84	0	RPRD1A
0	-1.43891	0.647	0.92	0	RAB12
0	-1.26232	0.593	0.863	0	IL17RA
0	-1.16845	0.545	0.804	0	SBF2
0	-1.25747	0.556	0.812	0	ST6GAL1
0	-1.14057	0.611	0.865	0	TAPBP
0	-3.54241	0.742	0.995	0	TCF4
0	-1.38335	0.624	0.877	0	NDRG1
0	-1.13481	0.594	0.834	0	RYBP
0	-1.25784	0.565	0.801	0	ST6GALNAC4
0	-1.95799	0.697	0.93	0	FMNL2
0	-1.88412	0.73	0.962	0	RPS6KA5
0	-1.10719	0.583	0.813	0	ZMYND11
0	-1.52408	0.589	0.816	0	FYB1
0	-1.05669	0.582	0.804	0	ENSSSCG00000031706
0	-1.11232	0.601	0.818	0	ITGB5
0	-1.34165	0.61	0.826	0	HIP1
0	-1.36312	0.694	0.906	0	SIPA1L3
0	-1.00618	0.659	0.871	0	ITCH
0	-1.39637	0.703	0.913	0	ENSSSCG00000022773
0	-1.0989	0.599	0.807	0	PLEKHA5
0	-1.4781	0.673	0.881	0	SRPK2
0	-1.18882	0.73	0.928	0	ARHGEF6
0	-1.01824	0.713	0.905	0	APLF
0	-1.5402	0.763	0.951	0	TGFBR2
0	-1.13657	0.753	0.94	0	SMARCA4
0	-1.20378	0.745	0.928	0	PECAM1
0	-1.19905	0.727	0.903	0	PIK3AP1
0	-1.23065	0.794	0.97	0	RALGAPA1
0	-1.47129	0.815	0.989	0	IGF1R
0	-1.19605	0.725	0.898	0	BEND7
0	-1.23545	0.803	0.976	0	APBA1
0	-1.31362	0.687	0.859	0	CSF2RB
0	-1.13618	0.71	0.881	0	LAMP2
0	-1.0875	0.712	0.881	0	ZNF710
0	-1.20163	0.779	0.942	0	FBXL17
0	-1.33198	0.803	0.961	0	CYRIA
0	-1.14435	0.816	0.965	0	PLEKHM2
0	-1.04314	0.813	0.954	0	ENSSSCG00000000657
0	-2.14364	0.752	0.889	0	DAPK1
0	-1.49394	0.846	0.981	0	RASA3
0	-1.69355	0.84	0.97	0	APBB1IP
0	-1.57278	0.856	0.977	0	GRK5
0	-1.39652	0.866	0.983	0	RABGAP1L
0	-1.54344	0.856	0.97	0	VCL
0	-1.17715	0.834	0.946	0	UNC5C
0	-1.05107	0.808	0.92	0	TSPAN3
0	-1.5091	0.88	0.99	0	NFKB1
0	-1.06303	0.869	0.976	0	SREBF2
0	-3.19283	0.882	0.988	0	RUNX2
0	-1.13895	0.878	0.976	0	DOCK5
0	-1.18763	0.866	0.964	0	TMEM131L
0	-1.05031	0.853	0.95	0	IQGAP2
0	-1.62799	0.908	0.995	0	SLC24A4
0	-1.29684	0.818	0.904	0	TSPAN13
0	-1.02814	0.903	0.987	0	IKZF1
0	-1.54302	0.92	0.993	0	PPP3CA
0	-1.5834	0.925	0.992	0	ARHGAP24
0	-1.00315	0.912	0.975	0	RAPGEF1
0	-1.15768	0.929	0.977	0	HDAC9
0	-1.25554	0.953	0.993	0	GALNT1
0	-1.681	0.962	0.998	0	NOTCH2
0	-1.06214	0.967	0.996	0	ENSSSCG00000005518
0	-1.1287	0.963	0.992	0	DOCK4
0	-1.44514	0.97	0.998	0	FRYL
0	-1.31343	0.973	0.999	0	AFF3
0	-1.05636	0.973	0.997	0	UVRAG
0	-1.12714	0.99	0.999	0	ARHGAP15
0	-1.15727	0.993	0.999	0	PIP4K2A
0	-1.032	0.995	1	0	FRMPD4
0	-1.01267	0.992	0.997	0	AIF1
0	-1.21894	0.996	1	0	PRKCB

## Sheet: Fig.5C_DEA_c2_vs_c3&4
Differential gene expression analysis (FindMarkers()): c2 (pDCs) vs c3&4 (pptDC clusters)
p_val	avg_log2FC	pct.1	pct.2	p_val_adj	gene
0	4.59046	0.999	0.225	0	COBLL1
0	4.13182	0.997	0.259	0	ENSSSCG00000010077
0	4.49142	1	0.275	0	ATP13A2
0	3.42834	0.958	0.245	0	ENSSSCG00000061277
0	5.32828	0.939	0.228	0	ENSSSCG00000038719
0	2.79772	0.91	0.225	0	AFF2
0	3.54426	0.947	0.279	0	DERL3
0	3.04115	0.904	0.24	0	EXTL3
0	2.97538	0.853	0.207	0	RHBDF2
0	3.05844	0.968	0.33	0	ENSSSCG00000034555
0	4.04283	0.993	0.358	0	OGFRL1
0	3.0911	0.912	0.277	0	ENSSSCG00000055499
0	2.57768	0.917	0.292	0	SCARB2
0	3.60189	0.872	0.25	0	UGCG
0	3.83782	0.825	0.206	0	CACNA1D
0	3.726	0.998	0.388	0	ENSSSCG00000028944
0	2.61089	0.862	0.269	0	F2R
0	2.98586	0.824	0.231	0	RHOH
0	2.8812	0.975	0.383	0	PTPRK
0	2.83075	0.827	0.242	0	PALS2
0	2.47868	0.862	0.28	0	SLC44A2
0	2.45105	0.907	0.333	0	DENND5B
0	2.69932	0.833	0.268	0	MACROD2
0	2.36995	0.906	0.36	0	INSR
0	2.45814	0.811	0.27	0	FHL3
0	2.48222	0.807	0.271	0	GNAT3
0	2.94274	0.972	0.438	0	ERN1
0	2.586	0.951	0.418	0	ENSSSCG00000015565
0	2.14156	0.837	0.319	0	CYB561A3
0	2.06229	0.829	0.312	0	TLR7
0	3.23748	1	0.484	0	DOCK1
0	2.18846	0.891	0.376	0	AMMECR1
0	2.45334	0.908	0.394	0	YPEL2
0	2.13616	0.958	0.448	0	ADAM19
0	2.39664	0.925	0.416	0	HM13
0	2.09774	0.914	0.406	0	TSPAN33
0	2.17591	0.872	0.374	0	MAPKAPK2
0	2.17776	0.847	0.353	0	CBX4
0	2.19342	0.914	0.425	0	LMBRD2
0	2.07093	0.899	0.413	0	CREB3L2
0	2.40105	0.948	0.462	0	IFNAR1
0	2.19697	0.934	0.449	0	NCF4
0	2.30408	0.812	0.336	0	NPC2
0	1.63197	0.846	0.371	0	SELL
0	2.18072	0.828	0.357	0	ADAMTS12
0	2.67051	0.982	0.513	0	ZFYVE26
0	1.95927	0.9	0.434	0	SERINC5
0	1.8754	0.962	0.5	0	CCDC186
0	1.76099	0.865	0.404	0	NTN1
0	2.20805	0.816	0.356	0	TOP3B
0	2.64982	0.992	0.534	0	TMTC2
0	1.87534	0.882	0.429	0	CORO7
0	1.91016	0.896	0.443	0	DENND1B
0	2.04482	0.936	0.484	0	GLCE
0	1.77849	0.843	0.394	0	GPR155
0	2.08884	0.836	0.387	0	APMAP
0	1.81021	0.932	0.488	0	PRXL2A
0	2.16503	0.922	0.48	0	B4GALT1
0	2.6843	0.975	0.539	0	SLC4A4
0	1.86259	0.828	0.396	0	SLC15A4
0	2.03839	0.872	0.442	0	SEC61A1
0	1.94836	0.846	0.416	0	EDEM3
0	1.85728	0.923	0.494	0	UST
0	1.85679	0.817	0.39	0	ABCB10
0	1.86505	0.842	0.421	0	TXNDC11
0	1.63938	0.827	0.407	0	CYTH3
0	2.83679	0.991	0.576	0	SAMSN1
0	1.31524	0.826	0.42	0	CMAH
0	1.75941	0.82	0.419	0	HMCES
0	1.70706	0.875	0.477	0	MLXIP
0	1.86742	0.857	0.459	0	KLF6
0	1.7561	0.909	0.513	0	ANKRD28
0	2.03309	0.985	0.589	0	KIF13B
0	2.07824	0.978	0.585	0	KIF1B
0	1.65324	0.812	0.421	0	ENSSSCG00000021793
0	2.73841	0.99	0.599	0	ENSSSCG00000060262
0	1.62899	0.87	0.485	0	ATP6V1C1
0	1.87574	0.84	0.455	0	MED17
0	1.30034	0.841	0.461	0	CDK14
0	1.79982	0.879	0.501	0	ATP13A3
0	2.01425	0.973	0.595	0	LIN37
0	1.70822	0.808	0.431	0	TMEM39A
0	1.58534	0.822	0.445	0	GNPTAB
0	2.64349	0.998	0.622	0	ENSSSCG00000036224
0	1.67657	0.908	0.534	0	ENSSSCG00000002260
0	1.61689	0.831	0.463	0	ENSSSCG00000055385
0	1.40556	0.871	0.505	0	MCOLN2
0	2.08335	0.988	0.626	0	ENSSSCG00000061957
0	1.85305	0.96	0.598	0	JAML
0	1.7439	0.803	0.442	0	VGLL4
0	1.24643	0.803	0.443	0	SLC1A4
0	1.23155	0.919	0.559	0	ENSSSCG00000024791
0	1.93699	0.986	0.631	0	RBM47
0	1.665	0.876	0.522	0	PPP1R14B
0	1.8787	0.973	0.622	0	ADA2
0	1.50545	0.871	0.523	0	PGLS
0	1.4258	0.827	0.481	0	MCPH1
0	1.66099	0.926	0.581	0	PLCG2
0	1.50895	0.879	0.534	0	S100Z
0	1.42711	0.806	0.47	0	SURF4
0	1.54117	0.891	0.559	0	TMEM109
0	3.04765	0.998	0.669	0	IFNAR2
0	1.02323	0.964	0.636	0	PLA2G7
0	1.06646	0.806	0.479	0	TTLL7
0	1.33042	0.816	0.493	0	MAPRE2
0	1.65296	0.985	0.662	0	NAV3
0	1.79312	0.956	0.64	0	UBE2J1
0	1.80936	0.948	0.634	0	FIG4
0	1.90979	0.987	0.673	0	DSE
0	2.8657	0.998	0.684	0	ITM2C
0	1.36278	0.833	0.52	0	NPLOC4
0	1.41288	0.826	0.515	0	ELL
0	1.34312	0.849	0.54	0	CNPY3
0	1.2867	0.828	0.52	0	ERP29
0	1.5938	0.973	0.668	0	MGAT5
0	1.14563	0.897	0.595	0	ATP8A1
0	1.20531	0.828	0.526	0	COQ2
0	2.28367	0.997	0.699	0	SPATS2
0	1.51893	0.89	0.594	0	ENSSSCG00000004912
0	1.3985	0.895	0.599	0	SDHB
0	1.30745	0.809	0.513	0	COMMD3
0	1.45984	0.945	0.651	0	ZNRF1
0	1.67388	0.948	0.656	0	RMND5A
0	1.58722	0.939	0.648	0	ENSSSCG00000048896
0	1.78415	0.996	0.708	0	P2RY14
0	1.31622	0.822	0.534	0	RPN1
0	1.28719	0.852	0.565	0	RPN2
0	1.41164	0.933	0.647	0	MDFIC
0	1.31017	0.918	0.633	0	INPP4A
0	1.36251	0.886	0.603	0	SERINC3
0	1.36177	0.962	0.679	0	DNASE1L1
0	1.2281	0.821	0.545	0	ENSSSCG00000014670
0	1.31551	0.896	0.621	0	SYPL1
0	1.27846	0.818	0.548	0	SLC1A2
0	1.03188	0.867	0.599	0	EIF4E3
0	1.20354	0.804	0.537	0	ATOSA
0	1.81719	0.992	0.725	0	ENSSSCG00000013052
0	1.56747	0.978	0.711	0	DGKD
0	1.50457	0.935	0.669	0	SSR3
0	1.2727	0.892	0.626	0	ISCU
0	1.43488	0.931	0.67	0	TMED2
0	1.14854	0.839	0.579	0	SRPRA
0	2.63901	0.996	0.736	0	AFF1
0	2.11151	0.994	0.74	0	PDCD4
0	1.19332	0.888	0.635	0	XPO4
0	1.05745	0.815	0.563	0	LAMP1
0	1.42112	0.957	0.715	0	PPP2R3A
0	1.071	0.896	0.654	0	SUFU
0	1.08483	0.883	0.641	0	SINHCAF
0	1.48248	0.97	0.73	0	SPCS2
0	1.37414	0.935	0.699	0	VPS8
0	1.07481	0.867	0.631	0	RABEP1
0	1.10271	0.862	0.627	0	EPC2
0	1.8061	0.968	0.743	0	ENSSSCG00000000563
0	1.04631	0.923	0.699	0	CYTH4
0	1.08079	0.879	0.656	0	PDIA6
0	1.02971	0.871	0.649	0	SLC46A3
0	1.0512	0.864	0.643	0	PELI1
0	1.12711	0.95	0.729	0	SLC12A6
0	1.46674	0.975	0.757	0	MSI2
0	1.41964	0.994	0.777	0	TESPA1
0	1.08053	0.833	0.618	0	C9orf78
0	1.10175	0.858	0.644	0	CPEB2
0	3.05713	0.999	0.785	0	RRBP1
0	1.24071	0.972	0.759	0	GOLM1
0	1.04063	0.856	0.646	0	ARCN1
0	1.65099	0.99	0.789	0	TTC7A
0	1.73067	0.987	0.788	0	NDFIP1
0	1.03163	0.879	0.681	0	BAZ2A
0	1.24956	0.992	0.795	0	FER
0	1.06587	0.935	0.741	0	IFNGR2
0	1.11679	0.901	0.707	0	SLC7A1
0	1.08945	0.902	0.71	0	HSPA5
0	1.32269	0.991	0.801	0	ST6GALNAC4
0	1.13532	0.929	0.74	0	PRDX5
0	1.12863	0.947	0.758	0	DNAJC13
0	1.41345	0.979	0.792	0	PTPRA
0	2.08542	1	0.816	0	FYB1
0	1.11643	0.96	0.776	0	LPGAT1
0	1.11635	0.945	0.762	0	ENSSSCG00000007188
0	1.14068	0.952	0.773	0	PRKN
0	1.56447	0.983	0.805	0	TRAM1
0	1.26712	0.977	0.799	0	FNDC3A
0	1.7346	0.992	0.816	0	HSP90B1
0	1.23927	0.974	0.799	0	NDUFA4
0	1.22555	0.98	0.806	0	PTK2B
0	1.40251	0.973	0.8	0	SEC63
0	1.23158	0.957	0.785	0	TRIM24
0	1.09941	0.952	0.788	0	CCPG1
0	1.48566	0.984	0.828	0	SND1
0	1.20945	0.954	0.798	0	SEC31A
0	1.17279	0.968	0.815	0	UNC93B1
0	1.13048	0.944	0.796	0	BNIP3L
0	2.20564	0.998	0.851	0	SOD1
0	1.29208	0.978	0.831	0	SPCS3
0	2.00264	0.995	0.849	0	SPCS1
0	1.07515	0.961	0.819	0	DNM2
0	1.22132	0.982	0.843	0	PNRC1
0	1.63194	0.997	0.859	0	FCHSD2
0	1.06851	0.983	0.85	0	MCCC1
0	1.131	1	0.869	0	ENSSSCG00000009240
0	2.60331	1	0.87	0	BLNK
0	1.45575	0.995	0.872	0	SNX29
0	1.06475	0.98	0.86	0	STX7
0	1.1903	0.965	0.848	0	COL19A1
0	1.09767	0.968	0.856	0	RAB14
0	1.21442	0.983	0.871	0	ITCH
0	1.16567	0.992	0.881	0	LAMP2
0	1.17648	1	0.889	0	DAPK1
0	1.55959	0.998	0.89	0	BCL11A
0	1.85174	1	0.893	0	CCDC50
0	1.70447	0.999	0.895	0	SNX9
0	1.10313	0.981	0.882	0	PPIB
0	1.43528	0.996	0.899	0	TMEM59
0	1.5585	0.996	0.907	0	RHEB
0	1.59228	0.998	0.917	0	USP24
0	1.27114	0.998	0.917	0	GAS7
0	1.0711	0.992	0.923	0	KDM2A
0	1.48637	0.999	0.93	0	FMNL2
0	1.49979	0.995	0.93	0	SEC61B
0	1.40874	0.994	0.929	0	SEC61G
0	1.22989	0.999	0.937	0	ENSSSCG00000009338
0	1.25964	0.999	0.938	0	DNMBP
0	2.2341	1	0.95	0	CCSER1
0	1.26673	0.999	0.951	0	SYK
0	1.5556	1	0.958	0	SULF1
0	1.52127	0.999	0.959	0	BTAF1
0	1.04915	0.999	0.962	0	RPS6KA5
0	1.07221	0.999	0.965	0	RASAL2
0	1.41965	0.999	0.969	0	TMEM131
0	1.25599	1	0.97	0	APBB1IP
0	1.09273	0.997	0.969	0	PRDX2
0	1.12548	1	0.983	0	RABGAP1L
0	1.08963	0.996	0.982	0	ENSSSCG00000052432
0	1.06704	1	0.991	0	TCF12
0	1.60945	1	0.995	0	TCF4
0	1.10139	1	0.995	0	ENSSSCG00000006063
0	2.68069	1	0.997	0	CTSS
0	3.60134	1	1	0	CST3
0	-4.20451	0.22	0.97	0	ARL8A
0	-4.38622	0.224	0.972	0	COTL1
0	-3.54117	0.259	0.949	0	CSRP1
0	-3.54072	0.235	0.92	0	FLNA
0	-5.73448	0.318	0.985	0	S100A6
0	-3.59882	0.256	0.909	0	SESN3
0	-3.40652	0.258	0.886	0	SERPINB1
0	-3.27055	0.21	0.822	0	PITPNC1
0	-5.59133	0.354	0.96	0	S100A4
0	-3.36632	0.229	0.831	0	ANXA2
0	-3.0578	0.231	0.831	0	PLBD1
0	-2.81827	0.268	0.863	0	IL17RA
0	-3.66521	0.218	0.806	0	CTSD
0	-3.14034	0.329	0.915	0	TRERF1
0	-5.56051	0.3	0.884	0	ENSSSCG00000060622
0	-2.84558	0.234	0.813	0	RARA
0	-3.39742	0.411	0.989	0	IGF1R
0	-2.78716	0.26	0.823	0	GLIPR2
0	-2.54664	0.281	0.82	0	LPIN2
0	-2.5381	0.285	0.822	0	PIK3CB
0	-2.63453	0.353	0.875	0	UNC119
0	-2.70148	0.336	0.852	0	CIITA
0	-5.15749	0.485	1	0	FRMPD4
0	-2.62516	0.428	0.925	0	SPI1
0	-2.49541	0.374	0.869	0	DIPK1A
0	-2.39087	0.412	0.903	0	DENND5A
0	-3.11264	0.319	0.806	0	PSD3
0	-2.23046	0.477	0.937	0	ENSSSCG00000039542
0	-2.13683	0.447	0.9	0	TP53I11
0	-2.02997	0.427	0.875	0	STAT5A
0	-2.14344	0.368	0.812	0	ST6GAL1
0	-2.00367	0.39	0.826	0	POU2F2
0	-2.14573	0.51	0.946	0	UNC5C
0	-1.88148	0.498	0.923	0	EVI5
0	-2.38573	0.5	0.915	0	STOM
0	-2.00523	0.39	0.803	0	ENSSSCG00000008137
0	-2.4515	0.545	0.957	0	SLC9A9
0	-2.2602	0.515	0.926	0	UTRN
0	-2.08835	0.511	0.913	0	REL
0	-1.97034	0.517	0.919	0	GIMAP4
0	-1.70692	0.503	0.897	0	CYB5R4
0	-1.80833	0.421	0.814	0	SCPEP1
0	-2.30521	0.586	0.97	0	NAV1
0	-1.81864	0.499	0.883	0	ABR
0	-1.83142	0.458	0.838	0	PKM
0	-1.72264	0.487	0.866	0	SNAP23
0	-2.21527	0.579	0.956	0	PDE3B
0	-2.25668	0.605	0.981	0	ITGB7
0	-1.57618	0.528	0.889	0	SMURF1
0	-2.17865	0.589	0.949	0	UCP2
0	-1.68205	0.464	0.821	0	KLF3
0	-2.05937	0.522	0.877	0	NDRG1
0	-2.17307	0.561	0.915	0	OXCT1
0	-1.57437	0.463	0.817	0	MYO9A
0	-1.90452	0.553	0.906	0	SIPA1L3
0	-1.75601	0.557	0.91	0	RGS19
0	-2.555	0.629	0.981	0	RASA3
0	-1.66585	0.471	0.812	0	EFHD2
0	-2.05951	0.6	0.937	0	IMMP2L
0	-1.61779	0.524	0.848	0	ATP10D
0	-2.02669	0.616	0.938	0	EML4
0	-2.24845	0.666	0.987	0	SLA-DMB
0	-1.44876	0.567	0.887	0	NEDD9
0	-2.2536	0.666	0.985	0	IFI30
0	-1.33504	0.519	0.836	0	FCHO2
0	-1.63602	0.587	0.9	0	GPI
0	-1.38698	0.509	0.82	0	ZNF362
0	-2.61215	0.678	0.988	0	ASAP1
0	-2.89039	0.505	0.814	0	ENSSSCG00000036618
0	-1.5977	0.607	0.915	0	ESYT1
0	-1.72576	0.619	0.924	0	ELOVL5
0	-1.63611	0.619	0.922	0	VAC14
0	-1.55098	0.609	0.907	0	AGO2
0	-3.05001	0.7	0.997	0	CAPG
0	-1.34429	0.596	0.884	0	MSN
0	-1.64212	0.62	0.904	0	TGFB1
0	-1.37209	0.624	0.907	0	PLCB2
0	-1.87272	0.572	0.852	0	MYOF
0	-1.36364	0.599	0.876	0	SNX8
0	-1.45418	0.601	0.878	0	RTN4
0	-1.93712	0.66	0.936	0	LRRK2
0	-1.45802	0.611	0.885	0	ZFP36L2
0	-1.18811	0.595	0.866	0	CRTC3
0	-1.52758	0.664	0.927	0	GRK3
0	-1.32864	0.61	0.869	0	LAMTOR1
0	-1.71219	0.673	0.93	0	RBPJ
0	-3.05626	0.717	0.973	0	ENSSSCG00000001455
0	-1.14346	0.631	0.885	0	WDFY2
0	-1.1693	0.605	0.857	0	ADAM10
0	-1.20121	0.623	0.875	0	ARHGAP30
0	-1.36552	0.651	0.903	0	ENSSSCG00000033909
0	-2.12462	0.665	0.911	0	TGFBR3
0	-1.63037	0.724	0.966	0	SLA-DMA
0	-1.40267	0.715	0.954	0	FCGRT
0	-1.0982	0.6	0.834	0	RYBP
0	-1.36959	0.577	0.809	0	DYNC1I1
0	-1.08602	0.614	0.846	0	CYTIP
0	-1.26035	0.671	0.902	0	CTSZ
0	-1.29702	0.674	0.902	0	PLCL2
0	-1.18472	0.641	0.869	0	SSH1
0	-1.25639	0.597	0.823	0	PIKFYVE
0	-1.44379	0.733	0.957	0	CAP1
0	-1.14823	0.611	0.835	0	ENSSSCG00000027348
0	-1.01456	0.592	0.815	0	EMD
0	-1.03673	0.606	0.828	0	CCNG1
0	-1.48018	0.697	0.918	0	GABARAPL2
0	-1.4281	0.725	0.946	0	MROH1
0	-1.30351	0.685	0.905	0	FADS3
0	-1.15907	0.61	0.83	0	STK38
0	-1.5078	0.66	0.88	0	LGALS1
0	-3.75849	0.779	0.998	0	CD52
0	-1.09847	0.689	0.907	0	GRK6
0	-1.31972	0.734	0.948	0	LBR
0	-1.01318	0.632	0.844	0	SPTLC2
0	-1.21212	0.697	0.907	0	STX12
0	-1.35527	0.659	0.869	0	ANO6
0	-1.32846	0.706	0.915	0	GALNT7
0	-1.02628	0.631	0.839	0	DYNC1LI2
0	-1.0809	0.684	0.891	0	KARS1
0	-2.26542	0.788	0.992	0	DOCK4
0	-1.09275	0.701	0.904	0	MAP3K3
0	-1.28065	0.742	0.941	0	TMX4
0	-1.20974	0.641	0.838	0	GALNT2
0	-1.1159	0.719	0.914	0	NFATC3
0	-1.21319	0.758	0.953	0	WDR1
0	-1.6176	0.704	0.897	0	MAML3
0	-1.39635	0.737	0.926	0	ENSSSCG00000032381
0	-1.34437	0.758	0.947	0	GSN
0	-1.11098	0.729	0.917	0	TRIO
0	-1.15713	0.709	0.896	0	AKR1A1
0	-1.45675	0.784	0.967	0	JPT1
0	-1.12564	0.714	0.896	0	KDM7A
0	-1.10449	0.75	0.931	0	ARF6
0	-1.10681	0.726	0.905	0	APLF
0	-1.05168	0.665	0.844	0	RPTOR
0	-1.26444	0.709	0.884	0	SYNGR2
0	-1.6301	0.79	0.964	0	TMEM131L
0	-1.41891	0.808	0.978	0	FBXW7
0	-2.39515	0.827	0.996	0	ENSSSCG00000006395
0	-1.27498	0.773	0.942	0	ENSSSCG00000038506
0	-1.17882	0.772	0.941	0	CEP170
0	-1.38364	0.761	0.929	0	LRRK1
0	-1.70649	0.808	0.976	0	ENSSSCG00000032003
0	-1.38045	0.778	0.944	0	PPP1CB
0	-1.75058	0.818	0.981	0	RAP1GAP2
0	-1.12989	0.797	0.96	0	PLXNC1
0	-3.16496	0.843	0.999	0	GPX1
0	-1.04178	0.782	0.935	0	NCOR2
0	-3.08613	0.848	0.997	0	SLA-DQB1
0	-1.05731	0.801	0.947	0	ZMIZ1
0	-1.27764	0.798	0.943	0	TANK
0	-1.27439	0.801	0.944	0	RCSD1
0	-1.52652	0.844	0.985	0	ALDOA
0	-2.68726	0.858	0.998	0	NOTCH2
0	-1.38763	0.843	0.981	0	EMP3
0	-1.14877	0.823	0.959	0	STK17B
0	-1.28255	0.678	0.813	0	ITGB2
0	-1.64478	0.843	0.975	0	RAPGEF1
0	-1.54083	0.84	0.97	0	JAK2
0	-1.26811	0.848	0.974	0	SRGN
0	-1.01838	0.82	0.945	0	TMCC1
0	-1.18627	0.829	0.953	0	ESYT2
0	-1.04797	0.852	0.974	0	TXNIP
0	-1.35182	0.855	0.975	0	ENSSSCG00000047605
0	-1.18134	0.864	0.98	0	IQGAP1
0	-1.1634	0.849	0.963	0	LYST
0	-1.7203	0.878	0.99	0	NFKB1
0	-1.12472	0.843	0.955	0	TSPO
0	-1.02533	0.803	0.913	0	ENSSSCG00000022773
0	-1.42798	0.883	0.992	0	LSP1
0	-1.08859	0.828	0.936	0	ENSSSCG00000022176
0	-1.73044	0.879	0.986	0	GAB1
0	-1.24092	0.778	0.884	0	MAN1A1
0	-1.90827	0.899	0.994	0	CORO1A
0	-3.14467	0.91	0.999	0	HLA-DRA
0	-1.09013	0.89	0.976	0	DOCK5
0	-1.08525	0.894	0.969	0	MYCBP2
0	-1.39166	0.897	0.97	0	VCL
0	-2.79963	0.928	1	0	ENSSSCG00000001456
0	-1.27132	0.917	0.984	0	SLC9A7
0	-1.91955	0.933	0.999	0	ACTG1
0	-1.0078	0.946	0.991	0	XYLT1
0	-1.02019	0.945	0.99	0	GRB2
0	-1.17194	0.951	0.994	0	MYL12A
0	-1.03462	0.959	0.996	0	ENSSSCG00000016330
0	-1.27918	0.958	0.995	0	ENSSSCG00000000576
0	-1.75082	0.979	0.999	0	TYROBP
0	-1.0536	0.978	0.997	0	DOCK11
0	-1.2711	0.983	1	0	VIM
0	-2.05983	0.982	0.999	0	PIP4K2A
0	-1.75702	0.986	0.999	0	MYL6
0	-2.1736	0.988	1	0	CD74
0	-1.41653	0.996	0.988	0	RUNX2
0	-1.09417	0.995	0.999	0	GNAI2
0	-1.34277	0.999	1	0	RPS11
0	-1.00329	0.999	1	0	ENSSSCG00000013889
0	-1.67247	1	1	0	TMSB10
1.92011e-196	-1.01604	0.746	0.816	4.99037e-192	ANXA1

## Sheet: Fig.5D_DEA_c3_vs_c4
Differential gene expression analysis (FindMarkers()): c3 vs c4 (pptDC clusters)
p_val	avg_log2FC	pct.1	pct.2	p_val_adj	gene
0	3.1941	0.935	0.364	0	ENSSSCG00000038912
0	2.64619	0.886	0.381	0	KIT
0	1.64506	0.828	0.41	0	PHACTR2
0	1.66467	0.887	0.491	0	LAT2
0	1.37845	0.923	0.592	0	ACTN1
0	2.04863	0.935	0.604	0	AQP3
0	2.36188	0.94	0.665	0	ENSSSCG00000036618
0	1.73408	0.931	0.673	0	ITGB2
0	1.3117	0.922	0.668	0	PSD3
0	1.57483	0.966	0.714	0	WDFY3
0	1.92146	0.997	0.75	0	ENSSSCG00000060622
0	1.21193	0.919	0.693	0	RGCC
0	1.5724	0.874	0.653	0	SMC6
0	1.45914	0.98	0.813	0	TSPAN13
0	1.03654	0.928	0.762	0	CIITA
0	1.08857	0.948	0.789	0	UNC119
0	1.23664	0.956	0.799	0	SYNGR2
0	1.07549	0.956	0.802	0	ECM1
0	1.43232	0.945	0.811	0	MAN1A1
0	1.14435	0.949	0.838	0	RIN3
0	1.17967	0.953	0.861	0	SSR1
0	1.941	0.996	0.946	0	ENSSSCG00000001455
0	1.65148	1	0.995	0	SLA-DQB1
0	1.76826	1	0.998	0	HLA-DRA
0	1.30019	1	0.999	0	ENSSSCG00000001456
0	1.52407	1	1	0	CD74
1.57536e-290	1.03919	0.916	0.686	4.09436e-286	CAPN2
1.93652e-288	1.06185	0.946	0.777	5.03301e-284	ANO6
8.33457e-272	1.27787	0.801	0.517	2.16615e-267	SPINT2
4.18836e-252	1.03506	0.98	0.937	1.08855e-247	S100A4
1.84202e-205	1.02682	0.865	0.65	4.78741e-201	IL6ST
1.17133e-189	1.16483	0.84	0.67	3.04428e-185	RFTN1
4.07759e-187	1.0984	0.815	0.58	1.05976e-182	TBC1D8
0	-2.27339	0.393	0.918	0	PIK3C2B
0	-1.90706	0.46	0.948	0	QSOX1
0	-2.04613	0.346	0.813	0	ENSSSCG00000024791
0	-1.79333	0.436	0.874	0	PLA2G7
0	-1.89693	0.429	0.859	0	MAGI2
0	-2.04209	0.525	0.925	0	P2RY14
0	-1.66431	0.495	0.86	0	NAV3
0	-1.34674	0.538	0.898	0	SERPINB10
0	-2.18862	0.642	0.977	0	FER
0	-1.81865	0.542	0.877	0	ATRNL1
0	-1.29819	0.692	0.986	0	HIP1
0	-1.02248	0.681	0.954	0	CTSD
0	-1.92183	0.7	0.948	0	RALGPS2
0	-1.36402	0.63	0.878	0	PTPN1
0	-1.6436	0.703	0.95	0	FYB1
0	-1.3858	0.688	0.924	0	SMARCAD1
0	-2.16517	0.761	0.996	0	ENSSSCG00000009240
0	-2.21908	0.775	0.983	0	BLNK
0	-1.54586	0.765	0.952	0	SOD1
0	-1.37666	0.787	0.97	0	DIP2C
0	-1.25282	0.776	0.958	0	CSF2RB
0	-2.13021	0.81	0.984	0	DAPK1
0	-1.82967	0.816	0.983	0	CCDC50
0	-1.04509	0.825	0.984	0	MAML3
0	-1.05635	0.811	0.965	0	LAMP2
0	-1.36094	0.87	1	0	IRF8
0	-1.02648	0.861	0.98	0	ATP2B4
0	-1.07155	0.837	0.952	0	BCL11A
0	-1.32823	0.874	0.985	0	SLC25A38
0	-1.15668	0.87	0.98	0	TBC1D1
0	-1.0969	0.861	0.968	0	PTPRE
0	-1.133	0.871	0.978	0	TSPAN3
0	-1.20377	0.89	0.991	0	ENSSSCG00000009338
0	-1.11746	0.911	0.996	0	IQGAP2
0	-1.15184	0.934	0.999	0	KLF12
0	-1.0992	0.931	0.988	0	DOCK10
0	-1.11959	0.948	0.997	0	JAK2
0	-1.41138	0.936	0.985	0	SULF1
0	-1.04281	0.948	0.996	0	VCL
0	-1.20964	0.948	0.996	0	APBB1IP
0	-1.06099	0.958	0.998	0	HDAC9
0	-1.31895	0.978	1	0	RUNX2
0	-1.49873	0.991	1	0	TCF4
3.10768e-300	-1.19393	0.666	0.909	8.07685e-296	TESPA1
1.59776e-299	-1.40512	0.607	0.844	4.15259e-295	PPP2R3A
2.68181e-296	-1.30383	0.569	0.852	6.97003e-292	KIF13A
8.84258e-296	-1.54871	0.543	0.817	2.29819e-291	MGAT5
7.41143e-295	-1.03091	0.703	0.916	1.92623e-290	ST6GALNAC4
2.40415e-289	-1.65216	0.558	0.811	6.24837e-285	DSE
2.94559e-289	-1.0887	0.631	0.898	7.65558e-285	CRHBP
1.02979e-284	-1.20812	0.544	0.839	2.67643e-280	DNASE1L1
3.26357e-281	-1.00391	0.761	0.931	8.48203e-277	GALNT2
4.42342e-275	-1.00323	0.734	0.917	1.14965e-270	ITGB5
4.67095e-274	-1.07471	0.696	0.91	1.21398e-269	LPP
1.03727e-271	-1.19725	0.597	0.845	2.69586e-267	DGKD
3.18658e-271	-1.27985	0.584	0.837	8.28191e-267	SPATS2
3.11591e-270	-1.0121	0.612	0.892	8.09826e-266	C1orf54
6.21343e-268	-1.12063	0.63	0.876	1.61487e-263	PCDHGA4
6.82965e-266	-1.15707	0.678	0.893	1.77503e-261	MYO5A
3.16242e-261	-1.08495	0.795	0.925	8.21912e-257	OSBPL11
7.55213e-253	-1.06582	0.849	0.95	1.9628e-248	SNX9
1.08755e-244	-1.48268	0.585	0.811	2.82654e-240	SLC16A10
9.55019e-233	-1.10922	0.641	0.857	2.48209e-228	PDCD4
4.47752e-229	-1.04938	0.573	0.831	1.16371e-224	BID
1.09825e-190	-1.07341	0.652	0.834	2.85435e-186	TMCC3
9.82763e-185	-1.07266	0.575	0.801	2.5542e-180	MAP3K5

## Sheet: Supp.Fig.7B_DEA_human_DC
Differential gene expression analysis (FindAllMarkers()): All clusters from human blood DCs (Lubin et al. 2024)
p_val	avg_log2FC	pct.1	pct.2	p_val_adj	cluster	gene
6.86889e-146	1.54306	0.975	0.429	1.52778e-141	1	RTN1
8.44902e-143	1.3761	0.99	0.541	1.87923e-138	1	AOAH
4.68362e-133	1.19611	0.983	0.588	1.04173e-128	1	CCSER1
1.2431e-132	1.54234	0.968	0.501	2.76491e-128	1	CACNA2D3
5.19264e-131	1.33899	0.987	0.68	1.15495e-126	1	SLC8A1
1.58939e-125	1.17822	0.985	0.714	3.53512e-121	1	PAK1
1.12084e-124	1.28788	0.978	0.519	2.49298e-120	1	LRMDA
9.02802e-122	1.38493	0.945	0.474	2.00801e-117	1	ITGAX
1.84728e-117	1.2154	0.983	0.657	4.10873e-113	1	LYST
1.01387e-116	1.28052	0.982	0.6	2.25504e-112	1	CD86
2.05712e-116	1.36876	0.949	0.46	4.57544e-112	1	GPAT3
4.33369e-115	1.20016	0.99	0.587	9.63899e-111	1	RIN3
5.53895e-113	1.22613	0.973	0.516	1.23197e-108	1	BASP1
1.39727e-111	1.67815	0.849	0.363	3.1078e-107	1	TENM4
3.50538e-111	1.13014	0.985	0.701	7.79667e-107	1	ASAP1
1.83456e-107	2.38739	0.499	0.108	4.08044e-103	1	GIPR
2.54812e-107	1.448	0.944	0.503	5.66753e-103	1	ENTPD1
3.97636e-106	1.44385	0.889	0.406	8.84422e-102	1	ATP8B4
4.78888e-106	1.2659	0.919	0.424	1.06514e-101	1	CD1C
3.26951e-104	1.03407	0.988	0.811	7.27204e-100	1	RBPJ
6.97262e-103	1.21918	0.967	0.547	1.55085e-98	1	ADAM28
2.99735e-102	1.4115	0.857	0.36	6.66671e-98	1	ALOX5
5.01322e-101	1.53836	0.847	0.397	1.11504e-96	1	GPRIN3
1.02523e-96	1.0999	0.965	0.54	2.28031e-92	1	DOCK5
4.65341e-96	1.00585	0.983	0.71	1.03501e-91	1	LST1
5.70881e-96	1.47629	0.828	0.365	1.26975e-91	1	PSTPIP2
1.56101e-94	1.73467	0.72	0.295	3.472e-90	1	ST18
4.52509e-92	1.02578	0.978	0.686	1.00647e-87	1	DENND1A
5.21693e-91	1.30338	0.892	0.482	1.16035e-86	1	CRYBG1
1.42654e-87	1.19621	0.962	0.832	3.17291e-83	1	SCLT1
1.67032e-87	1.3497	0.854	0.415	3.71513e-83	1	CLIC2
7.80756e-86	1.34375	0.904	0.529	1.73656e-81	1	AC009093.2
1.14596e-84	1.09287	0.934	0.496	2.54885e-80	1	MAP3K20
2.36266e-84	1.12136	0.834	0.372	5.25503e-80	1	ENHO
4.65292e-84	1.03779	0.968	0.657	1.0349e-79	1	SPECC1
7.06456e-84	1.17064	0.892	0.49	1.5713e-79	1	ETS2
1.36135e-83	1.0022	0.973	0.789	3.02792e-79	1	DISC1
9.38655e-83	1.20128	0.851	0.424	2.08776e-78	1	SCIMP
2.30374e-82	1.13903	0.942	0.586	5.12399e-78	1	TMEM131L
2.75851e-81	1.13602	0.937	0.659	6.13547e-77	1	PLXNC1
1.57242e-79	1.42099	0.685	0.276	3.49739e-75	1	TMEM273
7.13674e-79	1.35475	0.75	0.337	1.58735e-74	1	ATP1B1
1.63023e-78	1.16153	0.877	0.429	3.62596e-74	1	TNFAIP2
2.01146e-78	1.57181	0.678	0.287	4.47388e-74	1	SP140
4.26102e-78	1.10343	0.902	0.497	9.47736e-74	1	TMEM154
4.33179e-78	1.94818	0.579	0.218	9.63477e-74	1	NCKAP5
7.1501e-78	1.32082	0.738	0.309	1.59033e-73	1	IPCEF1
1.91864e-77	1.51019	0.695	0.295	4.26744e-73	1	ZBTB46
2.72961e-77	1.01098	0.809	0.358	6.0712e-73	1	MPP7
8.28837e-77	1.34479	0.76	0.36	1.8435e-72	1	S100Z
1.90927e-75	1.16247	0.836	0.426	4.24661e-71	1	LINC00278
4.47022e-74	1.59795	0.587	0.204	9.94267e-70	1	CD200R1
5.11086e-74	1.27589	0.791	0.371	1.13676e-69	1	AC090559.1
5.98329e-74	1.50343	0.718	0.323	1.3308e-69	1	HIF1A-AS3
3.43528e-73	1.11566	0.862	0.489	7.64075e-69	1	SERINC5
3.98045e-72	1.07317	0.813	0.384	8.85332e-68	1	WDFY3
1.40061e-71	1.41524	0.761	0.376	3.11523e-67	1	MIR646HG
6.72354e-71	1.10262	0.861	0.483	1.49545e-66	1	TBL1X
1.18417e-69	1.0934	0.837	0.436	2.63383e-65	1	PARP14
1.88347e-69	1.09885	0.871	0.5	4.18922e-65	1	EPSTI1
2.61737e-67	1.01174	0.91	0.628	5.82155e-63	1	AGPAT3
4.76594e-67	1.25715	0.784	0.403	1.06004e-62	1	MOB3B
8.63612e-67	1.11603	0.914	0.639	1.92085e-62	1	ENTPD1-AS1
7.41157e-65	1.07482	0.833	0.452	1.64848e-60	1	FAM102B
1.36065e-64	1.37709	0.687	0.307	3.02636e-60	1	AC120193.1
3.42812e-63	2.02771	0.39	0.105	7.62483e-59	1	STON2
2.10097e-62	1.07014	0.751	0.346	4.67298e-58	1	CX3CR1
7.77853e-62	1.08853	0.66	0.284	1.7301e-57	1	DTNA
6.49275e-61	1.05688	0.816	0.438	1.44412e-56	1	GSAP
4.48477e-60	1.35173	0.61	0.252	9.97504e-56	1	PDE4A
2.39649e-58	1.55895	0.542	0.219	5.33026e-54	1	SEZ6L
3.29037e-58	1.04681	0.803	0.45	7.31843e-54	1	SVIL
2.55315e-57	1.58028	0.484	0.17	5.67871e-53	1	HTR7
2.71699e-57	1.32141	0.627	0.287	6.04314e-53	1	PKIB
1.31102e-56	1.21703	0.768	0.418	2.91596e-52	1	BACH2
1.85337e-54	1.00349	0.818	0.458	4.12227e-50	1	SNX30
2.03271e-54	1.08949	0.768	0.42	4.52116e-50	1	PCNX2
2.26891e-54	1.35282	0.575	0.254	5.04652e-50	1	ZNF804A
6.9437e-54	1.10506	0.708	0.346	1.54442e-49	1	RASSF4
2.08278e-53	1.12301	0.713	0.349	4.63253e-49	1	CD83
1.45975e-52	1.26475	0.602	0.268	3.24678e-48	1	CD300E
4.60081e-52	1.2387	0.708	0.383	1.02331e-47	1	EPB41L2
7.34878e-52	2.21157	0.274	0.061	1.63452e-47	1	CLEC17A
1.05514e-51	1.03419	0.735	0.371	2.34685e-47	1	XAF1
1.55687e-51	1.02116	0.781	0.428	3.4628e-47	1	LPCAT2
1.08632e-50	1.04139	0.66	0.313	2.4162e-46	1	HOTAIRM1
1.46951e-50	1.48851	0.552	0.237	3.26848e-46	1	TMCO4
2.05818e-50	1.02479	0.771	0.437	4.57781e-46	1	TENT5A
1.08062e-49	1.18246	0.678	0.337	2.40352e-45	1	AIG1
1.32017e-49	1.01862	0.733	0.388	2.93632e-45	1	RNF24
2.5771e-49	1.27196	0.574	0.25	5.732e-45	1	MAST2
1.35182e-48	1.1309	0.624	0.285	3.00673e-44	1	ACPP
3.4135e-48	1.01109	0.76	0.442	7.59231e-44	1	PLCB2
2.47498e-47	1.02283	0.809	0.505	5.50485e-43	1	NFATC2
4.67547e-47	1.02746	0.743	0.423	1.03992e-42	1	HEATR5A
7.96381e-47	1.55519	0.381	0.121	1.77131e-42	1	AC064805.1
1.00003e-46	1.10915	0.743	0.432	2.22426e-42	1	PITPNC1
1.81327e-45	1.34879	0.461	0.181	4.03308e-41	1	IL1R2
2.20766e-45	1.15821	0.566	0.258	4.91027e-41	1	AKAP7
2.39618e-45	1.21854	0.65	0.338	5.32958e-41	1	AC087500.1
2.56273e-45	1.14942	0.537	0.233	5.70001e-41	1	DENND3
1.31969e-44	1.91363	0.375	0.135	2.93524e-40	1	LRP1B
3.81404e-44	1.12438	0.549	0.241	8.48319e-40	1	DPYD-AS1
3.83941e-43	1.00803	0.6	0.282	8.53961e-39	1	FCGR2B
7.13425e-43	1.57423	0.353	0.116	1.5868e-38	1	MAP3K20-AS1
8.77284e-43	1.24978	0.579	0.284	1.95126e-38	1	PTGER4
2.24347e-42	1.0678	0.602	0.291	4.98994e-38	1	IFIH1
2.36915e-42	1.58091	0.408	0.157	5.26947e-38	1	ARHGAP22
2.58156e-42	1.31072	0.723	0.49	5.7419e-38	1	PALM2-AKAP2
3.95124e-42	1.21419	0.556	0.266	8.78835e-38	1	PPARGC1B
5.98652e-42	1.09408	0.652	0.35	1.33152e-37	1	SP140L
1.52663e-41	1.37242	0.544	0.271	3.39554e-37	1	CCDC26
1.65576e-41	1.097	0.522	0.226	3.68273e-37	1	GBP1
3.30212e-41	1.20241	0.68	0.443	7.34456e-37	1	MS4A4E
5.82787e-41	1.25776	0.433	0.17	1.29624e-36	1	TCEA3
1.42858e-40	1.13825	0.675	0.388	3.17744e-36	1	PHC2
1.50953e-40	1.05412	0.607	0.301	3.35749e-36	1	PER1
4.47577e-40	1.26526	0.459	0.193	9.95501e-36	1	LINC01504
6.77171e-40	1.48454	0.376	0.139	1.50616e-35	1	AC005162.3
4.52361e-39	1.01843	0.685	0.377	1.00614e-34	1	SESTD1
5.49332e-39	1.2589	0.662	0.382	1.22182e-34	1	INSL6
5.98867e-38	1.14634	0.491	0.215	1.332e-33	1	C16orf74
8.4455e-38	1.2444	0.421	0.172	1.87845e-33	1	EFHC2
1.27863e-37	1.02697	0.564	0.273	2.84394e-33	1	PDLIM1
1.28375e-37	1.20045	0.499	0.231	2.85532e-33	1	MBNL1-AS1
2.87653e-37	1.34916	0.453	0.207	6.39797e-33	1	MIR99AHG
1.27783e-36	1.0472	0.534	0.252	2.84214e-32	1	MS4A7
1.63553e-36	1.06646	0.478	0.213	3.63774e-32	1	UBASH3B
2.42851e-36	1.12254	0.653	0.4	5.40149e-32	1	COX10-AS1
2.68576e-36	1.02092	0.605	0.323	5.97366e-32	1	ICA1L
2.77938e-36	1.09326	0.577	0.307	6.18189e-32	1	SLC49A4
4.57374e-36	1.03044	0.551	0.271	1.01729e-31	1	ARSG
1.09354e-35	1.07737	0.546	0.271	2.43225e-31	1	ADAM8
2.29428e-35	1.75592	0.307	0.107	5.10293e-31	1	AC092546.1
9.69171e-35	1.60492	0.34	0.128	2.15563e-30	1	SULT1B1
1.10828e-34	1.88814	0.282	0.093	2.46505e-30	1	NOL4L
3.17874e-34	1.10617	0.527	0.258	7.07015e-30	1	NLRP3
3.63082e-34	1.46806	0.386	0.158	8.07566e-30	1	AL136171.2
5.21098e-34	1.47436	0.323	0.117	1.15903e-29	1	AC024084.1
1.33063e-33	1.05716	0.524	0.259	2.95958e-29	1	GABBR1
1.6517e-32	1.16273	0.459	0.215	3.67372e-28	1	C2CD2
4.28805e-32	1.30414	0.328	0.122	9.53747e-28	1	IL1B
4.69196e-32	1.09199	0.502	0.252	1.04359e-27	1	ITGB2-AS1
5.86916e-32	1.0547	0.511	0.255	1.30542e-27	1	ULK2
1.30388e-31	1.15408	0.444	0.208	2.9001e-27	1	KCNK13
3.11332e-31	1.13291	0.408	0.183	6.92464e-27	1	HNRNPLL
9.77737e-31	1.5268	0.272	0.095	2.17468e-26	1	AC078845.1
1.40653e-30	1.1896	0.408	0.181	3.1284e-26	1	GBP3
1.8259e-30	1.50527	0.282	0.101	4.06117e-26	1	AL390774.2
3.81792e-30	1.10997	0.371	0.155	8.49182e-26	1	CD1E
4.19179e-30	1.11662	0.454	0.218	9.32339e-26	1	MTHFD1L
5.0374e-30	1.18813	0.37	0.156	1.12042e-25	1	MEFV
5.76966e-30	1.03068	0.451	0.213	1.28329e-25	1	PIK3R6
1.63878e-29	1.49902	0.345	0.145	3.64498e-25	1	GAS2L3
6.01523e-29	1.17471	0.536	0.297	1.33791e-24	1	AC079921.1
7.11414e-29	1.0877	0.494	0.262	1.58233e-24	1	TNFRSF10B
1.25006e-28	1.16791	0.459	0.22	2.78039e-24	1	NFAM1
1.80179e-28	1.00207	0.493	0.247	4.00753e-24	1	CAMK1
6.06332e-28	1.46142	0.305	0.12	1.3486e-23	1	ZBP1
1.00309e-27	1.6516	0.27	0.099	2.23107e-23	1	OPRM1
1.07425e-27	1.04694	0.408	0.188	2.38936e-23	1	NLRC4
2.56789e-27	1.20391	0.405	0.191	5.71151e-23	1	CLIP2
6.15425e-27	1.46395	0.307	0.128	1.36883e-22	1	CYSLTR2
6.53129e-27	1.10788	0.375	0.169	1.45269e-22	1	ZNF503
1.06771e-26	1.05026	0.444	0.23	2.37479e-22	1	ZNF532
1.08003e-26	1.12639	0.456	0.236	2.40221e-22	1	DEPTOR
1.39519e-26	1.6141	0.259	0.096	3.10319e-22	1	AL133268.4
1.75099e-26	1.47517	0.285	0.112	3.89455e-22	1	FBLN2
2.22386e-26	1.12226	0.406	0.194	4.94631e-22	1	CYBRD1
4.20841e-26	1.00344	0.403	0.191	9.36035e-22	1	NOD2
6.2665e-26	1.03127	0.617	0.387	1.3938e-21	1	RUNX3
1.40821e-25	1.05833	0.388	0.181	3.13215e-21	1	PTGS1
2.30997e-25	1.01148	0.4	0.188	5.13783e-21	1	COL9A2
9.49201e-25	1.45928	0.318	0.143	2.11121e-20	1	CC2D2B
1.02488e-24	1.02863	0.469	0.259	2.27954e-20	1	MYO1D
1.02917e-24	1.03261	0.347	0.152	2.28908e-20	1	PADI2
1.20097e-24	1.27414	0.34	0.156	2.67119e-20	1	AC090630.1
1.23448e-24	1.16352	0.308	0.13	2.74572e-20	1	GBP4
1.30386e-24	1.80332	0.214	0.074	2.90005e-20	1	MSR1
1.40241e-24	1.4121	0.242	0.087	3.11923e-20	1	DHRS9
2.58932e-24	1.02191	0.307	0.127	5.75915e-20	1	MAP7
2.60899e-24	1.37892	0.216	0.072	5.80292e-20	1	CD5
5.03718e-24	1.07281	0.318	0.14	1.12037e-19	1	OAS3
5.09796e-24	1.28391	0.375	0.182	1.13389e-19	1	HDX
8.01338e-24	1.16703	0.391	0.194	1.78234e-19	1	MICAL3
1.12845e-23	1.14726	0.287	0.117	2.50989e-19	1	CST7
1.76852e-23	1.08843	0.302	0.127	3.93354e-19	1	AC092809.2
2.52293e-23	1.12627	0.315	0.14	5.61151e-19	1	TLR5
3.22781e-23	1.23548	0.381	0.194	7.17929e-19	1	JHY
1.03463e-22	1.04519	0.395	0.198	2.30122e-18	1	IPO9-AS1
2.37709e-22	1.03046	0.328	0.149	5.28712e-18	1	ADGRG6
1.09809e-21	1.21155	0.244	0.094	2.44237e-17	1	HSPA6
3.81103e-21	1.01695	0.385	0.197	8.47649e-17	1	MPZL3
1.26631e-20	1.10591	0.28	0.12	2.81653e-16	1	EFNB1
1.99984e-20	1.26959	0.24	0.098	4.44804e-16	1	TSPOAP1
8.24852e-20	1.38892	0.226	0.092	1.83464e-15	1	AC010260.1
1.19339e-19	1.11329	0.303	0.142	2.65433e-15	1	AP000787.1
1.46352e-19	1.82375	0.242	0.106	3.25515e-15	1	IL7
2.56828e-19	1.30173	0.209	0.08	5.71236e-15	1	ABCB4
4.53417e-19	1.00119	0.26	0.113	1.00849e-14	1	RAB37
6.39876e-19	1.18769	0.234	0.096	1.42321e-14	1	CA2
1.70411e-18	1.01216	0.413	0.235	3.79029e-14	1	INKA2
1.71211e-18	1.21907	0.284	0.134	3.80807e-14	1	AC007285.1
3.58155e-18	1.07544	0.29	0.137	7.96609e-14	1	AC133065.1
5.98726e-18	1.00519	0.373	0.199	1.33169e-13	1	TMLHE-AS1
6.01754e-18	1.172	0.216	0.089	1.33842e-13	1	TLR3
9.76151e-18	1.23385	0.217	0.09	2.17116e-13	1	SLC2A3
4.75095e-17	1.1295	0.31	0.161	1.05671e-12	1	ITSN1
6.46266e-17	1.14235	0.24	0.109	1.43742e-12	1	UGGT2
1.79406e-16	1.03253	0.294	0.148	3.99035e-12	1	SLC16A1
1.84496e-16	1.0974	0.297	0.151	4.10356e-12	1	SLC35F2
5.90343e-16	1.15952	0.235	0.109	1.31304e-11	1	RAB20
1.36159e-14	1.01754	0.299	0.16	3.02845e-10	1	COPG2
2.40966e-14	1.27851	0.209	0.095	5.35957e-10	1	MEAK7
3.05491e-14	1.0879	0.227	0.106	6.79473e-10	1	CENPA
4.09578e-14	1.0628	0.207	0.093	9.10983e-10	1	C5orf66
5.34761e-14	1.05738	0.26	0.134	1.18942e-09	1	PPFIBP2
5.42375e-14	1.17473	0.264	0.136	1.20635e-09	1	AC007780.1
5.62225e-14	1.18803	0.201	0.092	1.2505e-09	1	AC025048.4
7.37834e-14	1.12044	0.262	0.135	1.64109e-09	1	TTC8
1.03068e-13	1.25965	0.201	0.093	2.29244e-09	1	FLVCR2
1.56943e-13	1.11622	0.287	0.158	3.49072e-09	1	RHOXF1-AS1
5.92483e-13	1.0879	0.24	0.121	1.3178e-08	1	BEST1
6.86725e-13	1.08003	0.249	0.132	1.52741e-08	1	ERP27
1.68708e-12	1.00867	0.297	0.165	3.7524e-08	1	CFLAR-AS1
2.05592e-12	1.00895	0.249	0.13	4.57277e-08	1	FRRS1
8.1426e-12	1.10053	0.255	0.137	1.81108e-07	1	TG
1.64776e-11	1.22029	0.202	0.101	3.66494e-07	1	ITGAM
5.36888e-11	1.14511	0.202	0.101	1.19415e-06	1	VIPR1
1.1785e-10	1.09017	0.227	0.122	2.62123e-06	1	TESPA1
2.51704e-10	1.11404	0.257	0.146	5.59841e-06	1	GRIK1
1.9239e-09	1.08378	0.202	0.109	4.27913e-05	1	LINC01637
7.67295e-07	1.00143	0.202	0.123	0.0170662	1	IQCN
7.71085e-290	2.74761	1	0.248	1.71505e-285	2	COBLL1
1.94901e-288	3.01874	0.994	0.261	4.33499e-284	2	LINC01478
2.52219e-281	2.88151	0.979	0.231	5.60986e-277	2	COL24A1
8.47551e-280	2.57599	1	0.238	1.88512e-275	2	CUX2
2.84379e-276	2.57827	0.987	0.216	6.32515e-272	2	COL26A1
2.44468e-270	2.49648	0.989	0.207	5.43746e-266	2	PACSIN1
1.63299e-269	2.67625	1	0.354	3.6321e-265	2	AC023590.1
3.33911e-268	2.54752	0.981	0.229	7.42685e-264	2	PHEX
7.52017e-268	2.55995	0.998	0.27	1.67264e-263	2	PLXNA4
4.48091e-265	2.75024	0.948	0.201	9.96644e-261	2	SEMA5A
1.88557e-261	2.47336	1	0.306	4.19387e-257	2	EPHB1
1.99321e-258	2.73601	0.95	0.218	4.4333e-254	2	RGS7
5.65132e-257	2.7766	1	0.41	1.25697e-252	2	LINC01374
1.12421e-255	2.32216	1	0.256	2.50047e-251	2	NIBAN3
5.99336e-248	2.58513	1	0.405	1.33304e-243	2	ZFAT
5.51204e-245	2.52847	0.961	0.252	1.22599e-240	2	HS3ST3B1
2.25344e-243	2.34058	0.998	0.319	5.01209e-239	2	RUBCNL
4.52742e-242	2.47339	0.979	0.291	1.00699e-237	2	LHFPL2
2.39172e-241	2.7441	0.867	0.16	5.31967e-237	2	CYP46A1
2.6642e-239	2.11194	1	0.959	5.92571e-235	2	RABGAP1L
5.34993e-236	2.48183	0.998	0.432	1.18993e-231	2	SETBP1
8.7127e-236	2.06819	1	0.977	1.93788e-231	2	FCHSD2
2.59212e-235	2.22272	1	0.363	5.76538e-231	2	RHEX
5.39306e-233	2.8353	0.86	0.176	1.19953e-228	2	RBMS3
5.6384e-233	2.51734	0.994	0.407	1.25409e-228	2	TBC1D4
1.05593e-232	2.21119	0.998	0.341	2.3486e-228	2	SAMD12
1.58362e-231	2.49035	0.966	0.282	3.52228e-227	2	SLC35F3
6.64613e-229	2.37662	1	0.818	1.47823e-224	2	TCF4
8.12394e-229	2.46059	1	0.693	1.80693e-224	2	PDE4B
8.7196e-229	2.44868	0.905	0.188	1.93941e-224	2	KCNK10
2.28258e-228	2.2948	1	0.703	5.07692e-224	2	CD2AP
2.29077e-226	2.39643	0.931	0.223	5.09514e-222	2	NRP1
2.36094e-226	2.2351	0.985	0.293	5.2512e-222	2	FLNB
9.64249e-226	2.48006	0.994	0.443	2.14468e-221	2	DACH1
1.17745e-224	2.14216	1	0.3	2.61888e-220	2	PTPRS
1.75307e-224	2.21361	0.927	0.191	3.89918e-220	2	LINC00996
2.09355e-223	2.02851	0.987	0.223	4.65646e-219	2	DERL3
2.63248e-223	2.12999	0.944	0.192	5.85517e-219	2	MAP1A
2.68267e-223	2.2161	0.936	0.207	5.9668e-219	2	SCAMP5
4.62353e-223	1.9952	1	0.916	1.02837e-218	2	RUNX2
1.1863e-222	2.29868	0.996	0.408	2.63857e-218	2	TNFRSF21
4.70312e-222	2.20637	0.998	0.428	1.04607e-217	2	CARD11
3.29973e-219	2.24899	0.998	0.439	7.33926e-215	2	NPC1
6.47466e-219	2.47554	0.843	0.16	1.44009e-214	2	IFNLR1
2.31897e-216	2.24587	0.998	0.457	5.15785e-212	2	STRBP
6.42781e-216	2.14013	1	0.355	1.42967e-211	2	CLEC4C
1.29331e-213	1.91034	1	0.908	2.87658e-209	2	BCL11A
4.09439e-213	2.10257	0.968	0.251	9.10673e-209	2	TSPAN13
3.10239e-212	2.15554	1	0.774	6.90033e-208	2	APP
6.40215e-212	2.10987	1	0.822	1.42397e-207	2	CCDC50
1.94212e-207	2.31222	0.993	0.495	4.31966e-203	2	ERN1
5.39823e-207	2.49283	0.815	0.168	1.20067e-202	2	MCC
1.59099e-206	2.0213	0.907	0.189	3.53869e-202	2	AC097375.1
2.66119e-206	2.17181	0.963	0.3	5.91903e-202	2	ADGRG5
1.46779e-205	2.2995	0.815	0.144	3.26467e-201	2	CMKLR1
2.86142e-205	2.09531	0.955	0.286	6.36437e-201	2	LAIR1
4.44189e-204	2.13212	1	0.705	9.87966e-200	2	UGCG
2.18704e-203	2.53169	0.862	0.222	4.86441e-199	2	HHAT
1.13368e-202	2.09334	1	0.591	2.52153e-198	2	ASPH
1.7437e-202	1.96186	1	0.716	3.87834e-198	2	USP24
1.52198e-200	1.98207	1	0.55	3.38518e-196	2	BLNK
1.62027e-200	1.73714	0.979	0.215	3.6038e-196	2	LRRC26
2.7781e-200	1.83788	0.966	0.222	6.17906e-196	2	IGHM
1.54331e-199	1.9975	1	0.64	3.43262e-195	2	GRAMD1B
1.85135e-199	2.01936	1	0.586	4.11777e-195	2	CCDC186
3.98169e-199	2.06428	1	0.592	8.85607e-195	2	MAPKAPK2
7.38573e-199	2.05465	0.994	0.559	1.64273e-194	2	FAM214A
8.63934e-199	1.72086	0.961	0.21	1.92156e-194	2	PTCRA
2.07896e-198	2.31247	0.897	0.261	4.62402e-194	2	STAMBPL1
2.49959e-198	1.73056	0.993	0.243	5.5596e-194	2	MZB1
4.44645e-198	2.14134	0.968	0.414	9.88979e-194	2	TEX2
4.83567e-198	1.92146	1	0.269	1.07555e-193	2	JCHAIN
7.4103e-198	2.66747	0.735	0.13	1.6482e-193	2	SLC7A11
7.66905e-198	2.17801	0.996	0.581	1.70575e-193	2	FAM160A1
1.09422e-197	1.95131	0.935	0.233	2.43377e-193	2	AC007381.1
1.23311e-197	1.8113	1	0.756	2.74268e-193	2	ZDHHC17
1.51609e-197	2.57966	0.753	0.132	3.37209e-193	2	LINC01226
1.71432e-196	2.05558	0.994	0.542	3.813e-192	2	SLC15A4
4.10657e-196	1.66022	1	0.815	9.13383e-192	2	ITPR2
4.27884e-196	2.59686	0.74	0.129	9.517e-192	2	GLT1D1
1.95124e-195	2.10115	0.886	0.203	4.33995e-191	2	PMEPA1
5.05021e-195	2.0797	0.903	0.244	1.12327e-190	2	PFKFB2
1.28136e-193	2.14976	0.968	0.434	2.84999e-189	2	IGF2R
4.43261e-193	1.68524	1	0.831	9.85902e-189	2	CDYL
5.00273e-193	2.59604	0.736	0.128	1.11271e-188	2	CA8
6.1423e-193	1.95074	0.991	0.537	1.36617e-188	2	TASP1
6.68106e-193	2.32925	0.772	0.141	1.486e-188	2	PLEKHD1
1.09599e-191	1.9557	0.996	0.531	2.43771e-187	2	PPM1K
6.12504e-191	1.79037	1	0.694	1.36233e-186	2	SNX9
6.73415e-191	2.45598	0.718	0.119	1.49781e-186	2	AZIN2
3.62997e-189	2.44828	0.789	0.165	8.07378e-185	2	LRRC36
4.17037e-189	1.97398	0.983	0.478	9.27574e-185	2	SCARB2
5.20241e-187	1.93405	0.991	0.503	1.15712e-182	2	SMC6
9.27964e-186	1.73643	1	0.275	2.06398e-181	2	IGKC
2.99134e-184	1.94349	0.961	0.369	6.65334e-180	2	DMXL2
8.18999e-184	2.02088	0.968	0.414	1.82162e-179	2	ADAM19
4.74066e-183	1.75765	0.998	0.291	1.05442e-178	2	LILRA4
9.85757e-183	2.10371	0.921	0.306	2.19252e-178	2	FMNL3
1.17925e-182	1.94955	0.979	0.484	2.62289e-178	2	SCN9A
1.24424e-182	1.62296	1	0.858	2.76745e-178	2	B4GALT1
2.75805e-182	1.7051	1	0.862	6.13445e-178	2	ZNRF2
6.06014e-182	1.47063	1	0.869	1.3479e-177	2	ITCH
6.66761e-182	2.36941	0.817	0.199	1.48301e-177	2	CYYR1
1.112e-181	2.21114	0.845	0.215	2.4733e-177	2	ETS1
2.87269e-181	2.9992	0.628	0.095	6.38945e-177	2	C5orf64
1.38988e-180	1.21064	1	0.971	3.09137e-176	2	PRKCB
1.88e-180	2.63312	0.714	0.132	4.18149e-176	2	BLK
1.80797e-179	1.78491	0.994	0.384	4.02128e-175	2	SPIB
1.36797e-178	1.89047	0.963	0.376	3.04264e-174	2	TXNDC5
2.04623e-178	1.67732	0.994	0.793	4.55122e-174	2	MDFIC
8.90649e-177	1.90424	0.987	0.668	1.98098e-172	2	SEL1L3
3.25272e-175	1.83907	0.985	0.521	7.23469e-171	2	TUT4
4.14178e-175	1.5919	1	0.729	9.21214e-171	2	UBE2J1
8.39362e-175	2.49875	0.652	0.1	1.86691e-170	2	AL392172.2
1.28675e-174	1.68285	0.996	0.787	2.86199e-170	2	RRBP1
1.40665e-174	1.8091	1	0.523	3.12867e-170	2	IL3RA
2.19013e-174	1.44054	1	0.899	4.87129e-170	2	RAP1GDS1
2.75095e-174	1.73782	1	0.29	6.11865e-170	2	GZMB
7.71208e-174	1.76043	0.993	0.552	1.71532e-169	2	ST3GAL2
2.04473e-173	1.6287	0.953	0.25	4.54789e-169	2	SCT
3.37646e-173	2.1876	0.809	0.198	7.50992e-169	2	PAFAH2
1.46743e-172	1.28632	1	0.926	3.26385e-168	2	CHD9
1.54665e-172	1.65574	1	0.826	3.44006e-168	2	IRF8
9.15693e-172	2.12148	0.783	0.18	2.03669e-167	2	TCF4-AS1
2.83287e-171	2.17747	0.779	0.169	6.30086e-167	2	SLA2
1.28038e-170	2.80096	0.63	0.099	2.84781e-166	2	PLCB4
1.65834e-170	1.83297	0.923	0.288	3.68847e-166	2	SMPD3
3.71472e-167	2.0464	0.921	0.341	8.26228e-163	2	WAKMAR2
5.89544e-167	2.31537	0.809	0.239	1.31126e-162	2	CRIM1
1.84031e-166	1.55653	0.968	0.306	4.09321e-162	2	CLIC3
3.06664e-165	2.00008	0.785	0.168	6.82083e-161	2	TLR9
5.22913e-165	1.30478	1	0.899	1.16306e-160	2	SFT2D2
6.4317e-165	1.70308	0.993	0.46	1.43054e-160	2	SERPINF1
5.11113e-164	1.72364	0.979	0.457	1.13682e-159	2	NUCB2
1.08779e-163	1.51711	0.983	0.282	2.41946e-159	2	LIME1
3.19031e-163	3.03499	0.645	0.124	7.09589e-159	2	BX284613.2
4.692e-163	1.76884	0.966	0.506	1.04359e-158	2	CYFIP2
5.07952e-163	1.77001	1	0.743	1.12979e-158	2	PLAC8
1.7981e-162	1.86938	0.776	0.169	3.99933e-158	2	PRXL2A
1.8723e-162	2.94408	0.669	0.141	4.16437e-158	2	ADGRB3
1.32166e-161	1.90604	0.729	0.14	2.93963e-157	2	MYBL2
1.81334e-161	1.91998	0.802	0.19	4.03322e-157	2	LAMP5
3.53642e-161	1.68407	1	0.711	7.86571e-157	2	C12orf75
1.41918e-160	1.43738	0.998	0.803	3.15654e-156	2	PHC3
1.80584e-159	1.69748	0.822	0.19	4.01656e-155	2	TPM2
3.65284e-159	2.67679	0.72	0.181	8.12464e-155	2	KHDRBS2
3.96205e-159	1.82739	0.955	0.461	8.8124e-155	2	AHI1
4.48857e-159	2.02164	0.933	0.494	9.98348e-155	2	LINC01684
9.95625e-159	1.60434	0.994	0.631	2.21447e-154	2	SELENOS
1.59865e-158	1.30272	0.998	0.88	3.55571e-154	2	SND1
3.06374e-158	2.40686	0.824	0.264	6.81437e-154	2	GLCCI1
8.34413e-158	1.92996	0.94	0.448	1.8559e-153	2	DAAM1
5.79859e-157	1.69409	0.97	0.603	1.28972e-152	2	MTMR1
2.91865e-156	1.88955	0.738	0.152	6.49165e-152	2	AC011893.1
7.66574e-156	2.10508	0.877	0.318	1.70501e-151	2	P3H2
1.44169e-155	1.83302	0.748	0.155	3.20662e-151	2	SMIM5
2.20747e-155	1.51837	0.991	0.782	4.90986e-151	2	NGLY1
3.14709e-155	1.92874	0.789	0.194	6.99976e-151	2	CIB2
1.6736e-154	1.07186	1	0.979	3.72241e-150	2	APBB1IP
2.23992e-154	1.71463	0.963	0.494	4.98204e-150	2	POLB
4.09105e-154	1.35823	0.996	0.871	9.09931e-150	2	IFNAR2
6.4812e-154	1.56834	0.976	0.415	1.44155e-149	2	STMN1
7.04322e-154	2.10583	0.832	0.277	1.56655e-149	2	LINC01176
1.09896e-153	1.00651	1	0.991	2.4443e-149	2	AFF3
3.11089e-153	2.21134	0.626	0.107	6.91925e-149	2	PDZRN3
5.24826e-153	1.53111	0.996	0.767	1.16732e-148	2	P2RY14
6.01003e-153	2.7233	0.626	0.119	1.33675e-148	2	PTPRM
1.42539e-152	1.32715	1	0.939	3.17034e-148	2	CTSC
1.79494e-152	2.18911	0.714	0.161	3.9923e-148	2	LINC00865
2.23308e-152	1.26089	0.998	0.915	4.96681e-148	2	CD4
3.02404e-152	1.50129	0.991	0.777	6.72606e-148	2	OGT
3.03467e-152	1.12038	1	0.962	6.7497e-148	2	HSP90B1
3.5048e-152	1.8621	0.942	0.492	7.79537e-148	2	ARAP2
1.3925e-151	1.06872	1	0.97	3.0972e-147	2	ARID1B
2.17728e-151	1.88712	0.813	0.222	4.8427e-147	2	ATP13A2
3.27669e-151	2.40008	0.632	0.115	7.28802e-147	2	MYB
4.64713e-151	1.34074	1	0.877	1.03361e-146	2	PDCD4
1.35041e-150	1.52524	0.987	0.706	3.00358e-146	2	GGA2
2.87643e-150	1.33076	1	0.861	6.39776e-146	2	AUTS2
8.94234e-150	1.90451	0.856	0.282	1.98896e-145	2	TLR7
1.54395e-149	1.78332	0.948	0.556	3.43406e-145	2	SNHG14
1.96311e-149	1.48589	0.996	0.651	4.36635e-145	2	GAPT
2.36379e-149	1.54762	1	0.452	5.25755e-145	2	ALOX5AP
2.51967e-149	2.21971	0.611	0.105	5.60425e-145	2	AC092969.1
4.35872e-149	2.42151	0.639	0.12	9.69467e-145	2	AC005224.2
1.04112e-148	2.26974	0.632	0.117	2.31565e-144	2	AL139340.1
1.22523e-148	1.62148	0.972	0.521	2.72515e-144	2	CLN8
1.65554e-148	2.50407	0.736	0.209	3.68226e-144	2	CCDC102B
7.86726e-148	1.56541	0.983	0.517	1.74984e-143	2	NCF1
1.27847e-147	2.36043	0.649	0.132	2.84358e-143	2	AR
2.71423e-147	1.35433	0.994	0.83	6.03699e-143	2	ARID2
3.95313e-147	1.56173	1	0.573	8.79255e-143	2	ITM2C
6.50825e-147	1.12974	1	0.942	1.44756e-142	2	MPEG1
1.63534e-146	1.92165	0.867	0.303	3.63733e-142	2	ZHX2
1.87709e-146	1.74331	0.963	0.579	4.17502e-142	2	GAB1
8.49671e-146	1.64466	0.951	0.475	1.88984e-141	2	ARID3A
9.97852e-146	1.517	0.985	0.772	2.21942e-141	2	PI4KA
1.3865e-145	1.21263	1	0.943	3.08386e-141	2	NPC2
2.42767e-145	1.04108	1	0.98	5.39962e-141	2	ANKRD12
3.13469e-145	1.2977	0.998	0.766	6.97217e-141	2	CYBB
4.11048e-145	1.68425	0.897	0.329	9.14254e-141	2	ABHD15
2.00966e-144	2.01994	0.879	0.408	4.46989e-140	2	EPDR1
2.25311e-144	2.17927	0.766	0.225	5.01138e-140	2	TRPM2
2.47039e-144	1.61745	0.974	0.527	5.49464e-140	2	MED12L
3.94421e-144	1.48736	0.987	0.742	8.77271e-140	2	GNG7
3.27532e-143	1.42184	0.991	0.552	7.28497e-139	2	VEGFB
1.04043e-142	1.8297	0.806	0.218	2.31413e-138	2	KCNK17
1.99884e-142	1.43301	1	0.554	4.44583e-138	2	IRF7
2.60755e-142	1.72407	0.976	0.662	5.79971e-138	2	MAN1A1
3.18506e-142	1.10916	1	0.942	7.08422e-138	2	CD164
4.57693e-142	1.15176	1	0.948	1.018e-137	2	CUX1
7.4346e-142	1.88625	0.875	0.348	1.6536e-137	2	MGAT4A
1.00689e-141	1.27703	0.994	0.845	2.23953e-137	2	ZMYM2
2.553e-141	1.44307	0.985	0.514	5.67838e-137	2	CYB561A3
6.64104e-141	1.66053	0.925	0.426	1.4771e-136	2	KCTD5
1.16521e-140	1.09483	1	0.951	2.59165e-136	2	IQGAP2
3.2043e-140	1.48529	0.993	0.755	7.127e-136	2	MAP4K4
6.27634e-140	1.52114	0.978	0.699	1.39598e-135	2	JAZF1
7.25284e-140	1.95179	0.841	0.313	1.61318e-135	2	ZDHHC21
7.7848e-140	1.65013	0.948	0.511	1.7315e-135	2	SLC20A1
8.42033e-140	1.60547	0.963	0.567	1.87285e-135	2	MNAT1
9.21297e-140	1.2525	1	0.819	2.04915e-135	2	PLD4
1.52245e-139	1.11058	0.998	0.892	3.38623e-135	2	TM9SF2
1.75866e-139	2.32414	0.65	0.145	3.9116e-135	2	PTK7
3.13824e-139	1.10025	1	0.952	6.98008e-135	2	IKZF1
4.86034e-138	1.25339	0.996	0.857	1.08104e-133	2	INPP4A
7.7668e-138	2.11559	0.864	0.4	1.72749e-133	2	SH3D19
1.34021e-137	1.22338	1	0.9	2.9809e-133	2	HERPUD1
3.29073e-137	1.35072	1	0.878	7.31925e-133	2	PPP1R14B
4.73622e-137	1.75129	0.824	0.257	1.05343e-132	2	TRAF4
2.63414e-136	1.48689	0.957	0.505	5.85885e-132	2	HIGD1A
4.10636e-136	1.40653	0.983	0.781	9.13336e-132	2	CORO1C
5.55473e-136	2.44368	0.559	0.095	1.23548e-131	2	ARL5C
5.82074e-136	1.51866	0.985	0.692	1.29465e-131	2	OFD1
1.29533e-135	1.81642	0.817	0.273	2.88108e-131	2	SLC7A5
2.28314e-135	1.17123	0.998	0.916	5.07817e-131	2	TGFBR2
2.52101e-135	1.99284	0.714	0.191	5.60724e-131	2	AP001442.1
4.78513e-135	1.34933	0.979	0.716	1.06431e-130	2	CCDC69
1.44708e-134	2.32468	0.574	0.102	3.2186e-130	2	ALDH5A1
2.78311e-134	1.48757	0.979	0.729	6.19019e-130	2	PCNX1
4.06838e-133	1.95342	0.753	0.225	9.04888e-129	2	NIPA1
6.49175e-133	2.02326	0.636	0.133	1.4439e-128	2	RASD1
6.73684e-133	1.06302	1	0.939	1.49841e-128	2	SPCS1
1.14469e-132	1.5829	0.955	0.545	2.54602e-128	2	USP9Y
1.1909e-132	1.88291	0.77	0.225	2.6488e-128	2	YPEL1
1.26852e-132	2.48451	0.617	0.135	2.82143e-128	2	MSRB3
3.32105e-132	2.24097	0.559	0.096	7.38669e-128	2	NOTCH4
4.397e-132	2.5058	0.675	0.19	9.77981e-128	2	SYCP2L
4.91269e-132	1.37869	0.964	0.389	1.09268e-127	2	DNASE1L3
7.26171e-132	2.36145	0.705	0.196	1.61515e-127	2	DAPK2
8.8259e-132	1.52336	0.964	0.602	1.96306e-127	2	CLCN5
1.10198e-131	1.57203	0.955	0.614	2.45102e-127	2	ATP8A1
1.32148e-131	1.51237	0.942	0.588	2.93924e-127	2	MEF2D
2.75423e-131	1.99606	0.705	0.179	6.12597e-127	2	HS3ST1
4.28303e-131	1.41974	0.979	0.772	9.52633e-127	2	MOB1B
4.44562e-131	1.52811	0.946	0.558	9.88794e-127	2	CREB3L2
4.89448e-131	1.03578	1	0.982	1.08863e-126	2	SEC61B
7.82445e-131	2.2567	0.673	0.178	1.74031e-126	2	C11orf80
8.86778e-131	1.7623	0.828	0.294	1.97237e-126	2	ULK1
9.16455e-131	1.097	1	0.956	2.03838e-126	2	PLEK
1.36799e-130	1.58247	0.959	0.557	3.04267e-126	2	SORL1
1.36907e-130	1.52051	0.961	0.66	3.04509e-126	2	BTG2
2.14792e-130	2.39198	0.723	0.237	4.77741e-126	2	TTC28
8.18344e-130	1.36524	0.976	0.623	1.82016e-125	2	XBP1
8.75211e-130	1.31536	0.976	0.715	1.94664e-125	2	IDH3A
1.19645e-129	1.53232	0.968	0.66	2.66114e-125	2	PAG1
4.2678e-129	2.66894	0.482	0.071	9.49244e-125	2	COBL
4.38559e-129	1.06158	0.996	0.891	9.75442e-125	2	TRAM1
9.65073e-129	1.24054	0.985	0.8	2.14652e-124	2	YPEL5
2.89812e-128	1.82162	0.879	0.408	6.44601e-124	2	LINC00342
4.09083e-128	1.66108	0.869	0.352	9.09883e-124	2	ATP2A3
1.14813e-127	1.29947	0.981	0.798	2.55367e-123	2	DMXL1
1.68231e-127	1.33828	0.981	0.732	3.74179e-123	2	MCOLN2
2.89264e-127	2.02633	0.815	0.341	6.4338e-123	2	TBC1D32
3.09168e-127	1.29194	0.985	0.764	6.87652e-123	2	PIK3AP1
3.54935e-127	1.60463	0.938	0.526	7.89447e-123	2	PPP1R16B
1.20883e-126	2.68375	0.505	0.083	2.68868e-122	2	AL136018.1
1.90183e-126	2.9777	0.43	0.054	4.23006e-122	2	LINC01163
5.17658e-126	1.43438	0.938	0.444	1.15137e-121	2	SVIP
7.45675e-126	1.62775	0.774	0.225	1.65853e-121	2	PLAAT3
2.33241e-125	2.11189	0.649	0.159	5.18775e-121	2	CEACAM21
4.41459e-125	1.59048	0.832	0.288	9.81894e-121	2	RFLNB
6.59335e-125	1.06457	0.998	0.915	1.46649e-120	2	TBL1XR1
6.79524e-125	1.8559	0.77	0.261	1.5114e-120	2	FZD3
7.30476e-125	2.5287	0.533	0.101	1.62473e-120	2	AL359915.1
8.22722e-125	1.64534	0.908	0.481	1.8299e-120	2	RUBCN
1.03458e-124	1.70867	0.819	0.281	2.30111e-120	2	SLC44A2
1.24575e-124	2.13356	0.551	0.098	2.7708e-120	2	EPHA2
2.07899e-124	2.16681	0.561	0.104	4.62408e-120	2	PLVAP
4.30787e-124	1.2389	0.993	0.858	9.58156e-120	2	CERS6
4.5728e-124	1.74837	0.905	0.485	1.01708e-119	2	HIVEP1
5.11652e-124	1.39006	0.972	0.766	1.13802e-119	2	PIK3CD
6.95452e-124	1.79841	0.85	0.375	1.54682e-119	2	PPARA
2.61895e-123	1.84773	0.753	0.238	5.82506e-119	2	LINC-PINT
5.76288e-123	1.45046	0.929	0.457	1.28178e-118	2	CXXC5
1.34324e-122	1.97196	0.555	0.099	2.98763e-118	2	FAM30A
1.53641e-122	1.70122	0.918	0.516	3.41729e-118	2	DENND5B
9.65255e-122	1.53006	0.901	0.417	2.14692e-117	2	LMAN1
1.11804e-121	1.06017	0.994	0.904	2.48675e-117	2	SENP6
2.00679e-121	1.44921	0.972	0.675	4.4635e-117	2	MYO9A
2.33378e-121	1.16376	0.981	0.84	5.1908e-117	2	TACC1
3.52631e-121	1.92143	0.686	0.179	7.84321e-117	2	SIDT1
6.08138e-121	2.60445	0.523	0.1	1.35262e-116	2	WASF1
9.19638e-121	1.51767	0.864	0.355	2.04546e-116	2	RMC1
6.84612e-120	1.90625	0.566	0.106	1.52271e-115	2	AEBP1
2.0057e-119	1.48365	0.95	0.623	4.46107e-115	2	CBLB
7.98163e-119	1.47147	0.914	0.505	1.77527e-114	2	RNF11
8.42579e-119	2.49444	0.46	0.069	1.87406e-114	2	VIPR2
1.55368e-118	2.0689	0.6	0.136	3.4557e-114	2	AP001439.1
7.75496e-118	1.02144	0.996	0.933	1.72486e-113	2	MAP3K2
1.03097e-117	1.3762	0.828	0.268	2.29309e-113	2	CXCR3
1.85562e-117	1.54292	0.953	0.645	4.12726e-113	2	ACSL3
2.28253e-117	1.72054	0.822	0.332	5.07681e-113	2	CUEDC1
4.57106e-117	1.58227	0.836	0.313	1.0167e-112	2	LINC02812
2.27222e-116	2.2331	0.632	0.168	5.05387e-112	2	LINC01237
3.17257e-116	1.68361	0.779	0.275	7.05644e-112	2	SCN1A-AS1
4.11592e-116	2.04321	0.768	0.287	9.15463e-112	2	ZDHHC14
4.55651e-116	1.46931	0.88	0.432	1.01346e-111	2	CSF2RB
4.87547e-116	1.53972	0.925	0.549	1.0844e-111	2	ST3GAL4
1.08394e-115	1.05024	0.994	0.89	2.4109e-111	2	NIN
3.47499e-115	1.24208	0.987	0.856	7.72908e-111	2	MYO1E
9.72918e-115	1.08084	0.985	0.839	2.16396e-110	2	PCMTD1
9.99917e-115	2.47152	0.49	0.087	2.22401e-110	2	CRYM
1.7893e-114	1.36279	0.97	0.696	3.97977e-110	2	CDC14A
5.68881e-114	1.11773	0.989	0.84	1.26531e-109	2	PPP2R5C
7.51368e-114	3.02207	0.351	0.035	1.67119e-109	2	AC110014.1
9.05148e-114	1.59736	0.918	0.517	2.01323e-109	2	ATP10A
1.3195e-113	1.39699	0.933	0.486	2.93483e-109	2	DAB2
1.88242e-113	1.31001	0.957	0.668	4.18687e-109	2	NFX1
4.44468e-113	2.44252	0.563	0.131	9.88586e-109	2	MPP6
5.97531e-113	2.49981	0.443	0.067	1.32903e-108	2	CADM4
7.76743e-113	2.24916	0.52	0.103	1.72763e-108	2	DPPA4
1.12654e-112	1.54872	0.877	0.39	2.50565e-108	2	TUBB6
4.79309e-112	2.74791	0.404	0.054	1.06608e-107	2	AC021594.2
7.86219e-112	1.81967	0.613	0.14	1.74871e-107	2	AC004846.1
1.14492e-111	2.48045	0.529	0.115	2.54653e-107	2	KLHL13
3.24e-111	1.84441	0.723	0.239	7.20641e-107	2	DUSP5
3.52786e-111	2.76734	0.441	0.072	7.84666e-107	2	AC105180.2
3.68889e-111	1.56173	0.927	0.604	8.20482e-107	2	SUPT3H
4.76079e-111	1.41514	0.871	0.382	1.0589e-106	2	ADA
6.98789e-111	1.63029	0.83	0.36	1.55425e-106	2	TMEM63A
1.23992e-110	2.13409	0.51	0.099	2.75783e-106	2	RHOH
1.28234e-110	2.43115	0.46	0.077	2.85219e-106	2	AC104819.3
1.31055e-110	1.26658	0.994	0.742	2.91492e-106	2	GPR183
1.92435e-110	1.59736	0.897	0.512	4.28014e-106	2	CYSLTR1
2.22745e-110	1.51244	0.923	0.623	4.95428e-106	2	NUS1
4.85676e-110	1.28035	0.946	0.635	1.08024e-105	2	DCK
5.8011e-110	2.37898	0.55	0.128	1.29028e-105	2	SMOC1
6.08765e-110	1.05871	0.996	0.84	1.35402e-105	2	IRF2BP2
8.47912e-110	1.98151	0.542	0.11	1.88593e-105	2	TTC39A
1.99399e-109	1.62888	0.802	0.311	4.43503e-105	2	CDCA7L
6.21643e-109	1.13168	0.994	0.874	1.38266e-104	2	ADK
1.65652e-108	1.01628	0.983	0.873	3.68442e-104	2	SPCS3
4.52413e-108	1.2317	0.979	0.844	1.00626e-103	2	SFMBT2
6.25198e-108	1.40771	0.858	0.372	1.39056e-103	2	SNRPN
7.18745e-108	2.17253	0.63	0.18	1.59863e-103	2	TSPYL2
8.36096e-108	1.43318	0.755	0.244	1.85964e-103	2	AL096865.1
1.36072e-107	1.6513	0.875	0.452	3.02652e-103	2	GLCE
2.28273e-107	1.2266	0.968	0.695	5.07725e-103	2	BCL7A
3.64334e-107	2.02237	0.527	0.107	8.10352e-103	2	MMRN1
1.03515e-106	1.95407	0.699	0.232	2.30239e-102	2	GPM6B
1.05334e-106	2.15422	0.669	0.222	2.34283e-102	2	CCDC138
4.60869e-106	1.0166	0.996	0.862	1.02506e-101	2	PCM1
4.79513e-106	2.38198	0.445	0.073	1.06653e-101	2	PTCHD1-AS
1.62281e-105	1.66393	0.566	0.119	3.60946e-101	2	TMIGD2
1.70932e-105	1.65459	0.609	0.145	3.80187e-101	2	ASIP
2.85804e-105	2.45844	0.505	0.105	6.35685e-101	2	LINC01724
4.02228e-105	2.32623	0.473	0.09	8.94634e-101	2	SDK2
4.4587e-105	1.74987	0.677	0.204	9.91703e-101	2	AC007569.1
1.57721e-104	1.57447	0.862	0.423	3.50803e-100	2	ABI2
2.33149e-104	1.61052	0.931	0.559	5.1857e-100	2	IRF4
4.54136e-104	1.56898	0.873	0.459	1.01009e-99	2	ERO1B
8.14168e-104	1.38996	0.923	0.557	1.81087e-99	2	TATDN3
1.63156e-103	1.16383	0.966	0.754	3.62892e-99	2	FEZ2
4.83323e-103	1.19971	0.938	0.619	1.07501e-98	2	CYTH4
1.39443e-102	1.16475	0.978	0.796	3.10149e-98	2	SLC9A7
3.59542e-102	1.71019	0.822	0.38	7.99694e-98	2	SLC12A2
5.09074e-102	2.32814	0.434	0.07	1.13228e-97	2	TTC24
6.44264e-102	2.32915	0.495	0.105	1.43297e-97	2	SLC12A3
1.76347e-101	1.58756	0.856	0.429	3.92232e-97	2	Z93930.2
2.09085e-101	1.99401	0.563	0.137	4.65047e-97	2	PAPLN
2.37028e-101	1.55517	0.83	0.414	5.27198e-97	2	ZFYVE26
4.67403e-101	2.14268	0.538	0.129	1.0396e-96	2	SCML2
7.82421e-101	1.94141	0.619	0.178	1.74026e-96	2	PALD1
1.31346e-100	1.47914	0.888	0.529	2.92139e-96	2	C18orf25
1.39388e-100	1.85639	0.497	0.099	3.10027e-96	2	NEK8
1.61068e-100	1.97571	0.607	0.173	3.58247e-96	2	TLE1
4.37052e-100	1.37679	0.789	0.288	9.7209e-96	2	ST6GALNAC4
4.80276e-100	2.60008	0.381	0.057	1.06823e-95	2	TMEM132B
2.02951e-99	1.6242	0.787	0.336	4.51404e-95	2	CGAS
5.20733e-99	2.28074	0.432	0.073	1.15821e-94	2	NLRP7
2.4218e-98	1.31136	0.935	0.668	5.38656e-94	2	GALNT2
3.1498e-98	1.97463	0.514	0.113	7.00578e-94	2	NECTIN1
6.11058e-98	1.09088	0.987	0.827	1.35912e-93	2	DSTN
7.16185e-98	1.19737	0.959	0.73	1.59294e-93	2	IQSEC1
1.53627e-97	1.2626	0.923	0.519	3.41697e-93	2	NADK
7.921e-97	2.10228	0.43	0.074	1.76179e-92	2	MOGAT1
1.29261e-96	1.29747	0.905	0.565	2.87502e-92	2	OPN3
1.47138e-96	3.00317	0.338	0.043	3.27265e-92	2	MOXD1
2.33471e-96	2.77856	0.368	0.054	5.19287e-92	2	AC008696.2
2.34752e-96	1.53944	0.908	0.618	5.22135e-92	2	UBE2E3
2.36689e-96	1.90982	0.467	0.087	5.26444e-92	2	HHIP-AS1
3.88378e-96	1.66649	0.759	0.32	8.6383e-92	2	SPATA13
5.7374e-96	1.06131	0.979	0.854	1.27611e-91	2	SLC38A1
5.96686e-96	1.08246	0.976	0.782	1.32715e-91	2	LIMD1
6.03427e-96	2.4025	0.441	0.086	1.34214e-91	2	LINC02207
8.45892e-96	1.30313	0.942	0.65	1.88143e-91	2	MGAT5
1.83402e-95	1.17639	0.972	0.778	4.07922e-91	2	DNAJC1
2.1329e-95	1.95036	0.609	0.188	4.74399e-91	2	AC016831.7
2.31852e-95	1.62837	0.712	0.257	5.15685e-91	2	E2F5
1.22258e-94	1.17713	0.953	0.667	2.71926e-90	2	GPATCH11
3.11542e-94	2.63884	0.421	0.08	6.92931e-90	2	KCNH8
4.48249e-94	1.34285	0.886	0.527	9.96996e-90	2	S100PBP
4.83689e-94	1.10624	0.963	0.767	1.07582e-89	2	DNM2
5.60407e-94	1.31588	0.886	0.514	1.24646e-89	2	PDIA4
1.21384e-93	1.62658	0.779	0.363	2.69983e-89	2	KANTR
1.44363e-93	1.3384	0.912	0.61	3.21092e-89	2	MDN1
1.87581e-93	2.10116	0.443	0.086	4.17218e-89	2	ZNF521
1.92505e-93	2.76009	0.338	0.045	4.28169e-89	2	MROH9
9.35666e-93	1.67168	0.832	0.414	2.08111e-88	2	EXT1
1.88305e-92	1.4114	0.918	0.63	4.18829e-88	2	TDRD3
2.1154e-92	2.81064	0.327	0.042	4.70507e-88	2	SH3RF3
2.52412e-92	1.62394	0.742	0.291	5.61415e-88	2	RASGEF1B
3.02868e-92	1.27845	0.946	0.667	6.7364e-88	2	CCDC18-AS1
4.16591e-92	1.59597	0.748	0.304	9.26581e-88	2	L3MBTL3
4.42654e-92	2.95856	0.366	0.059	9.8455e-88	2	AC019197.1
5.23748e-92	1.68104	0.684	0.243	1.16492e-87	2	IRF2BPL
6.65931e-92	2.32718	0.372	0.06	1.48116e-87	2	LINC01122
1.77149e-91	2.21455	0.385	0.061	3.94014e-87	2	AC009570.2
8.66085e-91	1.90228	0.479	0.103	1.92635e-86	2	LCNL1
1.38391e-90	2.09162	0.551	0.156	3.0781e-86	2	RASSF8
2.01548e-90	1.74491	0.664	0.231	4.48282e-86	2	FYCO1
2.32816e-90	1.29445	0.929	0.592	5.17829e-86	2	TRAF3
4.93974e-90	1.2307	0.914	0.577	1.0987e-85	2	PPP1R15A
4.37355e-89	1.89714	0.598	0.186	9.72765e-85	2	TNRC6C
4.71955e-89	1.24991	0.938	0.653	1.04972e-84	2	NFAT5
5.68706e-89	1.06732	0.97	0.753	1.26492e-84	2	SELPLG
8.29924e-89	1.27181	0.933	0.625	1.84592e-84	2	RPS6KA2
1.1922e-88	2.06255	0.492	0.119	2.65168e-84	2	PLCXD2
1.24083e-88	1.43622	0.778	0.318	2.75985e-84	2	LAMP1
1.32285e-88	2.0238	0.422	0.08	2.94227e-84	2	FAM177B
1.34797e-88	1.17241	0.936	0.665	2.99815e-84	2	IFNAR1
1.13014e-87	1.47562	0.938	0.643	2.51366e-83	2	WWOX
2.41266e-87	1.58774	0.757	0.336	5.36625e-83	2	KMO
2.70947e-87	1.42202	0.892	0.536	6.0264e-83	2	TBC1D8
4.32119e-87	1.14023	0.968	0.788	9.61119e-83	2	SINHCAF
4.80448e-87	1.84188	0.523	0.134	1.06861e-82	2	SMIM3
6.17975e-87	1.25269	0.89	0.561	1.3745e-82	2	PAIP1
7.61598e-87	1.45024	0.712	0.279	1.69395e-82	2	HYOU1
1.61648e-86	1.55633	0.791	0.374	3.59537e-82	2	SCAI
5.50382e-86	1.15975	0.959	0.787	1.22416e-81	2	RAP1GAP2
1.18331e-85	1.59503	0.65	0.222	2.63192e-81	2	LY9
1.96783e-85	2.11524	0.407	0.079	4.37685e-81	2	ZNF556
3.76794e-85	1.56337	0.761	0.367	8.38066e-81	2	RALGPS2
5.69957e-85	1.44696	0.755	0.336	1.2677e-80	2	SLC2A1
1.52167e-84	1.47629	0.791	0.41	3.38451e-80	2	TULP4
2.17169e-84	2.62832	0.436	0.102	4.83026e-80	2	STARD13
2.69485e-84	1.55549	0.656	0.224	5.99388e-80	2	DSN1
3.26104e-84	2.98332	0.325	0.05	7.25321e-80	2	AP001341.1
3.62897e-84	1.14775	0.951	0.702	8.07156e-80	2	N4BP2
1.4169e-83	2.52354	0.374	0.068	3.15147e-79	2	LAMC1
2.68942e-83	1.61157	0.712	0.318	5.98182e-79	2	ANKRD36
7.85504e-83	1.8784	0.48	0.118	1.74712e-78	2	AC092723.4
1.22775e-82	1.92557	0.469	0.109	2.73076e-78	2	AC243960.1
1.2326e-82	1.59406	0.699	0.295	2.74154e-78	2	SLC37A1
1.94193e-82	2.64052	0.307	0.042	4.31925e-78	2	LINC01375
1.94521e-82	1.52807	0.727	0.315	4.32653e-78	2	AC139887.2
3.10325e-82	2.24854	0.379	0.07	6.90224e-78	2	MREG
8.55817e-82	2.11687	0.426	0.093	1.90351e-77	2	CCDC183
1.00249e-81	2.16018	0.572	0.196	2.22973e-77	2	NAALADL2
1.24125e-81	1.24248	0.867	0.514	2.7608e-77	2	SEMA4D
1.96437e-81	1.05686	0.933	0.648	4.36915e-77	2	SNX18
1.99998e-81	1.43835	0.759	0.359	4.44835e-77	2	MAST3
2.20954e-81	1.21186	0.925	0.588	4.91446e-77	2	MAP2K6
4.53621e-81	1.3705	0.837	0.469	1.00894e-76	2	SEC23A
4.75021e-81	1.8662	0.456	0.11	1.05654e-76	2	TCL1A
8.71435e-81	1.023	0.955	0.752	1.93825e-76	2	FIP1L1
9.35108e-81	1.20734	0.643	0.23	2.07987e-76	2	PTGDS
1.76098e-80	1.18407	0.875	0.481	3.91677e-76	2	PCED1B-AS1
3.02529e-80	1.60931	0.677	0.276	6.72884e-76	2	ZNF589
7.77977e-80	1.27741	0.933	0.684	1.73038e-75	2	CEP128
9.84609e-80	1.1898	0.845	0.448	2.18997e-75	2	MANF
1.55136e-79	2.1168	0.398	0.08	3.45053e-75	2	RIMS3
4.02185e-79	1.00574	0.959	0.759	8.9454e-75	2	ARHGAP17
4.79652e-79	2.03449	0.396	0.078	1.06684e-74	2	LINC02611
7.44894e-79	2.32717	0.318	0.047	1.65679e-74	2	KLHL33
8.55822e-79	1.34918	0.905	0.632	1.90352e-74	2	INTS6
8.74661e-79	1.68155	0.714	0.326	1.94542e-74	2	FAM81A
1.30683e-78	2.88115	0.284	0.037	2.90666e-74	2	LINC00158
2.86422e-78	1.03979	0.933	0.703	6.37059e-74	2	EIF4A3
3.09143e-78	1.38946	0.806	0.447	6.87596e-74	2	SLC35A3
7.68596e-78	1.14089	0.951	0.831	1.70951e-73	2	COMMD10
1.22054e-77	2.1017	0.381	0.074	2.71473e-73	2	LINC02397
1.72095e-77	1.96405	0.426	0.097	3.82774e-73	2	TMEM53
1.8901e-77	2.79165	0.282	0.038	4.20395e-73	2	LINC02641
2.34945e-77	1.61144	0.475	0.115	5.22565e-73	2	PROC
2.43295e-77	1.66573	0.714	0.324	5.41136e-73	2	AVEN
2.64918e-77	1.18276	0.873	0.54	5.8923e-73	2	TARBP1
5.4793e-77	1.46348	0.854	0.547	1.21871e-72	2	SUSD1
7.5359e-77	2.20104	0.383	0.079	1.67614e-72	2	BAIAP2L1
9.58842e-77	2.21333	0.55	0.191	2.13266e-72	2	AL050309.1
9.60567e-77	2.04427	0.525	0.162	2.13649e-72	2	CUBN
2.25203e-76	2.59658	0.279	0.036	5.00897e-72	2	AL513493.1
2.2913e-76	1.33555	0.822	0.455	5.09631e-72	2	COLGALT1
2.78874e-76	1.4389	0.776	0.407	6.20272e-72	2	CHML
3.66123e-76	1.0167	0.981	0.867	8.14331e-72	2	GAB2
3.79499e-76	1.5547	0.679	0.278	8.44081e-72	2	ANKRD28
9.52801e-76	1.06106	0.918	0.625	2.11922e-71	2	TSPAN3
1.10649e-75	1.65413	0.654	0.266	2.46106e-71	2	GUCY1A1
1.20279e-75	1.43268	0.708	0.311	2.67525e-71	2	PRMT7
1.27643e-75	1.22688	0.899	0.59	2.83904e-71	2	KAT2B
1.99783e-75	1.75852	0.593	0.222	4.44358e-71	2	AC245060.5
2.9345e-75	1.09952	0.92	0.672	6.52691e-71	2	N4BP2L1
3.24276e-75	1.72519	0.647	0.261	7.21255e-71	2	SP4
4.66269e-75	1.11527	0.938	0.646	1.03707e-70	2	PCED1B
6.12712e-75	1.678	0.632	0.25	1.36279e-70	2	ARHGAP12
7.07521e-75	1.43257	0.721	0.323	1.57367e-70	2	P2RX1
7.86745e-75	2.76636	0.379	0.086	1.74988e-70	2	TSBP1-AS1
1.17091e-74	1.02301	0.918	0.635	2.60433e-70	2	SMARCB1
1.4839e-74	1.00456	0.944	0.725	3.3005e-70	2	SYNRG
1.53552e-74	1.30418	0.811	0.475	3.41531e-70	2	EIF4ENIF1
3.15706e-74	1.85537	0.409	0.09	7.02194e-70	2	PPP1R14B-AS1
4.73437e-74	1.36798	0.759	0.374	1.05302e-69	2	RIPOR1
6.16315e-74	1.92914	0.421	0.097	1.37081e-69	2	LINC01800
1.33639e-73	1.03756	0.948	0.751	2.97241e-69	2	FNDC3A
1.53817e-73	1.22916	0.921	0.762	3.4212e-69	2	GMDS-DT
3.40281e-73	1.21637	0.882	0.615	7.56853e-69	2	DCAF6
3.95623e-73	2.26608	0.351	0.068	8.79945e-69	2	SLC9C2
5.65059e-73	1.85432	0.475	0.134	1.2568e-68	2	CCDC152
7.02561e-73	1.1798	0.819	0.442	1.56264e-68	2	LILRB1
1.72174e-72	1.60782	0.611	0.222	3.82949e-68	2	TMEM263
4.11489e-72	1.13497	0.933	0.701	9.15233e-68	2	TMCC1
4.78372e-72	1.8945	0.49	0.145	1.06399e-67	2	AL356124.1
6.73143e-72	1.34742	0.783	0.419	1.4972e-67	2	SAP130
1.11334e-71	1.09205	0.91	0.699	2.4763e-67	2	YLPM1
1.90556e-71	2.3925	0.329	0.062	4.23834e-67	2	CCR3
1.91695e-71	1.32619	0.708	0.307	4.26368e-67	2	MARCH9
2.30662e-71	2.15214	0.363	0.074	5.1304e-67	2	SNTA1
2.40622e-71	1.4118	0.787	0.451	5.35192e-67	2	PRIM2
2.90188e-71	1.0727	0.888	0.621	6.45436e-67	2	SEC11C
4.08483e-71	2.26772	0.329	0.06	9.08549e-67	2	MYBPC2
5.15439e-71	1.72621	0.497	0.152	1.14644e-66	2	ABCA5
6.37408e-71	1.0032	0.89	0.557	1.41772e-66	2	CD68
8.72811e-71	2.28508	0.35	0.071	1.94131e-66	2	JAKMIP2
9.50983e-71	1.74705	0.413	0.096	2.11518e-66	2	EPS8L2
1.25395e-70	1.01955	0.929	0.683	2.78903e-66	2	SH2D3C
1.65536e-70	2.60273	0.314	0.057	3.68184e-66	2	ABCD2
2.54075e-70	1.65926	0.479	0.129	5.65113e-66	2	GPX7
4.17001e-70	1.13979	0.918	0.665	9.27493e-66	2	LINC02245
5.91143e-70	1.21831	0.826	0.478	1.31482e-65	2	GMCL1
1.82829e-69	1.25675	0.875	0.58	4.06649e-65	2	PCNX4
4.04049e-69	1.35278	0.736	0.358	8.98687e-65	2	SLC39A6
4.74104e-69	2.16574	0.413	0.106	1.0545e-64	2	STAT4
5.44329e-69	1.90366	0.363	0.073	1.2107e-64	2	BSPRY
5.61808e-69	1.10714	0.85	0.52	1.24957e-64	2	ODC1
5.73953e-69	2.99554	0.222	0.023	1.27659e-64	2	AL355472.2
6.65896e-69	2.43514	0.264	0.036	1.48108e-64	2	LINC01480
6.83928e-69	1.03086	0.89	0.558	1.52119e-64	2	CCR2
8.03553e-69	1.20692	0.751	0.363	1.78726e-64	2	TMEM19
1.01687e-68	1.14338	0.879	0.584	2.26172e-64	2	PIP5K1A
1.13913e-68	2.50747	0.323	0.063	2.53366e-64	2	FLG-AS1
1.25323e-68	1.25541	0.679	0.28	2.78744e-64	2	SEPTIN1
2.04996e-68	2.67697	0.262	0.037	4.55951e-64	2	MTCL1
2.21336e-68	1.03618	0.905	0.672	4.92295e-64	2	AP3S1
3.05912e-68	1.12037	0.787	0.394	6.8041e-64	2	GAS6
5.31309e-68	1.66591	0.647	0.278	1.18174e-63	2	MEF2C-AS1
1.04672e-67	1.00034	0.921	0.683	2.32812e-63	2	CBFA2T3
1.63476e-67	2.19517	0.321	0.061	3.63604e-63	2	ATP8B2
2.02715e-67	2.3654	0.336	0.07	4.5088e-63	2	AC010809.1
2.11537e-67	1.6506	0.464	0.131	4.70501e-63	2	MIR155HG
2.42389e-67	1.39622	0.71	0.342	5.39121e-63	2	TPST2
2.43445e-67	1.22925	0.832	0.516	5.4147e-63	2	ARHGAP18
3.35921e-67	1.75209	0.492	0.155	7.47156e-63	2	ST6GALNAC6
3.6503e-67	1.63431	0.626	0.265	8.11899e-63	2	RFX3-AS1
5.6475e-67	1.67318	0.656	0.313	1.25612e-62	2	NBEA
7.3351e-67	1.59148	0.699	0.341	1.63147e-62	2	SPATA5
1.24128e-66	1.1458	0.836	0.504	2.76086e-62	2	ST14
4.08323e-66	1.0838	0.938	0.765	9.08192e-62	2	PBX3
4.66427e-66	2.28918	0.299	0.053	1.03743e-61	2	AL591002.1
5.23734e-66	1.24377	0.815	0.465	1.16489e-61	2	SLC33A1
5.36281e-66	1.58187	0.421	0.104	1.1928e-61	2	SIT1
5.54583e-66	2.23128	0.292	0.05	1.2335e-61	2	VASH2
7.25046e-66	1.8846	0.449	0.13	1.61265e-61	2	SLC22A23
7.34105e-66	1.63233	0.602	0.244	1.6328e-61	2	AP002495.1
7.7851e-66	2.20018	0.325	0.065	1.73156e-61	2	TGFBR3
8.69306e-66	1.50423	0.647	0.294	1.93351e-61	2	ANKRD36C
1.39745e-65	1.37345	0.693	0.337	3.10821e-61	2	ELL
1.83201e-65	1.11167	0.837	0.506	4.07477e-61	2	AL035587.1
1.96564e-65	1.32407	0.761	0.41	4.37198e-61	2	LEMD3
2.08347e-65	1.45547	0.615	0.25	4.63404e-61	2	USP11
2.6491e-65	2.24468	0.29	0.049	5.89212e-61	2	DYRK3
2.9049e-65	2.02967	0.45	0.135	6.46109e-61	2	JADE3
3.09302e-65	1.55944	0.606	0.256	6.87949e-61	2	SCARB1
3.09446e-65	2.64138	0.279	0.048	6.8827e-61	2	LNCAROD
4.22715e-65	1.25467	0.69	0.302	9.40203e-61	2	PARP10
5.16035e-65	1.90029	0.336	0.066	1.14776e-60	2	TNFRSF17
1.6671e-64	2.60604	0.286	0.051	3.70797e-60	2	STK32B
2.13204e-64	2.11534	0.486	0.164	4.74209e-60	2	SGO1-AS1
2.58257e-64	1.54584	0.471	0.138	5.74414e-60	2	HERC5
2.60737e-64	1.1983	0.778	0.427	5.7993e-60	2	MARCH2
3.1219e-64	1.49161	0.6	0.238	6.94373e-60	2	SCYL3
3.15094e-64	2.16366	0.359	0.083	7.00831e-60	2	ZNF827
4.82205e-64	1.48506	0.8	0.498	1.07252e-59	2	LTB
6.60143e-64	1.44278	0.791	0.516	1.46829e-59	2	CCDC146
6.67403e-64	1.62855	0.454	0.128	1.48444e-59	2	AMIGO2
1.02437e-63	1.00988	0.86	0.511	2.2784e-59	2	LYSMD2
1.11118e-63	1.73594	0.544	0.212	2.4715e-59	2	FNBP1L
1.36865e-63	1.56366	0.525	0.18	3.04415e-59	2	AL138756.1
2.03035e-63	1.14124	0.86	0.543	4.51591e-59	2	ERCC6L2
2.63963e-63	1.03018	0.89	0.677	5.87105e-59	2	NDUFA9
3.84407e-63	2.08068	0.331	0.07	8.54998e-59	2	C5orf34
7.12334e-63	2.06534	0.286	0.049	1.58437e-58	2	TCL6
7.38167e-63	2.00591	0.381	0.098	1.64183e-58	2	KANK1
1.03585e-62	1.55625	0.568	0.214	2.30394e-58	2	BCLAF3
1.52836e-62	2.92329	0.254	0.04	3.39938e-58	2	ARPP21
1.55324e-62	1.2727	0.742	0.408	3.45472e-58	2	CUL4B
1.9369e-62	1.31624	0.725	0.383	4.30806e-58	2	SDHAF3
2.04344e-62	1.21922	0.877	0.641	4.54502e-58	2	IMMP2L
4.64629e-62	1.00411	0.923	0.712	1.03343e-57	2	CD36
5.23346e-62	2.02959	0.314	0.063	1.16403e-57	2	AC110795.1
9.17175e-62	1.47488	0.596	0.245	2.03998e-57	2	MTURN
1.10581e-61	1.48945	0.65	0.302	2.45955e-57	2	ACVR2A
1.47015e-61	1.22685	0.798	0.48	3.26991e-57	2	THUMPD2
1.54145e-61	1.36711	0.611	0.237	3.42848e-57	2	BTLA
1.91376e-61	1.20649	0.615	0.227	4.25658e-57	2	PPM1J
2.41539e-61	2.05171	0.35	0.085	5.3723e-57	2	CRPPA
2.48568e-61	1.36368	0.682	0.333	5.52865e-57	2	KLHDC4
3.00574e-61	1.19151	0.813	0.482	6.68536e-57	2	SPATS2
3.21725e-61	1.66086	0.462	0.144	7.15581e-57	2	CTNS
3.96326e-61	1.85039	0.409	0.115	8.81508e-57	2	BCAS4
6.94671e-61	1.24044	0.774	0.44	1.54509e-56	2	ZNF736
7.20491e-61	2.60971	0.232	0.032	1.60252e-56	2	KCNK1
8.642e-61	1.18499	0.718	0.355	1.92215e-56	2	CNP
1.18919e-60	1.24804	0.682	0.32	2.64499e-56	2	LINC00513
1.52996e-60	1.33525	0.686	0.33	3.40294e-56	2	TMEM268
1.63842e-60	1.04237	0.88	0.578	3.64418e-56	2	PARVB
1.97785e-60	1.10715	0.875	0.614	4.39914e-56	2	TRRAP
2.31319e-60	1.37573	0.656	0.301	5.14501e-56	2	RCL1
2.83156e-60	1.1438	0.798	0.465	6.29795e-56	2	DHTKD1
2.93579e-60	1.6126	0.503	0.175	6.52979e-56	2	SEC61A2
3.04219e-60	2.3258	0.275	0.048	6.76643e-56	2	KCNG2
3.11423e-60	1.278	0.736	0.416	6.92668e-56	2	ZNF506
4.81616e-60	1.39581	0.542	0.195	1.07121e-55	2	LINC00909
1.48102e-59	1.41928	0.495	0.158	3.29408e-55	2	ARMH1
2.43839e-59	1.31034	0.695	0.354	5.42346e-55	2	HLTF
2.90635e-59	1.55211	0.658	0.33	6.46429e-55	2	PHLPP2
7.22423e-59	1.22123	0.742	0.401	1.60681e-54	2	ZMYND11
7.81821e-59	1.69049	0.379	0.097	1.73893e-54	2	GUCY2D
8.655e-59	1.1335	0.869	0.605	1.92504e-54	2	RNF19A
1.13064e-58	1.14839	0.852	0.563	2.51478e-54	2	RHBDD1
1.70812e-58	1.27881	0.647	0.286	3.7992e-54	2	RHBDF2
2.0058e-58	1.76648	0.394	0.108	4.4613e-54	2	NUDT17
2.39602e-58	1.99875	0.396	0.113	5.32923e-54	2	GEN1
2.61602e-58	1.51138	0.542	0.206	5.81855e-54	2	MCM6
2.88512e-58	2.63103	0.237	0.037	6.41708e-54	2	ADAM22
2.92968e-58	1.5724	0.546	0.212	6.51619e-54	2	AC009061.2
3.61494e-58	2.19354	0.25	0.04	8.04036e-54	2	FCRL5
4.52075e-58	1.20539	0.736	0.394	1.00551e-53	2	TCF3
4.81116e-58	1.90173	0.288	0.055	1.0701e-53	2	AL049569.1
5.15e-58	1.45988	0.551	0.213	1.14546e-53	2	MRNIP
5.85825e-58	1.37517	0.697	0.368	1.30299e-53	2	AZIN1-AS1
6.62551e-58	1.13869	0.869	0.623	1.47365e-53	2	DTNBP1
9.35333e-58	1.14718	0.75	0.391	2.08037e-53	2	SEPHS1
1.14253e-57	1.14135	0.852	0.635	2.54121e-53	2	TTC39C
1.70657e-57	1.21961	0.862	0.598	3.79576e-53	2	SCMH1
2.42963e-57	2.21928	0.363	0.099	5.40397e-53	2	GPR39
2.61966e-57	1.30632	0.656	0.304	5.82665e-53	2	MAGED1
2.92631e-57	2.17557	0.26	0.045	6.5087e-53	2	NAT8L
2.94499e-57	2.11956	0.25	0.042	6.55024e-53	2	CYYR1-AS1
8.41811e-57	1.21445	0.727	0.381	1.87236e-52	2	RBL1
1.18126e-56	1.09072	0.813	0.542	2.62735e-52	2	VEZF1
2.29996e-56	2.34335	0.284	0.059	5.11556e-52	2	AC092683.1
2.74026e-56	1.52996	0.51	0.189	6.09489e-52	2	CLMN
3.7864e-56	1.02033	0.879	0.644	8.42171e-52	2	REPS1
4.03956e-56	2.71068	0.226	0.034	8.98479e-52	2	ESR2
4.99325e-56	1.11961	0.671	0.287	1.1106e-51	2	EGLN3
6.21224e-56	1.9014	0.372	0.103	1.38173e-51	2	SLAIN1
8.23981e-56	1.78203	0.366	0.096	1.8327e-51	2	RNF122
8.92e-56	1.53943	0.546	0.222	1.98399e-51	2	BEND6
9.7734e-56	1.02206	0.828	0.558	2.1738e-51	2	TBC1D14
1.10724e-55	1.02064	0.824	0.529	2.46272e-51	2	NDRG1
1.19972e-55	1.12061	0.759	0.432	2.66842e-51	2	ENTPD4
2.0829e-55	1.51168	0.505	0.185	4.63279e-51	2	AP001318.2
2.74614e-55	1.72468	0.428	0.14	6.10797e-51	2	RECQL5
2.86811e-55	1.13733	0.804	0.5	6.37926e-51	2	SENP2
3.12236e-55	1.14456	0.716	0.377	6.94475e-51	2	STT3A
3.6683e-55	1.42996	0.695	0.387	8.15903e-51	2	BCKDHB
3.68731e-55	1.78812	0.376	0.105	8.20131e-51	2	CHRM5
6.48969e-55	1.03628	0.839	0.571	1.44344e-50	2	NUP160
7.0944e-55	1.19383	0.699	0.369	1.57794e-50	2	RIOX2
7.72329e-55	1.15097	0.8	0.505	1.71781e-50	2	VPS45
9.79119e-55	2.03358	0.361	0.101	2.17776e-50	2	AL117381.1
1.40713e-54	1.90676	0.282	0.057	3.12974e-50	2	KCTD19
1.4544e-54	1.4828	0.493	0.181	3.23488e-50	2	DTX4
1.58673e-54	1.69377	0.318	0.072	3.52919e-50	2	SHD
2.13959e-54	1.16251	0.761	0.444	4.75887e-50	2	CPLANE1
2.17446e-54	1.86141	0.28	0.055	4.83644e-50	2	MMP23B
2.26674e-54	1.70759	0.422	0.137	5.04167e-50	2	AL591895.1
3.28588e-54	1.11053	0.871	0.637	7.30845e-50	2	DIPK1A
5.01288e-54	1.17918	0.918	0.725	1.11496e-49	2	AC008014.1
1.55049e-53	2.19065	0.267	0.053	3.44861e-49	2	GPR174
1.83725e-53	1.01325	0.811	0.502	4.0864e-49	2	CBX6
2.23109e-53	2.10249	0.26	0.049	4.96238e-49	2	LINC02642
2.33213e-53	1.16956	0.727	0.397	5.18713e-49	2	CHAMP1
2.58304e-53	1.25323	0.742	0.44	5.74519e-49	2	ABHD17B
2.71752e-53	1.11514	0.779	0.498	6.0443e-49	2	KLHL6
6.47489e-53	1.04471	0.798	0.53	1.44015e-48	2	ARHGEF7
7.54394e-53	1.12261	0.723	0.394	1.67792e-48	2	SIRPB1
1.04433e-52	1.29119	0.643	0.329	2.3228e-48	2	STARD4-AS1
1.3056e-52	1.07776	0.768	0.466	2.90392e-48	2	TEP1
1.41322e-52	1.46858	0.426	0.133	3.14328e-48	2	TP53I11
1.41409e-52	1.82482	0.277	0.056	3.14521e-48	2	CHPF
4.10196e-52	1.91822	0.413	0.137	9.12358e-48	2	TTTY10
4.21766e-52	1.10462	0.809	0.522	9.38091e-48	2	TRG-AS1
4.5069e-52	1.4809	0.396	0.114	1.00242e-47	2	CCDC189
5.94685e-52	1.30889	0.572	0.241	1.3227e-47	2	SLC35E2A
6.02645e-52	2.21369	0.32	0.081	1.3404e-47	2	RAB38
9.53589e-52	1.31384	0.656	0.343	2.12097e-47	2	ZBTB10
1.21282e-51	1.78398	0.308	0.072	2.69754e-47	2	SCARA5
1.84499e-51	1.22923	0.772	0.494	4.10362e-47	2	LINC01184
1.86775e-51	2.6662	0.228	0.04	4.15425e-47	2	FAAH2
2.2644e-51	1.28096	0.576	0.243	5.03649e-47	2	CAPN15
2.67258e-51	1.26626	0.632	0.306	5.94436e-47	2	CEP120
2.71362e-51	1.22776	0.708	0.398	6.03563e-47	2	SMARCAL1
3.00636e-51	1.87414	0.264	0.052	6.68675e-47	2	WNT10A
3.10321e-51	1.23571	0.665	0.338	6.90216e-47	2	VPS13A
3.45154e-51	2.48806	0.217	0.035	7.67691e-47	2	MIR193BHG
3.5001e-51	2.25482	0.254	0.05	7.78492e-47	2	OBSCN
4.25945e-51	1.43639	0.531	0.217	9.47386e-47	2	WARS2-AS1
4.30317e-51	1.22183	0.675	0.351	9.57112e-47	2	RPA1
5.33407e-51	2.13844	0.236	0.042	1.1864e-46	2	MME
5.84231e-51	1.87028	0.28	0.059	1.29945e-46	2	KCNA5
9.21245e-51	1.96009	0.25	0.048	2.04903e-46	2	PNOC
1.05846e-50	1.43873	0.46	0.158	2.35423e-46	2	IFIT2
1.52459e-50	1.50972	0.467	0.171	3.391e-46	2	LINC00893
1.77869e-50	1.96976	0.288	0.064	3.95616e-46	2	AL355512.1
2.92189e-50	2.03738	0.413	0.145	6.49887e-46	2	LINC01572
3.27402e-50	2.09549	0.445	0.171	7.28207e-46	2	AL365295.1
3.44549e-50	1.06881	0.785	0.496	7.66347e-46	2	AOPEP
5.10842e-50	1.24194	0.669	0.351	1.13621e-45	2	EEF2K
3.52776e-49	2.406	0.228	0.042	7.84645e-45	2	C9
3.84373e-49	1.76727	0.419	0.15	8.54922e-45	2	CFAP44
4.23885e-49	1.35827	0.508	0.198	9.42806e-45	2	LLGL2
1.66076e-48	1.19923	0.598	0.275	3.69387e-44	2	OCIAD2
2.07656e-48	2.04121	0.284	0.068	4.61869e-44	2	FBXO16
2.07994e-48	1.31296	0.621	0.313	4.62619e-44	2	SLFN11
2.10458e-48	1.64119	0.378	0.116	4.68101e-44	2	NME8
2.32564e-48	1.473	0.54	0.24	5.17268e-44	2	ELMO2
2.3938e-48	1.72342	0.368	0.112	5.32429e-44	2	ENPP2
2.77091e-48	1.41188	0.54	0.245	6.16306e-44	2	ODF2L
2.97186e-48	1.86737	0.314	0.082	6.61001e-44	2	LRP5
2.97501e-48	1.04554	0.764	0.472	6.61701e-44	2	CSNK1G3
5.53683e-48	1.42108	0.473	0.178	1.2315e-43	2	KATNAL1
8.11406e-48	1.08329	0.804	0.506	1.80473e-43	2	CPED1
9.57578e-48	1.83892	0.267	0.057	2.12984e-43	2	CERNA2
1.42741e-47	1.53604	0.493	0.201	3.17484e-43	2	TBX19
1.58119e-47	1.76627	0.267	0.059	3.51689e-43	2	DRD4
1.6705e-47	1.26263	0.697	0.402	3.71552e-43	2	PLPP1
1.79815e-47	1.6422	0.342	0.097	3.99944e-43	2	CHST15
2.15576e-47	1.36432	0.531	0.23	4.79484e-43	2	GNB5
2.41268e-47	1.14562	0.613	0.294	5.36628e-43	2	DNAJB9
2.55306e-47	1.89192	0.316	0.085	5.67852e-43	2	SLC4A5
3.10423e-47	1.57828	0.464	0.178	6.90443e-43	2	RALGPS1
3.31936e-47	1.81702	0.224	0.041	7.38291e-43	2	SLC29A1
3.40237e-47	1.42682	0.434	0.151	7.56755e-43	2	PDIA5
3.62626e-47	1.18241	0.703	0.397	8.06554e-43	2	TCP11L1
3.68713e-47	1.37624	0.409	0.13	8.20092e-43	2	CD320
3.68788e-47	1.30761	0.564	0.261	8.20257e-43	2	CKS2
4.85226e-47	1.27374	0.54	0.235	1.07924e-42	2	ZNF852
5.3751e-47	1.22757	0.815	0.576	1.19553e-42	2	WDPCP
9.52617e-47	1.51885	0.505	0.216	2.11881e-42	2	OPHN1
1.23223e-46	1.01616	0.658	0.324	2.74073e-42	2	ZDHHC4
1.26665e-46	1.81675	0.32	0.089	2.81728e-42	2	LINC01215
1.67364e-46	1.39555	0.477	0.184	3.72252e-42	2	AC008124.1
1.92072e-46	1.71229	0.351	0.107	4.27206e-42	2	WDR66
2.00009e-46	1.00563	0.738	0.444	4.4486e-42	2	CXorf21
2.64232e-46	1.17922	0.729	0.44	5.87705e-42	2	ALMS1
4.26131e-46	1.58388	0.374	0.119	9.478e-42	2	UHRF1
5.12372e-46	2.04045	0.422	0.157	1.13962e-41	2	UBA6-AS1
5.88328e-46	1.89784	0.312	0.086	1.30856e-41	2	CERS4
9.90629e-46	1.09392	0.744	0.437	2.20336e-41	2	KIF20B
1.45388e-45	2.52944	0.25	0.058	3.23372e-41	2	MALRD1
1.49567e-45	1.0365	0.669	0.335	3.32668e-41	2	ALG2
1.72538e-45	1.01102	0.785	0.508	3.83758e-41	2	FBXW4
1.94726e-45	1.608	0.493	0.218	4.33109e-41	2	AC244131.2
2.56139e-45	1.51353	0.411	0.141	5.69704e-41	2	AC073840.1
4.04893e-45	2.39152	0.232	0.048	9.00562e-41	2	SOX5
5.03708e-45	1.14817	0.742	0.435	1.12035e-40	2	PPCDC
5.94095e-45	1.30369	0.521	0.217	1.32139e-40	2	SRC
6.96551e-45	2.2141	0.241	0.053	1.54927e-40	2	IKZF2
7.53042e-45	2.04691	0.217	0.04	1.67492e-40	2	ANKRD53
8.40297e-45	1.73544	0.318	0.089	1.86899e-40	2	AC016831.5
9.70777e-45	1.18474	0.679	0.397	2.1592e-40	2	AC092821.3
1.0405e-44	2.02426	0.249	0.056	2.31427e-40	2	AC025917.1
1.06572e-44	2.23398	0.286	0.076	2.37037e-40	2	AC007100.1
1.08947e-44	1.3994	0.514	0.222	2.42321e-40	2	RTTN
1.18836e-44	1.73414	0.284	0.07	2.64315e-40	2	RAD51AP1
1.29456e-44	1.46794	0.497	0.215	2.87936e-40	2	KLHDC1
1.38553e-44	1.10737	0.785	0.539	3.0817e-40	2	HIBCH
1.52063e-44	1.85885	0.211	0.038	3.38218e-40	2	TCF4-AS2
2.18996e-44	1.33629	0.593	0.306	4.87091e-40	2	SHQ1
2.20872e-44	1.04668	0.764	0.494	4.91264e-40	2	MTR
2.57822e-44	1.11204	0.634	0.333	5.73448e-40	2	CSNK1E
3.03016e-44	1.9579	0.275	0.068	6.73967e-40	2	CEP126
4.25316e-44	1.87115	0.232	0.046	9.45988e-40	2	SNHG18
4.96303e-44	2.08379	0.228	0.046	1.10388e-39	2	CD79A
6.42107e-44	1.70767	0.357	0.115	1.42817e-39	2	PRR5L
8.70327e-44	1.01097	0.729	0.442	1.93578e-39	2	ZNF791
8.81174e-44	1.47885	0.432	0.163	1.95991e-39	2	SLC38A6
1.08929e-43	1.21904	0.725	0.44	2.4228e-39	2	SEMA3C
1.3263e-43	1.71802	0.495	0.236	2.94997e-39	2	PIP5K1B
1.56986e-43	1.20678	0.378	0.117	3.49167e-39	2	LTK
1.80278e-43	1.25409	0.589	0.295	4.00974e-39	2	RNF121
1.84697e-43	1.39385	0.426	0.156	4.10804e-39	2	MAP3K2-DT
2.71414e-43	1.50466	0.505	0.226	6.03679e-39	2	SEMA6A-AS1
2.92078e-43	2.32354	0.2	0.036	6.49639e-39	2	AC066613.2
3.11073e-43	1.20772	0.57	0.268	6.91888e-39	2	LANCL1
4.18146e-43	1.5114	0.421	0.16	9.3004e-39	2	LRP8
6.43906e-43	1.66337	0.346	0.109	1.43218e-38	2	SLC2A11
6.55558e-43	1.8143	0.265	0.064	1.45809e-38	2	FAM221B
8.09723e-43	1.01177	0.721	0.441	1.80099e-38	2	PACS2
1.65288e-42	1.84278	0.237	0.051	3.67633e-38	2	AC114956.1
1.99217e-42	1.00926	0.751	0.5	4.43099e-38	2	PMM2
1.99239e-42	1.22155	0.591	0.298	4.43147e-38	2	RMDN3
2.15202e-42	1.68104	0.256	0.059	4.78653e-38	2	SMIM6
2.47705e-42	2.35463	0.2	0.037	5.50945e-38	2	AC022509.2
3.29656e-42	1.07367	0.667	0.358	7.3322e-38	2	QDPR
3.61306e-42	1.10545	0.744	0.501	8.03618e-38	2	USF3
4.00225e-42	1.9368	0.207	0.039	8.90179e-38	2	STOX1
9.61051e-42	1.07847	0.764	0.527	2.13757e-37	2	PRH1
9.83177e-42	2.5713	0.202	0.039	2.18678e-37	2	PCDH9
1.1037e-41	2.46596	0.221	0.048	2.45484e-37	2	AC087280.2
1.26594e-41	1.45701	0.316	0.091	2.81569e-37	2	LBH
1.27892e-41	1.03263	0.699	0.414	2.84458e-37	2	COG3
1.80214e-41	1.28711	0.619	0.333	4.00831e-37	2	LINC01278
2.61992e-41	1.03575	0.645	0.351	5.82723e-37	2	FUT7
2.69137e-41	1.65691	0.363	0.125	5.98615e-37	2	NEMP1
6.0038e-41	1.33901	0.464	0.195	1.33537e-36	2	POLE
6.37439e-41	1.71828	0.273	0.072	1.41779e-36	2	LINC02132
6.51283e-41	1.45902	0.43	0.17	1.44858e-36	2	C7orf31
9.37166e-41	1.8299	0.239	0.056	2.08444e-36	2	TFPI
9.59703e-41	1.55131	0.406	0.156	2.13457e-36	2	AL078600.1
9.94013e-41	1.06249	0.654	0.378	2.21088e-36	2	ZBTB33
1.35344e-40	2.05834	0.303	0.092	3.01032e-36	2	AC090825.1
1.83603e-40	1.57287	0.333	0.104	4.0837e-36	2	PAIP2B
2.97816e-40	1.23802	0.447	0.178	6.62402e-36	2	DNMT3A
3.28282e-40	1.772	0.224	0.049	7.30164e-36	2	SRPX
3.58348e-40	1.11694	0.591	0.292	7.97037e-36	2	FUT8
5.11029e-40	1.46795	0.342	0.111	1.13663e-35	2	RBPMS
5.32112e-40	1.12137	0.714	0.451	1.18352e-35	2	CCDC18
6.32807e-40	1.43801	0.486	0.216	1.40749e-35	2	SPRED2
7.01958e-40	1.42798	0.389	0.14	1.56129e-35	2	TRAF1
7.27926e-40	1.34286	0.351	0.113	1.61905e-35	2	AC058791.1
9.02022e-40	1.6102	0.264	0.067	2.00628e-35	2	PRR7
1.13474e-39	1.12562	0.607	0.326	2.52389e-35	2	PRAG1
1.5885e-39	1.58453	0.353	0.121	3.53314e-35	2	PGM2L1
1.90481e-39	1.29279	0.469	0.203	4.23667e-35	2	PCYOX1
3.29095e-39	1.65785	0.277	0.076	7.31973e-35	2	AC073111.4
3.86198e-39	1.48452	0.492	0.228	8.58982e-35	2	ACAD11
4.50846e-39	1.85701	0.202	0.04	1.00277e-34	2	GFI1
5.01021e-39	1.25622	0.561	0.28	1.11437e-34	2	ARRDC5
6.03778e-39	1.04581	0.66	0.379	1.34292e-34	2	KPNA5
6.48486e-39	1.82442	0.26	0.069	1.44236e-34	2	RORA
6.55375e-39	1.83318	0.243	0.06	1.45769e-34	2	CSRP2
7.24015e-39	1.02015	0.729	0.455	1.61035e-34	2	AGPAT5
8.19888e-39	1.57722	0.383	0.145	1.8236e-34	2	ANKRD36B
1.28282e-38	1.62204	0.346	0.119	2.85325e-34	2	ZNF519
2.24253e-38	1.26383	0.527	0.257	4.98784e-34	2	IQCE
3.45342e-38	1.80802	0.232	0.057	7.68111e-34	2	LINC02021
3.56439e-38	1.55511	0.593	0.347	7.92791e-34	2	FAM13A
3.78447e-38	1.80723	0.262	0.071	8.41742e-34	2	Z99127.1
4.614e-38	1.23114	0.518	0.248	1.02625e-33	2	SLC1A4
5.31442e-38	1.47958	0.391	0.153	1.18203e-33	2	SLC18A2
6.19693e-38	1.07217	0.63	0.344	1.37832e-33	2	SGSM3
1.42569e-37	1.12474	0.594	0.331	3.17102e-33	2	MYO18A
1.78934e-37	2.05275	0.295	0.094	3.97985e-33	2	ARHGAP42
2.3308e-37	1.49076	0.419	0.174	5.18416e-33	2	GARNL3
2.48289e-37	1.6568	0.284	0.083	5.52245e-33	2	AC012184.1
2.65633e-37	1.0215	0.69	0.421	5.9082e-33	2	KIFAP3
5.47765e-37	1.00127	0.664	0.399	1.21834e-32	2	SLC25A46
5.76682e-37	1.33763	0.482	0.226	1.28266e-32	2	FAM117A
6.83989e-37	1.44414	0.357	0.129	1.52133e-32	2	C1orf109
7.40556e-37	1.81958	0.241	0.062	1.64714e-32	2	CASZ1
8.89391e-37	1.39787	0.439	0.191	1.97818e-32	2	LZTFL1
1.00061e-36	1.90247	0.222	0.053	2.22556e-32	2	AC019205.1
1.03878e-36	1.96174	0.256	0.071	2.31046e-32	2	RORA-AS1
1.44425e-36	1.27331	0.636	0.397	3.21229e-32	2	ZRANB3
1.6284e-36	1.76389	0.224	0.054	3.6219e-32	2	MAP9
1.87842e-36	1.62207	0.271	0.079	4.17797e-32	2	AC023051.1
2.38753e-36	1.74945	0.247	0.065	5.31035e-32	2	AKR1C3
2.57233e-36	1.43378	0.275	0.081	5.72137e-32	2	AC024145.1
2.61359e-36	1.14817	0.551	0.278	5.81314e-32	2	TMEM38B
2.6698e-36	2.40037	0.23	0.061	5.93817e-32	2	ROR1
2.70794e-36	1.69986	0.271	0.079	6.023e-32	2	DNAH11
2.78184e-36	1.26343	0.684	0.463	6.18737e-32	2	TFEC
3.40609e-36	1.52666	0.323	0.108	7.57584e-32	2	MDC1
3.4335e-36	2.05168	0.258	0.073	7.6368e-32	2	LINC00571
4.2448e-36	1.57053	0.275	0.079	9.44129e-32	2	GGH
4.66471e-36	2.14989	0.202	0.045	1.03753e-31	2	COL23A1
5.25353e-36	1.24269	0.464	0.206	1.16849e-31	2	KIZ
6.16162e-36	1.0402	0.634	0.36	1.37047e-31	2	CCDC14
7.29548e-36	1.48024	0.308	0.098	1.62266e-31	2	HOXB-AS1
8.49496e-36	1.02759	0.725	0.477	1.88945e-31	2	METTL15
1.1374e-35	1.81999	0.213	0.05	2.5298e-31	2	TCEAL9
1.36649e-35	1.95884	0.207	0.048	3.03934e-31	2	STAP1
1.51128e-35	2.68537	0.236	0.065	3.36139e-31	2	GPM6A
1.64309e-35	1.14927	0.602	0.34	3.65456e-31	2	XXYLT1
1.67442e-35	1.1281	0.594	0.322	3.72425e-31	2	TPD52
1.88632e-35	1.46372	0.351	0.129	4.19556e-31	2	CEP97
1.91091e-35	1.6321	0.271	0.079	4.25025e-31	2	DNASE2
2.17683e-35	1.06827	0.578	0.316	4.8417e-31	2	BET1
2.18503e-35	1.30569	0.389	0.15	4.85995e-31	2	SLC2A8
2.65027e-35	1.16536	0.497	0.236	5.89473e-31	2	KIAA0513
3.04488e-35	1.30205	0.456	0.208	6.77242e-31	2	MLLT1
4.76422e-35	1.06638	0.531	0.257	1.05966e-30	2	ILF3-DT
4.8892e-35	1.2313	0.45	0.199	1.08746e-30	2	ZNF175
5.36581e-35	1.43205	0.379	0.15	1.19346e-30	2	PIK3CD-AS2
5.58937e-35	1.42258	0.303	0.098	1.24319e-30	2	AC027682.4
6.13679e-35	1.35861	0.447	0.203	1.36494e-30	2	AL645568.1
7.11318e-35	1.19576	0.462	0.211	1.58211e-30	2	CYTH3
9.986e-35	1.7955	0.288	0.092	2.22109e-30	2	LINC01725
1.29208e-34	2.24752	0.202	0.048	2.87384e-30	2	ZNF215
1.47538e-34	1.12241	0.607	0.351	3.28154e-30	2	TMEM135
1.95853e-34	1.20259	0.437	0.187	4.35616e-30	2	DPP4
2.20304e-34	1.79291	0.258	0.077	4.9e-30	2	NLRP2
2.32397e-34	1.03981	0.669	0.428	5.16898e-30	2	PIGN
2.53065e-34	1.2941	0.359	0.132	5.62867e-30	2	ACTA2
3.16818e-34	1.36481	0.525	0.282	7.04667e-30	2	ZNF438
4.54966e-34	1.34528	0.329	0.116	1.01194e-29	2	MYEF2
6.11743e-34	1.73721	0.247	0.07	1.36064e-29	2	ZDHHC23
7.02457e-34	1.16454	0.514	0.257	1.5624e-29	2	TBC1D10A
7.43523e-34	1.67609	0.284	0.091	1.65374e-29	2	MORC4
1.13805e-33	1.2697	0.428	0.188	2.53124e-29	2	ZNF888
1.17071e-33	1.42526	0.335	0.121	2.60389e-29	2	SRP14-AS1
1.3283e-33	1.49646	0.329	0.119	2.9544e-29	2	AACS
1.47917e-33	1.02286	0.566	0.303	3.28998e-29	2	KDM5D
1.83083e-33	1.06385	0.579	0.327	4.07212e-29	2	TMEM39A
2.26868e-33	1.16861	0.536	0.283	5.04599e-29	2	LMTK2
3.25043e-33	1.55989	0.275	0.086	7.22961e-29	2	DCLK2
3.44309e-33	1.00563	0.553	0.291	7.65813e-29	2	FPGS
3.46119e-33	1.20046	0.598	0.355	7.69838e-29	2	FAM241A
4.34695e-33	1.66867	0.226	0.059	9.66848e-29	2	AL035634.1
4.54482e-33	1.78414	0.301	0.107	1.01086e-28	2	SATB1-AS1
4.657e-33	1.14992	0.449	0.196	1.03581e-28	2	DTX2
4.67632e-33	1.55678	0.35	0.138	1.04011e-28	2	AC053527.2
7.38567e-33	1.39039	0.366	0.146	1.64272e-28	2	GMPPB
9.95921e-33	1.60381	0.282	0.093	2.21513e-28	2	AC012184.4
1.01963e-32	1.53566	0.279	0.088	2.26785e-28	2	ABCA2
1.13596e-32	1.59999	0.275	0.088	2.52661e-28	2	LINC01252
1.30842e-32	1.69914	0.273	0.088	2.9102e-28	2	AL035458.2
1.71036e-32	1.48072	0.258	0.079	3.80418e-28	2	CNR2
3.84107e-32	1.84421	0.25	0.077	8.5433e-28	2	LRGUK
5.04567e-32	1.46864	0.346	0.135	1.12226e-27	2	HACE1
6.74931e-32	1.28538	0.542	0.303	1.50118e-27	2	LINC00894
9.23964e-32	1.39875	0.305	0.104	2.05508e-27	2	KPTN
1.00497e-31	1.567	0.292	0.101	2.23525e-27	2	AC009961.1
1.03251e-31	1.24957	0.422	0.189	2.2965e-27	2	HSPA13
1.31019e-31	1.11788	0.607	0.357	2.91412e-27	2	METTL8
1.60096e-31	1.04008	0.523	0.271	3.56086e-27	2	GLT8D1
1.65017e-31	1.83718	0.221	0.06	3.67031e-27	2	AC008083.3
2.37565e-31	1.681	0.245	0.073	5.28391e-27	2	FHL1
2.8427e-31	1.54725	0.269	0.087	6.32273e-27	2	AC006230.1
3.5486e-31	1.01523	0.721	0.513	7.89279e-27	2	UMAD1
4.13605e-31	1.07829	0.557	0.306	9.19939e-27	2	TBPL1
4.61919e-31	1.1004	0.555	0.31	1.0274e-26	2	ENTPD7
4.99174e-31	1.21163	0.434	0.201	1.11026e-26	2	CEP78
1.19553e-30	1.08943	0.501	0.258	2.65909e-26	2	NDST2
1.54643e-30	1.82022	0.243	0.075	3.43957e-26	2	SEMA6A
1.86181e-30	1.2344	0.712	0.577	4.14104e-26	2	SLC8A1-AS1
2.62016e-30	1.42601	0.445	0.22	5.82777e-26	2	APLF
3.02064e-30	1.03634	0.604	0.352	6.7185e-26	2	SNCA
4.35072e-30	1.11231	0.52	0.281	9.67688e-26	2	USP46
6.65298e-30	1.20221	0.521	0.286	1.47976e-25	2	LRRC69
7.04519e-30	1.36359	0.35	0.143	1.56699e-25	2	LIMD1-AS1
8.29047e-30	1.79934	0.406	0.199	1.84397e-25	2	AC116362.1
9.47317e-30	1.48119	0.288	0.102	2.10702e-25	2	RAB40B
9.49442e-30	1.10936	0.469	0.232	2.11175e-25	2	ZNF587B
1.70801e-29	1.48327	0.221	0.062	3.79897e-25	2	SNHG26
2.26799e-29	1.41293	0.264	0.089	5.04447e-25	2	KLHL23
2.44456e-29	1.60983	0.273	0.095	5.43718e-25	2	PXDNL
2.55401e-29	1.0768	0.559	0.331	5.68063e-25	2	AC007038.1
2.61709e-29	1.21093	0.391	0.172	5.82093e-25	2	SNHG20
2.94381e-29	1.62977	0.232	0.07	6.54762e-25	2	RUFY4
5.87481e-29	1.62016	0.226	0.067	1.30668e-24	2	TM7SF2
7.22774e-29	1.32825	0.321	0.124	1.60759e-24	2	BTG3
7.88337e-29	1.28115	0.417	0.198	1.75342e-24	2	ZMAT1
1.0292e-28	1.32455	0.301	0.108	2.28915e-24	2	ORMDL3
1.08567e-28	1.50401	0.228	0.068	2.41476e-24	2	AC008764.7
1.20274e-28	1.28573	0.409	0.191	2.67514e-24	2	GSTCD
1.32946e-28	1.63807	0.236	0.075	2.95699e-24	2	DCBLD2
1.64876e-28	1.66961	0.262	0.09	3.66718e-24	2	LIX1-AS1
1.65247e-28	1.00285	0.538	0.296	3.67543e-24	2	DNAJC9
1.8366e-28	1.11103	0.559	0.325	4.08496e-24	2	SPTBN1
1.84685e-28	1.12643	0.398	0.18	4.10777e-24	2	MIB2
1.97669e-28	1.61349	0.204	0.056	4.39655e-24	2	AL033527.4
2.09024e-28	1.12802	0.535	0.315	4.6491e-24	2	EIF2AK3
2.20593e-28	1.61498	0.237	0.076	4.90643e-24	2	ALG1L2
2.20629e-28	1.24406	0.368	0.162	4.90724e-24	2	PGM3
3.23519e-28	1.0159	0.557	0.32	7.19571e-24	2	MRTFB
4.3336e-28	1.23047	0.325	0.126	9.6388e-24	2	ACP5
4.42748e-28	1.05862	0.626	0.406	9.8476e-24	2	EDRF1
5.49658e-28	1.24477	0.277	0.095	1.22255e-23	2	SERPING1
5.63852e-28	1.54764	0.329	0.135	1.25412e-23	2	FAM227B
6.29331e-28	1.35491	0.327	0.131	1.39976e-23	2	FAAH
6.43227e-28	1.53451	0.264	0.091	1.43067e-23	2	AC009318.1
9.2882e-28	1.22868	0.402	0.191	2.06588e-23	2	ENOSF1
1.02003e-27	1.07492	0.462	0.236	2.26876e-23	2	SSX2IP
1.27064e-27	1.49721	0.202	0.056	2.82617e-23	2	C19orf81
1.35771e-27	1.03867	0.437	0.211	3.01982e-23	2	SLC2A4RG
2.4934e-27	1.26544	0.284	0.102	5.54583e-23	2	CCR5AS
2.6227e-27	1.37394	0.295	0.112	5.83341e-23	2	FOXRED2
2.8473e-27	1.20265	0.387	0.177	6.33297e-23	2	RAPH1
2.85511e-27	1.39103	0.252	0.085	6.35033e-23	2	KIRREL3
2.89076e-27	1.34495	0.247	0.082	6.42963e-23	2	PARD6B
3.59679e-27	1.14496	0.482	0.263	7.99999e-23	2	CEP290
4.90452e-27	1.21008	0.338	0.142	1.09086e-22	2	BAHCC1
8.71563e-27	1.11849	0.443	0.224	1.93853e-22	2	BTBD3
1.05709e-26	1.57114	0.209	0.063	2.35118e-22	2	RAB15
1.2164e-26	1.07906	0.398	0.185	2.70552e-22	2	FECH
1.27045e-26	1.28742	0.292	0.11	2.82574e-22	2	AL391832.2
1.41287e-26	1.11445	0.46	0.243	3.14251e-22	2	SLC35E3
2.28619e-26	1.08275	0.499	0.278	5.08495e-22	2	ANKAR
2.29016e-26	1.5113	0.264	0.096	5.09378e-22	2	CDYL2
3.70671e-26	1.33377	0.264	0.094	8.24447e-22	2	ARMC5
4.65738e-26	1.57643	0.245	0.085	1.03589e-21	2	C2orf88
5.32528e-26	1.04318	0.49	0.277	1.18445e-21	2	MEX3C
7.58516e-26	1.57944	0.228	0.076	1.68709e-21	2	ZNF70
1.03009e-25	1.3696	0.299	0.122	2.29112e-21	2	HELLS
1.20096e-25	1.15452	0.566	0.363	2.67118e-21	2	AKT3
1.84333e-25	1.04644	0.406	0.199	4.09993e-21	2	PBXIP1
1.88486e-25	1.13656	0.447	0.234	4.1923e-21	2	SLC35E2B
2.10363e-25	1.19929	0.516	0.305	4.67888e-21	2	METTL25
3.08826e-25	1.1844	0.389	0.186	6.86891e-21	2	GTF2IRD2B
4.25076e-25	1.10301	0.402	0.198	9.45454e-21	2	AC084198.2
5.12305e-25	1.21695	0.282	0.107	1.13947e-20	2	LINC01376
6.02362e-25	1.39545	0.25	0.09	1.33977e-20	2	KTN1-AS1
6.48408e-25	1.71869	0.202	0.063	1.44219e-20	2	ZNF608
9.77733e-25	1.04022	0.35	0.153	2.17467e-20	2	AC024560.5
1.3157e-24	1.01684	0.45	0.245	2.92639e-20	2	CYP4V2
1.48443e-24	1.17017	0.312	0.13	3.30168e-20	2	FBXO31
2.24808e-24	1.23382	0.421	0.217	5.00017e-20	2	RPH3AL
2.54734e-24	1.34589	0.357	0.167	5.6658e-20	2	MIPEP
2.78397e-24	1.42063	0.284	0.115	6.1921e-20	2	ANKRD23
3.33392e-24	1.1787	0.361	0.166	7.41531e-20	2	AC008957.1
3.84842e-24	1.05434	0.482	0.267	8.55966e-20	2	ZNF720
4.17092e-24	1.14664	0.428	0.226	9.27697e-20	2	IGF1R
4.93632e-24	1.12597	0.475	0.271	1.09794e-19	2	ZNF10
5.12721e-24	1.08288	0.364	0.166	1.14039e-19	2	PDCD2L
5.82357e-24	1.39886	0.394	0.203	1.29528e-19	2	CRADD
8.20372e-24	1.18698	0.327	0.142	1.82467e-19	2	C1orf112
1.16145e-23	1.00142	0.514	0.298	2.58329e-19	2	ASCC1
1.31025e-23	1.04039	0.449	0.245	2.91426e-19	2	IFT80
1.6487e-23	1.4951	0.34	0.162	3.66705e-19	2	CEP112
2.12697e-23	1.09081	0.4	0.202	4.7308e-19	2	PFKP
2.79933e-23	1.43957	0.241	0.088	6.22628e-19	2	MFSD9
2.99589e-23	1.02198	0.43	0.225	6.66346e-19	2	SLC15A2
3.33727e-23	1.24297	0.37	0.178	7.42277e-19	2	RAD18
4.01831e-23	1.35187	0.23	0.081	8.93753e-19	2	CENPV
4.48151e-23	1.7089	0.204	0.067	9.96778e-19	2	AC244033.2
4.87185e-23	1.25532	0.368	0.183	1.0836e-18	2	CCDC191
5.8531e-23	1.01431	0.512	0.299	1.30185e-18	2	USP40
1.06572e-22	1.28936	0.368	0.184	2.37038e-18	2	FANCC
1.25186e-22	1.08144	0.421	0.222	2.78439e-18	2	MED26
1.30544e-22	1.16255	0.277	0.113	2.90356e-18	2	AC090772.2
1.40431e-22	1.51646	0.241	0.091	3.12347e-18	2	DBF4B
3.68174e-22	1.0245	0.378	0.181	8.18893e-18	2	SPICE1
4.1968e-22	1.22119	0.37	0.185	9.33452e-18	2	ZNF595
4.73748e-22	1.46177	0.207	0.07	1.05371e-17	2	AC093525.6
7.65182e-22	1.22705	0.338	0.162	1.70192e-17	2	ASAP2
9.27069e-22	1.33929	0.26	0.106	2.06199e-17	2	ERVK13-1
1.26034e-21	1.26006	0.241	0.092	2.80325e-17	2	SPON2
1.62519e-21	1.76926	0.256	0.108	3.61476e-17	2	DAB1
2.11605e-21	1.25244	0.269	0.111	4.70653e-17	2	AC092329.4
2.77238e-21	1.01547	0.4	0.209	6.16633e-17	2	ZDHHC13
2.84965e-21	1.27892	0.264	0.109	6.33819e-17	2	RAD51-AS1
3.78106e-21	1.42896	0.219	0.079	8.40984e-17	2	AC138649.1
3.82819e-21	1.8703	0.202	0.072	8.51466e-17	2	DIRC3
5.85412e-21	1.40168	0.219	0.08	1.30207e-16	2	EFCAB7
9.26832e-21	1.07145	0.321	0.15	2.06146e-16	2	GTF2IRD2
1.46383e-20	1.13197	0.333	0.162	3.25585e-16	2	MCPH1-AS1
1.53927e-20	1.03942	0.439	0.256	3.42365e-16	2	C12orf4
1.69171e-20	1.27379	0.236	0.092	3.76271e-16	2	ZNF500
2.42869e-20	1.58994	0.206	0.074	5.40189e-16	2	FAM169A
3.22411e-20	1.01968	0.379	0.2	7.17106e-16	2	ATAD5
4.01964e-20	1.24971	0.228	0.086	8.94048e-16	2	GPRC5C
1.11303e-19	1.1254	0.312	0.146	2.4756e-15	2	LMNB2
1.29103e-19	1.03855	0.32	0.151	2.87151e-15	2	AMDHD2
1.31624e-19	1.22107	0.307	0.146	2.92758e-15	2	AC006504.5
1.77689e-19	1.34486	0.207	0.077	3.95217e-15	2	ZNF395
1.78512e-19	1.20159	0.29	0.134	3.97046e-15	2	C3orf35
1.81755e-19	1.13485	0.364	0.192	4.04259e-15	2	ALG9
1.82743e-19	1.00403	0.413	0.228	4.06458e-15	2	BCL2L1
2.6198e-19	1.28713	0.224	0.088	5.82696e-15	2	AC114956.3
3.93348e-19	1.13948	0.275	0.122	8.74885e-15	2	FANCI
6.2409e-19	1.27084	0.217	0.083	1.3881e-14	2	GSDMB
6.29726e-19	1.05964	0.308	0.144	1.40064e-14	2	DYRK1B
8.84884e-19	1.26953	0.226	0.091	1.96816e-14	2	BDH1
9.18147e-19	1.10883	0.232	0.091	2.04214e-14	2	GSEC
1.01813e-18	1.45724	0.254	0.111	2.26453e-14	2	EIF1B-AS1
1.35469e-18	1.17291	0.57	0.442	3.01311e-14	2	GRIP1
1.44521e-18	1.20174	0.237	0.099	3.21443e-14	2	LINC01422
1.47499e-18	1.59506	0.228	0.095	3.28067e-14	2	AC090579.1
1.6103e-18	1.29412	0.249	0.108	3.58162e-14	2	MORN1
1.69175e-18	1.38714	0.219	0.087	3.76279e-14	2	OVOL2
1.8009e-18	1.20668	0.247	0.104	4.00557e-14	2	PIAS3
1.98775e-18	1.03726	0.292	0.137	4.42116e-14	2	FANCD2
2.08202e-18	1.09932	0.368	0.2	4.63084e-14	2	AC104806.2
2.35283e-18	1.1687	0.321	0.16	5.23316e-14	2	AMN1
2.47959e-18	1.23763	0.224	0.091	5.51511e-14	2	RDH13
2.64882e-18	1.20724	0.267	0.122	5.89151e-14	2	CNTROB
3.17923e-18	1.16878	0.269	0.121	7.07125e-14	2	MAFK
3.4341e-18	1.60254	0.222	0.092	7.63813e-14	2	FBXL13
3.92516e-18	1.09362	0.357	0.192	8.73035e-14	2	CYP2U1
3.95051e-18	1.17677	0.288	0.131	8.78673e-14	2	POMGNT1
4.49685e-18	1.02176	0.271	0.122	1.00019e-13	2	AL080276.2
5.77625e-18	1.1119	0.318	0.16	1.28475e-13	2	SMYD4
8.60874e-18	1.29826	0.206	0.08	1.91476e-13	2	MROH8
9.26902e-18	1.15327	0.335	0.177	2.06162e-13	2	AC011476.3
1.26123e-17	1.13067	0.247	0.106	2.80523e-13	2	AL035587.2
1.40611e-17	1.10585	0.308	0.153	3.12746e-13	2	SLFNL1-AS1
2.26776e-17	1.02232	0.299	0.145	5.04395e-13	2	DAG1
4.91017e-17	1.57352	0.202	0.082	1.09212e-12	2	LINC00907
5.12544e-17	1.18396	0.219	0.091	1.14e-12	2	IPP
6.37896e-17	1.064	0.363	0.203	1.41881e-12	2	ZNF107
6.87709e-17	1.9261	0.206	0.087	1.5296e-12	2	SLC35F1
9.00956e-17	1.15232	0.234	0.1	2.00391e-12	2	FUZ
9.06439e-17	1.02635	0.447	0.287	2.0161e-12	2	TRMT11
1.07456e-16	1.14896	0.213	0.087	2.39003e-12	2	ZSCAN16
2.91226e-16	1.11748	0.219	0.092	6.47746e-12	2	SYCE1L
4.17249e-16	1.1752	0.277	0.135	9.28045e-12	2	BRCA2
4.38509e-16	1.04923	0.307	0.159	9.75331e-12	2	EAF1
1.50111e-15	1.21078	0.219	0.096	3.33877e-11	2	IFI27L1
1.90217e-15	1.08332	0.243	0.113	4.23081e-11	2	SND1-IT1
2.62059e-15	1.08242	0.316	0.174	5.82872e-11	2	LMO7
2.6717e-15	1.02359	0.243	0.113	5.94239e-11	2	UBL7-AS1
3.28331e-15	1.05617	0.355	0.206	7.30275e-11	2	CEP162
3.3417e-15	1.05031	0.282	0.144	7.4326e-11	2	Z93241.1
4.3299e-15	1.10754	0.219	0.096	9.63056e-11	2	SPDL1
5.45328e-15	1.01644	0.245	0.117	1.21292e-10	2	TET1
5.7175e-15	1.03981	0.308	0.165	1.27169e-10	2	AC008969.1
7.06589e-15	1.13097	0.226	0.104	1.5716e-10	2	RABL2A
9.90858e-15	1.01913	0.247	0.117	2.20387e-10	2	TTPAL
1.31091e-14	1.2645	0.236	0.113	2.91574e-10	2	CASTOR3
2.80632e-14	1.07343	0.2	0.087	6.24182e-10	2	AC060780.1
3.62293e-14	1.158	0.447	0.3	8.05811e-10	2	DPH6
4.00377e-14	1.15042	0.247	0.121	8.90518e-10	2	ADGRA3
7.41583e-14	1.00749	0.32	0.18	1.64943e-09	2	LINC00174
1.03611e-13	1.2841	0.209	0.095	2.30452e-09	2	RMDN2
1.20567e-13	1.04644	0.204	0.091	2.68165e-09	2	AC245060.6
1.27446e-13	1.01077	0.249	0.124	2.83466e-09	2	EXD2
2.02099e-13	1.05245	0.265	0.138	4.49508e-09	2	SAV1
2.1993e-13	1.0927	0.295	0.165	4.89169e-09	2	FANCM
2.36036e-13	1.06061	0.357	0.218	5.24991e-09	2	LINC00662
2.68548e-13	1.0316	0.321	0.187	5.97304e-09	2	DTWD2
3.60145e-13	1.11448	0.213	0.101	8.01034e-09	2	ABCG1
5.59238e-13	1.11063	0.206	0.095	1.24386e-08	2	AC005532.1
7.3598e-13	1.06352	0.213	0.102	1.63697e-08	2	SLC25A42
8.50089e-13	1.06453	0.202	0.093	1.89077e-08	2	PEX5
1.04697e-12	1.00412	0.232	0.115	2.32868e-08	2	ZNF682
1.26097e-12	1.03149	0.26	0.137	2.80464e-08	2	ZNF569
2.25186e-12	1.05352	0.204	0.095	5.00859e-08	2	TUBG1
3.55176e-12	1.13714	0.226	0.113	7.89982e-08	2	WDR19
4.79989e-12	1.12609	0.23	0.119	1.06759e-07	2	TBC1D19
4.81883e-12	1.06368	0.224	0.111	1.0718e-07	2	GIMAP8
5.84939e-12	1.07009	0.279	0.158	1.30102e-07	2	GCNA
8.64729e-12	1.08653	0.28	0.16	1.92333e-07	2	RAP2C-AS1
1.19005e-11	1.07835	0.269	0.153	2.64692e-07	2	MTMR2
2.86612e-11	1.217	0.262	0.15	6.37482e-07	2	AC079447.1
2.99759e-11	1.07996	0.265	0.151	6.66724e-07	2	PAM
5.09979e-11	1.28901	0.271	0.161	1.1343e-06	2	CCDC7
7.73411e-11	1.0437	0.264	0.149	1.72022e-06	2	CSGALNACT1
1.18159e-10	1.04165	0.206	0.106	2.62809e-06	2	ZNF813
3.78053e-10	1.29435	0.249	0.148	8.40866e-06	2	ZRANB2-AS2
5.16553e-10	1.01283	0.221	0.12	1.14892e-05	2	ALDH7A1
6.78847e-10	1.03182	0.297	0.177	1.50989e-05	2	MXI1
1.61757e-09	1.1658	0.234	0.135	3.59781e-05	2	AGBL3
3.0781e-09	1.05181	0.219	0.123	6.84631e-05	2	C11orf65
5.24338e-09	1.03621	0.252	0.153	0.000116623	2	ZNF529-AS1
3.20205e-07	1.08715	0.237	0.151	0.00712201	2	NIFK-AS1
5.94666e-182	1.15831	1	0.998	1.32266e-177	3	HLA-DRA
2.37499e-159	1.22428	1	0.996	5.28245e-155	3	HLA-DPB1
1.40268e-156	1.1326	1	0.993	3.11985e-152	3	HLA-DPA1
8.03675e-154	1.1988	1	0.981	1.78753e-149	3	HLA-DQA1
1.95389e-148	1.33341	1	0.793	4.34584e-144	3	AIF1
2.95054e-146	1.1882	1	0.986	6.56258e-142	3	HLA-DQB1
6.5108e-146	1.01968	1	0.989	1.44813e-141	3	HLA-DRB5
1.17392e-145	1.15376	1	0.943	2.61104e-141	3	HLA-DQA2
2.07391e-139	1.32824	0.998	0.716	4.61279e-135	3	LST1
6.4088e-128	1.03851	0.998	0.954	1.42545e-123	3	GAPDH
3.33143e-122	1.14515	0.996	0.867	7.40976e-118	3	C1orf162
2.2245e-115	1.35896	0.962	0.587	4.94774e-111	3	CARD16
4.79e-109	1.58634	0.919	0.44	1.06539e-104	3	CD1C
3.11685e-101	1.41069	0.942	0.518	6.9325e-97	3	LGALS2
3.42206e-101	1.32189	0.937	0.516	7.61135e-97	3	TIMP1
6.15431e-100	1.7519	0.829	0.388	1.36884e-95	3	ENHO
2.46612e-98	1.33159	0.938	0.477	5.48513e-94	3	CASP1
5.28515e-96	1.02994	1	0.651	1.17552e-91	3	COTL1
5.68137e-95	1.17856	0.975	0.749	1.26365e-90	3	IFITM2
5.74672e-95	1.26841	0.956	0.534	1.27819e-90	3	CFP
6.52707e-94	1.22617	0.979	0.782	1.45175e-89	3	CALHM6
1.38589e-93	1.15499	0.998	0.578	3.08249e-89	3	IFI30
9.56217e-93	1.00271	0.994	0.776	2.12682e-88	3	CSTB
1.11292e-91	1.16475	0.965	0.609	2.47535e-87	3	CTSH
1.30044e-91	1.16663	0.973	0.609	2.89244e-87	3	JUNB
1.30684e-88	1.21742	0.975	0.756	2.90667e-84	3	CD52
1.66271e-86	1.09981	0.971	0.659	3.69821e-82	3	IGSF6
3.33726e-85	1.24496	0.912	0.502	7.42274e-81	3	LGALS3
9.10176e-84	1.10592	0.948	0.646	2.02441e-79	3	ICAM3
6.39658e-83	1.32185	0.865	0.482	1.42273e-78	3	CD33
6.25987e-81	1.20798	0.91	0.469	1.39232e-76	3	CEBPD
1.6241e-80	1.00316	0.992	0.846	3.61232e-76	3	LGALS1
1.42996e-77	1.04798	0.942	0.75	3.18051e-73	3	CIB1
3.21735e-76	1.18386	0.894	0.537	7.15603e-72	3	LMO2
4.97537e-76	1.112	0.931	0.477	1.10662e-71	3	CSTA
1.37012e-75	1.65132	0.752	0.346	3.04742e-71	3	IFITM3
2.66014e-75	1.01106	0.967	0.59	5.91669e-71	3	LY86
1.07188e-73	1.37735	0.756	0.369	2.38407e-69	3	CD1D
2.88329e-72	1.16343	0.904	0.588	6.41302e-68	3	CASP4
3.85179e-64	1.33035	0.727	0.395	8.56716e-60	3	ABI3
8.50698e-63	1.07167	0.927	0.755	1.89212e-58	3	FCER1A
6.36733e-62	1.00136	0.908	0.577	1.41622e-57	3	RAB32
2.96435e-61	1.04068	0.86	0.569	6.59331e-57	3	CLEC4A
2.34722e-60	1.26051	0.744	0.373	5.22069e-56	3	DOK2
7.83347e-56	1.00997	0.873	0.622	1.74232e-51	3	IL18
3.91868e-54	1.01252	0.831	0.505	8.71594e-50	3	ZNF385A
1.12406e-50	1.19141	0.731	0.386	2.50014e-46	3	CLEC10A
2.03527e-48	1.11398	0.733	0.459	4.52685e-44	3	LRRC25
7.28037e-47	1.64528	0.492	0.227	1.6193e-42	3	PLAAT4
1.16599e-46	1.20846	0.665	0.368	2.59339e-42	3	ATP1B1
1.76868e-46	1.36807	0.594	0.309	3.93389e-42	3	TMEM273
5.66995e-45	1.1443	0.665	0.383	1.26111e-40	3	NDRG2
1.48048e-44	1.00018	0.746	0.461	3.29289e-40	3	SCIMP
2.7225e-44	1.69705	0.46	0.191	6.05539e-40	3	IL1R2
6.699e-44	1.18415	0.66	0.407	1.48999e-39	3	TNFAIP8L2
3.42086e-43	1.36328	0.571	0.299	7.60867e-39	3	FCGR2B
1.42359e-40	1.28343	0.562	0.307	3.16635e-36	3	CEBPA
1.4118e-38	1.14058	0.688	0.465	3.14013e-34	3	LY6E
2.32339e-37	1.05851	0.681	0.44	5.16769e-33	3	METRNL
5.34955e-37	1.09052	0.615	0.349	1.18985e-32	3	P2RY13
1.64515e-36	1.1117	0.612	0.385	3.65913e-32	3	C19orf38
1.64997e-36	1.89487	0.333	0.126	3.66987e-32	3	AC092809.2
5.3401e-36	1.18873	0.558	0.32	1.18775e-31	3	LILRA2
1.33098e-34	1.21015	0.527	0.291	2.96036e-30	3	PDLIM1
4.18307e-33	1.36444	0.431	0.219	9.30399e-29	3	EVA1B
1.93964e-32	1.15857	0.569	0.344	4.31414e-28	3	HOTAIRM1
2.86278e-32	1.15645	0.552	0.299	6.36739e-28	3	MARCKS
3.38592e-32	1.31101	0.567	0.34	7.53095e-28	3	ISG15
4.37173e-32	1.12508	0.558	0.313	9.72359e-28	3	PKIB
8.58533e-32	1.20795	0.479	0.259	1.90955e-27	3	CAMK1
1.44685e-31	1.56825	0.337	0.139	3.21809e-27	3	AC064805.1
1.76878e-30	1.18948	0.471	0.246	3.93413e-26	3	GBP1
7.75096e-30	1.18089	0.494	0.284	1.72397e-25	3	MAGEF1
3.03489e-28	1.31756	0.419	0.23	6.75021e-24	3	TST
2.66561e-27	1.09441	0.485	0.272	5.92884e-23	3	MS4A7
7.47004e-27	1.3093	0.406	0.22	1.66149e-22	3	ASCL2
8.48078e-27	1.30959	0.385	0.198	1.8863e-22	3	COL9A2
1.18013e-26	1.02176	0.533	0.341	2.62486e-22	3	MPST
3.52982e-26	1.60658	0.35	0.167	7.85102e-22	3	CD1E
4.58667e-26	1.0348	0.523	0.321	1.02017e-21	3	MT2A
1.84178e-25	1.03117	0.494	0.314	4.09649e-21	3	SIGIRR
2.27244e-25	1.41295	0.348	0.174	5.05437e-21	3	LTC4S
3.06499e-24	1.04843	0.513	0.332	6.81714e-20	3	UPK3A
9.95376e-23	1.00266	0.535	0.382	2.21392e-18	3	ORAI1
2.94128e-22	1.14026	0.415	0.24	6.542e-18	3	CD300C
2.75883e-21	1.15187	0.381	0.215	6.13619e-17	3	BX284668.5
2.50502e-20	1.03527	0.412	0.241	5.57168e-16	3	C16orf74
2.97153e-20	1.48054	0.273	0.126	6.60927e-16	3	CST7
4.87158e-19	1.21021	0.348	0.201	1.08354e-14	3	MCRIP2
5.48905e-19	1.03892	0.404	0.232	1.22088e-14	3	GIMAP7
3.45118e-18	1.3855	0.315	0.168	7.67612e-14	3	IFI6
5.45542e-18	1.2647	0.344	0.2	1.2134e-13	3	CXCL16
1.12685e-17	1.08811	0.365	0.216	2.50634e-13	3	SUSD3
2.07427e-16	1.22878	0.312	0.179	4.6136e-12	3	TNFSF12
8.01595e-16	1.44602	0.215	0.098	1.78291e-11	3	DHRS9
1.30343e-13	1.0374	0.265	0.143	2.89909e-09	3	IL1B
1.3544e-13	1.61971	0.225	0.118	3.01247e-09	3	FHL3
2.88496e-13	1.01938	0.331	0.2	6.41673e-09	3	TCEA3
3.83256e-13	1.13226	0.273	0.16	8.52438e-09	3	ADAP1
4.5794e-13	1.05905	0.294	0.174	1.01855e-08	3	CD101
5.86647e-13	1.12713	0.252	0.137	1.30482e-08	3	ZBP1
1.00137e-12	1.38987	0.208	0.105	2.22725e-08	3	UTF1
1.03089e-12	1.13351	0.271	0.16	2.29291e-08	3	SIGLEC7
4.18028e-12	1.04246	0.308	0.197	9.29778e-08	3	SPINT1
8.60248e-12	1.09128	0.267	0.161	1.91336e-07	3	TP53I3
8.82368e-12	1.35568	0.21	0.111	1.96256e-07	3	GPBAR1
2.19198e-11	1.25687	0.262	0.158	4.8754e-07	3	U62317.4
2.66167e-10	1.21057	0.2	0.108	5.92009e-06	3	CA2
4.73825e-10	1.23437	0.237	0.142	1.05388e-05	3	RHOB
1.47416e-09	1.00874	0.29	0.198	3.27883e-05	3	DOK1
2.10852e-09	1.02205	0.25	0.157	4.68977e-05	3	SIGLEC10
2.92208e-09	1.0481	0.244	0.149	6.49929e-05	3	GBP4
2.73385e-08	1.00707	0.219	0.138	0.000608063	3	EFNB1
6.72699e-08	1.06163	0.208	0.129	0.00149622	3	TM6SF1
1.07848e-07	1.14435	0.244	0.161	0.00239875	3	OAS3
5.03294e-07	1.04627	0.202	0.13	0.0111943	3	GNGT2
0	4.88658	0.948	0.173	0	4	VCAN
6.32686e-304	4.96961	0.825	0.105	1.40722e-299	4	S100A8
6.6453e-274	3.10435	0.966	0.252	1.47805e-269	4	FCN1
1.03621e-236	3.40682	0.962	0.36	2.30474e-232	4	S100A9
6.4019e-210	2.29695	0.998	0.668	1.42391e-205	4	DPYD
7.27534e-210	2.47697	0.98	0.378	1.61818e-205	4	SLCO3A1
1.59674e-195	2.98647	0.855	0.242	3.55148e-191	4	PID1
5.94817e-193	1.87853	1	0.651	1.32299e-188	4	PLXDC2
1.659e-178	2.83564	0.665	0.109	3.68995e-174	4	CD163
1.78738e-177	3.05284	0.688	0.13	3.97549e-173	4	BTBD11
3.73637e-176	1.77566	0.996	0.797	8.31043e-172	4	ARHGAP26
4.23082e-164	1.66657	0.988	0.679	9.41019e-160	4	APLP2
6.99899e-162	4.34171	0.468	0.046	1.55671e-157	4	F13A1
2.19627e-161	2.26319	0.827	0.232	4.88494e-157	4	LRP1
3.34752e-161	3.22002	0.673	0.144	7.44556e-157	4	RIN2
1.98309e-160	1.86056	0.988	0.535	4.41079e-156	4	LRMDA
8.6379e-160	2.35271	0.879	0.312	1.92124e-155	4	TLR2
7.67286e-154	1.99685	0.933	0.381	1.7066e-149	4	IRAK3
1.85329e-147	1.3932	0.998	0.858	4.12209e-143	4	USP3
4.00222e-146	1.9866	0.911	0.365	8.90173e-142	4	CREB5
7.32258e-146	4.56726	0.359	0.021	1.62869e-141	4	RNASE2
1.38826e-144	1.57805	0.984	0.469	3.08776e-140	4	CSTA
7.05334e-141	3.04957	0.643	0.148	1.5688e-136	4	SGMS2
8.5678e-141	3.10342	0.486	0.062	1.90565e-136	4	S100A12
3.62438e-140	1.49924	0.992	0.799	8.06134e-136	4	AGTPBP1
8.47026e-140	2.58682	0.736	0.214	1.88395e-135	4	RAB27A
1.02734e-139	1.74817	0.97	0.528	2.285e-135	4	FGD4
1.40327e-139	1.70741	0.978	0.638	3.12116e-135	4	SBF2
1.51757e-139	2.09772	0.899	0.358	3.37538e-135	4	MPP7
1.52753e-139	3.61293	0.399	0.035	3.39754e-135	4	TREM1
2.88038e-139	1.92569	0.911	0.381	6.40654e-135	4	WDFY3
3.36577e-139	1.91977	0.938	0.503	7.48615e-135	4	FNDC3B
1.66978e-138	1.6593	0.984	0.449	3.71393e-134	4	RTN1
1.10743e-136	1.25054	0.998	0.912	2.46314e-132	4	FOXN3
5.51882e-136	2.41859	0.671	0.157	1.2275e-131	4	SIRPB2
1.13087e-135	2.55159	0.657	0.155	2.51529e-131	4	ARHGAP10
1.00847e-134	1.57692	0.97	0.547	2.24305e-130	4	CSF3R
1.16206e-134	4.07904	0.351	0.024	2.58465e-130	4	VCAN-AS1
1.3572e-134	1.99424	0.867	0.335	3.01868e-130	4	MICAL2
2.45559e-134	2.38933	0.649	0.142	5.46173e-130	4	FPR1
3.74864e-133	4.42357	0.347	0.024	8.33772e-129	4	CD14
2.78826e-132	2.22033	0.804	0.269	6.20165e-128	4	DTNA
9.54937e-132	1.52875	0.998	0.587	2.12397e-127	4	ANXA1
2.1586e-130	1.45177	0.996	0.558	4.80116e-126	4	AOAH
1.77961e-129	1.96185	0.839	0.301	3.9582e-125	4	SERPINA1
5.2097e-129	1.21765	1	0.795	1.15874e-124	4	MYO1F
2.07361e-128	2.43147	0.718	0.222	4.61211e-124	4	TIAM1
3.00331e-128	1.42755	0.992	0.695	6.67997e-124	4	DENND1A
3.95069e-128	1.64263	0.994	0.676	8.78713e-124	4	ATP2B1
5.97927e-128	1.67983	0.942	0.414	1.32991e-123	4	ATP8B4
2.09323e-127	1.49708	0.984	0.553	4.65576e-123	4	DOCK5
4.16584e-127	2.6797	0.56	0.108	9.26567e-123	4	PYGL
1.26934e-126	1.31306	0.996	0.563	2.82326e-122	4	MNDA
1.2518e-123	1.43517	0.99	0.874	2.78425e-119	4	SIK3
4.35562e-123	1.69938	0.901	0.388	9.68777e-119	4	PILRA
4.72356e-122	1.09548	0.996	0.88	1.05061e-117	4	CAST
1.15007e-121	1.15079	0.994	0.795	2.55799e-117	4	TSPO
1.48977e-120	1.88025	0.772	0.244	3.31355e-116	4	SIRPA
3.39778e-120	1.82705	0.819	0.297	7.55734e-116	4	CSF1R
4.57912e-120	1.36537	0.98	0.627	1.01849e-115	4	FLNA
9.80661e-119	1.33455	0.998	0.643	2.18119e-114	4	RAB31
4.53113e-116	1.9524	0.778	0.276	1.00781e-111	4	KIF13A
8.6085e-116	1.55974	0.996	0.802	1.9147e-111	4	NEAT1
1.71162e-115	2.13367	0.661	0.17	3.80698e-111	4	GIMAP4
1.83627e-115	1.62069	0.972	0.692	4.08422e-111	4	TRPS1
1.92813e-114	2.12222	0.696	0.204	4.28855e-110	4	DDX60L
6.63455e-114	1.32535	0.976	0.624	1.47566e-109	4	EMILIN2
6.98729e-114	1.386	0.976	0.459	1.55411e-109	4	CEBPD
1.03135e-113	1.3743	0.986	0.669	2.29392e-109	4	LYST
3.83502e-113	2.65931	0.46	0.075	8.52986e-109	4	RAB3D
3.0961e-111	1.67334	0.869	0.394	6.88635e-107	4	NLRP1
5.60384e-111	1.36713	0.992	0.691	1.24641e-106	4	SLC8A1
3.39909e-109	1.29617	0.974	0.605	7.56026e-105	4	NCF2
7.14879e-109	2.47551	0.514	0.104	1.59003e-104	4	ARHGEF10L
1.86321e-108	1.495	0.903	0.371	4.14415e-104	4	ALOX5
6.79722e-108	2.78167	0.419	0.063	1.51184e-103	4	MTMR11
1.04581e-107	2.00919	0.861	0.424	2.32609e-103	4	FRY
1.65193e-105	2.19058	0.597	0.155	3.67422e-101	4	TMEM71
5.08659e-105	1.34078	0.96	0.489	1.13136e-100	4	FGR
2.09197e-104	1.66205	0.881	0.433	4.65295e-100	4	LINC00278
3.41023e-104	2.92023	0.375	0.049	7.58504e-100	4	CES1
1.33484e-103	1.37964	0.942	0.539	2.96896e-99	4	IL13RA1
1.81416e-103	1.45618	0.931	0.484	4.03505e-99	4	PLBD1
4.34483e-103	1.03633	0.998	0.941	9.66378e-99	4	AHNAK
8.53062e-103	1.62589	0.804	0.306	1.89738e-98	4	CEBPB
1.51943e-102	2.22004	0.623	0.179	3.37951e-98	4	PCSK5
1.97289e-102	1.59922	0.817	0.305	4.3881e-98	4	FCGR2A
2.04189e-102	1.9297	0.643	0.185	4.54158e-98	4	GIMAP7
3.49677e-102	2.38849	0.702	0.245	7.77752e-98	4	SAMSN1
4.29871e-102	1.68302	0.891	0.446	9.5612e-98	4	LRRC8C
5.34686e-102	1.32373	0.99	0.701	1.18925e-97	4	CAMK1D
1.36778e-101	3.48302	0.435	0.08	3.04222e-97	4	PLCB1
2.43096e-101	1.38619	0.925	0.423	5.40694e-97	4	CLEC7A
3.25674e-100	1.74569	0.875	0.421	7.24363e-96	4	MEGF9
5.41107e-100	1.03463	0.988	0.817	1.20353e-95	4	KCTD12
1.38774e-99	1.79014	0.724	0.244	3.08661e-95	4	PTAFR
1.99196e-99	2.3417	0.536	0.128	4.43051e-95	4	NHSL2
6.8893e-98	2.08695	0.694	0.242	1.53232e-93	4	ZNF804A
9.9329e-98	1.19038	0.986	0.676	2.20927e-93	4	TRIO
1.03559e-97	1.77956	0.784	0.317	2.30335e-93	4	IPCEF1
1.43528e-97	1.46	0.96	0.55	3.19234e-93	4	GAS7
2.4419e-97	1.55561	0.849	0.363	5.43128e-93	4	YBX3
1.73829e-96	2.2886	0.48	0.097	3.86631e-92	4	KCNE3
1.07156e-95	1.26782	0.95	0.517	2.38336e-91	4	CAPN2
1.36188e-95	1.69564	0.833	0.381	3.02909e-91	4	RNF24
1.77196e-95	1.37299	0.974	0.68	3.9412e-91	4	BACH1
2.41991e-95	2.08621	0.605	0.175	5.38237e-91	4	HK2
2.00328e-94	1.45475	0.879	0.475	4.45569e-90	4	NAIP
6.45529e-94	2.12533	0.623	0.195	1.43579e-89	4	EPB41L3
1.33137e-93	2.50773	0.466	0.1	2.96122e-89	4	NLN
3.72837e-93	3.00293	0.355	0.051	8.29265e-89	4	NLRP12
1.48136e-92	1.58052	0.736	0.251	3.29485e-88	4	LILRB3
5.45773e-92	1.07134	0.994	0.582	1.21391e-87	4	IFI30
8.42411e-92	1.35437	0.855	0.353	1.87369e-87	4	DOK2
1.24328e-91	1.51784	0.871	0.442	2.76531e-87	4	CLEC12A
4.66258e-91	1.6404	0.853	0.451	1.03705e-86	4	SIPA1L1
6.5405e-91	1.46576	0.905	0.473	1.45474e-86	4	PTPN12
8.05017e-91	2.05985	0.534	0.133	1.79052e-86	4	NRGN
1.62344e-90	1.10139	0.986	0.827	3.61085e-86	4	SPTLC2
1.12869e-89	2.11564	0.524	0.131	2.51044e-85	4	TLR4
1.88139e-89	1.21366	0.972	0.741	4.18459e-85	4	PHACTR2
2.43561e-89	1.47276	0.887	0.51	5.41728e-85	4	AAK1
6.84494e-89	1.48706	0.817	0.362	1.52245e-84	4	SESTD1
9.44274e-89	1.48283	0.937	0.658	2.10025e-84	4	HIPK3
1.18016e-88	1.18617	0.972	0.737	2.6249e-84	4	FBXL5
4.31944e-88	2.10379	0.645	0.226	9.6073e-84	4	TEC
1.86659e-87	1.55432	0.813	0.371	4.15167e-83	4	STX11
2.95337e-87	2.00627	0.53	0.135	6.56888e-83	4	AC096667.1
6.59858e-87	1.42679	0.829	0.368	1.46766e-82	4	CLEC10A
1.03235e-86	1.52	0.895	0.497	2.29616e-82	4	SERINC5
1.09564e-86	1.23111	0.942	0.533	2.43693e-82	4	GLIPR2
1.35653e-86	2.05638	0.552	0.15	3.0172e-82	4	ARHGEF40
1.87848e-86	1.0467	0.994	0.863	4.17812e-82	4	MAP3K1
2.60949e-86	1.38934	0.952	0.712	5.80403e-82	4	ATG7
2.85104e-86	1.31017	0.923	0.541	6.34129e-82	4	AC009093.2
6.56052e-86	1.37311	0.946	0.669	1.45919e-81	4	ARL15
1.11604e-85	1.2739	0.95	0.68	2.48229e-81	4	KDM7A
4.15836e-85	1.14429	0.982	0.627	9.24902e-81	4	FOS
1.07259e-84	1.40219	0.911	0.548	2.38566e-80	4	TBXAS1
1.37802e-84	1.35018	0.845	0.383	3.06499e-80	4	PRAM1
3.29152e-84	1.45682	0.817	0.368	7.321e-80	4	GSE1
3.45157e-84	1.26164	0.929	0.515	7.67699e-80	4	MAP3K20
8.36473e-84	1.37161	0.938	0.629	1.86048e-79	4	MIR181A1HG
1.5006e-83	1.03019	0.992	0.602	3.33764e-79	4	RIN3
1.57301e-83	1.56404	0.819	0.392	3.4987e-79	4	PCCA
2.30785e-83	1.44692	0.952	0.732	5.13312e-79	4	DENND4A
1.00427e-82	1.12531	0.97	0.493	2.23369e-78	4	LGALS3
1.0701e-82	1.46854	0.841	0.431	2.38011e-78	4	CD58
7.73399e-82	1.31612	0.911	0.488	1.7202e-77	4	TBL1X
8.24088e-82	1.34592	0.879	0.444	1.83294e-77	4	ARRB1
1.21361e-81	3.00101	0.341	0.057	2.69931e-77	4	LDLRAD3
1.45272e-81	2.34682	0.452	0.107	3.23113e-77	4	ARHGEF11
3.22403e-81	1.26257	0.843	0.354	7.17089e-77	4	CD1D
3.62182e-81	1.17785	0.946	0.651	8.05565e-77	4	RPS6KC1
6.14948e-81	2.62702	0.427	0.098	1.36777e-76	4	PVT1
1.14767e-80	2.25683	0.429	0.094	2.55266e-76	4	KLF2
1.15141e-80	1.38631	0.869	0.459	2.56098e-76	4	FAM102B
1.34597e-80	1.53404	0.808	0.366	2.99371e-76	4	S100Z
2.26476e-80	1.0743	0.984	0.666	5.03728e-76	4	SPECC1
3.19936e-80	1.01374	0.98	0.775	7.11601e-76	4	OGFRL1
6.31104e-80	1.64969	0.667	0.24	1.4037e-75	4	NLRP3
1.03288e-79	1.17259	0.948	0.48	2.29732e-75	4	GPAT3
1.12332e-79	1.3645	0.782	0.317	2.49848e-75	4	P2RY13
1.14911e-79	1.12712	0.972	0.74	2.55585e-75	4	ACER3
1.5086e-79	1.5656	0.837	0.485	3.35543e-75	4	FMN1
1.93165e-79	1.62277	0.661	0.232	4.29638e-75	4	APOL6
6.35503e-79	2.61677	0.415	0.093	1.41349e-74	4	GASK1B
1.05591e-78	1.82481	0.601	0.2	2.34856e-74	4	DGKG
1.57057e-78	1.06991	0.982	0.806	3.49326e-74	4	CPPED1
1.94556e-78	2.42904	0.327	0.052	4.32732e-74	4	AC011472.2
4.09628e-78	2.56861	0.417	0.095	9.11095e-74	4	SNTB1
9.33904e-78	1.68515	0.673	0.258	2.07719e-73	4	LATS2
9.99304e-78	2.44943	0.379	0.075	2.22265e-73	4	GIMAP1
4.74271e-77	1.96402	0.567	0.183	1.05487e-72	4	HNMT
6.96497e-77	1.01933	0.994	0.922	1.54915e-72	4	CD44
1.00395e-76	1.3372	0.851	0.505	2.23298e-72	4	CPNE8
7.09182e-76	1.08593	0.998	0.849	1.57736e-71	4	MAML3
7.43438e-76	1.25215	0.865	0.458	1.65356e-71	4	HK1
1.42308e-75	1.61695	0.794	0.429	3.16522e-71	4	MS4A4E
3.25929e-75	1.03728	0.944	0.61	7.2493e-71	4	ARRB2
6.60494e-75	4.85013	0.21	0.017	1.46907e-70	4	NRG1
9.89791e-75	1.13289	0.925	0.593	2.20149e-70	4	ATP11A
1.2326e-74	1.99208	0.47	0.122	2.74155e-70	4	TLR8
8.11143e-74	2.22656	0.421	0.099	1.80415e-69	4	MLKL
2.39829e-73	1.20278	0.907	0.577	5.33428e-69	4	BNIP3L
2.80574e-73	1.99616	0.472	0.121	6.24053e-69	4	ASGR1
3.69723e-73	1.1531	0.923	0.651	8.22337e-69	4	TLE4
4.93656e-73	2.26995	0.593	0.225	1.09799e-68	4	PDE7B
9.34636e-72	1.14912	0.933	0.657	2.07882e-67	4	PTK2B
1.70531e-71	1.06349	0.974	0.787	3.79295e-67	4	HIF1A
1.94043e-71	1.13193	0.881	0.424	4.31591e-67	4	LAT2
2.56125e-71	2.01194	0.692	0.325	5.69673e-67	4	TMTC2
3.19831e-71	1.58597	0.657	0.254	7.11368e-67	4	AGTRAP
8.88191e-71	1.09127	0.895	0.443	1.97551e-66	4	TNFAIP2
1.07479e-70	1.01941	0.962	0.707	2.39055e-66	4	IL6R
1.12525e-70	1.05439	0.942	0.521	2.50279e-66	4	ENTPD1
1.15468e-70	1.33142	0.792	0.376	2.56825e-66	4	DUSP1
1.94293e-70	2.36124	0.379	0.082	4.32146e-66	4	SAMD4A
2.03861e-70	1.26424	0.835	0.421	4.53427e-66	4	PCNX2
3.16783e-70	1.2582	0.865	0.446	7.04588e-66	4	PARP14
4.52718e-70	1.86404	0.518	0.157	1.00694e-65	4	RCBTB2
9.27714e-70	1.37593	0.788	0.402	2.06342e-65	4	SOAT1
1.05324e-69	1.71026	0.56	0.187	2.34261e-65	4	NR4A2
1.30154e-69	2.12591	0.478	0.139	2.89489e-65	4	KSR1
1.66441e-69	1.59977	0.589	0.199	3.70198e-65	4	JUP
3.49936e-69	3.40773	0.216	0.021	7.78329e-65	4	SLC11A1
9.17342e-69	2.15414	0.46	0.131	2.04035e-64	4	CPM
3.04738e-68	1.17451	0.919	0.691	6.77799e-64	4	PRKAG2
3.09278e-68	2.03657	0.452	0.122	6.87896e-64	4	SLC7A7
3.93537e-68	1.5595	0.631	0.237	8.75304e-64	4	DPYD-AS1
5.35979e-68	1.08484	0.923	0.632	1.19213e-63	4	TNFRSF1B
1.37492e-67	2.12697	0.458	0.133	3.05811e-63	4	RNF217
1.4803e-67	1.15734	0.933	0.718	3.29247e-63	4	PRKCE
2.86741e-67	1.59214	0.619	0.228	6.37769e-63	4	DENND3
4.17392e-67	1.46762	0.645	0.248	9.28364e-63	4	RXRA
5.32513e-67	1.54004	0.575	0.206	1.18442e-62	4	NFAM1
6.37095e-67	1.20818	0.831	0.431	1.41703e-62	4	SSBP3
8.32693e-67	1.3362	0.835	0.458	1.85207e-62	4	SVIL
9.06893e-67	1.93839	0.405	0.097	2.01711e-62	4	B3GNT5
1.02343e-66	1.68789	0.468	0.128	2.27631e-62	4	GBP2
3.75059e-66	1.37638	0.855	0.545	8.34206e-62	4	PELI2
5.30862e-66	1.04812	0.933	0.657	1.18074e-61	4	TET3
8.26883e-66	1.29763	0.815	0.435	1.83915e-61	4	LPCAT2
1.35951e-65	1.01938	0.911	0.502	3.02382e-61	4	ETS2
1.8183e-65	1.48224	0.873	0.577	4.04427e-61	4	MYADM
1.90119e-65	1.09409	0.931	0.602	4.22862e-61	4	TMEM131L
2.59116e-65	2.54747	0.363	0.084	5.76325e-61	4	RETN
7.51432e-65	1.18811	0.766	0.349	1.67133e-60	4	RASSF4
8.82266e-65	1.86531	0.454	0.126	1.96233e-60	4	TESC
1.76941e-64	1.08507	0.962	0.711	3.93552e-60	4	AHR
1.85703e-64	2.02215	0.454	0.136	4.1304e-60	4	SLC16A6
2.62279e-64	1.00267	0.984	0.808	5.83361e-60	4	NCOA2
2.69097e-64	1.60207	0.75	0.395	5.98526e-60	4	ATXN1
3.15734e-64	1.04068	0.716	0.271	7.02256e-60	4	FCGR2B
5.13492e-64	2.3732	0.315	0.063	1.14211e-59	4	SLC22A15
7.74567e-64	1.24451	0.681	0.265	1.72279e-59	4	CD300E
8.01426e-64	1.18694	0.859	0.493	1.78253e-59	4	ZFHX3
1.03992e-63	2.29588	0.312	0.059	2.31299e-59	4	NFE2
1.45313e-63	1.20988	0.853	0.497	3.23204e-59	4	RPS6KA5
2.16267e-63	2.17685	0.367	0.085	4.81021e-59	4	CCDC170
2.66513e-63	1.43759	0.764	0.388	5.92778e-59	4	PLAUR
3.57083e-63	1.18311	0.839	0.474	7.94224e-59	4	LACTB
4.58087e-63	1.02148	0.927	0.613	1.01888e-58	4	BLVRB
6.03416e-63	1.26676	0.798	0.416	1.34212e-58	4	MOB3B
6.64382e-63	1.06737	0.907	0.607	1.47772e-58	4	AGO4
9.92727e-63	1.34646	0.766	0.39	2.20802e-58	4	MIR646HG
1.19426e-62	1.27614	0.758	0.358	2.65626e-58	4	TNFSF10
4.69859e-62	1.11763	0.802	0.389	1.04506e-57	4	PSTPIP2
8.07327e-62	1.34292	0.639	0.246	1.79566e-57	4	SLC25A37
1.1499e-61	1.7981	0.49	0.158	2.55761e-57	4	NACC2
1.8649e-61	1.44077	0.645	0.263	4.14792e-57	4	ARSG
2.28262e-61	2.58653	0.375	0.097	5.07701e-57	4	LMNA
2.57815e-61	1.16765	0.877	0.573	5.73432e-57	4	MAP3K3
2.79855e-61	2.90746	0.359	0.09	6.22453e-57	4	RFX2
3.97195e-61	1.11762	0.837	0.448	8.8344e-57	4	GSAP
9.61827e-61	2.02884	0.361	0.084	2.1393e-56	4	IL1RN
2.43395e-60	1.71609	0.54	0.198	5.41358e-56	4	KCNK13
6.6073e-60	1.68477	0.502	0.175	1.4696e-55	4	NCEH1
9.5353e-60	1.05489	0.901	0.514	2.12084e-55	4	TMEM154
1.62692e-59	1.3805	0.794	0.446	3.61859e-55	4	TENT5A
2.66553e-59	1.48104	0.663	0.31	5.92868e-55	4	STK39
2.80717e-59	2.55002	0.286	0.055	6.24372e-55	4	WWC2
3.1765e-59	2.33506	0.288	0.054	7.06517e-55	4	KCNN4
5.14519e-59	1.41617	0.546	0.19	1.14439e-54	4	SLC31A2
1.40322e-58	1.4586	0.556	0.198	3.12105e-54	4	CFD
2.36881e-58	1.17495	0.823	0.46	5.2687e-54	4	AGPS
2.3848e-58	1.62413	0.516	0.176	5.30426e-54	4	NOD2
3.10069e-58	1.01257	0.95	0.758	6.89655e-54	4	VMP1
4.89544e-58	1.00677	0.865	0.444	1.08884e-53	4	IGFBP7
7.91533e-58	3.00685	0.276	0.053	1.76053e-53	4	MTSS1
8.64325e-58	1.11217	0.742	0.334	1.92243e-53	4	OSCAR
1.75654e-57	1.92751	0.379	0.101	3.90689e-53	4	NIBAN2
2.63555e-57	1.08556	0.831	0.494	5.86199e-53	4	PLD3
3.97417e-57	1.36939	0.726	0.366	8.83934e-53	4	TBC1D12
6.59314e-57	1.37927	0.619	0.246	1.46645e-52	4	TNFRSF10B
1.15801e-56	1.1605	0.752	0.376	2.57564e-52	4	NFIC
1.22741e-56	2.20011	0.296	0.061	2.73e-52	4	MRC1
1.4491e-56	1.90556	0.502	0.181	3.22308e-52	4	AC020916.1
2.26958e-56	1.50204	0.597	0.258	5.048e-52	4	MAST2
6.97305e-56	1.17503	0.859	0.552	1.55094e-51	4	LRRK2
6.99461e-56	1.70249	0.442	0.135	1.55574e-51	4	OAF
9.07402e-56	1.06727	0.833	0.469	2.01824e-51	4	SNX30
9.5402e-56	1.94022	0.363	0.095	2.12193e-51	4	INPP5A
1.57927e-55	2.25472	0.282	0.055	3.51261e-51	4	SLC36A1
3.98215e-55	1.13711	0.742	0.357	8.85711e-51	4	KLF4
5.01268e-55	1.71321	0.437	0.133	1.11492e-50	4	ALDH3B1
1.91606e-54	2.0323	0.325	0.076	4.26169e-50	4	DRAM1
3.49311e-54	1.0545	0.77	0.398	7.76938e-50	4	TENM4
2.47087e-53	1.2479	0.655	0.28	5.49572e-49	4	CLEC11A
3.02532e-53	1.09338	0.855	0.567	6.72892e-49	4	ASAH1
5.89569e-53	1.75342	0.506	0.197	1.31132e-48	4	FOXO1
6.59975e-53	1.22564	0.893	0.648	1.46792e-48	4	BMP2K
8.96219e-53	1.87424	0.419	0.131	1.99337e-48	4	CD244
1.82112e-52	1.42397	0.567	0.227	4.05054e-48	4	SEZ6L
2.20415e-52	2.39146	0.262	0.051	4.90247e-48	4	QPCT
3.60477e-52	1.43099	0.573	0.235	8.01773e-48	4	MGST1
7.85057e-52	1.23566	0.667	0.301	1.74612e-47	4	PER1
1.46221e-51	1.3516	0.633	0.284	3.25225e-47	4	MARCKS
3.1797e-51	1.47945	0.538	0.209	7.07228e-47	4	P2RX7
3.74453e-51	1.02111	0.772	0.392	8.32858e-47	4	AC090559.1
6.93935e-51	1.71259	0.393	0.117	1.54345e-46	4	CYSLTR2
8.35653e-51	1.49176	0.419	0.126	1.85866e-46	4	TLR5
1.24544e-50	1.28676	0.649	0.299	2.7701e-46	4	LPAR6
3.48337e-50	2.05866	0.351	0.099	7.74772e-46	4	IL1RAP
4.49904e-50	1.40428	0.575	0.241	1.00068e-45	4	LILRB2
5.74039e-50	1.32113	0.712	0.377	1.27678e-45	4	IGF2BP2
5.94014e-50	1.63026	0.44	0.147	1.32121e-45	4	UBXN11
6.78446e-50	2.44657	0.222	0.037	1.509e-45	4	GIMAP6
1.74741e-49	1.15597	0.738	0.389	3.88658e-45	4	SWAP70
2.56303e-49	1.19693	0.621	0.277	5.70068e-45	4	PXN
3.25357e-49	1.43262	0.502	0.177	7.2366e-45	4	SAP30
7.09606e-49	1.8311	0.387	0.119	1.57831e-44	4	RASA3
1.14594e-48	1.10167	0.768	0.435	2.5488e-44	4	CYFIP1
2.5905e-48	1.77726	0.333	0.086	5.76178e-44	4	GPBAR1
4.20563e-48	1.21385	0.758	0.456	9.35415e-44	4	IVNS1ABP
7.63226e-48	1.35471	0.571	0.239	1.69757e-43	4	JDP2
7.73987e-48	1.82291	0.347	0.097	1.7215e-43	4	TNFRSF10D
1.0053e-47	2.879	0.228	0.044	2.23599e-43	4	ST6GALNAC3
1.29331e-47	1.17746	0.683	0.324	2.87658e-43	4	NQO2
1.33538e-47	1.20718	0.736	0.4	2.97016e-43	4	ILRUN
1.93826e-47	1.34845	0.595	0.265	4.31108e-43	4	CD300LF
2.45536e-47	1.27128	0.492	0.183	5.46121e-43	4	ANPEP
3.56998e-47	2.04042	0.274	0.061	7.94036e-43	4	PTGIR
4.34687e-47	2.27831	0.214	0.037	9.6683e-43	4	MRAS
5.27447e-47	2.16719	0.268	0.06	1.17315e-42	4	SMARCD3
1.77263e-46	1.20198	0.631	0.297	3.94268e-42	4	ACPP
1.98013e-46	2.26386	0.288	0.071	4.40421e-42	4	LIMCH1
2.20401e-46	1.3744	0.639	0.31	4.90216e-42	4	ARFIP1
5.21865e-46	1.40059	0.637	0.326	1.16073e-41	4	CA5B
5.63614e-46	1.46925	0.522	0.213	1.25359e-41	4	ITGA5
6.59191e-46	1.29723	0.554	0.231	1.46617e-41	4	CEMIP2
1.01524e-45	1.03776	0.786	0.487	2.2581e-41	4	SNX27
2.74501e-45	1.17465	0.76	0.44	6.10544e-41	4	IPMK
2.74802e-45	2.03505	0.329	0.097	6.11214e-41	4	TXK
3.08832e-45	1.31853	0.645	0.339	6.86905e-41	4	GPD2
4.83787e-45	1.36102	0.502	0.198	1.07604e-40	4	DPEP2
5.52191e-45	1.56839	0.452	0.169	1.22818e-40	4	SRGAP3
6.24636e-45	1.42989	0.44	0.15	1.38932e-40	4	MEFV
8.13239e-45	1.1342	0.683	0.339	1.80881e-40	4	SLA
1.02636e-44	1.41294	0.472	0.177	2.28283e-40	4	GBP3
1.99879e-44	1.47431	0.472	0.185	4.44572e-40	4	CLIP2
3.19354e-44	1.16647	0.599	0.268	7.10307e-40	4	CDC42EP3
5.51212e-44	1.18811	0.556	0.231	1.22601e-39	4	GBP1
9.36258e-44	1.68449	0.401	0.139	2.08242e-39	4	IL15
2.3167e-43	2.42775	0.284	0.074	5.1528e-39	4	EMP1
4.67584e-43	1.38421	0.48	0.187	1.04e-38	4	CYBRD1
4.79174e-43	1.29327	0.681	0.394	1.06578e-38	4	SLC2A9
6.0663e-43	1.06282	0.694	0.359	1.34927e-38	4	CREG1
7.15477e-43	1.03956	0.609	0.269	1.59136e-38	4	ADAM8
8.42618e-43	1.57677	0.411	0.142	1.87415e-38	4	ASGR2
1.1966e-42	1.92068	0.494	0.221	2.66147e-38	4	PDE4D
1.315e-42	2.07232	0.206	0.038	2.92482e-38	4	VEGFA
1.36512e-42	1.09114	0.667	0.33	3.03631e-38	4	PPM1F
1.56467e-42	1.74254	0.367	0.12	3.48014e-38	4	GRK5
3.09442e-42	1.55836	0.53	0.24	6.88261e-38	4	PDE3B
3.31882e-42	1.06536	0.857	0.651	7.38172e-38	4	SSBP2
4.00315e-42	2.27441	0.248	0.057	8.90381e-38	4	NECTIN2
5.45277e-42	1.2775	0.714	0.408	1.2128e-37	4	TMX4
7.13191e-42	1.05033	0.766	0.454	1.58628e-37	4	OSBPL3
8.89106e-42	1.25812	0.698	0.4	1.97755e-37	4	PPM1L
1.0328e-41	1.43822	0.633	0.3	2.29715e-37	4	MT2A
2.49934e-41	1.75304	0.351	0.115	5.55904e-37	4	EIF4E3
2.83066e-41	1.36792	0.514	0.222	6.29595e-37	4	SORT1
4.57213e-41	1.12635	0.635	0.307	1.01693e-36	4	ADAM15
5.06604e-41	1.1196	0.724	0.411	1.12679e-36	4	HDAC4
5.68178e-41	1.18462	0.573	0.265	1.26374e-36	4	SIGLEC9
7.31543e-41	1.04457	0.639	0.309	1.6271e-36	4	TMEM173
8.70849e-41	1.16332	0.528	0.219	1.93694e-36	4	C16orf74
9.96908e-41	2.07982	0.25	0.06	2.21732e-36	4	ACOT11
1.70909e-40	1.08496	0.643	0.314	3.80136e-36	4	PARP9
2.27122e-40	1.96503	0.27	0.069	5.05164e-36	4	ENC1
2.2998e-40	1.0931	0.651	0.324	5.11521e-36	4	CD93
3.50751e-40	1.17569	0.81	0.536	7.8014e-36	4	PDLIM5
3.68169e-40	1.42188	0.681	0.387	8.18881e-36	4	TMEM164
4.97409e-40	1.59707	0.361	0.119	1.10634e-35	4	PPFIBP2
6.03523e-40	1.25585	0.603	0.305	1.34236e-35	4	SCPEP1
6.67509e-40	1.31013	0.506	0.211	1.48467e-35	4	QSOX1
8.93137e-40	2.34593	0.208	0.043	1.98651e-35	4	ANO5
1.05459e-39	1.46278	0.411	0.152	2.34563e-35	4	NDST1
1.30567e-39	1.47197	0.593	0.294	2.90407e-35	4	PELI1
3.10416e-39	1.02481	0.76	0.47	6.90426e-35	4	RP2
1.25214e-38	2.14888	0.22	0.049	2.78502e-34	4	NID1
2.15444e-38	2.1004	0.234	0.055	4.7919e-34	4	MAN1C1
6.62093e-38	1.28088	0.484	0.202	1.47263e-33	4	TTYH3
7.39443e-38	1.37483	0.484	0.211	1.64467e-33	4	ATP2B1-AS1
7.64227e-38	1.44647	0.437	0.173	1.69979e-33	4	BLVRA
1.03252e-37	1.43177	0.484	0.214	2.29654e-33	4	SYTL3
1.68534e-37	1.24667	0.55	0.262	3.74853e-33	4	DSTYK
2.25618e-37	1.22386	0.52	0.232	5.01819e-33	4	DEPTOR
2.54633e-37	1.07861	0.76	0.512	5.66355e-33	4	FRMD4B
2.79211e-37	1.02778	0.679	0.372	6.21021e-33	4	PDE8A
3.88101e-37	1.02561	0.76	0.471	8.63215e-33	4	ADGRE2
4.2606e-37	1.36179	0.462	0.196	9.47643e-33	4	MTF1
5.12119e-37	1.04109	0.651	0.343	1.13906e-32	4	WDFY1
6.90708e-37	1.91837	0.23	0.055	1.53627e-32	4	CHST13
1.41047e-36	2.43515	0.204	0.045	3.13717e-32	4	PSD3
1.84883e-36	1.15202	0.407	0.15	4.11217e-32	4	IFI6
1.85471e-36	1.46239	0.333	0.106	4.12524e-32	4	FAS
1.87722e-36	1.46855	0.375	0.136	4.17532e-32	4	MFHAS1
1.99925e-36	1.31609	0.409	0.152	4.44673e-32	4	CD101
4.52272e-36	1.15819	0.478	0.196	1.00594e-31	4	C11orf21
4.65884e-36	1.14279	0.532	0.249	1.03622e-31	4	PLB1
5.25785e-36	1.07638	0.778	0.53	1.16945e-31	4	ADAMTSL4-AS1
9.34442e-36	1.05489	0.655	0.378	2.07839e-31	4	HSPBAP1
9.76772e-36	1.55041	0.292	0.087	2.17254e-31	4	VIPR1
1.2378e-35	1.61609	0.351	0.126	2.75312e-31	4	RYK
1.24087e-35	1.21519	0.438	0.168	2.75993e-31	4	NRROS
1.53074e-35	2.27179	0.2	0.044	3.40467e-31	4	FAM151B
1.82192e-35	1.94843	0.264	0.076	4.05232e-31	4	AFDN
1.92645e-35	1.05759	0.688	0.409	4.28481e-31	4	USP6NL
2.62323e-35	1.42063	0.339	0.115	5.83458e-31	4	SGK1
4.04718e-35	1.02874	0.645	0.349	9.00173e-31	4	DAGLB
4.19799e-35	1.00266	0.683	0.398	9.33716e-31	4	HPCAL1
4.32189e-35	1.06888	0.593	0.293	9.61274e-31	4	ITPRIPL2
5.36896e-35	1.12047	0.659	0.384	1.19416e-30	4	ATXN7L1
8.67895e-35	2.12113	0.256	0.074	1.93037e-30	4	PLCL1
1.13255e-34	1.33257	0.536	0.27	2.51901e-30	4	KIF9-AS1
1.16448e-34	2.29326	0.232	0.061	2.59003e-30	4	DOCK4
1.37448e-34	1.34373	0.442	0.185	3.05711e-30	4	HNRNPLL
2.1167e-34	1.61367	0.327	0.112	4.70797e-30	4	NOXA1
3.09101e-34	1.26801	0.569	0.3	6.87502e-30	4	CPEB3
6.81479e-34	1.00271	0.563	0.271	1.51575e-29	4	IMPDH1
1.06212e-33	1.21737	0.51	0.235	2.36237e-29	4	CD200R1
1.58144e-33	1.0861	0.502	0.225	3.51744e-29	4	ARPIN
2.1107e-33	1.57445	0.488	0.242	4.69463e-29	4	NHSL1
2.35393e-33	1.38619	0.349	0.125	5.23561e-29	4	VPS37C
2.59004e-33	1.32921	0.399	0.16	5.76076e-29	4	RBMS2
2.857e-33	1.62655	0.282	0.088	6.35453e-29	4	ITGAM
4.6379e-33	1.23624	0.579	0.314	1.03156e-28	4	CPEB2
4.65778e-33	1.73	0.224	0.057	1.03598e-28	4	NINJ1
7.58997e-33	1.03058	0.56	0.277	1.68816e-28	4	PPARGC1B
9.00319e-33	1.31214	0.437	0.194	2.00249e-28	4	CHSY1
1.44485e-32	1.37971	0.377	0.147	3.21364e-28	4	VDR
3.49011e-32	1.02283	0.589	0.306	7.76271e-28	4	IFIH1
4.39062e-32	1.47036	0.385	0.16	9.76562e-28	4	AC068587.4
5.51712e-32	1.05036	0.655	0.392	1.22712e-27	4	LIPA
6.47852e-32	1.40774	0.371	0.141	1.44095e-27	4	AGAP3
1.3597e-31	1.20923	0.456	0.204	3.02423e-27	4	LINC01504
2.62526e-31	1.41847	0.345	0.127	5.8391e-27	4	UPP1
4.50591e-31	1.24646	0.458	0.208	1.0022e-26	4	CRY2
4.83808e-31	1.00033	0.538	0.263	1.07608e-26	4	MS4A7
6.37673e-31	2.06011	0.216	0.059	1.41831e-26	4	SMAD1
7.67938e-31	1.14998	0.522	0.259	1.70805e-26	4	ABCC4
2.50285e-30	1.05338	0.49	0.223	5.56685e-26	4	VPS9D1
2.68713e-30	1.12127	0.623	0.353	5.97672e-26	4	SLC40A1
2.73795e-30	2.08158	0.254	0.082	6.08974e-26	4	PAPSS2
3.11653e-30	1.36154	0.341	0.127	6.93178e-26	4	TSPAN4
8.9746e-30	1.04113	0.474	0.215	1.99613e-25	4	RASGRP4
1.19845e-29	1.42337	0.371	0.157	2.66559e-25	4	AC090630.1
2.66488e-29	1.57651	0.238	0.07	5.92722e-25	4	KCTD15
2.76734e-29	1.45623	0.339	0.134	6.15511e-25	4	CCR6
3.49043e-29	1.2213	0.427	0.185	7.76342e-25	4	CYP2S1
4.28475e-29	1.01637	0.54	0.277	9.53015e-25	4	CRYL1
4.84461e-29	1.28712	0.579	0.317	1.07754e-24	4	MXD1
5.79266e-29	1.23224	0.419	0.181	1.2884e-24	4	SKI
6.61773e-29	1.1377	0.575	0.328	1.47191e-24	4	EXOC6B
7.27017e-29	1.3893	0.274	0.089	1.61703e-24	4	TGIF1
7.50574e-29	1.33005	0.292	0.102	1.66943e-24	4	OPRM1
7.86743e-29	1.14416	0.411	0.174	1.74987e-24	4	KLF11
9.60272e-29	1.6231	0.266	0.089	2.13584e-24	4	HMOX1
9.88393e-29	1.57344	0.304	0.11	2.19838e-24	4	RAB37
1.26092e-28	1.4673	0.351	0.145	2.80453e-24	4	SLC35F2
1.34218e-28	1.43086	0.272	0.09	2.98528e-24	4	IER5L
1.7798e-28	1.09143	0.671	0.452	3.95863e-24	4	BACH2
1.94649e-28	1.40971	0.278	0.093	4.32938e-24	4	INPP1
2.6012e-28	1.43827	0.25	0.078	5.78558e-24	4	TMEM106B
2.62044e-28	1.52517	0.353	0.145	5.82839e-24	4	NFIL3
2.62053e-28	1.0568	0.645	0.399	5.82859e-24	4	PPP1R12B
4.22972e-28	1.04771	0.603	0.331	9.40774e-24	4	CLIC4
4.81081e-28	1.17164	0.417	0.185	1.07002e-23	4	DDB2
[truncated: 1,830 more rows]

## Sheet: Supp.Fig.7D_DEA_pig_DC_clusters
Differential gene expression analysis (FindAllMarkers()): Porcine DC clusters of interest (cDC1 c6, cDC2 c1, pptDC c3, pptDC c4, pDC c2 and pDC c12)
p_val	avg_log2FC	pct.1	pct.2	p_val_adj	cluster	gene
0	6.44282	0.977	0.044	0	6	RAB7B
0	6.85911	0.946	0.037	0	6	TOX
0	7.31949	0.931	0.027	0	6	CLNK
0	5.0487	0.971	0.15	0	6	ARHGAP18
0	4.71044	0.88	0.072	0	6	XIRP2
0	4.53466	0.992	0.198	0	6	BATF3
0	3.96139	0.922	0.129	0	6	ANPEP
0	7.52703	0.795	0.01	0	6	ATP9A
0	3.48718	0.973	0.194	0	6	XCR1
0	3.18225	0.944	0.19	0	6	ENSSSCG00000039222
0	4.4172	0.795	0.07	0	6	SETBP1
0	3.39538	0.873	0.148	0	6	ENSSSCG00000060097
0	3.41292	0.98	0.256	0	6	RAB32
0	3.59055	0.966	0.247	0	6	ID2
0	4.20269	0.787	0.069	0	6	ENSSSCG00000015664
0	5.60984	0.751	0.041	0	6	NEBL
0	3.02404	0.951	0.248	0	6	ENSSSCG00000030300
0	2.84163	0.929	0.239	0	6	SHTN1
0	4.6102	0.737	0.064	0	6	DNASE1L3
0	2.5922	0.902	0.245	0	6	DOP1B
0	2.74588	0.893	0.243	0	6	PRKCQ
0	2.90311	0.808	0.164	0	6	SLAMF7
0	2.60187	0.955	0.32	0	6	CHST11
0	6.85965	0.645	0.018	0	6	GNA14
0	2.34002	0.876	0.272	0	6	GSAP
0	2.12576	0.827	0.224	0	6	ENSSSCG00000009239
0	1.84818	0.849	0.257	0	6	NCOA7
0	3.94603	0.644	0.056	0	6	CD34
0	5.50458	0.609	0.022	0	6	SNX22
0	2.43646	0.869	0.285	0	6	ZNF366
0	7.82151	0.589	0.005	0	6	CD226
0	2.29148	0.919	0.337	0	6	MPEG1
0	3.03209	0.997	0.415	0	6	CADM1
0	2.51424	0.867	0.286	0	6	UQCC5
0	2.96804	0.719	0.146	0	6	ADGB
0	1.98278	0.981	0.408	0	6	SLC8A1
0	2.29753	0.756	0.185	0	6	RAMP1
0	3.72505	0.636	0.073	0	6	MDK
0	3.15011	0.649	0.086	0	6	MFSD6
0	2.25852	0.988	0.434	0	6	FGD2
0	2.00808	0.934	0.384	0	6	RGS10
0	2.429	0.728	0.183	0	6	NFATC2
0	1.74637	0.961	0.429	0	6	S100A11
0	2.05563	0.844	0.315	0	6	MBOAT1
0	3.41458	0.612	0.089	0	6	PDE7B
0	2.26162	0.65	0.127	0	6	ENSSSCG00000050944
0	2.34125	0.706	0.183	0	6	GNG12
0	4.463	0.55	0.028	0	6	CLEC7A
0	1.92503	0.767	0.246	0	6	FAR2
0	1.74358	0.961	0.44	0	6	LY86
0	3.47178	0.608	0.091	0	6	PRKG1
0	3.47581	0.578	0.061	0	6	STX3
0	2.60701	0.953	0.438	0	6	UBASH3B
0	1.3805	0.797	0.295	0	6	PKIB
0	2.98001	0.608	0.116	0	6	MAP4K3
0	3.58353	0.543	0.052	0	6	LGMN
0	2.35875	0.655	0.164	0	6	P2RY12
0	1.78481	0.84	0.353	0	6	GCA
0	1.54145	0.796	0.311	0	6	ATXN1
0	2.3205	0.94	0.457	0	6	NSMAF
0	1.35436	0.959	0.478	0	6	MYO1F
0	1.67825	0.822	0.344	0	6	MFNG
0	1.97017	0.954	0.477	0	6	IL6ST
0	2.37125	0.61	0.134	0	6	ENSSSCG00000052367
0	1.18809	0.974	0.504	0	6	IRAK2
0	1.79017	0.692	0.227	0	6	LY75
0	3.07589	0.498	0.035	0	6	GCSAM
0	3.42348	0.523	0.061	0	6	ST18
0	1.41396	0.873	0.412	0	6	ARHGAP26
0	1.46573	0.784	0.325	0	6	BIN1
0	1.74982	0.795	0.338	0	6	MFHAS1
0	2.19938	0.615	0.16	0	6	TEX9
0	2.16402	0.687	0.235	0	6	LRRC1
0	1.59996	0.975	0.524	0	6	NCKAP5
0	1.99213	0.94	0.489	0	6	RAB30
0	1.44901	0.847	0.397	0	6	ENTPD4
0	1.63542	0.741	0.294	0	6	EBI3
0	2.71433	0.524	0.081	0	6	ENSSSCG00000002709
0	1.08269	0.964	0.521	0	6	PAK1
0	1.9386	0.676	0.234	0	6	LRRC18
0	1.647	0.714	0.272	0	6	NLRP3
0	1.53836	0.756	0.315	0	6	MBP
0	2.6042	0.532	0.092	0	6	ENSSSCG00000057824
0	2.59785	0.525	0.085	0	6	TNS3
0	1.52496	0.764	0.327	0	6	MVB12B
0	2.59667	0.988	0.553	0	6	ENSSSCG00000005453
0	1.33107	0.756	0.322	0	6	CD40
0	1.87837	0.624	0.194	0	6	CD5
0	2.67955	0.518	0.09	0	6	ATF7IP2
0	1.29506	0.69	0.267	0	6	RUBCNL
0	1.43635	0.96	0.538	0	6	PARVG
0	2.57769	0.52	0.099	0	6	NOCT
0	2.32598	0.557	0.136	0	6	SAMD12
0	2.38019	0.596	0.175	0	6	ENAH
0	1.71165	0.758	0.338	0	6	ENSSSCG00000042827
0	1.67027	0.636	0.219	0	6	TMEM156
0	1.60832	0.846	0.429	0	6	UBN2
0	1.4768	0.675	0.259	0	6	FNBP1L
0	1.44793	0.985	0.569	0	6	C1orf54
0	1.66352	0.925	0.51	0	6	PIK3CG
0	1.65651	0.655	0.243	0	6	SLC2A13
0	4.32022	0.438	0.027	0	6	ESYT3
0	1.63886	0.734	0.323	0	6	ATG16L1
0	2.04471	0.571	0.161	0	6	GAB2
0	1.35108	0.664	0.255	0	6	ENSSSCG00000007719
0	4.62458	0.43	0.022	0	6	GRAP2
0	2.40846	0.537	0.131	0	6	JAZF1
0	1.21978	0.938	0.533	0	6	ARHGAP22
0	4.76088	0.421	0.017	0	6	ENSSSCG00000053289
0	1.33942	0.847	0.443	0	6	FAM118A
0	1.54024	0.695	0.294	0	6	PLEK
0	1.42618	0.802	0.403	0	6	PI4K2A
0	1.63118	0.74	0.343	0	6	SELENOI
0	1.13141	0.927	0.531	0	6	PLEKHO1
0	2.21881	0.55	0.156	0	6	LYZ
0	1.41132	0.833	0.439	0	6	RUVBL1
0	5.7635	0.405	0.012	0	6	CTTNBP2
0	1.88442	0.549	0.157	0	6	ENSSSCG00000060071
0	1.44874	0.796	0.407	0	6	PRKX
0	2.15387	0.524	0.136	0	6	ENSSSCG00000039883
0	1.4333	0.958	0.571	0	6	CAMK1D
0	2.0853	0.68	0.294	0	6	CENPP
0	1.71456	0.611	0.226	0	6	ENSSSCG00000042386
0	1.57692	0.584	0.201	0	6	FLOT2
0	1.99616	0.531	0.149	0	6	GCNT1
0	1.4107	0.794	0.415	0	6	NRIP1
0	2.31748	0.488	0.11	0	6	LDLRAD4
0	2.57361	0.448	0.074	0	6	ENSSSCG00000057869
0	1.96188	0.543	0.171	0	6	RASA1
0	3.6735	0.404	0.037	0	6	B4GALT6
0	3.24705	0.404	0.039	0	6	EHF
0	2.65695	0.463	0.1	0	6	DOK6
0	1.42716	0.893	0.533	0	6	HMGB2
0	1.65422	0.966	0.61	0	6	TPD52
0	2.54901	0.416	0.061	0	6	ENSSSCG00000056045
0	1.90398	0.971	0.617	0	6	USP6NL
0	3.34625	0.394	0.041	0	6	UPK3A
0	4.90077	0.37	0.018	0	6	ITGA2
0	2.10023	0.898	0.547	0	6	ENSSSCG00000032141
0	3.1069	0.413	0.067	0	6	ENSSSCG00000017920
0	3.65192	0.376	0.033	0	6	TMEM40
0	2.41386	0.414	0.074	0	6	RHPN2
0	1.832	0.446	0.107	0	6	RAB11FIP4
0	1.21272	0.904	0.567	0	6	TAP1
0	2.25687	0.485	0.149	0	6	STMN1
0	5.0213	0.351	0.017	0	6	PALM2AKAP2
0	2.48381	0.997	0.664	0	6	DENND1B
0	1.36476	0.915	0.585	0	6	CALM3
0	1.74887	0.462	0.133	0	6	TUBB6
0	3.18725	0.372	0.045	0	6	GNAI1
0	2.55345	0.408	0.082	0	6	RNF150
0	2.13487	0.425	0.101	0	6	ENSSSCG00000051511
0	3.32438	0.36	0.037	0	6	ENSSSCG00000057329
0	3.56282	0.349	0.03	0	6	SLAMF8
0	2.67893	0.377	0.059	0	6	ENSSSCG00000061589
0	1.77349	0.993	0.676	0	6	ENSSSCG00000015565
0	1.93858	0.411	0.099	0	6	CXCR3
0	2.49151	0.375	0.065	0	6	ENSSSCG00000058168
0	2.37819	0.385	0.076	0	6	MPP7
0	2.1524	0.998	0.69	0	6	PIK3CB
0	3.36818	0.999	0.691	0	6	PPA1
0	1.22741	0.94	0.632	0	6	SPECC1
0	3.75387	0.338	0.033	0	6	CACNA2D1
0	1.12185	0.93	0.629	0	6	STK3
0	4.72446	0.314	0.014	0	6	DUSP10
0	5.02257	0.308	0.01	0	6	GLO1
0	1.1085	0.381	0.085	0	6	GPR157
0	2.25878	0.362	0.067	0	6	SUSD3
0	3.53503	0.319	0.026	0	6	KCNA3
0	2.52208	0.342	0.051	0	6	HAVCR2
0	2.59219	0.345	0.055	0	6	ENOSF1
0	3.32453	0.316	0.03	0	6	ITPRIPL1
0	1.60768	0.373	0.09	0	6	RASGRP1
0	2.57222	0.342	0.059	0	6	TYMS
0	1.35404	0.971	0.688	0	6	PITPNA
0	2.69006	0.327	0.046	0	6	PPP1R14A
0	3.17052	0.311	0.033	0	6	CLN8
0	2.7675	0.347	0.069	0	6	ADGRA3
0	2.43619	0.341	0.064	0	6	SLC6A12
0	4.98179	0.283	0.011	0	6	ENSSSCG00000051968
0	3.10778	0.296	0.03	0	6	ZBED2
0	1.04559	0.922	0.659	0	6	MGST3
0	3.89353	0.281	0.021	0	6	DDR2
0	1.08641	0.942	0.683	0	6	GNA15
0	2.70017	0.305	0.048	0	6	ENSSSCG00000055717
0	2.69226	0.322	0.072	0	6	MXI1
0	1.15317	0.936	0.688	0	6	HNRNPLL
0	2.47951	0.288	0.04	0	6	ENSSSCG00000046111
0	3.90857	0.257	0.016	0	6	ENSSSCG00000035083
0	3.47657	0.257	0.022	0	6	NCAPH
0	1.18141	0.979	0.744	0	6	RNH1
0	2.50748	0.269	0.038	0	6	ENSSSCG00000041446
0	2.36322	0.277	0.048	0	6	ENSSSCG00000062520
0	3.54843	0.25	0.022	0	6	PLEKHA7
0	2.22382	0.279	0.052	0	6	ITK
0	2.79712	0.262	0.035	0	6	ENSSSCG00000053708
0	2.52977	0.262	0.038	0	6	AQP11
0	1.08508	0.96	0.739	0	6	PIK3R5
0	1.44029	0.968	0.749	0	6	LRRFIP2
0	2.64883	0.257	0.039	0	6	ITGA1
0	1.15943	0.984	0.773	0	6	TGFBI
0	6.56322	0.209	0.002	0	6	SCIMP
0	1.02648	0.978	0.771	0	6	EVL
0	6.78298	0.209	0.004	0	6	ME1
0	2.69811	0.235	0.03	0	6	ENSSSCG00000052659
0	1.69931	0.989	0.784	0	6	SRI
0	5.14372	0.21	0.007	0	6	ENSSSCG00000059404
0	1.43522	0.99	0.787	0	6	PSMB9
0	1.41291	0.975	0.772	0	6	ATP5MC1
0	2.77406	0.232	0.031	0	6	NCS1
0	2.49103	0.24	0.039	0	6	ENSSSCG00000058958
0	5.10856	0.207	0.006	0	6	HS3ST1
0	3.56855	0.216	0.017	0	6	GPR31
0	2.50968	0.232	0.036	0	6	ENSSSCG00000052952
0	4.36297	0.232	0.038	0	6	DPP10
0	4.38131	0.202	0.01	0	6	BSPRY
0	1.14715	0.976	0.791	0	6	ENSSSCG00000035992
0	2.5091	0.998	0.816	0	6	SNX3
0	1.43036	0.985	0.805	0	6	CDV3
0	1.30954	0.995	0.82	0	6	SLC9A9
0	1.35241	0.981	0.828	0	6	HIPK3
0	1.16355	0.987	0.845	0	6	COMMD10
0	1.17011	0.987	0.845	0	6	LGALS1
0	2.92686	0.968	0.86	0	6	PDE4B
0	1.61455	0.996	0.903	0	6	ITSN2
0	1.04094	0.994	0.922	0	6	SSR1
0	1.09359	0.997	0.948	0	6	AKT3
0	1.99869	1	0.955	0	6	PSAP
0	1.0962	0.999	0.977	0	6	ACTG1
0	1.74817	1	0.986	0	6	WDFY4
5.54548e-308	1.6533	0.541	0.186	1.44127e-303	6	ENSSSCG00000046607
7.12286e-308	2.21194	0.393	0.108	1.85123e-303	6	OSBPL3
6.24578e-303	2.03272	0.383	0.101	1.62328e-298	6	FSD1L
2.20232e-301	1.72932	0.484	0.149	5.72382e-297	6	MRPL44
1.13886e-299	1.1115	0.937	0.638	2.95991e-295	6	EXOC6B
7.32114e-299	1.51284	0.643	0.26	1.90276e-294	6	ACSF3
1.50171e-298	2.1374	0.332	0.077	3.90295e-294	6	SLC8B1
1.10795e-295	1.28425	0.838	0.439	2.87956e-291	6	SLCO3A1
8.64566e-295	1.66668	0.365	0.09	2.24701e-290	6	JUP
2.79668e-293	1.07454	0.908	0.633	7.26858e-289	6	RALA
2.413e-290	1.18219	0.723	0.305	6.27138e-286	6	ADAM8
2.98233e-290	1.04153	0.918	0.619	7.75108e-286	6	RAB11A
1.15241e-289	1.12289	0.952	0.7	2.99512e-285	6	MYO9A
1.04792e-287	1.12925	0.885	0.536	2.72354e-283	6	PHACTR4
1.11951e-287	1.34067	0.661	0.267	2.90962e-283	6	ACOT7
2.55408e-286	1.64282	0.579	0.224	6.63806e-282	6	GTDC1
7.38914e-285	1.43263	0.694	0.313	1.92044e-280	6	AIG1
4.3331e-283	1.67632	0.42	0.122	1.12617e-278	6	CTTNBP2NL
5.89293e-281	1.95852	0.323	0.075	1.53157e-276	6	TBC1D10C
1.58511e-280	1.00792	0.971	0.779	4.11969e-276	6	UTRN
1.59188e-279	1.51014	0.595	0.232	4.13729e-275	6	RAB33B
1.8422e-279	1.91804	0.318	0.073	4.78788e-275	6	ENSSSCG00000058942
6.42391e-271	1.02994	0.91	0.587	1.66957e-266	6	ENSSSCG00000058854
7.89434e-270	2.4788	0.201	0.032	2.05174e-265	6	ENSSSCG00000004179
3.3457e-269	1.28769	0.791	0.441	8.69547e-265	6	ABHD12
4.21927e-268	1.96791	0.321	0.078	1.09659e-263	6	HPS4
4.03813e-266	1.63553	0.421	0.125	1.04951e-261	6	CD1D
3.62479e-263	1.22464	0.763	0.394	9.42082e-259	6	CARM1
5.35673e-263	1.12187	0.654	0.262	1.39221e-258	6	ENSSSCG00000039731
2.04085e-262	1.76415	0.379	0.107	5.30417e-258	6	ADAP2
3.78385e-262	1.07277	0.886	0.569	9.83424e-258	6	NCOA1
2.50859e-260	1.7585	0.387	0.113	6.51982e-256	6	GALNTL5
2.52817e-259	2.29802	0.218	0.039	6.57071e-255	6	ENSSSCG00000058211
6.79238e-259	1.31561	0.729	0.362	1.76534e-254	6	CERS6
1.97768e-255	1.00724	0.962	0.792	5.14e-251	6	CERT1
4.4028e-255	1.30448	0.513	0.177	1.14429e-250	6	HLA-DOB
6.16728e-255	1.94176	0.326	0.085	1.60288e-250	6	NCAPG2
6.85131e-255	2.06173	0.358	0.103	1.78065e-250	6	XKR6
1.47587e-253	2.40951	0.222	0.041	3.83578e-249	6	FAM167A
9.97615e-253	2.19334	0.241	0.048	2.5928e-248	6	BAIAP2L1
1.27671e-251	1.08941	0.818	0.466	3.31818e-247	6	KIAA0930
2.35155e-251	1.39738	0.572	0.226	6.11168e-247	6	BCL6
5.10011e-248	2.1227	0.271	0.062	1.32552e-243	6	ENSSSCG00000061089
6.73391e-247	1.7659	0.35	0.097	1.75014e-242	6	ETS1
4.6732e-246	1.5204	0.447	0.146	1.21456e-241	6	LIMK1
3.57574e-245	1.06317	0.866	0.571	9.29336e-241	6	ATP6V0A2
8.0542e-244	1.35547	0.64	0.284	2.09329e-239	6	ENSSSCG00000038141
2.40376e-243	1.41155	0.539	0.201	6.24737e-239	6	VASH1
4.41873e-243	1.4873	0.547	0.214	1.14843e-238	6	PLVAP
2.15844e-242	1.21942	0.717	0.362	5.60979e-238	6	NRROS
4.72527e-242	1.26658	0.703	0.357	1.2281e-237	6	PLCB4
5.91507e-241	1.43997	0.487	0.174	1.53733e-236	6	SNTB2
1.6497e-239	1.19494	0.798	0.465	4.28757e-235	6	ZNF800
1.50088e-237	1.27667	0.682	0.324	3.90079e-233	6	CHCHD5
7.3058e-236	2.15397	0.233	0.048	1.89878e-231	6	IL21R
1.39306e-235	2.1204	0.277	0.067	3.62057e-231	6	TIFAB
4.16247e-234	1.95063	0.293	0.074	1.08182e-229	6	ENSSSCG00000042409
2.26324e-233	1.06721	0.853	0.574	5.88215e-229	6	IFNGR1
3.8655e-231	1.1623	0.761	0.417	1.00464e-226	6	HMGA1
3.66951e-229	1.11611	0.832	0.533	9.53706e-225	6	ZNF652
8.40599e-228	1.46138	0.479	0.176	2.18472e-223	6	PIK3R6
1.17539e-224	2.12772	0.212	0.042	3.05485e-220	6	ENSSSCG00000042233
1.50312e-223	1.08606	0.709	0.343	3.90661e-219	6	ST7
6.46023e-223	1.1101	0.725	0.362	1.67901e-218	6	GSTO1
2.36144e-222	1.2544	0.593	0.256	6.13739e-218	6	B4GALT5
2.81893e-222	1.48916	0.453	0.16	7.32639e-218	6	GM2A
1.49729e-218	1.74218	0.287	0.074	3.89146e-214	6	USP18
1.16404e-217	1.05428	0.649	0.284	3.02534e-213	6	TBC1D2B
1.53219e-215	1.99877	0.238	0.054	3.98215e-211	6	SLC25A40
3.81007e-212	1.83754	0.294	0.08	9.90238e-208	6	MAN1C1
1.35191e-211	1.19271	0.616	0.279	3.51361e-207	6	ENSSSCG00000046151
4.93749e-211	1.27945	0.553	0.23	1.28325e-206	6	DTX4
5.34241e-210	1.71938	0.298	0.08	1.38849e-205	6	PIM1
5.50357e-210	1.12728	0.796	0.496	1.43038e-205	6	CPNE3
1.13997e-209	1.17486	0.749	0.417	2.96278e-205	6	TMEM65
1.58505e-209	1.18709	0.681	0.341	4.11955e-205	6	GOT2
1.64186e-209	1.97061	0.208	0.043	4.2672e-205	6	PLCXD2
2.2683e-209	1.09527	0.716	0.371	5.89531e-205	6	PPM1M
2.45016e-209	1.28564	0.539	0.22	6.36796e-205	6	ANKRD37
4.14752e-205	1.34973	0.418	0.141	1.07794e-200	6	PPM1J
1.36695e-204	1.43302	0.414	0.144	3.5527e-200	6	CNNM4
8.76412e-204	1.00066	0.796	0.474	2.27779e-199	6	MRPL30
1.63102e-202	1.54627	0.369	0.118	4.23901e-198	6	SERPINB8
7.76386e-201	1.07722	0.753	0.417	2.01783e-196	6	SLC25A17
1.64475e-200	1.21008	0.583	0.259	4.27472e-196	6	ELOVL6
7.49453e-200	1.37654	0.465	0.181	1.94783e-195	6	DACH1
2.10986e-199	1.05093	0.68	0.323	5.48352e-195	6	ARPIN
9.35601e-199	1.55711	0.342	0.105	2.43163e-194	6	ALAD
1.90936e-197	2.35731	0.2	0.042	4.96241e-193	6	MTFR2
2.38212e-196	1.28226	0.573	0.257	6.19113e-192	6	STX2
7.27437e-196	1.16947	0.564	0.242	1.89061e-191	6	CCDC28B
3.82234e-195	1.31416	0.549	0.241	9.93426e-191	6	KCTD9
1.55803e-194	1.09876	0.493	0.192	4.04931e-190	6	ENSSSCG00000015632
2.35626e-194	1.50673	0.379	0.128	6.12392e-190	6	ENSSSCG00000031683
8.85307e-194	1.82784	0.261	0.069	2.30091e-189	6	VOPP1
1.07126e-193	1.03933	0.794	0.483	2.78421e-189	6	CSGALNACT2
6.98231e-193	1.84467	0.225	0.052	1.8147e-188	6	ADORA3
1.98544e-192	1.17775	0.557	0.248	5.16017e-188	6	PKP4
2.9641e-192	1.82587	0.256	0.066	7.7037e-188	6	ENSSSCG00000057454
8.06838e-191	1.25518	0.54	0.235	2.09697e-186	6	F5
6.58128e-190	1.62236	0.304	0.09	1.71047e-185	6	SOAT1
8.63336e-190	1.68491	0.262	0.069	2.24381e-185	6	SLC16A3
1.12323e-189	1.99218	0.212	0.048	2.91927e-185	6	ARAP3
3.09723e-189	1.19037	0.591	0.276	8.04969e-185	6	ST3GAL5
3.21844e-189	1.21732	0.578	0.264	8.36474e-185	6	FAM241A
3.87786e-187	1.16586	0.551	0.237	1.00786e-182	6	FGF11
9.71922e-186	1.29928	0.375	0.13	2.52602e-181	6	SLC22A15
1.26795e-184	1.70972	0.248	0.065	3.29541e-180	6	AGTPBP1
6.0094e-184	1.2192	0.512	0.214	1.56184e-179	6	NCEH1
7.19465e-183	1.13859	0.572	0.263	1.86989e-178	6	EEF2K
1.26654e-182	1.14846	0.584	0.271	3.29173e-178	6	PLEKHO2
3.49254e-182	1.0635	0.674	0.351	9.07712e-178	6	DCUN1D5
1.07379e-181	2.06327	0.476	0.223	2.79078e-177	6	C8orf34
1.48895e-181	1.796	0.249	0.066	3.86977e-177	6	GPR35
8.81466e-181	1.23189	0.549	0.249	2.29093e-176	6	DIPK2A
6.2111e-180	1.32449	0.424	0.161	1.61427e-175	6	BRI3BP
1.51345e-178	1.22766	0.578	0.274	3.93346e-174	6	ENSSSCG00000051549
6.03997e-177	1.15941	0.617	0.307	1.56979e-172	6	ENSSSCG00000010280
7.5479e-175	1.22209	0.555	0.26	1.9617e-170	6	ODF2
1.35038e-173	1.52697	0.298	0.092	3.50965e-169	6	ENSSSCG00000045879
5.088e-173	1.08664	0.654	0.339	1.32237e-168	6	TMEM238
1.72561e-172	1.85669	0.221	0.056	4.48485e-168	6	ENSSSCG00000051231
2.58785e-172	1.07605	0.564	0.257	6.72581e-168	6	TNFSF13B
6.38243e-172	1.44532	0.342	0.115	1.65879e-167	6	TMEM35B
2.31365e-171	1.23218	0.558	0.264	6.01318e-167	6	ERI1
5.83789e-171	1.55925	0.293	0.089	1.51727e-166	6	ENSSSCG00000057404
1.93851e-170	1.08778	0.692	0.389	5.03819e-166	6	BMT2
3.60059e-170	1.09284	0.668	0.364	9.35793e-166	6	THYN1
1.64774e-169	1.83814	0.29	0.091	4.28246e-165	6	BLK
7.76881e-166	1.07596	0.589	0.283	2.01911e-161	6	ABHD11
1.59081e-164	1.04049	0.652	0.338	4.13453e-160	6	FUNDC1
4.2977e-164	1.22846	0.539	0.254	1.11697e-159	6	RBM12B
9.68128e-164	1.17565	0.587	0.301	2.51616e-159	6	PHTF1
9.12938e-162	1.03198	0.602	0.292	2.37273e-157	6	GHDC
9.21352e-160	1.79373	0.226	0.061	2.39459e-155	6	ENSSSCG00000059760
1.62665e-159	2.00889	0.2	0.05	4.22767e-155	6	ENSSSCG00000043455
1.03749e-157	1.64721	0.26	0.078	2.69642e-153	6	NQO2
1.92784e-157	1.11655	0.522	0.237	5.01047e-153	6	HIP1R
1.43059e-155	1.54315	0.265	0.08	3.71811e-151	6	ENSSSCG00000053695
4.82256e-155	1.0995	0.581	0.287	1.25338e-150	6	ABL2
4.79561e-154	1.00212	0.617	0.315	1.24638e-149	6	TOR3A
2.80361e-153	1.29135	0.374	0.144	7.28658e-149	6	MARCHF8
1.4032e-152	1.41697	0.317	0.108	3.64693e-148	6	ZDHHC23
2.59665e-152	1.46973	0.363	0.14	6.7487e-148	6	CEP112
7.24886e-151	1.10205	0.542	0.261	1.88398e-146	6	PHLPP1
5.84624e-150	1.39644	0.416	0.179	1.51944e-145	6	TTC28
3.87117e-148	1.17535	0.493	0.226	1.00612e-143	6	STX6
1.12412e-145	1.01441	0.617	0.321	2.92158e-141	6	APIP
6.04112e-144	1.42543	0.321	0.115	1.57009e-139	6	ASNS
9.12433e-143	1.02443	0.558	0.281	2.37141e-138	6	CDC42BPA
1.30476e-142	1.35773	0.333	0.123	3.39108e-138	6	ISOC1
9.70502e-141	1.22095	0.365	0.14	2.52234e-136	6	VPS26B
2.17104e-140	1.46813	0.256	0.08	5.64252e-136	6	TRAF1
6.21005e-140	1.42789	0.281	0.094	1.61399e-135	6	C2orf72
1.55156e-139	1.07882	0.475	0.216	4.03251e-135	6	SAV1
8.86673e-138	1.01385	0.5	0.228	2.30446e-133	6	TNFAIP8L2
7.33983e-136	1.1125	0.454	0.204	1.90762e-131	6	LHPP
8.07088e-136	1.65535	0.207	0.059	2.09762e-131	6	ENSSSCG00000043934
4.17063e-135	1.49932	0.254	0.081	1.08395e-130	6	ENSSSCG00000058060
1.09714e-134	1.0593	0.519	0.254	2.85147e-130	6	CCDC117
9.43918e-134	1.45047	0.246	0.078	2.45324e-129	6	PACSIN1
1.42603e-133	1.73556	0.223	0.068	3.70624e-129	6	TG
4.8819e-133	1.01746	0.51	0.244	1.26881e-128	6	N4BP2L1
3.02539e-129	1.12518	0.43	0.195	7.863e-125	6	SNX16
1.56543e-128	1.6319	0.2	0.057	4.06856e-124	6	ENSSSCG00000061084
2.19009e-128	1.36924	0.255	0.084	5.69204e-124	6	PLA2G12A
5.921e-128	1.16793	0.383	0.16	1.53887e-123	6	ENSSSCG00000041434
1.78012e-127	1.43739	0.26	0.087	4.62652e-123	6	AMZ2
3.79797e-127	1.13703	0.351	0.139	9.87093e-123	6	SLC6A6
1.16115e-126	1.26859	0.283	0.1	3.01783e-122	6	SGK1
7.18083e-126	1.16706	0.329	0.127	1.8663e-121	6	FADS2
2.33669e-125	1.21562	0.723	0.506	6.07306e-121	6	PLPP1
2.70401e-124	1.43354	0.235	0.075	7.02772e-120	6	METTL26
2.53009e-123	1.10886	0.418	0.188	6.57569e-119	6	RCAN3
9.66427e-122	1.06487	0.436	0.199	2.51174e-117	6	MED7
1.88985e-120	1.10605	0.341	0.135	4.91173e-116	6	ARL11
4.78085e-119	1.34179	0.33	0.134	1.24254e-114	6	FAM185A
6.0217e-118	1.54848	0.235	0.079	1.56504e-113	6	MSRB2
2.63839e-117	1.10692	0.353	0.145	6.85718e-113	6	ENSSSCG00000009497
7.92903e-115	1.16934	0.314	0.122	2.06075e-110	6	HDAC7
1.95693e-112	1.07339	0.372	0.16	5.08605e-108	6	FAM174A
8.31075e-112	1.87443	0.211	0.071	2.15996e-107	6	CACNB4
1.68585e-109	1.05549	0.329	0.133	4.38153e-105	6	FHL1
3.34067e-107	1.11441	0.404	0.19	8.6824e-103	6	ENSSSCG00000058855
4.32757e-107	1.40522	0.205	0.066	1.12474e-102	6	ENSSSCG00000060173
5.39486e-107	1.04004	0.32	0.129	1.40212e-102	6	DHRS11
2.29566e-106	1.28704	0.287	0.114	5.96641e-102	6	SORBS2
6.35868e-106	1.28484	0.259	0.096	1.65262e-101	6	GDPD5
7.97594e-106	1.24394	0.279	0.109	2.07295e-101	6	SPRED1
1.9056e-105	1.11909	0.37	0.169	4.95265e-101	6	STIMATE
2.46004e-105	1.14197	0.303	0.122	6.39365e-101	6	TCTN2
4.82351e-105	1.41657	0.273	0.107	1.25363e-100	6	NPM3
4.9509e-102	1.29744	0.253	0.096	1.28674e-97	6	ATL1
9.11426e-100	1.28214	0.264	0.101	2.3688e-95	6	ENSSSCG00000010007
9.34323e-100	1.01643	0.366	0.164	2.42831e-95	6	RAC3
8.66828e-99	1.15101	0.276	0.111	2.25289e-94	6	TMEM120B
4.64423e-98	1.25504	0.214	0.074	1.20704e-93	6	TNFRSF11A
4.49961e-97	1.10947	0.3	0.124	1.16945e-92	6	NUDT16L1
3.76657e-94	1.08182	0.259	0.101	9.7893e-90	6	KLF2
2.35591e-93	1.39819	0.221	0.081	6.12302e-89	6	ATF5
1.84482e-90	1.05494	0.286	0.119	4.79469e-86	6	PNPO
2.03501e-87	1.07505	0.273	0.116	5.28899e-83	6	MB21D2
3.89821e-87	1.08782	0.278	0.117	1.01314e-82	6	TTC21B
7.38374e-87	1.0436	0.247	0.097	1.91904e-82	6	STEAP3
4.91101e-85	1.05516	0.284	0.121	1.27637e-80	6	COQ8A
9.06981e-84	1.21294	0.201	0.074	2.35724e-79	6	C2CD2
2.70412e-82	1.01293	0.26	0.109	7.028e-78	6	MATCAP2
6.01224e-82	1.16221	0.216	0.082	1.56258e-77	6	PLXNB1
1.12479e-81	1.06317	0.281	0.122	2.92334e-77	6	PGAP6
6.05028e-80	1.10335	0.234	0.094	1.57247e-75	6	RBBP8
1.19846e-75	1.1399	0.223	0.091	3.11478e-71	6	NPR3
7.3493e-75	1.0057	0.27	0.12	1.91008e-70	6	WDR59
1.00939e-70	1.00925	0.212	0.085	2.62339e-66	6	CACFD1
4.20346e-68	1.14602	0.245	0.112	1.09248e-63	6	STON2
1.62952e-67	1.12689	0.226	0.098	4.23512e-63	6	FOSB
1.70503e-65	1.04075	0.2	0.082	4.43136e-61	6	NFIL3
7.13938e-65	1.00757	0.237	0.105	1.85553e-60	6	ENSSSCG00000000091
2.37932e-64	1.02938	0.299	0.149	6.18384e-60	6	SDF2L1
1.66238e-59	1.00848	0.218	0.098	4.32053e-55	6	GRAMD2B
7.34837e-57	1.00059	0.2	0.087	1.90984e-52	6	ANGEL1
0	6.03064	0.779	0.045	0	1	ENSSSCG00000025644
0	2.45944	0.912	0.231	0	1	SLC8A1
0	3.05927	0.926	0.249	0	1	FCER1A
0	5.07314	0.723	0.05	0	1	MYO1E
0	3.80151	0.759	0.096	0	1	ADAM28
0	3.88875	0.767	0.106	0	1	CREB5
0	2.85106	0.843	0.196	0	1	ITGAM
0	3.67946	0.807	0.169	0	1	CHI3L1
0	1.73569	0.904	0.27	0	1	FGD2
0	4.54504	0.688	0.062	0	1	CHPT1
0	2.36197	0.892	0.267	0	1	S100A11
0	3.92783	0.697	0.076	0	1	ENSSSCG00000055147
0	1.96348	0.923	0.311	0	1	CD9
0	5.16575	0.646	0.04	0	1	DGKG
0	2.98175	0.812	0.208	0	1	ENSSSCG00000015545
0	3.38193	0.739	0.139	0	1	LRMDA
0	2.11703	0.96	0.361	0	1	PAK1
0	3.5191	0.692	0.102	0	1	ENSSSCG00000058071
0	1.77734	0.873	0.29	0	1	LY86
0	4.33796	0.635	0.057	0	1	ENSSSCG00000045477
0	2.75533	0.722	0.146	0	1	PKIB
0	2.00627	0.903	0.328	0	1	MYO1F
0	2.15256	0.926	0.355	0	1	IRAK2
0	2.2389	0.877	0.314	0	1	CFP
0	3.32251	0.667	0.108	0	1	EPB41L2
0	1.25152	0.831	0.279	0	1	CADM1
0	2.58497	0.776	0.244	0	1	ALOX5AP
0	2.55423	0.658	0.129	0	1	NCOA7
0	2.29407	0.703	0.176	0	1	ATXN1
0	1.72149	0.918	0.399	0	1	PHACTR2
0	1.65273	0.994	0.477	0	1	ENSSSCG00000038912
0	2.24179	0.713	0.198	0	1	CYP2S1
0	1.94173	0.817	0.307	0	1	TIMP1
0	1.60732	0.639	0.137	0	1	ENSSSCG00000030300
0	2.74061	0.974	0.479	0	1	ENSSSCG00000006350
0	1.82255	0.729	0.238	0	1	EPAS1
0	3.84581	0.551	0.061	0	1	ARHGEF10L
0	1.72888	0.89	0.411	0	1	NIBAN1
0	2.50196	0.75	0.272	0	1	FRMD4B
0	1.5236	0.93	0.453	0	1	RGCC
0	3.39802	0.575	0.099	0	1	SNX24
0	1.94171	0.898	0.424	0	1	ENSSSCG00000061569
0	1.05111	0.629	0.156	0	1	RAB32
0	1.62548	0.949	0.477	0	1	CAPN2
0	2.00128	0.809	0.339	0	1	YBX3
0	1.46112	0.876	0.406	0	1	NCKAP5
0	2.99276	0.568	0.098	0	1	PTPN22
0	1.59234	0.901	0.433	0	1	ZYX
0	2.45294	0.644	0.18	0	1	AMPD3
0	2.11976	0.7	0.236	0	1	PTAFR
0	1.34206	0.91	0.452	0	1	LAT2
0	2.6278	0.593	0.135	0	1	ENSSSCG00000003272
0	3.11046	0.537	0.085	0	1	TNS1
0	3.18435	0.547	0.096	0	1	SMAD3
0	3.33152	0.58	0.131	0	1	TBXAS1
0	1.39883	0.828	0.382	0	1	ENSSSCG00000026653
0	1.77601	0.771	0.33	0	1	CD83
0	4.3224	0.478	0.039	0	1	CD207
0	1.74674	0.904	0.465	0	1	IL13RA1
0	2.64365	0.557	0.119	0	1	FGR
0	1.81985	0.759	0.324	0	1	RHOB
0	4.12985	0.493	0.063	0	1	CSF1R
0	1.43015	0.758	0.331	0	1	SLCO3A1
0	3.62873	0.485	0.058	0	1	CYSLTR2
0	2.56084	0.527	0.101	0	1	PLVAP
0	1.38217	0.635	0.211	0	1	PARVB
0	3.75123	0.472	0.049	0	1	NIBAN2
0	1.64016	0.847	0.425	0	1	ARHGAP10
0	1.38077	0.848	0.427	0	1	ARHGAP22
0	1.6637	0.729	0.311	0	1	ARHGAP26
0	1.9806	0.619	0.201	0	1	ADAM8
0	1.46767	0.858	0.44	0	1	TBC1D9
0	3.19343	0.484	0.066	0	1	SULF2
0	1.26466	0.975	0.557	0	1	S100A10
0	3.07169	0.497	0.08	0	1	ENSSSCG00000015632
0	1.37266	0.775	0.363	0	1	GPR137B
0	1.0753	0.645	0.233	0	1	CHST11
0	2.384	0.569	0.158	0	1	ENSSSCG00000039731
0	4.25877	0.451	0.041	0	1	PLD1
0	1.87971	0.875	0.467	0	1	CRYBG1
0	1.80954	0.84	0.432	0	1	TNFRSF1B
0	2.67082	0.521	0.115	0	1	ENSSSCG00000039407
0	1.49508	0.978	0.573	0	1	ENSSSCG00000036669
0	2.17305	0.708	0.303	0	1	PEAK1
0	1.48656	0.811	0.408	0	1	SLA-DOA
0	1.56605	0.693	0.291	0	1	ENSSSCG00000051406
0	1.27207	0.972	0.571	0	1	RIN3
0	1.74472	0.797	0.404	0	1	GK5
0	1.20215	0.835	0.442	0	1	PARVG
0	1.90481	0.938	0.545	0	1	ENSSSCG00000022236
0	1.53167	0.828	0.436	0	1	MRTFB
0	2.88889	0.477	0.085	0	1	AHRR
0	1.5365	0.869	0.478	0	1	TIAM1
0	1.49046	0.557	0.166	0	1	DOP1B
0	1.40393	0.951	0.566	0	1	ANXA2
0	1.4394	0.774	0.39	0	1	TMEM223
0	1.94364	0.584	0.201	0	1	ANXA4
0	1.72389	0.582	0.203	0	1	MAP3K9
0	2.01746	0.567	0.189	0	1	TBC1D2B
0	1.05358	0.995	0.621	0	1	MS4A2
0	1.67424	0.983	0.609	0	1	SERPINB1
0	1.65977	0.811	0.438	0	1	OTULINL
0	2.11114	0.598	0.225	0	1	FOS
0	1.91667	0.58	0.208	0	1	ENSSSCG00000003236
0	1.92613	0.575	0.205	0	1	TMEM273
0	2.26769	0.493	0.124	0	1	ENSSSCG00000027665
0	2.36493	0.501	0.132	0	1	PER1
0	1.40726	0.914	0.546	0	1	SPINT2
0	1.44984	1	0.632	0	1	ENSSSCG00000060622
0	3.67467	0.414	0.046	0	1	SLC39A8
0	1.7363	0.602	0.235	0	1	ENSSSCG00000009633
0	1.9906	0.567	0.2	0	1	LCP2
0	1.1382	0.915	0.549	0	1	PITPNC1
0	1.75382	0.563	0.197	0	1	ENSSSCG00000012112
0	1.46614	0.634	0.269	0	1	CYFIP1
0	1.63856	0.682	0.319	0	1	CHSY1
0	1.42082	0.586	0.224	0	1	ENSSSCG00000059465
0	1.53968	0.663	0.302	0	1	LFNG
0	1.04217	0.957	0.597	0	1	PIK3CB
0	1.44487	0.713	0.353	0	1	ENSSSCG00000003253
0	1.94892	0.581	0.222	0	1	IL2RG
0	2.30068	0.484	0.128	0	1	TLR2
0	1.31344	0.929	0.575	0	1	GLIPR2
0	1.29874	0.904	0.55	0	1	RARA
0	2.19275	0.482	0.131	0	1	SASH1
0	1.68241	0.893	0.545	0	1	ENSSSCG00000040016
0	1.47617	0.746	0.398	0	1	SGK3
0	2.3061	0.465	0.118	0	1	BCAR3
0	2.12599	0.488	0.141	0	1	PLXND1
0	1.5145	0.58	0.235	0	1	IPCEF1
0	1.74134	0.55	0.209	0	1	BCL2A1
0	1.23054	0.89	0.549	0	1	AHR
0	1.52625	0.581	0.241	0	1	LPCAT2
0	1.22973	0.654	0.315	0	1	RGS10
0	2.5632	0.999	0.66	0	1	ENSSSCG00000036618
0	2.09863	0.551	0.213	0	1	TUBA1A
0	1.94711	0.51	0.172	0	1	MOV10
0	1.57658	0.794	0.457	0	1	DEPTOR
0	1.79423	0.551	0.217	0	1	RELL1
0	1.44968	0.945	0.611	0	1	PRKAG2
0	1.55467	0.666	0.336	0	1	KLF10
0	1.7072	0.455	0.127	0	1	SLAMF9
0	1.98323	0.935	0.609	0	1	ALCAM
0	1.1721	0.51	0.184	0	1	SHTN1
0	1.85677	0.447	0.122	0	1	RAMP1
0	2.03972	0.473	0.148	0	1	SLC7A7
0	1.46141	0.694	0.37	0	1	DPYSL2
0	2.03645	0.483	0.159	0	1	ENSSSCG00000030241
0	1.37913	0.758	0.435	0	1	PHACTR1
0	1.70795	0.566	0.244	0	1	TRAK1
0	1.38937	0.639	0.318	0	1	SQOR
0	1.26425	0.998	0.677	0	1	S100A6
0	4.76778	0.351	0.03	0	1	PLXDC2
0	2.63012	0.401	0.081	0	1	DENND11
0	3.40282	0.372	0.053	0	1	ATP8B4
0	1.31236	0.649	0.33	0	1	ENSSSCG00000006418
0	1.60566	0.515	0.197	0	1	HSPB1
0	2.21343	0.399	0.082	0	1	LYZ
0	1.3787	0.617	0.303	0	1	ENSSSCG00000033010
0	1.27454	0.876	0.563	0	1	NUMB
0	1.02214	0.734	0.422	0	1	CASP1
0	1.09146	0.943	0.631	0	1	CIITA
0	1.60194	0.762	0.451	0	1	ENSSSCG00000002918
0	1.49003	0.993	0.683	0	1	S100A4
0	1.02525	0.904	0.595	0	1	PSD3
0	1.092	0.568	0.259	0	1	BIN1
0	1.58255	0.447	0.139	0	1	DAPK2
0	1.66158	0.512	0.205	0	1	RHOC
0	1.56308	0.858	0.551	0	1	NFKBIA
0	1.20337	0.523	0.217	0	1	GSAP
0	1.20408	0.624	0.318	0	1	GLB1
0	2.44985	0.397	0.092	0	1	HTR4
0	1.42641	0.713	0.408	0	1	CSGALNACT2
0	1.27812	0.574	0.272	0	1	ST7
0	1.36002	0.834	0.533	0	1	IRAK3
0	3.93427	0.33	0.03	0	1	WLS
0	1.94124	0.434	0.134	0	1	ITGA5
0	2.12465	0.414	0.115	0	1	PLCD1
0	1.20786	0.564	0.266	0	1	CLIC2
0	1.19128	0.571	0.274	0	1	ENSSSCG00000035960
0	1.97902	0.43	0.136	0	1	NAPSA
0	3.05556	0.364	0.071	0	1	TPST1
0	1.30053	0.549	0.257	0	1	ENSSSCG00000004081
0	1.32292	0.515	0.223	0	1	RAMP2
0	1.00549	0.811	0.521	0	1	CD58
0	1.5091	0.528	0.241	0	1	DAGLB
0	1.16956	0.847	0.56	0	1	RHOQ
0	2.89385	0.376	0.09	0	1	PLAUR
0	1.11889	0.751	0.468	0	1	POLD4
0	1.15201	0.853	0.572	0	1	JUNB
0	1.09575	0.543	0.263	0	1	CD40
0	2.09815	0.388	0.11	0	1	IGSF6
0	1.66987	0.491	0.214	0	1	RP2
0	1.0796	0.67	0.394	0	1	PRR5
0	1.2981	0.616	0.34	0	1	EHD4
0	6.17644	0.282	0.006	0	1	C5AR1
0	1.40659	0.508	0.234	0	1	PRRG4
0	1.41718	0.538	0.265	0	1	CTNND1
0	1.21865	0.98	0.707	0	1	SPI1
0	1.30278	0.957	0.686	0	1	PYCARD
0	2.43256	0.361	0.093	0	1	PTPRO
0	2.68112	0.342	0.075	0	1	CEBPB
0	1.25407	0.93	0.665	0	1	PKM
0	1.83004	0.384	0.121	0	1	DEPDC7
0	1.16646	0.531	0.269	0	1	ADAMTSL4
0	1.71967	0.421	0.161	0	1	TVP23A
0	1.014	0.865	0.607	0	1	POU2F2
0	1.27099	0.479	0.221	0	1	NLRP3
0	1.9454	0.365	0.107	0	1	GAB2
0	1.03328	0.71	0.452	0	1	TFEB
0	2.13806	0.367	0.11	0	1	KCNAB2
0	2.84028	0.312	0.055	0	1	GALNT3
0	4.141	0.278	0.022	0	1	NFAM1
0	1.62354	0.434	0.178	0	1	KCP
0	1.27719	0.587	0.333	0	1	AAGAB
0	2.03614	0.359	0.106	0	1	PDE4A
0	1.48178	0.457	0.204	0	1	EEF2K
0	1.438	0.459	0.208	0	1	FNBP1L
0	2.85473	0.311	0.06	0	1	PSTPIP1
0	1.2552	0.568	0.317	0	1	LPXN
0	4.68164	0.262	0.014	0	1	ENSSSCG00000004096
0	2.42705	0.31	0.062	0	1	PLB1
0	2.0252	0.359	0.111	0	1	LPIN1
0	1.26671	0.421	0.173	0	1	RNF144B
0	1.43051	0.447	0.199	0	1	TNFSF13B
0	1.20302	0.564	0.317	0	1	MKNK1
0	1.02838	0.659	0.413	0	1	KIAA0930
0	1.42113	0.443	0.197	0	1	NDRG2
0	1.57556	0.413	0.167	0	1	PNP
0	1.17106	0.574	0.328	0	1	PLGRKT
0	1.04589	0.915	0.67	0	1	EFHD2
0	1.10161	0.817	0.572	0	1	HIPK2
0	1.23272	0.524	0.281	0	1	ENSSSCG00000028461
0	1.07064	0.579	0.336	0	1	C19orf38
0	1.01489	0.764	0.522	0	1	VASP
0	1.46257	0.423	0.181	0	1	NADSYN1
0	1.17962	0.513	0.271	0	1	ARPIN
0	1.9091	0.364	0.123	0	1	ENSSSCG00000014997
0	2.66904	0.299	0.058	0	1	MMP25
0	2.17666	0.324	0.084	0	1	PPM1J
0	1.64751	0.396	0.157	0	1	LPCAT1
0	1.17771	0.882	0.643	0	1	RASA2
0	1.78686	0.359	0.12	0	1	SNTB2
0	1.17891	0.703	0.464	0	1	GLUD1
0	3.71622	0.269	0.031	0	1	NOD1
0	1.22582	0.6	0.362	0	1	LIPA
0	1.28959	0.462	0.225	0	1	CDC42BPA
0	1.78929	0.367	0.13	0	1	RASGRP4
0	1.57477	0.425	0.189	0	1	NCF2
0	1.16356	0.5	0.264	0	1	FAM13A
0	4.167	0.257	0.022	0	1	PADI2
0	1.28166	0.491	0.256	0	1	TNFRSF1A
0	1.87121	0.345	0.111	0	1	MCU
0	2.3714	0.311	0.077	0	1	ASAP2
0	1.37959	0.418	0.184	0	1	FGF11
0	1.10421	0.484	0.251	0	1	PBX3
0	1.05574	0.923	0.691	0	1	FCHO2
0	1.387	0.507	0.275	0	1	ICAM1
0	1.90159	0.349	0.117	0	1	ABCC1
0	1.68684	0.978	0.747	0	1	GMFG
0	1.66613	0.375	0.146	0	1	PAM
0	1.05391	0.767	0.538	0	1	BIRC3
0	1.1955	0.405	0.177	0	1	ENSSSCG00000006344
0	3.0163	0.271	0.044	0	1	TM6SF1
0	1.5396	0.407	0.18	0	1	ENSSSCG00000038151
0	1.73093	0.321	0.095	0	1	ENSSSCG00000052367
0	1.5886	0.388	0.162	0	1	RNF125
0	1.04608	0.708	0.482	0	1	ITPRID2
0	1.53805	0.363	0.14	0	1	ENSSSCG00000046607
0	2.70027	0.278	0.056	0	1	JDP2
0	1.47158	0.892	0.67	0	1	FCRLA
0	1.1402	0.925	0.704	0	1	ABR
0	1.18839	0.372	0.152	0	1	NFATC2
0	1.63564	0.342	0.125	0	1	ENSSSCG00000007181
0	1.41799	0.381	0.165	0	1	STK39
0	1.59007	0.348	0.132	0	1	DACH1
0	1.17429	0.973	0.757	0	1	RGS19
0	3.48773	0.244	0.029	0	1	ENSSSCG00000032135
0	4.78657	0.223	0.01	0	1	TLR4
0	1.4468	0.372	0.162	0	1	ENSSSCG00000044260
0	2.32662	0.277	0.068	0	1	ENSSSCG00000043568
0	1.17198	0.328	0.12	0	1	ADGB
0	1.80092	0.306	0.1	0	1	SLC7A11
0	1.81052	0.309	0.104	0	1	CAVIN3
0	4.43902	0.228	0.023	0	1	LMNA
0	1.74426	0.322	0.119	0	1	SVIL
0	1.03062	0.964	0.764	0	1	ITGB2
0	1.32486	0.377	0.178	0	1	CD200R1
0	5.85965	0.204	0.006	0	1	ABCA6
0	1.12232	0.943	0.745	0	1	ENSSSCG00000027348
0	1.47737	0.351	0.154	0	1	MRPS6
0	1.24996	0.349	0.152	0	1	ENSSSCG00000021624
0	2.02703	0.28	0.084	0	1	FHL1
0	1.13841	0.988	0.792	0	1	LGALS1
0	2.59116	0.244	0.051	0	1	SGK1
0	1.71511	0.302	0.109	0	1	PBX4
0	2.80729	0.236	0.043	0	1	SPON2
0	1.11214	0.977	0.784	0	1	TGFB1
0	1.5703	0.289	0.097	0	1	PLXNB2
0	2.17797	0.252	0.061	0	1	PPFIBP2
0	1.98396	0.261	0.072	0	1	GALNTL5
0	1.88809	0.282	0.095	0	1	RBPMS
0	2.03501	0.258	0.074	0	1	ALDH2
0	1.71225	0.287	0.103	0	1	RELT
0	1.86674	0.269	0.085	0	1	XG
0	1.64834	0.291	0.107	0	1	CDC42EP4
0	2.59235	0.23	0.047	0	1	CXCR4
0	2.7334	0.224	0.041	0	1	TEC
0	1.02401	0.937	0.755	0	1	MSN
0	2.88712	0.219	0.038	0	1	LMO2
0	2.58727	0.226	0.045	0	1	SAMD9
0	2.43988	0.24	0.06	0	1	RPS6KA2
0	2.35397	0.229	0.051	0	1	STEAP3
0	3.14836	0.214	0.037	0	1	ABCA9
0	1.56035	0.281	0.105	0	1	CD244
0	2.0843	0.243	0.067	0	1	TRIB1
0	1.25782	0.975	0.799	0	1	CTSZ
0	2.30003	0.993	0.819	0	1	RBPJ
0	2.97445	0.206	0.033	0	1	ADRB2
0	2.22275	0.234	0.063	0	1	MTURN
0	1.85382	0.258	0.088	0	1	DHRS11
0	2.74987	0.21	0.04	0	1	TSPAN12
0	2.28204	0.217	0.048	0	1	DAGLA
0	2.37442	0.219	0.051	0	1	MBOAT2
0	2.29397	0.222	0.055	0	1	PRAM1
0	1.24048	0.98	0.814	0	1	SYNGR2
0	1.77661	0.255	0.09	0	1	CTTNBP2NL
0	1.00311	0.956	0.792	0	1	ENSSSCG00000033909
0	1.08799	0.937	0.774	0	1	ITPK1
0	2.51084	0.214	0.051	0	1	RNF152
0	2.66695	0.2	0.037	0	1	NHSL1
0	2.30793	0.215	0.054	0	1	SOAT1
0	2.11981	0.219	0.06	0	1	ENSSSCG00000055040
0	1.15613	0.999	0.842	0	1	SLA-DMB
0	1.00799	0.988	0.832	0	1	IFI30
0	2.18522	0.218	0.062	0	1	KLF2
0	1.16029	0.946	0.792	0	1	PCNX1
0	1.13971	0.952	0.799	0	1	ANXA1
0	1.26005	0.979	0.828	0	1	RFTN1
[truncated: 1,933 more rows]

## Sheet: Supp.Fig.8Aii.DEA_subset_c1&3&4
Differential gene expression analysis (FindAllMarkers()): All clusters (c1-6) from subset c1&3&4 (cDC2+pptDC clusters)
[truncated: 999 more rows]

[truncated: 1 more sheets: Supp.Fig.8C_TI_important_genes]
